# Supplementary material for: Anharmonicity and isomorphic phase transition: a multi-temperature X-ray single-crystal and powder diffraction study of 1-(2′-aminophenyl)-2-methyl-4-nitroimidazole
Source: IUCrJ. 2014 Feb 28;1(Pt 2):110–8. doi: 10.1107/S2052252514002838 (PMC4062092; doi:10.1107/S2052252514002838)
Supplement: Supplementary file 1 [file m-01-00110-sup1.cif]

data_I_10K  
_database_code_depnum_ccdc_archive 'CCDC 967290'
_audit_creation_method             'MoPro'     
_chemical_name_systematic            ? 
_chemical_name_common                ? 
_chemical_formula_moiety             'C10 H10 N4 O2'
_chemical_formula_sum                'C10 H10 N4 O2'
_chemical_formula_weight             218.2146
_chemical_absolute_configuration     '-'

_symmetry_cell_setting               monoclinic   
_symmetry_space_group_name_H-M       'P 21/c'
_symmetry_space_group_name_Hall      '-P 2ybc'

loop_
_atom_type_symbol                      
_atom_type_description                 
_atom_type_scat_dispersion_real        
_atom_type_scat_dispersion_imag        
_atom_type_scat_source                 
 'C' 'C'    0.0034   0.0017
'Clementi & Roetti 1974. Atomic Data & Nuclear Data Tables. 14, 177'  
 'H' 'H'    0.0000   0.0000
'Clementi & Roetti 1974. Atomic Data & Nuclear Data Tables. 14, 177'  
 'N' 'N'    0.0066   0.0034
'Clementi & Roetti 1974. Atomic Data & Nuclear Data Tables. 14, 177'  
 'O' 'O'    0.0114   0.0062
'Clementi & Roetti 1974. Atomic Data & Nuclear Data Tables. 14, 177'  

loop_
_symmetry_equiv_pos_as_xyz           
'x, y, z'
'-x, y+1/2, -z+1/2'
'-x, -y, -z'
'x, -y-1/2, z-1/2'
_cell_length_a                11.0104(3) 
_cell_length_b                10.0398(2) 
_cell_length_c                18.6040(4) 
_cell_angle_alpha             90.00 
_cell_angle_beta              97.320(2) 
_cell_angle_gamma             90.00 
_cell_volume                   2039.77(8) 
_cell_formula_units_Z                8
_cell_measurement_temperature        10
_cell_measurement_reflns_used        ?
_cell_measurement_theta_min          ?
_cell_measurement_theta_max          ?
_exptl_crystal_description           cube 
_exptl_crystal_colour                yellowish 
_exptl_crystal_size_max              0.20 
_exptl_crystal_size_mid              0.17 
_exptl_crystal_size_min              0.13 
_exptl_crystal_density_meas          ? 
_exptl_crystal_density_diffrn       1.422
_exptl_crystal_density_method       'not measured' 
_exptl_crystal_F_000                 912
_exptl_absorpt_process_details       ?  
_exptl_absorpt_coefficient_mu        ?  
_exptl_absorpt_correction_type       ?  
_exptl_absorpt_correction_T_min      ?  
_exptl_absorpt_correction_T_max      ?  
_exptl_special_details               
;
?
;
_diffrn_ambient_temperature          10  
_diffrn_radiation_wavelength        0.71073
_diffrn_radiation_type              MoK\a 
_diffrn_radiation_source          'fine-focus sealed tube' 
_diffrn_radiation_monochromator      ? 
_diffrn_measurement_device_type      ? 
_diffrn_measurement_method           ? 
_diffrn_detector_area_resol_mean     ? 
_diffrn_standards_number             ? 
_diffrn_standards_interval_count     ? 
_diffrn_standards_interval_time      ? 
_diffrn_standards_decay_%            ? 
_diffrn_reflns_number                ? 
_diffrn_reflns_av_R_equivalents      ? 
_diffrn_reflns_av_sigmaI/netI        0.03993
_diffrn_reflns_limit_h_min         -24
_diffrn_reflns_limit_h_max          24
_diffrn_reflns_limit_k_min           0
_diffrn_reflns_limit_k_max          22
_diffrn_reflns_limit_l_min           0
_diffrn_reflns_limit_l_max          40
_diffrn_reflns_theta_min            2.88
_diffrn_reflns_theta_max           51.42
_reflns_number_total                 15217
_reflns_number_gt                    15187
_reflns_threshold_expression         >2.0sigma(I)
_computing_data_collection           ? 
_computing_cell_refinement           ? 
_computing_data_reduction            ? 
_computing_structure_solution        ? 
_computing_structure_refinement      'MoPro (J. Appl. Cryst. 2005, 38, 38-54)'
_computing_molecular_graphics        ? 
_computing_publication_material      ? 
_refine_special_details              
;
;
_refine_ls_structure_factor_coef     F  
_refine_ls_matrix_type                full
_refine_ls_weighting_scheme          sigma
_refine_ls_weighting_details         ?
_atom_sites_solution_primary      direct 
_atom_sites_solution_secondary    difmap 
_atom_sites_solution_hydrogens    geom   
_refine_ls_hydrogen_treatment     constr 
_refine_ls_extinction_method        'none'              
_refine_ls_abs_structure_details     ?
_refine_ls_abs_structure_Flack       ?
_refine_ls_number_reflns             15217
_refine_ls_number_parameters           873
_refine_ls_number_restraints          6868
_refine_ls_R_factor_all              0.0322
## R_factor_all computed for  I/sigmaI >   2.00
_refine_ls_R_factor_gt               0.0321
_refine_ls_wR_factor_ref             0.0284
_refine_ls_wR_factor_gt              0.0284
_refine_ls_goodness_of_fit_ref       0.901
_refine_ls_restrained_S_all          0.644
_refine_ls_shift/su_max              0.002
_refine_ls_shift/su_mean             0.000

_diffrn_measured_fraction_theta_max     1.000
_diffrn_reflns_theta_full               25.00
_diffrn_measured_fraction_theta_full    0.999
_refine_diff_density_max                ?
_refine_diff_density_min                ?
_refine_diff_density_rms                ?
###  to get diff_density_max min & rms : 
###  run MoPro  : WRIT FOUR   to create FOURier file 
###  run VMoPro : FOUR  FastFourierTransform   to get a 3D 
###  grid (Xplor format) on whole unit-cell
###             & GRID  STAT   to get max min rms statistics


loop_
_atom_site_type_symbol      
_atom_site_label            
_atom_site_fract_x          
_atom_site_fract_y          
_atom_site_fract_z          
_atom_site_U_iso_or_equiv   
_atom_site_adp_type         
_atom_site_occupancy        
_atom_site_calc_flag        
_atom_site_refinement_flags_posn  
_atom_site_refinement_flags_adp
_atom_site_disorder_assembly
_atom_site_disorder_group   
C  C1 0.79723(3) -0.02243(3) 0.44894(2) 0.00767(2) Uani 1 d . .    . .
C  C1A 0.33134(3) 0.44377(3) 0.34826(2) 0.00733(2) Uani 1 d . .    . .
C  C2 0.84947(3) -0.14445(3) 0.43439(2) 0.00961(2) Uani 1 d . .    . .
C  C2A 0.26043(3) 0.52960(3) 0.38456(2) 0.00874(2) Uani 1 d . .    . .
C  C3 0.89396(3) -0.22939(4) 0.49066(2) 0.01036(2) Uani 1 d . .    . .
C  C3A 0.13512(3) 0.53890(3) 0.36330(2) 0.00945(2) Uani 1 d . .    . .
C  C4 0.88435(3) -0.19040(3) 0.56181(2) 0.00947(2) Uani 1 d . .    . .
C  C4A 0.08228(3) 0.45942(3) 0.30602(2) 0.00911(2) Uani 1 d . .    . .
C  C5 0.83387(3) -0.06829(3) 0.57666(2) 0.00920(2) Uani 1 d . .    . .
C  C5A 0.15261(3) 0.37180(3) 0.27105(2) 0.00853(2) Uani 1 d . .    . .
C  C6 0.78921(3) 0.01964(3) 0.52033(2) 0.00787(2) Uani 1 d . .    . .
C  C6A 0.28021(3) 0.36271(3) 0.29072(2) 0.00753(2) Uani 1 d . .    . .
C  C7 0.62566(3) 0.07072(3) 0.36198(2) 0.00759(2) Uani 1 d . .    . .
C  C7A 0.51017(3) 0.36493(3) 0.43368(2) 0.00760(2) Uani 1 d . .    . .
C  C8 0.72558(3) 0.18716(3) 0.29456(2) 0.00761(2) Uani 1 d . .    . .
C  C8A 0.65700(3) 0.45127(3) 0.38611(2) 0.00751(2) Uani 1 d . .    . .
C  C9 0.81303(3) 0.13474(3) 0.34583(2) 0.00806(2) Uani 1 d . .    . .
C  C9A 0.55351(3) 0.48999(3) 0.34175(2) 0.00802(2) Uani 1 d . .    . .
C  C71 0.52841(3) -0.00240(4) 0.39341(2) 0.01077(2) Uani 1 d . .    . .
C  C71A 0.43591(3) 0.29458(3) 0.48297(2) 0.01041(2) Uani 1 d . .    . .
N  N1 0.74785(3) 0.06023(3) 0.38919(1) 0.00723(1) Uani 1 d . .    . .
N  N1A 0.45975(3) 0.43357(3) 0.37306(1) 0.00715(1) Uani 1 d . .    . .
N  N2 0.60968(3) 0.14837(3) 0.30438(2) 0.00772(2) Uani 1 d . .    . .
N  N2A 0.63079(3) 0.37393(3) 0.44249(2) 0.00784(2) Uani 1 d . .    . .
N  N6 0.73425(4) 0.13759(4) 0.53500(2) 0.01082(2) Uani 1 d . .    . .
N  N6A 0.35118(3) 0.28106(4) 0.25358(2) 0.01072(2) Uani 1 d . .    . .
N  N8 0.74791(3) 0.26965(3) 0.23532(2) 0.00817(2) Uani 1 d . .    . .
N  N81 0.78075(3) 0.48624(3) 0.37910(2) 0.00788(2) Uani 1 d . .    . .
O  O82 0.85480(4) 0.30101(4) 0.23041(2) 0.01147(2) Uani 1 d . .    . .
O  O81A 0.86300(4) 0.43939(4) 0.42215(2) 0.01120(2) Uani 1 d . .    . .
O  O81 0.65991(5) 0.30427(4) 0.19180(2) 0.01210(2) Uani 1 d . .    . .
O  O82A 0.79807(4) 0.56324(4) 0.32922(2) 0.01114(2) Uani 1 d . .    . .
H  H5A 0.10858 0.30754 0.22877 0.02443 Uani 1 d D U    . .
H  H4A -0.01551 0.46346 0.28922 0.02470 Uani 1 d D U    . .
H  H62 0.72698 0.21193 0.49820 0.02143 Uani 1 d D U    . .
H  H9 0.91189 0.14282 0.35477 0.02289 Uani 1 d D U    . .
H  H2A 0.30513 0.58636 0.42991 0.02300 Uani 1 d D U    . .
H  H61A 0.30832 0.20552 0.22492 0.02241 Uani 1 d D U    . .
H  H2 0.85243 -0.16976 0.37806 0.02311 Uani 1 d D U    . .
H  H9A 0.53662 0.54998 0.29312 0.02290 Uani 1 d D U    . .
H  H5 0.82686 -0.03840 0.63191 0.02508 Uani 1 d D U    . .
H  H3A 0.08013 0.60590 0.39140 0.02396 Uani 1 d D U    . .
H  H3 0.93376 -0.32473 0.47966 0.02419 Uani 1 d D U    . .
H  H4 0.91559 -0.25709 0.60608 0.02543 Uani 1 d D U    . .
H  H61 0.74204 0.16542 0.58750 0.02265 Uani 1 d D U    . .
H  H73 0.53329 -0.10481 0.38043 0.02963 Uani 1 d D U    . .
H  H72 0.53620 0.01031 0.45032 0.02929 Uani 1 d D U    . .
H  H62A 0.43719 0.25799 0.27547 0.02142 Uani 1 d D U    . .
H  H71 0.44155 0.03412 0.37099 0.02926 Uani 1 d D U    . .
H  H72A 0.37335 0.22722 0.45437 0.02929 Uani 1 d D U    . .
H  H71A 0.49701 0.24243 0.52167 0.02946 Uani 1 d D U    . .
H  H73A 0.38318 0.36402 0.50863 0.02956 Uani 1 d D U    . .

loop_ 
_atom_site_aniso_label 
_atom_site_aniso_U_11 
_atom_site_aniso_U_22 
_atom_site_aniso_U_33 
_atom_site_aniso_U_12 
_atom_site_aniso_U_13 
_atom_site_aniso_U_23 
C1 0.0088(1) 0.0078(1) 0.00634(9) 0.00107(8) 0.00075(8) 0.00055(8)  
C1A 0.0066(1) 0.0078(1) 0.00749(9) 0.00020(8) 0.00057(7) -0.00084(8)  
C2 0.0121(1) 0.0090(1) 0.00779(10) 0.00256(9) 0.00141(8) -0.000043(8)  
C2A 0.0080(1) 0.0092(1) 0.00893(10) 0.00076(8) 0.00071(8) -0.00186(8)  
C3 0.0127(1) 0.0084(1) 0.0098(1) 0.00262(10) 0.00097(9) 0.00081(8)  
C3A 0.0076(1) 0.0104(1) 0.01038(10) 0.00132(9) 0.00149(9) -0.00179(9)  
C4 0.0107(1) 0.0087(1) 0.00867(10) 0.00108(9) 0.00009(8) 0.00173(9)  
C4A 0.0066(1) 0.0109(1) 0.00978(10) 0.00056(8) 0.00091(8) -0.00052(9)  
C5 0.0113(1) 0.0093(1) 0.00687(10) 0.00126(9) 0.00038(8) 0.00096(8)  
C5A 0.0067(1) 0.0103(1) 0.00844(9) 0.00009(9) 0.00036(8) -0.00111(8)  
C6 0.0093(1) 0.0078(1) 0.00642(9) 0.00102(8) 0.00078(8) 0.00034(7)  
C6A 0.0068(1) 0.0082(1) 0.00754(9) 0.00033(8) 0.00083(8) -0.00106(8)  
C7 0.0074(1) 0.0086(1) 0.00685(9) -0.00037(8) 0.00102(8) 0.00107(8)  
C7A 0.0072(1) 0.0080(1) 0.00761(9) -0.00040(8) 0.00084(8) 0.00118(8)  
C8 0.0075(1) 0.0085(1) 0.00679(9) -0.00012(8) 0.00108(8) 0.00140(8)  
C8A 0.0064(1) 0.0084(1) 0.00761(9) -0.00027(8) 0.00055(8) 0.00084(8)  
C9 0.0069(1) 0.0095(1) 0.00770(9) -0.00032(9) 0.00063(8) 0.00113(8)  
C9A 0.0072(1) 0.0091(1) 0.00768(9) -0.000052(8) 0.00074(8) 0.00159(8)  
C71 0.0092(1) 0.0130(1) 0.0103(1) -0.00183(10) 0.00209(9) 0.00191(9)  
C71A 0.0101(1) 0.0109(1) 0.0105(1) -0.00094(9) 0.00225(9) 0.00252(9)  
N1 0.00702(10) 0.00820(10) 0.00639(8) 0.00025(7) 0.00051(7) 0.00129(7)  
N1A 0.00595(10) 0.00814(10) 0.00718(8) -0.00014(7) 0.00019(7) 0.00087(7)  
N2 0.0075(1) 0.0087(1) 0.00693(9) 0.00036(8) 0.00051(8) 0.00116(8)  
N2A 0.0070(1) 0.0083(1) 0.00806(9) -0.000028(8) 0.00035(8) 0.00099(8)  
N6 0.0155(1) 0.0090(1) 0.00801(10) 0.00347(10) 0.00177(8) -0.00032(8)  
N6A 0.0085(1) 0.0119(1) 0.0116(1) 0.00127(9) 0.00095(9) -0.00438(9)  
N8 0.0091(1) 0.0083(1) 0.00719(9) -0.00015(8) 0.00135(8) 0.00120(8)  
N81 0.0066(1) 0.0083(1) 0.00877(9) 0.000042(8) 0.00090(8) 0.00052(8)  
O82 0.0105(1) 0.0128(1) 0.0114(1) -0.0030(1) 0.0025(1) 0.0018(1)  
O81A 0.0073(1) 0.0136(1) 0.0122(1) 0.0003(1) -0.00076(10) 0.0029(1)  
O81 0.0114(2) 0.0147(1) 0.0100(1) 0.0017(1) 0.0008(1) 0.0048(1)  
O82A 0.0087(1) 0.0124(1) 0.0127(1) 0.00032(10) 0.00267(10) 0.0043(1)  
H5A 0.0207 0.0264 0.0247 -0.0013 -0.0026 -0.0106  
H4A 0.0127 0.0303 0.0299 0.0017 -0.0021 -0.0065  
H62 0.0291 0.0179 0.0172 0.0016 0.0022 0.0050  
H9 0.0126 0.0299 0.0259 -0.0008 0.0011 0.0047  
H2A 0.0207 0.0264 0.0206 -0.0006 -0.0023 -0.0085  
H61A 0.0209 0.0201 0.0250 -0.0017 -0.0021 -0.0062  
H2 0.0307 0.0247 0.0139 0.0042 0.0030 -0.0028  
H9A 0.0221 0.0269 0.0191 0.0006 0.0006 0.0104  
H5 0.0364 0.0257 0.0133 0.0069 0.0039 -0.0011  
H3A 0.0193 0.0266 0.0262 0.0051 0.0037 -0.0085  
H3 0.0317 0.0172 0.0234 0.0083 0.0027 -0.0018  
H4 0.0361 0.0218 0.0177 0.0081 0.0006 0.0058  
H61 0.0317 0.0230 0.0131 0.0025 0.0021 -0.0016  
H73 0.0342 0.0155 0.0415 -0.0010 0.0137 -0.0038  
H72 0.0340 0.0390 0.0152 -0.0091 0.0047 -0.0023  
H62A 0.0147 0.0239 0.0244 0.0027 -0.0025 -0.0007  
H71 0.0166 0.0345 0.0358 0.0036 0.0000 0.0114  
H72A 0.0311 0.0325 0.0241 -0.0142 0.0026 -0.0052  
H71A 0.0237 0.0371 0.0267 0.0057 0.0000 0.0144  
H73A 0.0345 0.0236 0.0341 0.0067 0.0177 -0.0018  

_geom_special_details                
;                                    
;                                    

loop_
_geom_bond_atom_site_label_1         
_geom_bond_atom_site_label_2         
_geom_bond_distance                  
_geom_bond_site_symmetry_2           
_geom_bond_publ_flag                 
C1 N1 1.4373(4) . ? 
C1 C6 1.4071(4) . ? 
C1 C2 1.3944(4) . ? 
C1A N1A 1.4339(4) . ? 
C1A C6A 1.4042(4) . ? 
C1A C2A 1.3938(4) . ? 
C2 C3 1.3902(4) . ? 
C2 H2 1.083 . ? 
C2A C3A 1.3892(5) . ? 
C2A H2A 1.083 . ? 
C3 C4 1.3971(5) . ? 
C3 H3 1.083 . ? 
C3A C4A 1.3975(4) . ? 
C3A H3A 1.083 . ? 
C4 C5 1.3883(5) . ? 
C4 H4 1.083 . ? 
C4A C5A 1.3875(5) . ? 
C4A H4A 1.083 . ? 
C5 C6 1.4100(4) . ? 
C5 H5 1.083 . ? 
C5A C6A 1.4090(4) . ? 
C5A H5A 1.083 . ? 
C6 N6 1.3730(5) . ? 
C6A N6A 1.3774(5) . ? 
C7 N1 1.3797(4) . ? 
C7 N2 1.3187(4) . ? 
C7 C71 1.4788(5) . ? 
C7A N1A 1.3767(4) . ? 
C7A N2A 1.3203(5) . ? 
C7A C71A 1.4832(5) . ? 
C8 N8 1.4248(4) . ? 
C8 N2 1.3686(5) . ? 
C8 C9 1.3711(4) . ? 
C8A N81 1.4290(5) . ? 
C8A N2A 1.3652(5) . ? 
C8A C9A 1.3751(4) . ? 
C9 N1 1.3685(4) . ? 
C9 H9 1.083 . ? 
C9A N1A 1.3708(5) . ? 
C9A H9A 1.083 . ? 
C71 H72 1.059 . ? 
C71 H71 1.059 . ? 
C71 H73 1.059 . ? 
C71A H73A 1.059 . ? 
C71A H71A 1.059 . ? 
C71A H72A 1.059 . ? 
N6 H61 1.009 . ? 
N6 H62 1.009 . ? 
N6A H62A 1.009 . ? 
N6A H61A 1.009 . ? 
N8 O81 1.2309(5) . ? 
N8 O82 1.2329(5) . ? 
N81 O81A 1.2239(5) . ? 
N81 O82A 1.2411(5) . ? 

loop_
_geom_angle_atom_site_label_1        
_geom_angle_atom_site_label_2        
_geom_angle_atom_site_label_3        
_geom_angle                          
_geom_angle_site_symmetry_1          
_geom_angle_site_symmetry_3          
_geom_angle_publ_flag                
C1 N1 C7 125.65(4) . . ? 
C1 N1 C9 126.61(4) . . ? 
C1 C6 N6 121.92(3) . . ? 
C1 C6 C5 117.11(3) . . ? 
C1 C2 C3 120.49(4) . . ? 
C1 C2 H2 117.3 . . ? 
C1A N1A C7A 125.27(3) . . ? 
C1A N1A C9A 126.78(3) . . ? 
C1A C6A N6A 121.96(4) . . ? 
C1A C6A C5A 116.75(4) . . ? 
C1A C2A C3A 120.06(4) . . ? 
C1A C2A H2A 118.4 . . ? 
C2 C1 N1 118.81(3) . . ? 
C2 C1 C6 121.59(3) . . ? 
C2 C3 C4 118.66(3) . . ? 
C2 C3 H3 120.8 . . ? 
C2A C1A N1A 118.58(3) . . ? 
C2A C1A C6A 122.20(4) . . ? 
C2A C3A C4A 118.73(4) . . ? 
C2A C3A H3A 120.0 . . ? 
C3 C2 H2 122.2 . . ? 
C3 C4 C5 121.10(3) . . ? 
C3 C4 H4 119.5 . . ? 
C3A C2A H2A 121.5 . . ? 
C3A C4A C5A 121.10(4) . . ? 
C3A C4A H4A 120.0 . . ? 
C4 C5 C6 121.03(3) . . ? 
C4 C5 H5 120.8 . . ? 
C4 C3 H3 120.5 . . ? 
C4A C5A C6A 121.13(3) . . ? 
C4A C5A H5A 119.6 . . ? 
C4A C3A H3A 121.2 . . ? 
C5 C6 N6 120.87(3) . . ? 
C5 C4 H4 119.4 . . ? 
C5A C6A N6A 121.26(3) . . ? 
C5A C4A H4A 118.8 . . ? 
C6 N6 H61 116.5 . . ? 
C6 N6 H62 120.1 . . ? 
C6 C1 N1 119.58(3) . . ? 
C6 C5 H5 118.1 . . ? 
C6A N6A H62A 119.8 . . ? 
C6A N6A H61A 117.1 . . ? 
C6A C1A N1A 119.15(3) . . ? 
C6A C5A H5A 119.3 . . ? 
C7 N1 C9 107.59(3) . . ? 
C7 N2 C8 104.27(3) . . ? 
C7 C71 H72 111.4 . . ? 
C7 C71 H71 109.6 . . ? 
C7 C71 H73 109.4 . . ? 
C7A N1A C9A 107.94(3) . . ? 
C7A N2A C8A 104.55(3) . . ? 
C7A C71A H73A 110.0 . . ? 
C7A C71A H71A 107.6 . . ? 
C7A C71A H72A 111.6 . . ? 
C8 N8 O81 118.30(4) . . ? 
C8 N8 O82 117.79(3) . . ? 
C8 C9 N1 104.20(3) . . ? 
C8 C9 H9 132.9 . . ? 
C8A N81 O81A 118.72(4) . . ? 
C8A N81 O82A 117.41(4) . . ? 
C8A C9A N1A 103.85(3) . . ? 
C8A C9A H9A 134.4 . . ? 
C9 C8 N8 125.89(4) . . ? 
C9 C8 N2 112.46(4) . . ? 
C9A C8A N81 127.06(3) . . ? 
C9A C8A N2A 112.45(3) . . ? 
C71 C7 N1 122.57(3) . . ? 
C71 C7 N2 125.90(4) . . ? 
C71A C7A N1A 123.25(3) . . ? 
C71A C7A N2A 125.51(3) . . ? 
N1 C7 N2 111.48(3) . . ? 
N1 C9 H9 122.9 . . ? 
N1A C7A N2A 111.21(3) . . ? 
N1A C9A H9A 121.8 . . ? 
N2 C8 N8 121.63(3) . . ? 
N2A C8A N81 120.48(3) . . ? 
O82 N8 O81 123.91(5) . . ? 
O81A N81 O82A 123.87(5) . . ? 
H62 N6 H61 116.2 . . ? 
H61A N6A H62A 113.1 . . ? 
H73 C71 H72 110.2 . . ? 
H73 C71 H71 108.4 . . ? 
H72 C71 H71 107.8 . . ? 
H72A C71A H73A 106.7 . . ? 
H72A C71A H71A 110.0 . . ? 
H71A C71A H73A 110.9 . . ? 

loop_
_geom_torsion_atom_site_label_1      
_geom_torsion_atom_site_label_2      
_geom_torsion_atom_site_label_3      
_geom_torsion_atom_site_label_4      
_geom_torsion                        
_geom_torsion_site_symmetry_1        
_geom_torsion_site_symmetry_2        
_geom_torsion_site_symmetry_3        
_geom_torsion_site_symmetry_4        
_geom_torsion_publ_flag              
C1 N1 C7 N2 -176.25(3) . . . . ? 
C1 N1 C7 C71 1.35(3) . . . . ? 
C1 N1 C9 C8 175.96(3) . . . . ? 
C1 N1 C9 H9 -3.6 . . . . ? 
C1 C6 N6 H61 -172.5 . . . . ? 
C1 C6 N6 H62 -23.2 . . . . ? 
C1 C6 C5 C4 0.52(3) . . . . ? 
C1 C6 C5 H5 -178.8 . . . . ? 
C1 C2 C3 C4 0.49(3) . . . . ? 
C1 C2 C3 H3 179.4 . . . . ? 
C1A N1A C7A N2A -179.93(3) . . . . ? 
C1A N1A C7A C71A -1.76(3) . . . . ? 
C1A N1A C9A C8A 179.65(3) . . . . ? 
C1A N1A C9A H9A 0. . . . . ? 
C1A C6A N6A H62A 17.4 . . . . ? 
C1A C6A N6A H61A 160.6 . . . . ? 
C1A C6A C5A C4A 1.58(3) . . . . ? 
C1A C6A C5A H5A -177.0 . . . . ? 
C1A C2A C3A C4A 0.99(3) . . . . ? 
C1A C2A C3A H3A -179.8 . . . . ? 
C2 C1 N1 C7 99.87(3) . . . . ? 
C2 C1 N1 C9 -75.02(3) . . . . ? 
C2 C1 C6 N6 -177.79(3) . . . . ? 
C2 C1 C6 C5 -1.37(3) . . . . ? 
C2 C3 C4 C5 -1.33(3) . . . . ? 
C2 C3 C4 H4 177.8 . . . . ? 
C2A C1A N1A C7A 76.17(2) . . . . ? 
C2A C1A N1A C9A -103.37(3) . . . . ? 
C2A C1A C6A N6A 177.98(3) . . . . ? 
C2A C1A C6A C5A -0.08(3) . . . . ? 
C2A C3A C4A C5A 0.50(3) . . . . ? 
C2A C3A C4A H4A 178.7 . . . . ? 
C3 C2 C1 N1 -177.53(3) . . . . ? 
C3 C2 C1 C6 0.88(3) . . . . ? 
C3 C4 C5 C6 0.82(3) . . . . ? 
C3 C4 C5 H5 -179.8 . . . . ? 
C3A C2A C1A N1A -178.09(3) . . . . ? 
C3A C2A C1A C6A -1.21(3) . . . . ? 
C3A C4A C5A C6A -1.83(3) . . . . ? 
C3A C4A C5A H5A 176.7 . . . . ? 
C4 C5 C6 N6 176.98(3) . . . . ? 
C4 C3 C2 H2 -178.7 . . . . ? 
C4A C5A C6A N6A -176.49(3) . . . . ? 
C4A C3A C2A H2A -177.7 . . . . ? 
C5 C6 N6 H61 11.2 . . . . ? 
C5 C6 N6 H62 160.5 . . . . ? 
C5 C6 C1 N1 177.04(2) . . . . ? 
C5 C4 C3 H3 179.8 . . . . ? 
C5A C6A N6A H62A -164.7 . . . . ? 
C5A C6A N6A H61A -21.4 . . . . ? 
C5A C6A C1A N1A 176.79(2) . . . . ? 
C5A C4A C3A H3A -178.7 . . . . ? 
C6 C1 N1 C7 -78.58(2) . . . . ? 
C6 C1 N1 C9 106.53(3) . . . . ? 
C6 C1 C2 H2 -179.9 . . . . ? 
C6 C5 C4 H4 -178.3 . . . . ? 
C6A C1A N1A C7A -100.81(3) . . . . ? 
C6A C1A N1A C9A 79.65(3) . . . . ? 
C6A C1A C2A H2A 177.5 . . . . ? 
C6A C5A C4A H4A 179.9 . . . . ? 
C7 N1 C9 C8 0.31(3) . . . . ? 
C7 N1 C9 H9 -179.2 . . . . ? 
C7 N2 C8 N8 177.85(3) . . . . ? 
C7 N2 C8 C9 -0.33(3) . . . . ? 
C7A N1A C9A C8A 0.05(3) . . . . ? 
C7A N1A C9A H9A -179.6 . . . . ? 
C7A N2A C8A N81 178.09(3) . . . . ? 
C7A N2A C8A C9A -0.42(3) . . . . ? 
C8 N2 C7 N1 0.53(3) . . . . ? 
C8 N2 C7 C71 -176.97(3) . . . . ? 
C8A N2A C7A N1A 0.44(3) . . . . ? 
C8A N2A C7A C71A -177.68(3) . . . . ? 
C9 N1 C7 N2 -0.55(3) . . . . ? 
C9 N1 C7 C71 177.05(3) . . . . ? 
C9 C8 N8 O81 176.80(4) . . . . ? 
C9 C8 N8 O82 -2.51(3) . . . . ? 
C9A N1A C7A N2A -0.32(3) . . . . ? 
C9A N1A C7A C71A 177.85(3) . . . . ? 
C9A C8A N81 O81A -177.62(4) . . . . ? 
C9A C8A N81 O82A 2.49(4) . . . . ? 
N1 C7 C71 H72 49.9 . . . . ? 
N1 C7 C71 H71 169.2 . . . . ? 
N1 C7 C71 H73 -72.1 . . . . ? 
N1 C1 C6 N6 0.62(3) . . . . ? 
N1 C1 C2 H2 1.7 . . . . ? 
N1 C9 C8 N8 -178.08(3) . . . . ? 
N1 C9 C8 N2 0.000(28) . . . . ? 
N1A C7A C71A H73A -64.8 . . . . ? 
N1A C7A C71A H71A 174.3 . . . . ? 
N1A C7A C71A H72A 53.5 . . . . ? 
N1A C1A C6A N6A -5.15(3) . . . . ? 
N1A C1A C2A H2A 0.6 . . . . ? 
N1A C9A C8A N81 -178.17(3) . . . . ? 
N1A C9A C8A N2A 0.23(3) . . . . ? 
N2 C7 C71 H72 -132.8 . . . . ? 
N2 C7 C71 H71 -13.6 . . . . ? 
N2 C7 C71 H73 105.1 . . . . ? 
N2 C8 N8 O81 -1.12(3) . . . . ? 
N2 C8 N8 O82 179.57(4) . . . . ? 
N2 C8 C9 H9 179.5 . . . . ? 
N2A C7A C71A H73A 113.1 . . . . ? 
N2A C7A C71A H71A -7.8 . . . . ? 
N2A C7A C71A H72A -128.6 . . . . ? 
N2A C8A N81 O81A 4.10(4) . . . . ? 
N2A C8A N81 O82A -175.79(4) . . . . ? 
N2A C8A C9A H9A 179.8 . . . . ? 
N6 C6 C5 H5 -2.4 . . . . ? 
N6A C6A C5A H5A 5.0 . . . . ? 
N8 C8 C9 H9 1.4 . . . . ? 
N81 C8A C9A H9A 1.4 . . . . ? 
H5A C5A C4A H4A -1.6 . . . . ? 
H4A C4A C3A H3A -0.5 . . . . ? 
H2A C2A C3A H3A 1.6 . . . . ? 
H2 C2 C3 H3 0.2 . . . . ? 
H5 C5 C4 H4 1.1 . . . . ? 
H3 C3 C4 H4 -1.1 . . . . ? 

loop_
_geom_hbond_atom_site_label_D        
_geom_hbond_atom_site_label_H        
_geom_hbond_atom_site_label_A        
_geom_hbond_distance_DH              
_geom_hbond_distance_HA              
_geom_hbond_distance_DA              
_geom_hbond_angle_DHA                
_geom_hbond_site_symmetry_A          
C4A H4A O82 1.083 2.345 3.1438(5) 129.2  1_455   
C4A H4A O82A 1.083 2.482 3.3777(5) 139.3  1_455   
C3 H3 O81A 1.083 2.674 3.5620(5) 139.0  1_545   
N6 H62 N1 1.009 2.570 2.8438(4) 95.1  1_555   
N6 H62 N2A 1.009 2.136 3.0643(5) 152.1  1_555   
N6A H62A N1A 1.009 2.520 2.8350(4) 97.6  1_555   
N6A H62A N2 1.009 2.202 3.1754(5) 161.7  1_555   
N6 H61 O81 1.009 2.263 3.1826(5) 150.8  6_555   
N6A H61A O82A 1.009 2.031 3.0349(5) 172.7  2_645   
C71 H73 O81 1.059 2.537 3.1213(5) 114.0  2_645   
C9A H9A N2 1.083 2.473 3.4500(4) 149.5  2_655   
C2A H2A N2A 1.083 2.422 3.4268(4) 153.8  5_666   
C9 H9 C4 1.083 2.604 3.5927(5) 151.4  5_756   

loop_
_publ_author_name      
_publ_author_address   
,'?'  
; ? 
;  

_publ_requested_journal          '?' 
_publ_contact_author                ? 
_publ_contact_author_phone        '?' 
_publ_contact_author_fax          '?' 
_publ_contact_author_email        '?' 
_publ_section_title 
;  
 ?  
;  
_publ_section_comment  
;  
 ?  
;  
_publ_section_references 
;  
 ?  
;  

data_I_35K
_database_code_depnum_ccdc_archive 'CCDC 967291'
_audit_creation_method             'MoPro12'     
_chemical_name_systematic            ? 
_chemical_name_common                ? 
_chemical_formula_moiety             'C10 H10 N4 O2'
_chemical_formula_sum                'C10 H10 N4 O2'
_chemical_formula_weight             218.22
_chemical_absolute_configuration     '-'

_symmetry_cell_setting               monoclinic   
_symmetry_space_group_name_H-M       'P 21/c'
_symmetry_space_group_name_Hall      '-P 2ybc'

loop_
_atom_type_symbol                      
_atom_type_description                 
_atom_type_scat_dispersion_real        
_atom_type_scat_dispersion_imag        
_atom_type_scat_source                 
 'C' 'C'    0.0033   0.0016
'Clementi & Roetti 1974. Atomic Data & Nuclear Data Tables. 14, 177'  
 'H' 'H'    0.0000   0.0000
'Clementi & Roetti 1974. Atomic Data & Nuclear Data Tables. 14, 177'  
 'N' 'N'    0.0061   0.0033
'Clementi & Roetti 1974. Atomic Data & Nuclear Data Tables. 14, 177'  
 'O' 'O'    0.0106   0.0060
'Clementi & Roetti 1974. Atomic Data & Nuclear Data Tables. 14, 177'  

loop_
_symmetry_equiv_pos_as_xyz           
'x, y, z'
'-x, y+1/2, -z+1/2'
'-x, -y, -z'
'x, -y-1/2, z-1/2'
_cell_length_a                10.978(1) 
_cell_length_b                10.006(1) 
_cell_length_c                18.488(2) 
_cell_angle_alpha             90.00 
_cell_angle_beta              97.223(4) 
_cell_angle_gamma             90.00 
_cell_volume                   2014.7(3) 
_cell_formula_units_Z                8
_cell_measurement_temperature        35
_cell_measurement_reflns_used        ?
_cell_measurement_theta_min          ?
_cell_measurement_theta_max          ?
_exptl_crystal_description           ? 
_exptl_crystal_colour                ? 
_exptl_crystal_size_max              ? 
_exptl_crystal_size_mid              ? 
_exptl_crystal_size_min              ? 
_exptl_crystal_density_meas          ? 
_exptl_crystal_density_diffrn       1.439
_exptl_crystal_density_method       'not measured' 
_exptl_crystal_F_000                 912
_exptl_absorpt_process_details       ?  
_exptl_absorpt_coefficient_mu        ?  
_exptl_absorpt_correction_type       ?  
_exptl_absorpt_correction_T_min      ?  
_exptl_absorpt_correction_T_max      ?  
_exptl_special_details               
;
?
;
_diffrn_ambient_temperature          35  
_diffrn_radiation_wavelength        0.71073
_diffrn_radiation_type              MoK\a 
_diffrn_radiation_source          'fine-focus sealed tube' 
_diffrn_radiation_monochromator      ? 
_diffrn_measurement_device_type      ? 
_diffrn_measurement_method           ? 
_diffrn_detector_area_resol_mean     ? 
_diffrn_standards_number             ? 
_diffrn_standards_interval_count     ? 
_diffrn_standards_interval_time      ? 
_diffrn_standards_decay_%            ? 
_diffrn_reflns_number                ? 
_diffrn_reflns_av_R_equivalents      ? 
_diffrn_reflns_av_sigmaI/netI        0.04397
_diffrn_reflns_limit_h_min         -19
_diffrn_reflns_limit_h_max          18
_diffrn_reflns_limit_k_min           0
_diffrn_reflns_limit_k_max          17
_diffrn_reflns_limit_l_min           0
_diffrn_reflns_limit_l_max          32
_diffrn_reflns_theta_min            4.15
_diffrn_reflns_theta_max           38.59
_reflns_number_total                  11032
_reflns_number_gt                     9475
_reflns_threshold_expression         >1.250sigma(I)
_computing_data_collection           ? 
_computing_cell_refinement           ? 
_computing_data_reduction            ? 
_computing_structure_solution        ? 
_computing_structure_refinement      'MoPro (J. Appl. Cryst. 2005, 38, 38-54)'
_computing_molecular_graphics        ? 
_computing_publication_material      ? 
_iucr_refine_instructions_details  
; 
# ! MoPro 12.6 07/08/2012 15:03:39 C:\Documents and 
# Settings\Agnieszka Paul\Pulpit\10_k_charge\work_all_35\mopro\mopro_ok\22.par 
# ! reflections hkl file : C:\Documents and Settings\Agnieszka 
# Paul\Pulpit\10_k_charge\work_all_35\mopro\mopro_ok\sortav.hkl refin. vs. F^1 
# ! atomic table file : C:\Documents and Settings\Agnieszka 
# Paul\Pulpit\MoProSuite_1207\LibMoPro\mopro.tab 
# ! wave functions file : C:\Documents and Settings\Agnieszka 
# Paul\Pulpit\MoProSuite_1207\LibMoPro\WAVEF 
# ! RF factor = 2.910 % RI factor = 3.967% 
# ! wR2F factor = 2.807 % wR2I factor = 5.653% 
# ! g.o.f.(F**1) = 0.922 Nvar= 873 Nref= 9475 Nfree= 0 0.10<sinT/l< 0.88 
#  
# WSIG 1.00000 ! weighting scheme 
#  ! SPACE GROUP P ? 
#  
# CELL 10.9784 10.0056 18.4881 90.0000 97.2230 90.0000 0.71073 
# ZERR 0.0014 0.0013 0.0025 0.0000 0.0040 0.0000 
#  
# SYMM 2 P CENTRO 
#  X , Y, Z 
#  -X , 1/2+Y, 1/2-Z 
#  
# SCALE 1 8.266896 
#  
# FMULT 1.00000 
#  
# UOVER 0.00000 0.00000 0.00000 0.00000 0.00000 0.00000 ANI 
#  
# SOLVT 0.00000 50.00000 
#  
# EXTIN 0.00000 GAUSSIAN ISOT TYP1 ! G*10^4 
#  
#  
# DUMMY 0 
#  
# KAPPA 52 
#  0.986515 1.019572 ! # 1 1 MOL C1 1x 
#  0.985175 1.018341 ! # 2 1 MOL C1A 1x 
#  0.979744 0.988880 ! # 3 1 MOL C2 1x 
#  0.982740 0.991540 ! # 4 1 MOL C2A 1x 
#  0.980572 0.934370 ! # 5 1 MOL C3 1x 
#  0.975803 0.922929 ! # 6 1 MOL C3A 1x 
#  0.990377 0.962498 ! # 7 1 MOL C4 1x 
#  0.986027 0.942948 ! # 8 1 MOL C4A 1x 
#  0.977191 0.974604 ! # 9 1 MOL C5 1x 
#  0.970255 0.962484 ! # 10 1 MOL C5A 1x 
#  0.982815 0.978887 ! # 11 1 MOL C6 1x 
#  0.984873 0.938099 ! # 12 1 MOL C7A 1x 
#  0.987015 0.960456 ! # 13 1 MOL C7 1x 
#  0.992491 0.956801 ! # 14 1 MOL C8A 1x 
#  0.992746 0.958726 ! # 15 1 MOL C8 1x 
#  0.996146 0.955057 ! # 16 1 MOL C9A 1x 
#  0.993495 0.957865 ! # 17 1 MOL C9 1x 
#  0.983500 1.009965 ! # 18 1 MOL C6A 1x 
#  0.992514 0.901181 ! # 19 1 MOL C71A 1x 
#  0.993524 0.904445 ! # 20 1 MOL C71 1x 
#  0.990169 0.965574 ! # 21 1 MOL N1A 1x 
#  0.988029 0.942631 ! # 22 1 MOL N1 1x 
#  0.979426 0.971439 ! # 23 1 MOL N2A 1x 
#  0.977606 0.954091 ! # 24 1 MOL N2 1x 
#  0.978494 0.880236 ! # 25 1 MOL N6A 1x 
#  0.975393 0.900274 ! # 26 1 MOL N6 1x 
#  0.990767 0.946828 ! # 27 1 MOL N8A 1x 
#  0.985045 0.941407 ! # 28 1 MOL N8 1x 
#  0.989193 0.964086 ! # 29 1 MOL O82A 1x 
#  0.984254 0.984706 ! # 30 1 MOL O82 1x 
#  0.984836 0.942557 ! # 31 1 MOL O81A 1x 
#  0.985241 0.950588 ! # 32 1 MOL O81 1x 
#  1.157163 1.161114 ! # 33 1 MOL H2A 1x 
#  1.157784 1.162063 ! # 34 1 MOL H2 1x 
#  1.157557 1.160497 ! # 35 1 MOL H3A 1x 
#  1.163103 1.162802 ! # 36 1 MOL H3 1x 
#  1.150959 1.161038 ! # 37 1 MOL H4A 1x 
#  1.167138 1.160797 ! # 38 1 MOL H4 1x 
#  1.153802 1.161363 ! # 39 1 MOL H5A 1x 
#  1.163155 1.160345 ! # 40 1 MOL H5 1x 
#  1.159433 1.161291 ! # 41 1 MOL H9A 1x 
#  1.152151 1.161087 ! # 42 1 MOL H9 1x 
#  1.157500 1.161281 ! # 43 1 MOL H61A 1x 
#  1.162775 1.161736 ! # 44 1 MOL H61 1x 
#  1.161656 1.161964 ! # 45 1 MOL H62A 1x 
#  1.161972 1.162615 ! # 46 1 MOL H62 1x 
#  1.151679 1.160615 ! # 47 1 MOL H72A 1x 
#  1.156989 1.160807 ! # 48 1 MOL H71 1x 
#  1.153310 1.160978 ! # 49 1 MOL H71A 1x 
#  1.157376 1.160653 ! # 50 1 MOL H72 1x 
#  1.154372 1.160451 ! # 51 1 MOL H73A 1x 
#  1.148792 1.160311 ! # 52 1 MOL H73 1x 
#  
# ATOMS 52 
#  
# ATOM 1 C1 MOL 1 0.202622 0.522185 0.051103 1.0000 1 C 
# bXY C6 C2 OCT K1 V0 M0 Q0 
# UANI 0.008938 0.006763 0.004977 0.001271 -.000160 0.000371 
#  4.06285 0. 0.119 0.002 -.003 -.097 -.001 0. -.095 0. 
#  -.005 -.007 0.001 0.008 -.001 -.253 0.009 
#  
# ATOM 2 C1A MOL 1 0.668912 0.056498 0.151772 1.0000 1 C 
# bXY C6A C2A OCT K2 V0 M0 Q0 
# UANI 0.005707 0.007554 0.006539 0.000170 -.000135 -.000690 
#  4.06614 0. 0.115 -.003 0.002 -.085 0.004 0. -.105 0.001 
#  0.005 0.014 0.004 0. -.010 -.237 0.001 
#  
# ATOM 3 C2 MOL 1 0.150571 0.644111 0.065739 1.0000 1 C 
# bXY C1 C3 OCT K3 V0 M0 Q0 
# UANI 0.012700 0.008352 0.007305 0.003273 0.000485 0.000170 
#  4.11173 0. 0.020 -.003 -.005 -.201 -.003 0.004 0.002 0.007 
#  -.004 0.011 0.002 0.007 0. -.243 -.006 
#  
# ATOM 4 C2A MOL 1 0.739809 -0.029217 0.115477 1.0000 1 C 
# bXY C1A C3A OCT K4 V0 M0 Q0 
# UANI 0.007800 0.008828 0.008388 0.000401 0.000180 -.001924 
#  4.11780 0. 0.012 0.010 -.004 -.205 -.002 -.003 0.026 -.006 
#  0.003 0.008 -.004 -.001 0.003 -.225 -.004 
#  
# ATOM 5 C3 MOL 1 0.105753 0.729069 0.009496 1.0000 1 C 
# bXY C2 C4 OCT K5 V0 M0 Q0 
# UANI 0.012449 0.008406 0.009880 0.003016 -.000121 0.001031 
#  4.08534 0. 0.020 0.003 0. -.175 -.003 -.002 -.019 -.004 
#  -.001 0.008 0.001 0.002 -.002 -.291 -.003 
#  
# ATOM 6 C3A MOL 1 0.865064 -0.038453 0.136792 1.0000 1 C 
# bXY C2A C4A OCT K6 V0 M0 Q0 
# UANI 0.007361 0.010033 0.010381 0.001065 0.000973 -.001506 
#  4.08669 0. 0.011 -.001 0.001 -.181 -.002 -.007 -.041 0. 
#  0. -.008 -.001 0.007 0.002 -.263 -.003 
#  
# ATOM 7 C4 MOL 1 0.115415 0.690262 -0.061665 1.0000 1 C 
# bXY C5 C3 OCT K7 V0 M0 Q0 
# UANI 0.010241 0.008417 0.008401 0.000833 -.001136 0.002267 
#  4.01401 0. 0.017 -.003 -.002 -.218 0.007 -.006 -.004 0.002 
#  -.005 0.032 0.003 -.008 0.008 -.282 0. 
#  
# ATOM 8 C4A MOL 1 0.918020 0.040914 0.194032 1.0000 1 C 
# bXY C5A C3A OCT K8 V0 M0 Q0 
# UANI 0.006285 0.010260 0.009114 0.001009 0.000576 -.000027 
#  4.02383 0. -.003 -.008 -.004 -.213 -.003 0. -.015 0.005 
#  -.002 0.009 -.003 -.004 -.004 -.260 -.005 
#  
# ATOM 9 C5 MOL 1 0.165784 0.568102 -0.076517 1.0000 1 C 
# bXY C6 C4 OCT K9 V0 M0 Q0 
# UANI 0.011568 0.009094 0.005797 0.000974 -.000722 0.001479 
#  4.20494 0. -.006 0.009 0.003 -.175 0.001 0.004 0.010 -.006 
#  0.001 0.043 0.003 -.001 -.007 -.267 0.001 
#  
# ATOM 10 C5A MOL 1 0.847574 0.128491 0.228931 1.0000 1 C 
# bXY C6A C4A OCT K10 V0 M0 Q0 
# UANI 0.006116 0.010025 0.007699 -.000376 -.000372 -.000582 
#  4.20174 0. -.016 0.009 0.001 -.172 -.005 -.005 0.002 -.004 
#  -.002 0.042 0.002 -.004 -.006 -.258 0.009 
#  
# ATOM 11 C6 MOL 1 0.210510 0.480330 -0.020257 1.0000 1 C 
# bXY C1 C5 OCT K11 V0 M0 Q0 
# UANI 0.009302 0.007302 0.005213 0.001241 -.000246 0.000307 
#  4.03659 0. 0.013 0.004 0.001 -.196 -.009 -.003 -.038 -.003 
#  0.005 0.047 0. -.003 0.001 -.258 0. 
#  
# ATOM 12 C7A MOL 1 0.489994 0.135156 0.066305 1.0000 1 C 
# bXY N1A N2A OCT K12 V0 M0 Q0 
# UANI 0.006850 0.007150 0.006846 -.000450 0.000019 0.001384 
#  4.12946 0. -.001 0.042 -.001 -.193 -.007 -.003 0.088 0.073 
#  0. 0.016 0.033 -.003 0.003 -.307 -.030 
#  
# ATOM 13 C7 MOL 1 0.374236 0.429019 0.138039 1.0000 1 C 
# bXY N1 N2 OCT K13 V0 M0 Q0 
# UANI 0.006724 0.008570 0.005631 -.000252 0.000399 0.001197 
#  4.13819 0. -.028 0.035 0.005 -.206 0.004 -.001 0.072 0.080 
#  0.003 0.016 0.012 0.001 0. -.322 -.001 
#  
# ATOM 14 C8A MOL 1 0.343295 0.048817 0.113787 1.0000 1 C 
# bXY N8A N2A OCT K14 V0 M0 Q0 
# UANI 0.005556 0.007835 0.007086 -.000286 -.000201 0.000858 
#  4.06446 0. -.073 0.105 0. -.108 -.002 0.008 0.022 0.051 
#  0.003 -.045 -.004 0.001 -.002 -.302 -.021 
#  
# ATOM 15 C8 MOL 1 0.274785 0.312820 0.205563 1.0000 1 C 
# bXY N8 N2 OCT K15 V0 M0 Q0 
# UANI 0.007456 0.007543 0.005599 -.000056 0.000392 0.001558 
#  4.07209 0. -.069 0.107 -.005 -.113 0. -.004 0.006 0.021 
#  0.002 -.058 -.010 0.002 -.002 -.303 -.014 
#  
# ATOM 16 C9A MOL 1 0.446765 0.010250 0.158211 1.0000 1 C 
# bXY N1A C8A OCT K16 V0 M0 Q0 
# UANI 0.006024 0.008926 0.006581 0.000060 -.000313 0.001850 
#  4.02322 0. -.028 0.047 0.006 -.167 -.003 0.001 0.091 0.074 
#  0.005 0.011 -.001 0. -.003 -.271 0.013 
#  
# ATOM 17 C9 MOL 1 0.187104 0.365357 0.154332 1.0000 1 C 
# bXY N1 C8 OCT K17 V0 M0 Q0 
# UANI 0.006658 0.008653 0.006926 -.000051 -.000059 0.001227 
#  4.01140 0. -.003 0.053 0.005 -.161 0. -.002 0.076 0.075 
#  0.003 0.017 0.002 0.009 0.001 -.303 0.012 
#  
# ATOM 18 C6A MOL 1 0.720055 0.137545 0.209210 1.0000 1 C 
# bXY C1A C5A OCT K18 V0 M0 Q0 
# UANI 0.005654 0.008288 0.006736 0.000342 -.000144 -.001092 
#  4.03969 0. 0.019 -.003 -.005 -.208 -.002 0.007 -.031 -.001 
#  0.006 0.030 -.005 -.005 0.001 -.269 0.001 
#  
# ATOM 19 C71A MOL 1 0.564234 0.205365 0.016961 1.0000 1 C 
#  ZX C7A H71A OCT K19 V0 M0 Q0 
# UANI 0.009902 0.010620 0.010253 -.001310 0.001537 0.002714 
#  3.93622 0. 0.002 0.005 -.075 -.046 -.001 0.003 -.007 0.004 
#  0.265 0.003 0.001 -.002 -.004 0.108 -.001 
#  
# ATOM 20 C71 MOL 1 0.471600 0.502233 0.106464 1.0000 1 C 
#  ZX C7 H71 OCT K20 V0 M0 Q0 
# UANI 0.008996 0.013104 0.009509 -.002148 0.001711 0.001750 
#  3.93523 0. 0.003 -.004 -.068 -.060 -.004 -.002 -.002 -.003 
#  0.262 0.002 0.009 0.002 -.002 0.131 0.002 
#  
# ATOM 21 N1A MOL 1 0.540385 0.066601 0.126921 1.0000 1 N 
# bXY C7A C9A OCT K21 V0 M0 Q0 
# UANI 0.005025 0.007644 0.006569 -.000174 -.000583 0.001058 
#  5.09257 0. 0.007 0. -.001 -.062 -.008 -.004 0.030 0.002 
#  0.002 0.017 -.005 -.005 -.008 -.228 0.005 
#  
# ATOM 22 N1 MOL 1 0.252198 0.439661 0.110851 1.0000 1 N 
# bXY C7 C9 OCT K22 V0 M0 Q0 
# UANI 0.006306 0.007664 0.004987 0.000251 -.000555 0.001407 
#  5.09207 0. 0.009 0. 0.008 -.049 -.006 -.003 0.041 -.002 
#  -.002 0.011 -.008 -.009 -.002 -.212 0. 
#  
# ATOM 23 N2A MOL 1 0.369522 0.126082 0.057464 1.0000 1 N 
# bXY C7A C8A OCT K23 V0 M0 Q0 
# UANI 0.006602 0.007678 0.006744 -.000312 -.000832 0.001366 
#  5.06605 0. -.094 -.033 0. -.117 -.003 0.001 0.060 -.004 
#  0.003 -.045 -.038 -.002 0.006 -.101 -.017 
#  
# ATOM 24 N2 MOL 1 0.390558 0.351622 0.195612 1.0000 1 N 
# bXY C7 C8 OCT K24 V0 M0 Q0 
# UANI 0.006639 0.008600 0.005676 0.000164 0.000024 0.001261 
#  5.07389 0. -.099 -.027 0.001 -.104 -.001 0. 0.041 -.026 
#  0.002 -.060 0.001 0.001 0.005 -.095 -.003 
#  
# ATOM 25 N6A MOL 1 0.649093 0.219255 0.246376 1.0000 1 N 
# bZX H61A H62A OCT K25 V0 M0 Q0 
# UANI 0.007881 0.012513 0.010995 0.001325 -.000007 -.004931 
#  5.19200 0. -.003 -.019 0.015 -.033 0.003 0.013 -.015 -.007 
#  -.142 0.002 0.076 0.151 0.004 -.006 0.085 
#  
# ATOM 26 N6 MOL 1 0.265516 0.362363 -0.034907 1.0000 1 N 
# bZX H62 H61 OCT K26 V0 M0 Q0 
# UANI 0.016106 0.008975 0.006591 0.003969 0.000999 -.000080 
#  5.18671 0. -.001 -.015 0.022 -.051 0.003 0.026 0.014 -.006 
#  -.161 0.001 0.044 0.179 0.001 0. 0.066 
#  
# ATOM 27 N8A MOL 1 0.219602 0.013895 0.120862 1.0000 1 N 
# bXY O82A O81A OCT K27 V0 M0 Q0 
# UANI 0.005577 0.008022 0.008680 0.000242 0.000011 0.000604 
#  4.90282 0. -.020 -.002 0.002 -.184 -.012 0.002 -.069 0.002 
#  0. 0.012 -.003 -.001 0.006 -.269 0.003 
#  
# ATOM 28 N8 MOL 1 0.252619 0.230594 0.264797 1.0000 1 N 
# bXY O81 O82 OCT K28 V0 M0 Q0 
# UANI 0.009653 0.008123 0.006579 -.000026 0.001381 0.001708 
#  4.91477 0. 0.008 0.012 0.004 -.190 0. 0.002 -.023 0.006 
#  0.001 0.012 -.006 -.005 -.001 -.284 0.010 
#  
# ATOM 29 O82A MOL 1 0.137287 0.060663 0.077671 1.0000 1 O 
#  XY N8A O81A OCT K29 V0 M0 Q0 
# UANI 0.006994 0.013577 0.012606 0.000609 -.002065 0.003068 
#  6.09135 0. -.053 -.023 0.004 -.063 -.006 0.014 -.118 0.026 
#  0.016 -.013 -.014 -.003 0.007 0.042 -.018 
#  
# ATOM 30 O82 MOL 1 0.340785 0.196248 0.308382 1.0000 1 O 
#  XY N8 O81 OCT K30 V0 M0 Q0 
# UANI 0.013275 0.016669 0.008980 0.003177 0.000160 0.005986 
#  6.12107 0. -.097 -.023 0.002 -.045 -.008 -.001 -.102 -.001 
#  -.006 -.022 0.001 0. 0.008 0.055 -.007 
#  
# ATOM 31 O81A MOL 1 0.202231 -0.062827 0.170700 1.0000 1 O 
#  XY N8A O82A OCT K31 V0 M0 Q0 
# UANI 0.008250 0.012571 0.013002 0.000705 0.002176 0.004792 
#  6.11499 0. -.048 -.056 0.009 -.026 0.009 -.003 -.131 0.037 
#  0.002 -.010 -.007 -.003 -.001 0.016 -.021 
#  
# ATOM 32 O81 MOL 1 0.145948 0.199076 0.269899 1.0000 1 O 
#  XY N8 O82 OCT K32 V0 M0 Q0 
# UANI 0.012150 0.012679 0.011285 -.003896 0.002471 0.002066 
#  6.10539 0. -.046 -.008 0.006 -.065 0.003 0.004 -.152 0.016 
#  -.008 -.016 -.022 0.002 0.006 0.021 -.019 
#  
# ATOM 33 H2A MOL 1 0.696396 -0.086685 0.069691 1.0000 1 H 
#  ZX C2A C1A DIP K33 V0 M0 Q0 
# UISO 0.020389 
#  0.93261 0. 0. 0. 0.139 
#  
# ATOM 34 H2 MOL 1 0.147348 0.669837 0.122366 1.0000 1 H 
#  ZX C2 C1 DIP K34 V0 M0 Q0 
# UISO 0.031204 
#  0.93214 0. 0. 0. 0.152 
#  
# ATOM 35 H3A MOL 1 0.920571 -0.105571 0.108644 1.0000 1 H 
#  ZX C3A C2A DIP K35 V0 M0 Q0 
# UISO 0.019018 
#  0.89301 0. 0. 0. 0.169 
#  
# ATOM 36 H3 MOL 1 0.064576 0.823842 0.020992 1.0000 1 H 
#  ZX C3 C2 DIP K36 V0 M0 Q0 
# UISO 0.032589 
#  0.92043 0. 0. 0. 0.182 
#  
# ATOM 37 H4A MOL 1 1.015861 0.035059 0.211300 1.0000 1 H 
#  ZX C4A C5A DIP K37 V0 M0 Q0 
# UISO 0.012035 
#  0.85380 0. 0. 0. 0.137 
#  
# ATOM 38 H4 MOL 1 0.083918 0.756863 -0.106301 1.0000 1 H 
#  ZX C4 C5 DIP K38 V0 M0 Q0 
# UISO 0.036331 
#  0.93014 0. 0. 0. 0.163 
#  
# ATOM 39 H5A MOL 1 0.890408 0.194167 0.271261 1.0000 1 H 
#  ZX C5A C6A DIP K39 V0 M0 Q0 
# UISO 0.020549 
#  0.87165 0. 0. 0. 0.127 
#  
# ATOM 40 H5 MOL 1 0.174666 0.537523 -0.131802 1.0000 1 H 
#  ZX C5 C6 DIP K40 V0 M0 Q0 
# UISO 0.035620 
#  0.91993 0. 0. 0. 0.123 
#  
# ATOM 41 H9A MOL 1 0.464602 -0.050397 0.206910 1.0000 1 H 
#  ZX C9A N1A DIP K41 V0 M0 Q0 
# UISO 0.021884 
#  0.81144 0. 0. 0. 0.150 
#  
# ATOM 42 H9 MOL 1 0.087930 0.359476 0.144096 1.0000 1 H 
#  ZX C9 N1 DIP K42 V0 M0 Q0 
# UISO 0.011967 
#  0.78524 0. 0. 0. 0.161 
#  
# ATOM 43 H61A MOL 1 0.563348 0.240464 0.222790 1.0000 1 H 
#  ZX N6A C6A DIP K43 V0 M0 Q0 
# UISO 0.014379 
#  0.79773 0. 0. 0. 0.146 
#  
# ATOM 44 H61 MOL 1 0.270039 0.287846 0.002106 1.0000 1 H 
#  ZX N6 C6 DIP K44 V0 M0 Q0 
# UISO 0.027977 
#  0.81762 0. 0. 0. 0.160 
#  
# ATOM 45 H62A MOL 1 0.694649 0.295003 0.273814 1.0000 1 H 
#  ZX N6A C6A DIP K45 V0 M0 Q0 
# UISO 0.020598 
#  0.80944 0. 0. 0. 0.161 
#  
# ATOM 46 H62 MOL 1 0.257433 0.334740 -0.087782 1.0000 1 H 
#  ZX N6 C6 DIP K46 V0 M0 Q0 
# UISO 0.030804 
#  0.80904 0. 0. 0. 0.179 
#  
# ATOM 47 H72A MOL 1 0.626497 0.274461 0.044790 1.0000 1 H 
#  ZX C71A C7A DIP K47 V0 M0 Q0 
# UISO 0.029780 
#  0.96687 0. 0. 0. 0.160 
#  
# ATOM 48 H71 MOL 1 0.466483 0.605557 0.118127 1.0000 1 H 
#  ZX C71 C7 DIP K48 V0 M0 Q0 
# UISO 0.034216 
#  0.97699 0. 0. 0. 0.163 
#  
# ATOM 49 H71A MOL 1 0.616107 0.135390 -0.009384 1.0000 1 H 
#  ZX C71A C7A DIP K49 V0 M0 Q0 
# UISO 0.033641 
#  0.95989 0. 0. 0. 0.137 
#  
# ATOM 50 H72 MOL 1 0.460456 0.492308 0.048983 1.0000 1 H 
#  ZX C71 C7 DIP K50 V0 M0 Q0 
# UISO 0.032824 
#  0.96877 0. 0. 0. 0.136 
#  
# ATOM 51 H73A MOL 1 0.502417 0.256720 -0.022040 1.0000 1 H 
#  ZX C71A C7A DIP K51 V0 M0 Q0 
# UISO 0.022107 
#  0.87303 0. 0. 0. 0.128 
#  
# ATOM 52 H73 MOL 1 0.558908 0.466357 0.129067 1.0000 1 H 
#  ZX C71 C7 DIP K52 V0 M0 Q0 
# UISO 0.015890 
#  0.85495 0. 0. 0. 0.105 
#  
# ANHAR 0 3 ! number_of_anharmonic_atoms max_order 
# ! 1 ! atom number 
# ! 0.00E+00 0.00E+00 0.00E+00 0.00E+00 0.00E+00 0.00E+00 0.00E+00 0.00E+00 
# ! 0.00E+00 0.00E+00 
#  
#  
# STOP 
; 
_refine_special_details              
;
 Refinement of F^1^ against reflections.
 The threshold expression of F^2^ > 2sigma(F^2^) is
 used for calculating R-factors(gt) and is not
 relevant to the choice of reflections for refinement.
 R-factors based on F^2^ are statistically about twice
 as large as those based on F, and R-factors based on
 ALL data will be even larger.
;
_refine_ls_structure_factor_coef     F  
_refine_ls_matrix_type                full
_refine_ls_weighting_scheme          sigma
_refine_ls_weighting_details         ?
_atom_sites_solution_primary      direct 
_atom_sites_solution_secondary    difmap 
_atom_sites_solution_hydrogens    geom   
_refine_ls_hydrogen_treatment    constr
_refine_ls_extinction_method        'none'              
_refine_ls_abs_structure_details     ?
_refine_ls_abs_structure_Flack       ?
_refine_ls_number_reflns              9475
_refine_ls_number_parameters           873
_refine_ls_number_restraints           536
# R-factors: R(F)  &  wR2(I) 
_refine_ls_R_factor_all              0.0291
## R_factor_all computed for  I/sigmaI >   1.25
_refine_ls_R_factor_gt               0.0257
_refine_ls_wR_factor_ref             0.0281
_refine_ls_wR_factor_gt              0.0281
_refine_ls_goodness_of_fit_ref       0.922
_refine_ls_restrained_S_all          0.388
_refine_ls_shift/su_max              0.001
_refine_ls_shift/su_mean             0.000

_diffrn_measured_fraction_theta_max     0.967
_diffrn_reflns_theta_full               26.49
_diffrn_measured_fraction_theta_full    0.957
_refine_diff_density_max                ?
_refine_diff_density_min                ?
_refine_diff_density_rms                ?
###  to get diff_density_max min & rms : 
###  run MoPro  : WRIT FOUR   to create FOURier file 
###  run VMoPro : FOUR  FastFourierTransform   to get 
###  a 3D grid (Xplor format) on whole unit-cell
###             & GRID  STAT   to get max min rms statistics


loop_
_atom_site_type_symbol      
_atom_site_label            
_atom_site_fract_x          
_atom_site_fract_y          
_atom_site_fract_z          
_atom_site_U_iso_or_equiv   
_atom_site_adp_type         
_atom_site_occupancy        
_atom_site_calc_flag        
_atom_site_refinement_flag_posn  
_atom_site_refinement_flag_adp  
_atom_site_disorder_assembly
_atom_site_disorder_group   
C  C1 0.20262(4) 0.52218(5) 0.05110(3) 0.00698(2) Uani 1 d . . . .
C  C1A 0.66891(4) 0.05650(5) 0.15177(2) 0.00668(2) Uani 1 d . . . .
C  C2 0.15057(4) 0.64411(5) 0.06574(3) 0.00952(3) Uani 1 d . . . .
C  C2A 0.73981(4) -0.02922(5) 0.11548(3) 0.00841(3) Uani 1 d . . . .
C  C3 0.10575(4) 0.72907(5) 0.00950(3) 0.01037(3) Uani 1 d . . . .
C  C3A 0.86506(4) -0.03845(5) 0.13679(3) 0.00927(3) Uani 1 d . . . .
C  C4 0.11541(4) 0.69026(5) -0.06167(3) 0.00922(3) Uani 1 d . . . .
C  C4A 0.91802(4) 0.04091(5) 0.19403(2) 0.00859(3) Uani 1 d . . . .
C  C5 0.16578(4) 0.56810(5) -0.07652(3) 0.00897(3) Uani 1 d . . . .
C  C5A 0.84757(4) 0.12849(5) 0.22893(3) 0.00805(3) Uani 1 d . . . .
C  C6 0.21051(4) 0.48033(5) -0.02026(2) 0.00737(3) Uani 1 d . . . .
C  C7A 0.48999(4) 0.13516(5) 0.06630(2) 0.00702(3) Uani 1 d . . . .
C  C7 0.37424(4) 0.42902(5) 0.13804(3) 0.00701(2) Uani 1 d . . . .
C  C8A 0.34330(4) 0.04882(5) 0.11379(3) 0.00691(2) Uani 1 d . . . .
C  C8 0.27478(4) 0.31282(5) 0.20556(2) 0.00690(2) Uani 1 d . . . .
C  C9A 0.44677(4) 0.01025(5) 0.15821(3) 0.00727(2) Uani 1 d . . . .
C  C9 0.18710(4) 0.36536(5) 0.15433(3) 0.00749(2) Uani 1 d . . . .
C  C6A 0.72006(4) 0.13754(5) 0.20921(2) 0.00697(2) Uani 1 d . . . .
C  C71A 0.56423(4) 0.20536(5) 0.01696(3) 0.01024(3) Uani 1 d . . . .
C  C71 0.47160(4) 0.50223(5) 0.10646(3) 0.01049(3) Uani 1 d . . . .
N  N1A 0.54038(4) 0.06660(4) 0.12692(2) 0.00652(2) Uani 1 d . . . .
N  N1 0.25220(4) 0.43966(4) 0.11085(2) 0.00643(2) Uani 1 d . . . .
N  N2A 0.36952(5) 0.12608(5) 0.05746(3) 0.00715(3) Uani 1 d . . . .
N  N2 0.39056(4) 0.35162(5) 0.19561(3) 0.00704(3) Uani 1 d . . . .
N  N6A 0.64909(4) 0.21926(6) 0.24638(3) 0.01056(3) Uani 1 d . . . .
N  N6 0.26552(5) 0.36236(6) -0.03491(2) 0.01059(3) Uani 1 d . . . .
N  N8A 0.21960(4) 0.01390(4) 0.12086(2) 0.00750(2) Uani 1 d . . . .
N  N8 0.25262(4) 0.23059(5) 0.26480(3) 0.00809(3) Uani 1 d . . . .
O  O82A 0.13729(5) 0.06066(6) 0.07767(3) 0.01134(3) Uani 1 d . . . .
O  O82 0.34079(6) 0.19625(6) 0.30838(3) 0.01308(3) Uani 1 d . . . .
O  O81A 0.20223(5) -0.06283(5) 0.17070(3) 0.01120(3) Uani 1 d . . . .
O  O81 0.14595(6) 0.19908(5) 0.26990(3) 0.01195(3) Uani 1 d . . . .
H  H2A 0.69640 -0.08668 0.06969 0.02039 Uiso 1 d . . . .
H  H2 0.14735 0.66984 0.12237 0.03120 Uiso 1 d . . . .
H  H3A 0.92057 -0.10557 0.10864 0.01902 Uiso 1 d . . . .
H  H3 0.06458 0.82384 0.02099 0.03259 Uiso 1 d . . . .
H  H4A 1.01586 0.03506 0.21130 0.01204 Uiso 1 d . . . .
H  H4 0.08392 0.75686 -0.10630 0.03633 Uiso 1 d . . . .
H  H5A 0.89041 0.19417 0.27126 0.02055 Uiso 1 d . . . .
H  H5 0.17467 0.53752 -0.13180 0.03562 Uiso 1 d . . . .
H  H9A 0.46460 -0.05040 0.20691 0.02188 Uiso 1 d . . . .
H  H9 0.08793 0.35948 0.14410 0.01197 Uiso 1 d . . . .
H  H61A 0.56335 0.24046 0.22279 0.01438 Uiso 1 d . . . .
H  H61 0.27004 0.28785 0.00211 0.02798 Uiso 1 d . . . .
H  H62A 0.69465 0.29500 0.27381 0.02060 Uiso 1 d . . . .
H  H62 0.25743 0.33474 -0.08778 0.03080 Uiso 1 d . . . .
H  H72A 0.62650 0.27446 0.04479 0.02978 Uiso 1 d . . . .
H  H71 0.46648 0.60556 0.11813 0.03422 Uiso 1 d . . . .
H  H71A 0.61611 0.13539 -0.00938 0.03364 Uiso 1 d . . . .
H  H72 0.46046 0.49231 0.04898 0.03282 Uiso 1 d . . . .
H  H73A 0.50242 0.25672 -0.02204 0.02211 Uiso 1 d . . . .
H  H73 0.55891 0.46636 0.12907 0.01589 Uiso 1 d . . . .

loop_ 
_atom_site_aniso_label 
_atom_site_aniso_U_11 
_atom_site_aniso_U_22 
_atom_site_aniso_U_33 
_atom_site_aniso_U_12 
_atom_site_aniso_U_13 
_atom_site_aniso_U_23 
C1 0.0089(2) 0.0068(2) 0.0050(2) 0.0013(1) -0.0002(1) 0.0004(1)  
C1A 0.0057(2) 0.0076(2) 0.0065(2) 0.0002(1) -0.0001(1) -0.0007(1)  
C2 0.0127(2) 0.0084(2) 0.0073(2) 0.0033(2) 0.0005(1) 0.0002(1)  
C2A 0.0078(2) 0.0088(2) 0.0084(2) 0.0004(1) 0.0002(1) -0.0019(1)  
C3 0.0124(2) 0.0084(2) 0.0099(2) 0.0030(2) -0.00012(13) 0.0010(1)  
C3A 0.0074(2) 0.0100(2) 0.0104(2) 0.0011(1) 0.0010(1) -0.0015(1)  
C4 0.0102(2) 0.0084(2) 0.0084(2) 0.0008(1) -0.0011(1) 0.0023(1)  
C4A 0.0063(1) 0.0103(2) 0.0091(2) 0.0010(1) 0.0006(1) -0.00003(15)  
C5 0.0116(2) 0.0091(2) 0.0058(2) 0.0010(2) -0.0007(1) 0.0015(1)  
C5A 0.0061(2) 0.0100(2) 0.0077(2) -0.0004(1) -0.0004(1) -0.0006(1)  
C6 0.0093(2) 0.0073(2) 0.0052(2) 0.0012(1) -0.0002(1) 0.0003(1)  
C7A 0.0068(2) 0.0072(2) 0.0068(2) -0.0004(1) 0.00002(12) 0.0014(1)  
C7 0.0067(2) 0.0086(2) 0.0056(2) -0.0003(1) 0.0004(1) 0.0012(1)  
C8A 0.0056(2) 0.0078(2) 0.0071(2) -0.0003(1) -0.0002(1) 0.0009(1)  
C8 0.0075(2) 0.0075(2) 0.0056(2) -0.00006(13) 0.0004(1) 0.0016(1)  
C9A 0.0060(1) 0.0089(2) 0.0066(2) 0.00006(13) -0.0003(1) 0.0018(1)  
C9 0.0067(2) 0.0087(2) 0.0069(2) -0.00005(13) -0.00006(12) 0.0012(1)  
C6A 0.0057(1) 0.0083(2) 0.0067(2) 0.0003(1) -0.0001(1) -0.0011(1)  
C71A 0.0099(1) 0.0106(2) 0.0103(2) -0.0013(1) 0.0015(1) 0.0027(1)  
C71 0.0090(1) 0.0131(2) 0.0095(2) -0.0021(1) 0.0017(1) 0.0017(1)  
N1A 0.0050(2) 0.0076(2) 0.0066(2) -0.0002(1) -0.0006(1) 0.0011(1)  
N1 0.0063(1) 0.0077(2) 0.0050(2) 0.0003(1) -0.0006(1) 0.0014(1)  
N2A 0.0066(2) 0.0077(2) 0.0067(2) -0.0003(1) -0.0008(1) 0.0014(1)  
N2 0.0066(2) 0.0086(2) 0.0057(2) 0.0002(1) 0.00002(12) 0.0013(1)  
N6A 0.0079(1) 0.0125(2) 0.0110(2) 0.0013(1) -0.00001(13) -0.0049(2)  
N6 0.0161(2) 0.0090(2) 0.0066(2) 0.0040(2) 0.0010(1) -0.00008(13)  
N8A 0.0056(1) 0.0080(2) 0.0087(2) 0.0002(1) 0.00001(12) 0.0006(2)  
N8 0.0097(2) 0.0081(2) 0.0066(2) -0.00003(13) 0.0014(1) 0.0017(1)  
O82A 0.0070(2) 0.0136(2) 0.0126(2) 0.0006(2) -0.0021(2) 0.0031(2)  
O82 0.0133(2) 0.0167(2) 0.0090(2) 0.0032(2) 0.00016(17) 0.0060(2)  
O81A 0.0083(2) 0.0126(2) 0.0130(2) 0.0007(1) 0.0022(1) 0.0048(2)  
O81 0.0121(2) 0.0127(2) 0.0113(2) -0.0039(2) 0.0025(2) 0.0021(2)  

_geom_special_details                
;                                    
;                                    

loop_
_geom_bond_atom_site_label_1         
_geom_bond_atom_site_label_2         
_geom_bond_distance                  
_geom_bond_site_symmetry_2           
_geom_bond_publ_flag                 
C1 N1 1.4307(7) . ? 
C1 C6 1.3972(7) . ? 
C1 C2 1.3881(8) . ? 
C1A N1A 1.4315(8) . ? 
C1A C6A 1.3966(7) . ? 
C1A C2A 1.3867(7) . ? 
C2 C3 1.3847(7) . ? 
C2 H2 1.083 . ? 
C2A C3A 1.3851(8) . ? 
C2A H2A 1.083 . ? 
C3 C4 1.3885(8) . ? 
C3 H3 1.083 . ? 
C3A C4A 1.3906(8) . ? 
C3A H3A 1.083 . ? 
C4 C5 1.3832(8) . ? 
C4 H4 1.083 . ? 
C4A C5A 1.3812(7) . ? 
C4A H4A 1.083 . ? 
C5 C6 1.4021(7) . ? 
C5 H5 1.083 . ? 
C5A C6A 1.4045(7) . ? 
C5A H5A 1.083 . ? 
C6 N6 1.3683(8) . ? 
C7A N1A 1.3699(7) . ? 
C7A N2A 1.3152(8) . ? 
C7A C71A 1.4755(8) . ? 
C7 N1 1.3747(7) . ? 
C7 N2 1.3103(7) . ? 
C7 C71 1.4754(8) . ? 
C8A N8A 1.4240(8) . ? 
C8A N2A 1.3566(8) . ? 
C8A C9A 1.3708(7) . ? 
C8 N8 1.4150(8) . ? 
C8 N2 1.3634(7) . ? 
C8 C9 1.3678(7) . ? 
C9A N1A 1.3632(7) . ? 
C9A H9A 1.083 . ? 
C9 N1 1.3617(7) . ? 
C9 H9 1.083 . ? 
C6A N6A 1.3719(8) . ? 
C71A H71A 1.059 . ? 
C71A H73A 1.059 . ? 
C71A H72A 1.059 . ? 
C71 H71 1.059 . ? 
C71 H72 1.059 . ? 
C71 H73 1.059 . ? 
N6A H62A 1.009 . ? 
N6A H61A 1.009 . ? 
N6 H61 1.009 . ? 
N6 H62 1.009 . ? 
N8A O82A 1.2214(7) . ? 
N8A O81A 1.2324(8) . ? 
N8 O81 1.2278(8) . ? 
N8 O82 1.2281(8) . ? 

loop_
_geom_angle_atom_site_label_1        
_geom_angle_atom_site_label_2        
_geom_angle_atom_site_label_3        
_geom_angle                          
_geom_angle_site_symmetry_1          
_geom_angle_site_symmetry_3          
_geom_angle_publ_flag                
C1 N1 C7 125.85(5) . . ? 
C1 N1 C9 126.44(5) . . ? 
C1 C6 N6 121.79(5) . . ? 
C1 C6 C5 117.08(6) . . ? 
C1 C2 C3 120.62(5) . . ? 
C1 C2 H2 117.5 . . ? 
C1A N1A C7A 125.33(5) . . ? 
C1A N1A C9A 126.86(6) . . ? 
C1A C6A N6A 121.84(4) . . ? 
C1A C6A C5A 116.89(4) . . ? 
C1A C2A C3A 120.08(4) . . ? 
C1A C2A H2A 119.2 . . ? 
C2 C1 N1 118.86(5) . . ? 
C2 C1 C6 121.56(6) . . ? 
C2 C3 C4 118.53(6) . . ? 
C2 C3 H3 120.5 . . ? 
C2A C1A N1A 118.62(5) . . ? 
C2A C1A C6A 122.04(4) . . ? 
C2A C3A C4A 118.92(5) . . ? 
C2A C3A H3A 120.2 . . ? 
C3 C2 H2 121.9 . . ? 
C3 C4 C5 121.01(6) . . ? 
C3 C4 H4 119.7 . . ? 
C3A C2A H2A 120.7 . . ? 
C3A C4A C5A 120.84(4) . . ? 
C3A C4A H4A 119.8 . . ? 
C4 C5 C6 121.18(6) . . ? 
C4 C5 H5 121.5 . . ? 
C4 C3 H3 121.0 . . ? 
C4A C5A C6A 121.20(6) . . ? 
C4A C5A H5A 120.3 . . ? 
C4A C3A H3A 120.9 . . ? 
C5 C6 N6 121.04(6) . . ? 
C5 C4 H4 119.3 . . ? 
C5A C6A N6A 121.24(6) . . ? 
C5A C4A H4A 119.3 . . ? 
C6 N6 H61 119.2 . . ? 
C6 N6 H62 116.2 . . ? 
C6 C1 N1 119.56(4) . . ? 
C6 C5 H5 117.3 . . ? 
C7A N1A C9A 107.81(4) . . ? 
C7A N2A C8A 104.54(5) . . ? 
C7A C71A H71A 109.9 . . ? 
C7A C71A H73A 107.2 . . ? 
C7A C71A H72A 112.5 . . ? 
C7 N1 C9 107.55(5) . . ? 
C7 N2 C8 104.08(4) . . ? 
C7 C71 H71 110.2 . . ? 
C7 C71 H72 110.6 . . ? 
C7 C71 H73 109.9 . . ? 
C8A N8A O82A 118.79(6) . . ? 
C8A N8A O81A 117.42(5) . . ? 
C8A C9A N1A 103.98(4) . . ? 
C8A C9A H9A 134.9 . . ? 
C8 N8 O81 117.86(6) . . ? 
C8 N8 O82 118.19(5) . . ? 
C8 C9 N1 104.05(5) . . ? 
C8 C9 H9 134.8 . . ? 
C9A C8A N8A 127.14(6) . . ? 
C9A C8A N2A 112.36(5) . . ? 
C9 C8 N8 125.79(5) . . ? 
C9 C8 N2 112.58(4) . . ? 
C6A N6A H62A 115.0 . . ? 
C6A N6A H61A 117.8 . . ? 
C6A C1A N1A 119.26(5) . . ? 
C6A C5A H5A 118.5 . . ? 
C71A C7A N1A 123.13(5) . . ? 
C71A C7A N2A 125.52(6) . . ? 
C71 C7 N1 122.56(6) . . ? 
C71 C7 N2 125.66(5) . . ? 
N1A C7A N2A 111.31(5) . . ? 
N1A C9A H9A 121.2 . . ? 
N1 C7 N2 111.73(4) . . ? 
N1 C9 H9 121.1 . . ? 
N2A C8A N8A 120.48(5) . . ? 
N2 C8 N8 121.60(5) . . ? 
O82A N8A O81A 123.79(6) . . ? 
O82 N8 O81 123.94(7) . . ? 
H61A N6A H62A 115.8 . . ? 
H61 N6 H62 116.5 . . ? 
H72A C71A H71A 107.7 . . ? 
H72A C71A H73A 109.5 . . ? 
H71 C71 H72 107.1 . . ? 
H71 C71 H73 108.6 . . ? 
H71A C71A H73A 110.1 . . ? 
H72 C71 H73 110.4 . . ? 

loop_
_geom_torsion_atom_site_label_1      
_geom_torsion_atom_site_label_2      
_geom_torsion_atom_site_label_3      
_geom_torsion_atom_site_label_4      
_geom_torsion                        
_geom_torsion_site_symmetry_1        
_geom_torsion_site_symmetry_2        
_geom_torsion_site_symmetry_3        
_geom_torsion_site_symmetry_4        
_geom_torsion_publ_flag              
C1 N1 C7 N2 176.24(4) . . . . ? 
C1 N1 C7 C71 -1.32(4) . . . . ? 
C1 N1 C9 C8 -176.02(4) . . . . ? 
C1 N1 C9 H9 3.5 . . . . ? 
C1 C6 N6 H61 24.9 . . . . ? 
C1 C6 N6 H62 172.5 . . . . ? 
C1 C6 C5 C4 -0.42(4) . . . . ? 
C1 C6 C5 H5 177.9 . . . . ? 
C1 C2 C3 C4 -0.76(5) . . . . ? 
C1 C2 C3 H3 179.6 . . . . ? 
C1A N1A C7A N2A 179.93(4) . . . . ? 
C1A N1A C7A C71A 1.85(4) . . . . ? 
C1A N1A C9A C8A -179.63(4) . . . . ? 
C1A N1A C9A H9A -0.4 . . . . ? 
C1A C6A N6A H62A -159.7 . . . . ? 
C1A C6A N6A H61A -17.5 . . . . ? 
C1A C6A C5A C4A -1.51(4) . . . . ? 
C1A C6A C5A H5A 176.6 . . . . ? 
C1A C2A C3A C4A -1.04(4) . . . . ? 
C1A C2A C3A H3A 179.8 . . . . ? 
C2 C1 N1 C7 -99.76(4) . . . . ? 
C2 C1 N1 C9 75.08(4) . . . . ? 
C2 C1 C6 N6 177.71(4) . . . . ? 
C2 C1 C6 C5 1.26(5) . . . . ? 
C2 C3 C4 C5 1.61(5) . . . . ? 
C2 C3 C4 H4 -177.8 . . . . ? 
C2A C1A N1A C7A -76.30(4) . . . . ? 
C2A C1A N1A C9A 103.27(4) . . . . ? 
C2A C1A C6A N6A -178.03(4) . . . . ? 
C2A C1A C6A C5A -0.034(45) . . . . ? 
C2A C3A C4A C5A -0.50(5) . . . . ? 
C2A C3A C4A H4A -179.9 . . . . ? 
C3 C2 C1 N1 177.57(4) . . . . ? 
C3 C2 C1 C6 -0.69(5) . . . . ? 
C3 C4 C5 C6 -1.02(5) . . . . ? 
C3 C4 C5 H5 -179.3 . . . . ? 
C3A C2A C1A N1A 178.13(5) . . . . ? 
C3A C2A C1A C6A 1.32(5) . . . . ? 
C3A C4A C5A C6A 1.81(5) . . . . ? 
C3A C4A C5A H5A -176.3 . . . . ? 
C4 C5 C6 N6 -176.89(4) . . . . ? 
C4 C3 C2 H2 178.7 . . . . ? 
C4A C5A C6A N6A 176.49(4) . . . . ? 
C4A C3A C2A H2A 177.5 . . . . ? 
C5 C6 N6 H61 -158.8 . . . . ? 
C5 C6 N6 H62 -11.2 . . . . ? 
C5 C6 C1 N1 -176.98(4) . . . . ? 
C5 C4 C3 H3 -178.7 . . . . ? 
C5A C6A N6A H62A 22.4 . . . . ? 
C5A C6A N6A H61A 164.6 . . . . ? 
C5A C6A C1A N1A -176.83(4) . . . . ? 
C5A C4A C3A H3A 178.7 . . . . ? 
C6 C1 N1 C7 78.54(4) . . . . ? 
C6 C1 N1 C9 -106.63(4) . . . . ? 
C6 C1 C2 H2 179.8 . . . . ? 
C6 C5 C4 H4 178.4 . . . . ? 
C7A N1A C1A C6A 100.61(4) . . . . ? 
C7A N1A C9A C8A 0.020(40) . . . . ? 
C7A N1A C9A H9A 179.2 . . . . ? 
C7A N2A C8A N8A -178.19(4) . . . . ? 
C7A N2A C8A C9A 0.46(5) . . . . ? 
C7 N1 C9 C8 -0.40(4) . . . . ? 
C7 N1 C9 H9 179.1 . . . . ? 
C7 N2 C8 N8 -177.83(4) . . . . ? 
C7 N2 C8 C9 0.23(4) . . . . ? 
C8A N2A C7A N1A -0.45(4) . . . . ? 
C8A N2A C7A C71A 177.58(4) . . . . ? 
C8 N2 C7 N1 -0.50(4) . . . . ? 
C8 N2 C7 C71 176.97(4) . . . . ? 
C9A N1A C7A N2A 0.29(4) . . . . ? 
C9A N1A C7A C71A -177.79(4) . . . . ? 
C9A N1A C1A C6A -79.82(4) . . . . ? 
C9A C8A N8A O82A 177.62(5) . . . . ? 
C9A C8A N8A O81A -2.56(5) . . . . ? 
C9 N1 C7 N2 0.59(4) . . . . ? 
C9 N1 C7 C71 -176.97(4) . . . . ? 
C9 C8 N8 O81 2.67(5) . . . . ? 
C9 C8 N8 O82 -176.56(5) . . . . ? 
C6A C1A C2A H2A -177.2 . . . . ? 
C6A C5A C4A H4A -178.8 . . . . ? 
N1A C7A C71A H71A 65.5 . . . . ? 
N1A C7A C71A H73A -174.9 . . . . ? 
N1A C7A C71A H72A -54.4 . . . . ? 
N1A C1A C6A N6A 5.18(4) . . . . ? 
N1A C1A C2A H2A -0.4 . . . . ? 
N1A C9A C8A N8A 178.25(4) . . . . ? 
N1A C9A C8A N2A -0.29(4) . . . . ? 
N1 C7 C71 H71 70.8 . . . . ? 
N1 C7 C71 H72 -47.4 . . . . ? 
N1 C7 C71 H73 -169.6 . . . . ? 
N1 C1 C6 N6 -0.54(4) . . . . ? 
N1 C1 C2 H2 -1.9 . . . . ? 
N1 C9 C8 N8 178.08(4) . . . . ? 
N1 C9 C8 N2 0.11(4) . . . . ? 
N2A C7A C71A H71A -112.3 . . . . ? 
N2A C7A C71A H73A 7.3 . . . . ? 
N2A C7A C71A H72A 127.8 . . . . ? 
N2A C8A N8A O82A -3.94(5) . . . . ? 
N2A C8A N8A O81A 175.88(5) . . . . ? 
N2A C8A C9A H9A -179.3 . . . . ? 
N2 C7 C71 H71 -106.5 . . . . ? 
N2 C7 C71 H72 135.4 . . . . ? 
N2 C7 C71 H73 13.2 . . . . ? 
N2 C8 N8 O81 -179.54(6) . . . . ? 
N2 C8 N8 O82 1.23(5) . . . . ? 
N2 C8 C9 H9 -179.3 . . . . ? 
N6A C6A C5A H5A -5.4 . . . . ? 
N6 C6 C5 H5 1.4 . . . . ? 
N8A C8A C9A H9A -0.8 . . . . ? 
N8 C8 C9 H9 -1.3 . . . . ? 
H2A C2A C3A H3A -1.7 . . . . ? 
H2 C2 C3 H3 -1.0 . . . . ? 
H3A C3A C4A H4A -0.7 . . . . ? 
H3 C3 C4 H4 1.9 . . . . ? 
H4A C4A C5A H5A 3.1 . . . . ? 
H4 C4 C5 H5 0.1 . . . . ? 

loop_
_geom_hbond_atom_site_label_D        
_geom_hbond_atom_site_label_H        
_geom_hbond_atom_site_label_A        
_geom_hbond_distance_DH              
_geom_hbond_distance_HA              
_geom_hbond_distance_DA              
_geom_hbond_angle_DHA                
_geom_hbond_site_symmetry_A          
N6 H62 O82 1.009 2.250 3.1659(9) 150.3  4_565   
N6A H61A C9A 1.009 2.826 3.3247(9) 111.1  1_555   
N6A H61A N1A 1.009 2.474 2.8235(8) 99.6  1_555   
N6A H61A N2 1.009 2.202 3.1656(9) 159.2  1_555   
N6 H61 C7 1.009 2.983 3.3367(9) 101.7  1_555   
N6 H61 N1 1.009 2.547 2.8250(7) 95.3  1_555   
N6 H61 N2A 1.009 2.140 3.0527(9) 149.5  1_555   
C71A H71A C2A 1.059 3.016 3.4145(9) 103.0  1_555   
C71 H72 C6 1.059 2.881 3.473(1) 115.7  1_555   
C3 H3 O82A 1.083 2.672 3.5506(9) 137.9  1_565   
C9A H9A N2 1.083 2.453 3.435(1) 150.2  2_645   
C4A H4A O81A 1.083 2.469 3.3671(8) 139.6  1_655   
C4A H4A O81 1.083 2.349 3.1386(10) 128.4  1_655   
C2A H2A N2A 1.083 2.404 3.4114(9) 154.2  3_655   
N6A H62A O81A 1.009 2.016 3.0231(9) 175.4  2_655   
C71 H71 O82 1.059 2.534 3.1103(10) 113.4  2_655   

loop_
_publ_author_name      
_publ_author_address   
,'?'  
; ? 
;  

_publ_requested_journal          '?' 
_publ_contact_author                ? 
_publ_contact_author_phone        '?' 
_publ_contact_author_fax          '?' 
_publ_contact_author_email        '?' 
_publ_section_title 
;  
 ?  
;  
_publ_section_comment  
;  
 ?  
;  
_publ_section_references 
;  
 ?  
;  

data_I_70K  
_database_code_depnum_ccdc_archive 'CCDC 967292'
_audit_creation_method             'MoPro12'     
_chemical_name_systematic            ? 
_chemical_name_common                ? 
_chemical_formula_moiety             'C10 H10 N4 O2'
_chemical_formula_sum                'C10 H10 N4 O2'
_chemical_formula_weight             218.22
_chemical_absolute_configuration     '-'

_symmetry_cell_setting               monoclinic   
_symmetry_space_group_name_H-M       'P 21/c'
_symmetry_space_group_name_Hall      '-P 2ybc'

loop_
_atom_type_symbol                      
_atom_type_description                 
_atom_type_scat_dispersion_real        
_atom_type_scat_dispersion_imag        
_atom_type_scat_source                 
 'C' 'C'    0.0033   0.0016
'Clementi & Roetti 1974. Atomic Data & Nuclear Data Tables. 14, 177'  
 'H' 'H'    0.0000   0.0000
'Clementi & Roetti 1974. Atomic Data & Nuclear Data Tables. 14, 177'  
 'N' 'N'    0.0061   0.0033
'Clementi & Roetti 1974. Atomic Data & Nuclear Data Tables. 14, 177'  
 'O' 'O'    0.0106   0.0060
'Clementi & Roetti 1974. Atomic Data & Nuclear Data Tables. 14, 177'  

loop_
_symmetry_equiv_pos_as_xyz           
'x, y, z'
'-x, y+1/2, -z+1/2'
'-x, -y, -z'
'x, -y-1/2, z-1/2'
_cell_length_a                11.047(1) 
_cell_length_b                10.129(1) 
_cell_length_c                18.652(2) 
_cell_angle_alpha             90.00 
_cell_angle_beta              97.223(3) 
_cell_angle_gamma             90.00 
_cell_volume                   2070.5(4) 
_cell_formula_units_Z                8
_cell_measurement_temperature        70
_cell_measurement_reflns_used        ?
_cell_measurement_theta_min          ?
_cell_measurement_theta_max          ?
_exptl_crystal_description           cube 
_exptl_crystal_colour                'yellowish'
_exptl_crystal_size_max              ? 
_exptl_crystal_size_mid              ? 
_exptl_crystal_size_min              ? 
_exptl_crystal_density_meas          ? 
_exptl_crystal_density_diffrn       1.400
_exptl_crystal_density_method       'not measured' 
_exptl_crystal_F_000                 912
_exptl_absorpt_process_details       ?  
_exptl_absorpt_coefficient_mu        ?  
_exptl_absorpt_correction_type       ?  
_exptl_absorpt_correction_T_min      ?  
_exptl_absorpt_correction_T_max      ?  
_exptl_special_details               
;
?
;
_diffrn_ambient_temperature          70  
_diffrn_radiation_wavelength        0.71073
_diffrn_radiation_type              MoK\a 
_diffrn_radiation_source          'fine-focus sealed tube' 
_diffrn_radiation_monochromator      ? 
_diffrn_measurement_device_type      ? 
_diffrn_measurement_method           ? 
_diffrn_detector_area_resol_mean     ? 
_diffrn_standards_number             ? 
_diffrn_standards_interval_count     ? 
_diffrn_standards_interval_time      ? 
_diffrn_standards_decay_%            ? 
_diffrn_reflns_number                ? 
_diffrn_reflns_av_R_equivalents      ? 
_diffrn_reflns_av_sigmaI/netI        0.04105
_diffrn_reflns_limit_h_min         -24
_diffrn_reflns_limit_h_max          21
_diffrn_reflns_limit_k_min           0
_diffrn_reflns_limit_k_max          24
_diffrn_reflns_limit_l_min           0
_diffrn_reflns_limit_l_max          44
_diffrn_reflns_theta_min            4.11
_diffrn_reflns_theta_max           58.58
_reflns_number_total                 26563
_reflns_number_gt                    17713
_reflns_threshold_expression         >2.0sigma(I)
_computing_data_collection           ? 
_computing_cell_refinement           ? 
_computing_data_reduction            ? 
_computing_structure_solution        ? 
_computing_structure_refinement      'MoPro (J. Appl. Cryst. 2005, 38, 38-54)'
_computing_molecular_graphics        ? 
_computing_publication_material      ? 
_iucr_refine_instructions_details  
; 
# ! MoPro 12.6 06/08/2012 11:57:11 C:\Documents and Settings\Agnieszka 
# Paul\Pulpit\10_k_charge\work_all_70\mopro\anh\22.par 
# ! reflections hkl file : C:\Documents and Settings\Agnieszka 
# Paul\Pulpit\10_k_charge\work_all_70\mopro\anh\EXPORTED.HKL refin. vs. F^1 
# ! atomic table file : C:\Documents and Settings\Agnieszka 
# Paul\Pulpit\MoProSuite_1207\LibMoPro\mopro.tab 
# ! wave functions file : C:\Documents and Settings\Agnieszka 
# Paul\Pulpit\MoProSuite_1207\LibMoPro\WAVEF 
# ! RF factor = 2.884 % RI factor = 3.847% 
# ! wR2F factor = 2.824 % wR2I factor = 5.690% 
# ! g.o.f.(F**1) = 0.945 Nvar= 873 Nref= 17738 Nfree= 0 0.10<sinT/l< 1.20 
#  
# WSIG 1.00000 ! weighting scheme 
#  ! SPACE GROUP P ? 
#  
# CELL 11.0470 10.1293 18.6519 90.0000 97.2230 90.0000 0.71073 
# ZERR 0.0012 0.0011 0.0020 0.0000 0.0030 0.0000 
#  
# SYMM 2 P CENTRO 
#  X , Y, Z 
#  -X , 1/2+Y, 1/2-Z 
#  
# SCALE 1 26.886284 
#  
# FMULT 1.00000 
#  
# UOVER 0.00000 0.00000 0.00000 0.00000 0.00000 0.00000 ANI 
#  
# SOLVT 0.00000 50.00000 
#  
# EXTIN 0.00000 GAUSSIAN ISOT TYP1 ! G*10^4 
#  
#  
# DUMMY 0 
#  
# KAPPA 52 
#  1.058266 0.990676 ! # 1 1 MOL C1 1x 
#  1.055287 1.021793 ! # 2 1 MOL C1A 1x 
#  1.035201 0.956265 ! # 3 1 MOL C2 1x 
#  1.040508 0.921095 ! # 4 1 MOL C2A 1x 
#  1.045256 0.986224 ! # 5 1 MOL C3 1x 
#  1.036546 0.948691 ! # 6 1 MOL C3A 1x 
#  1.053466 0.933009 ! # 7 1 MOL C4 1x 
#  1.051965 0.935286 ! # 8 1 MOL C4A 1x 
#  1.042059 0.958751 ! # 9 1 MOL C5 1x 
#  1.034812 0.928663 ! # 10 1 MOL C5A 1x 
#  1.046412 0.974510 ! # 11 1 MOL C6 1x 
#  1.054403 0.925766 ! # 12 1 MOL C7A 1x 
#  1.063324 0.957354 ! # 13 1 MOL C7 1x 
#  1.079944 0.975057 ! # 14 1 MOL C8A 1x 
#  1.076109 0.968596 ! # 15 1 MOL C8 1x 
#  1.058767 0.971560 ! # 16 1 MOL C9A 1x 
#  1.052212 0.993555 ! # 17 1 MOL C9 1x 
#  1.042975 0.998458 ! # 18 1 MOL C6A 1x 
#  1.034238 0.872785 ! # 19 1 MOL C71A 1x 
#  1.032405 0.874510 ! # 20 1 MOL C71 1x 
#  1.012424 0.908412 ! # 21 1 MOL N1A 1x 
#  1.010159 0.910582 ! # 22 1 MOL N1 1x 
#  1.010104 1.044348 ! # 23 1 MOL N2A 1x 
#  1.011639 0.976173 ! # 24 1 MOL N2 1x 
#  0.986598 0.902176 ! # 25 1 MOL N6A 1x 
#  0.993575 0.891089 ! # 26 1 MOL N6 1x 
#  1.019469 0.884189 ! # 27 1 MOL N8A 1x 
#  1.015774 0.850247 ! # 28 1 MOL N8 1x 
#  0.994200 1.063852 ! # 29 1 MOL O82A 1x 
#  0.990811 1.059852 ! # 30 1 MOL O82 1x 
#  0.988599 0.988002 ! # 31 1 MOL O81A 1x 
#  0.984647 0.995310 ! # 32 1 MOL O81 1x 
#  1.153420 1.163002 ! # 33 1 MOL H2A 1x 
#  1.148709 1.159477 ! # 34 1 MOL H2 1x 
#  1.153872 1.160072 ! # 35 1 MOL H3A 1x 
#  1.155748 1.158654 ! # 36 1 MOL H3 1x 
#  1.155851 1.160311 ! # 37 1 MOL H4A 1x 
#  1.157574 1.161534 ! # 38 1 MOL H4 1x 
#  1.158119 1.160516 ! # 39 1 MOL H5A 1x 
#  1.153116 1.160627 ! # 40 1 MOL H5 1x 
#  1.151486 1.162274 ! # 41 1 MOL H9A 1x 
#  1.144828 1.158944 ! # 42 1 MOL H9 1x 
#  1.169683 1.161955 ! # 43 1 MOL H61A 1x 
#  1.171082 1.161202 ! # 44 1 MOL H61 1x 
#  1.165575 1.163956 ! # 45 1 MOL H62A 1x 
#  1.161821 1.162554 ! # 46 1 MOL H62 1x 
#  1.147792 1.161677 ! # 47 1 MOL H72A 1x 
#  1.154790 1.159775 ! # 48 1 MOL H71 1x 
#  1.150921 1.159827 ! # 49 1 MOL H71A 1x 
#  1.155884 1.159211 ! # 50 1 MOL H72 1x 
#  1.153184 1.159483 ! # 51 1 MOL H73A 1x 
#  1.156447 1.159391 ! # 52 1 MOL H73 1x 
#  
# ATOMS 52 
#  
# ATOM 1 C1 MOL 1 0.202017 0.521350 0.051700 1.0000 1 C 
# bXY C6 C2 OCT K1 V0 M0 Q0 
# UANI 0.011769 0.009901 0.007534 0.001714 -.000018 0.000637 
#  3.89663 0. 0.108 0.007 -.010 -.089 -.002 -.005 -.113 0.004 
#  -.007 0.025 -.008 0.005 -.007 -.261 0.007 
#  
# ATOM 2 C1A MOL 1 0.669893 0.057448 0.151546 1.0000 1 C 
# bXY C6A C2A OCT K2 V0 M0 Q0 
# UANI 0.007785 0.009713 0.009454 0.000386 0.000004 -.000694 
#  3.87166 0. 0.173 -.008 0.023 -.073 0.006 0.004 -.098 -.006 
#  0.001 0.020 0.002 0. -.015 -.258 0.001 
#  
# ATOM 3 C2 MOL 1 0.149934 0.642931 0.066432 1.0000 1 C 
# bXY C1 C3 OCT K3 V0 M0 Q0 
# UANI 0.018309 0.011998 0.011099 0.004782 0.000893 -.000044 
#  4.07309 0. 0.014 -.023 -.007 -.180 0.003 0.008 0.019 0.004 
#  -.005 0.035 0.001 0.006 -.005 -.253 -.002 
#  
# ATOM 4 C2A MOL 1 0.741110 -0.028272 0.115621 1.0000 1 C 
# bXY C1A C3A OCT K4 V0 M0 Q0 
# UANI 0.010463 0.011798 0.012348 0.001216 0.000699 -.002580 
#  4.06497 0. 0.021 0.014 0.009 -.201 -.003 0. 0.014 -.004 
#  -.003 0.037 -.009 0.004 -.005 -.251 -.002 
#  
# ATOM 5 C3 MOL 1 0.105102 0.727897 0.010384 1.0000 1 C 
# bXY C2 C4 OCT K5 V0 M0 Q0 
# UANI 0.018724 0.011603 0.015242 0.004540 -.000033 0.001615 
#  3.95926 0. 0.031 -.016 -.015 -.174 0.003 0.009 -.020 0.008 
#  -.005 0.006 -.001 -.005 0.005 -.268 0.006 
#  
# ATOM 6 C3A MOL 1 0.866250 -0.037050 0.136913 1.0000 1 C 
# bXY C2A C4A OCT K6 V0 M0 Q0 
# UANI 0.010235 0.014087 0.015134 0.002373 0.002195 -.001991 
#  3.98459 0. 0.015 0.004 0.016 -.180 -.001 -.006 -.016 0.002 
#  0.004 0.004 0.002 0.001 0.009 -.277 0.012 
#  
# ATOM 7 C4 MOL 1 0.114289 0.689345 -0.060778 1.0000 1 C 
# bXY C5 C3 OCT K7 V0 M0 Q0 
# UANI 0.014342 0.011806 0.012999 0.000717 -.002003 0.003951 
#  3.84319 0. 0.077 0.008 0.008 -.213 -.001 0.009 -.021 0.003 
#  -.004 0.019 0.004 0.002 -.007 -.287 0.002 
#  
# ATOM 8 C4A MOL 1 0.918885 0.042830 0.193873 1.0000 1 C 
# bXY C5A C3A OCT K8 V0 M0 Q0 
# UANI 0.008091 0.014742 0.012968 0.001318 0.001147 0.000583 
#  3.85695 0. 0.025 -.011 -.014 -.235 0.003 0.004 -.032 0.002 
#  -.004 0.033 -.001 -.007 -.006 -.300 0.006 
#  
# ATOM 9 C5 MOL 1 0.164591 0.567627 -0.075792 1.0000 1 C 
# bXY C6 C4 OCT K9 V0 M0 Q0 
# UANI 0.016022 0.012848 0.008687 0.001138 -.001127 0.002450 
#  4.01553 0. 0.034 -.007 0.017 -.173 0.008 -.004 0.010 0.015 
#  -.001 0.019 0.005 0. -.001 -.257 0.001 
#  
# ATOM 10 C5A MOL 1 0.848341 0.130323 0.228517 1.0000 1 C 
# bXY C6A C4A OCT K10 V0 M0 Q0 
# UANI 0.007888 0.014384 0.010411 -.000100 0.000082 -.000669 
#  4.02075 0. -.026 -.004 -.019 -.177 0.011 -.001 -.023 0.007 
#  0.002 0.031 -.005 -.005 -.003 -.261 0.002 
#  
# ATOM 11 C6 MOL 1 0.209622 0.479655 -0.019648 1.0000 1 C 
# bXY C1 C5 OCT K11 V0 M0 Q0 
# UANI 0.013566 0.010292 0.007244 0.001501 -.000282 0.000760 
#  3.92492 0. 0.061 -.009 0.026 -.211 0.003 -.003 -.031 -.010 
#  0.006 0.024 0. -.001 0.011 -.246 0.007 
#  
# ATOM 12 C7A MOL 1 0.491125 0.135345 0.065994 1.0000 1 C 
# bXY N1A N2A OCT K12 V0 M0 Q0 
# UANI 0.009400 0.009546 0.009756 -.000743 -.000078 0.001308 
#  3.86775 0. -.059 0.039 0.003 -.176 -.011 0.004 0.114 0.076 
#  -.004 0.036 0.059 0.005 0.001 -.269 -.029 
#  
# ATOM 13 C7 MOL 1 0.374234 0.428807 0.138096 1.0000 1 C 
# bXY N1 N2 OCT K13 V0 M0 Q0 
# UANI 0.009465 0.011391 0.007678 -.000413 0.000727 0.001210 
#  3.84312 0. 0.012 0.047 -.002 -.173 -.001 -.007 0.074 0.082 
#  0.001 0.012 0.039 0.009 0.005 -.299 -.017 
#  
# ATOM 14 C8A MOL 1 0.344559 0.049328 0.113567 1.0000 1 C 
# bXY N8A N2A OCT K14 V0 M0 Q0 
# UANI 0.008139 0.009565 0.009858 0.000018 -.000072 0.000695 
#  3.72623 0. -.124 0.209 0.003 -.066 0.001 0.007 0.014 0.100 
#  0.007 -.041 -.012 0. 0. -.246 0.002 
#  
# ATOM 15 C8 MOL 1 0.275551 0.313066 0.206141 1.0000 1 C 
# bXY N8 N2 OCT K15 V0 M0 Q0 
# UANI 0.010424 0.010015 0.007669 0.000019 0.000943 0.001243 
#  3.70888 0. -.070 0.147 0.001 -.080 -.010 -.004 0.043 0.077 
#  0.002 -.060 0.004 0.007 0.012 -.264 -.015 
#  
# ATOM 16 C9A MOL 1 0.448006 0.011004 0.157994 1.0000 1 C 
# bXY N1A C8A OCT K16 V0 M0 Q0 
# UANI 0.008647 0.011082 0.009644 0.000274 0.000067 0.001867 
#  3.98855 0. 0.016 0.025 0.007 -.128 0.001 0.005 0.088 0.090 
#  0.001 -.004 0.034 0.002 -.009 -.267 0.022 
#  
# ATOM 17 C9 MOL 1 0.187561 0.365021 0.155099 1.0000 1 C 
# bXY N1 C8 OCT K17 V0 M0 Q0 
# UANI 0.009193 0.012008 0.009304 -.000293 0.000484 0.001314 
#  3.98141 0. -.033 0.110 -.008 -.153 -.007 -.002 0.074 0.083 
#  0.006 -.008 0.016 0. -.010 -.266 0.037 
#  
# ATOM 18 C6A MOL 1 0.720747 0.138882 0.208783 1.0000 1 C 
# bXY C1A C5A OCT K18 V0 M0 Q0 
# UANI 0.007742 0.011325 0.009563 0.000253 0.000295 -.001331 
#  3.94984 0. 0.040 0.011 -.049 -.186 0.005 0.008 -.025 -.006 
#  -.004 0.016 0.001 0. 0.002 -.270 0.003 
#  
# ATOM 19 C71A MOL 1 0.565278 0.205453 0.016628 1.0000 1 C 
#  ZX C7A H71A OCT K19 V0 M0 Q0 
# UANI 0.014034 0.014235 0.014580 -.001816 0.002237 0.003962 
#  4.17046 0. 0.002 0.009 -.124 -.079 -.004 0.005 0.003 -.012 
#  0.299 0.001 0.004 0. -.002 0.158 -.005 
#  
# ATOM 20 C71 MOL 1 0.470944 0.501643 0.106172 1.0000 1 C 
#  ZX C7 H71 OCT K20 V0 M0 Q0 
# UANI 0.012719 0.018890 0.013079 -.003417 0.002337 0.003068 
#  4.18775 0. 0.004 0. -.092 -.031 0. 0.003 0.004 0.008 
#  0.280 0.006 0.002 0.006 0. 0.164 -.007 
#  
# ATOM 21 N1A MOL 1 0.541570 0.067212 0.126674 1.0000 1 N 
# bXY C7A C9A OCT K21 V0 M0 Q0 
# UANI 0.007733 0.009866 0.009213 -.000140 -.000414 0.000980 
#  5.28878 0. -.002 -.035 0.001 -.068 0. 0.009 0.023 -.001 
#  -.012 0.010 -.003 -.005 0.004 -.257 0.010 
#  
# ATOM 22 N1 MOL 1 0.251894 0.438998 0.111271 1.0000 1 N 
# bXY C7 C9 OCT K22 V0 M0 Q0 
# UANI 0.009625 0.010562 0.007236 0.000494 0.000047 0.001482 
#  5.30448 0. 0.053 0.011 0.001 -.060 0.003 -.004 0.011 0.004 
#  -.007 0.007 0.002 -.009 -.003 -.245 0.003 
#  
# ATOM 23 N2A MOL 1 0.370569 0.126178 0.057237 1.0000 1 N 
# bXY C7A C8A OCT K23 V0 M0 Q0 
# UANI 0.009624 0.010046 0.010040 -.000019 -.000904 0.001417 
#  5.27067 0. -.042 -.106 0.017 -.101 -.002 -.016 0.031 -.010 
#  -.002 -.033 -.003 -.004 -.001 -.101 0.002 
#  
# ATOM 24 N2 MOL 1 0.390828 0.351748 0.195760 1.0000 1 N 
# bXY C7 C8 OCT K24 V0 M0 Q0 
# UANI 0.009606 0.011752 0.007732 0.000599 0.000006 0.001160 
#  5.22729 0. -.101 -.044 0.012 -.089 -.001 0.001 0.039 -.023 
#  0.002 -.034 -.003 -.004 -.005 -.095 -.001 
#  
# ATOM 25 N6A MOL 1 0.649892 0.221004 0.245472 1.0000 1 N 
# bZX H61A H62A OCT K25 V0 M0 Q0 
# UANI 0.010453 0.018568 0.016669 0.001918 0.000145 -.007973 
#  5.47009 0. 0.008 0.050 0.031 -.042 -.010 0.051 -.053 -.002 
#  -.178 0.007 0.082 0.169 -.005 -.001 0.071 
#  
# ATOM 26 N6 MOL 1 0.264369 0.362161 -0.034541 1.0000 1 N 
# bZX H62 H61 OCT K26 V0 M0 Q0 
# UANI 0.025470 0.013111 0.009046 0.006278 0.001439 -.000171 
#  5.44667 0. 0.001 0.046 0.024 -.063 0.004 0.054 -.026 0.014 
#  -.147 -.003 0.090 0.176 0.002 0. 0.048 
#  
# ATOM 27 N8A MOL 1 0.220868 0.014558 0.120692 1.0000 1 N 
# bXY O82A O81A OCT K27 V0 M0 Q0 
# UANI 0.008161 0.010906 0.013388 0.000527 0.000643 0.000791 
#  5.01423 0. -.158 -.012 0.002 -.205 0.009 -.005 0.005 0.006 
#  -.013 0.013 0.006 0.005 0.005 -.333 0.001 
#  
# ATOM 28 N8 MOL 1 0.254631 0.231117 0.265836 1.0000 1 N 
# bXY O81 O82 OCT K28 V0 M0 Q0 
# UANI 0.016113 0.011112 0.009378 -.000050 0.002810 0.002263 
#  4.94507 0. -.082 0.003 -.014 -.228 0.011 0.003 0.013 -.010 
#  0. -.018 0.006 -.012 0.008 -.380 0.003 
#  
# ATOM 29 O82A MOL 1 0.138839 0.060734 0.077491 1.0000 1 O 
#  XY N8A O81A OCT K29 V0 M0 Q0 
# UANI 0.009582 0.019857 0.019622 0.000659 -.002169 0.004495 
#  6.37984 0. -.038 -.085 0.027 -.058 0.009 -.012 -.151 0.036 
#  -.006 -.009 -.004 0.001 -.002 0.037 -.012 
#  
# ATOM 30 O82 MOL 1 0.342979 0.197782 0.309260 1.0000 1 O 
#  XY N8 O81 OCT K30 V0 M0 Q0 
# UANI 0.021573 0.025069 0.013739 0.005796 0.002156 0.009749 
#  6.36320 0. -.061 -.060 0.008 -.009 -.004 0.003 -.137 0.005 
#  -.009 -.030 -.045 0.006 -.013 0.018 -.016 
#  
# ATOM 31 O81A MOL 1 0.203569 -0.061575 0.170610 1.0000 1 O 
#  XY N8A O82A OCT K31 V0 M0 Q0 
# UANI 0.011100 0.018544 0.020848 0.001718 0.004425 0.007594 
#  6.43262 0. -.007 -.100 0.032 -.024 0.001 -.002 -.117 0.014 
#  0.004 0.001 -.034 -.007 -.012 0.048 -.017 
#  
# ATOM 32 O81 MOL 1 0.148286 0.199031 0.271380 1.0000 1 O 
#  XY N8 O82 OCT K32 V0 M0 Q0 
# UANI 0.019726 0.018275 0.016535 -.006605 0.005047 0.002579 
#  6.43469 0. -.031 -.050 0. -.054 0.019 0. -.123 0.036 
#  0.002 -.030 0.004 0.005 -.010 0.025 -.016 
#  
# ATOM 33 H2A MOL 1 0.696981 -0.085156 0.070564 1.0000 1 H 
#  ZX C2A C1A DIP K33 V0 M0 Q0 
# UANI 0.023457 0.029769 0.023623 -.000146 -.002793 -.008893 
#  0.94827 0. 0. 0. 0.147 
#  
# ATOM 34 H2 MOL 1 0.146656 0.668103 0.122587 1.0000 1 H 
#  ZX C2 C1 DIP K34 V0 M0 Q0 
# UANI 0.034514 0.027559 0.016880 0.004863 0.001605 -.003091 
#  0.87764 0. 0. 0. 0.144 
#  
# ATOM 35 H3A MOL 1 0.923272 -0.101983 0.109452 1.0000 1 H 
#  ZX C3A C2A DIP K35 V0 M0 Q0 
# UANI 0.021881 0.031440 0.031055 0.005886 0.003717 -.008979 
#  0.94181 0. 0. 0. 0.160 
#  
# ATOM 36 H3 MOL 1 0.067956 0.822920 0.022850 1.0000 1 H 
#  ZX C3 C2 DIP K36 V0 M0 Q0 
# UANI 0.037470 0.019720 0.028668 0.009056 0.000853 -.001745 
#  0.89863 0. 0. 0. 0.152 
#  
# ATOM 37 H4A MOL 1 1.016147 0.037346 0.210946 1.0000 1 H 
#  ZX C4A C5A DIP K37 V0 M0 Q0 
# UANI 0.015252 0.035155 0.036003 0.002269 -.003418 -.007079 
#  0.95237 0. 0. 0. 0.152 
#  
# ATOM 38 H4 MOL 1 0.082526 0.756564 -0.104259 1.0000 1 H 
#  ZX C4 C5 DIP K38 V0 M0 Q0 
# UANI 0.042979 0.026557 0.022263 0.010173 -.000676 0.008043 
#  0.92975 0. 0. 0. 0.172 
#  
# ATOM 39 H5A MOL 1 0.889040 0.195905 0.270677 1.0000 1 H 
#  ZX C5A C6A DIP K39 V0 M0 Q0 
# UANI 0.024247 0.030297 0.029574 -.000662 -.004574 -.011588 
#  0.88869 0. 0. 0. 0.145 
#  
# ATOM 40 H5 MOL 1 0.173601 0.537464 -0.130574 1.0000 1 H 
#  ZX C5 C6 DIP K40 V0 M0 Q0 
# UANI 0.042317 0.031577 0.015604 0.009067 0.003280 0.000087 
#  0.90327 0. 0. 0. 0.120 
#  
# ATOM 41 H9A MOL 1 0.464216 -0.048331 0.206555 1.0000 1 H 
#  ZX C9A N1A DIP K41 V0 M0 Q0 
# UANI 0.025482 0.029610 0.022718 0.000637 0.001071 0.011983 
#  0.93665 0. 0. 0. 0.169 
#  
# ATOM 42 H9 MOL 1 0.089079 0.356241 0.147261 1.0000 1 H 
#  ZX C9 N1 DIP K42 V0 M0 Q0 
# UANI 0.015111 0.033336 0.029059 -.000594 0.001574 0.004974 
#  0.91632 0. 0. 0. 0.146 
#  
# ATOM 43 H61A MOL 1 0.563654 0.241402 0.223683 1.0000 1 H 
#  ZX N6A C6A DIP K43 V0 M0 Q0 
# UANI 0.017491 0.026760 0.025713 0.002751 -.003208 -.000617 
#  0.74036 0. 0. 0. 0.130 
#  
# ATOM 44 H61 MOL 1 0.271049 0.288479 0.002148 1.0000 1 H 
#  ZX N6 C6 DIP K44 V0 M0 Q0 
# UANI 0.031770 0.020401 0.018684 0.001514 0.001318 0.004769 
#  0.73986 0. 0. 0. 0.158 
#  
# ATOM 45 H62A MOL 1 0.695116 0.294193 0.274147 1.0000 1 H 
#  ZX N6A C6A DIP K45 V0 M0 Q0 
# UANI 0.024158 0.024219 0.027495 -.001227 -.003968 -.006848 
#  0.81054 0. 0. 0. 0.153 
#  
# ATOM 46 H62 MOL 1 0.255295 0.336432 -0.087205 1.0000 1 H 
#  ZX N6 C6 DIP K46 V0 M0 Q0 
# UANI 0.036037 0.027586 0.014281 0.003444 0.000744 -.001617 
#  0.76043 0. 0. 0. 0.145 
#  
# ATOM 47 H72A MOL 1 0.625924 0.275116 0.044005 1.0000 1 H 
#  ZX C71A C7A DIP K47 V0 M0 Q0 
# UANI 0.033802 0.034836 0.026819 -.014702 0.003414 -.004387 
#  0.87460 0. 0. 0. 0.099 
#  
# ATOM 48 H71 MOL 1 0.466635 0.603870 0.117477 1.0000 1 H 
#  ZX C71 C7 DIP K48 V0 M0 Q0 
# UANI 0.037772 0.017368 0.045113 -.001919 0.012766 -.003819 
#  0.92069 0. 0. 0. 0.087 
#  
# ATOM 49 H71A MOL 1 0.619034 0.136266 -0.007903 1.0000 1 H 
#  ZX C71A C7A DIP K49 V0 M0 Q0 
# UANI 0.036917 0.027757 0.036291 0.007705 0.017863 -.001162 
#  0.86253 0. 0. 0. 0.090 
#  
# ATOM 50 H72 MOL 1 0.459886 0.489842 0.049310 1.0000 1 H 
#  ZX C71 C7 DIP K50 V0 M0 Q0 
# UANI 0.036819 0.041515 0.017422 -.009479 0.004030 -.000720 
#  0.90512 0. 0. 0. 0.116 
#  
# ATOM 51 H73A MOL 1 0.503383 0.254846 -0.022354 1.0000 1 H 
#  ZX C71A C7A DIP K51 V0 M0 Q0 
# UANI 0.026369 0.041299 0.027833 0.005728 -.000467 0.014438 
#  0.80865 0. 0. 0. 0.093 
#  
# ATOM 52 H73 MOL 1 0.557290 0.465163 0.128637 1.0000 1 H 
#  ZX C71 C7 DIP K52 V0 M0 Q0 
# UANI 0.019224 0.036359 0.038875 0.003164 -.000541 0.011549 
#  0.87065 0. 0. 0. 0.102 
#  
# ANHAR 5 3 ! number_of_anharmonic_atoms max_order 
#  25 ! N6A 1 ! atom_number 
#  1.35E-04 4.22E-04-6.09E-05 1.33E-05 1.53E-04 5.18E-05 9.53E-05-6.27E-04 
#  3.61E-04-4.35E-04 
#  26 ! N6 1 ! atom_number 
# -4.75E-04 2.69E-05 1.04E-05-8.74E-04-2.47E-04 9.00E-05 2.90E-05 1.63E-05 
#  1.29E-05 1.18E-04 
#  28 ! N8 1 ! atom_number 
#  3.13E-04-2.80E-05 2.48E-05 2.45E-04 3.21E-04 1.75E-04 8.15E-05 1.13E-04 
#  7.93E-07 1.23E-04 
#  30 ! O82 1 ! atom_number 
#  5.19E-04 5.80E-05 3.67E-06 7.70E-04 7.13E-04 2.37E-04 6.42E-05 3.29E-05 
# -1.36E-04 1.71E-04 
#  32 ! O81 1 ! atom_number 
#  4.66E-04-1.38E-05 2.19E-05-6.04E-04 3.08E-04 3.48E-04 1.00E-04 2.10E-04 
# -8.44E-05 5.76E-05 
#  
#  
# STOP 
; 
_refine_special_details              
;
 Refinement of F^1^ against reflections.
 The threshold expression of F^2^ > 2sigma(F^2^) is
 used for calculating R-factors(gt) and is not
 relevant to the choice of reflections for refinement.
 R-factors based on F^2^ are statistically about twice
 as large as those based on F, and R-factors based on
 ALL data will be even larger.
;
_refine_ls_structure_factor_coef     F  
_refine_ls_matrix_type                full
_refine_ls_weighting_scheme          sigma
_refine_ls_weighting_details         ?
_atom_sites_solution_primary      direct 
_atom_sites_solution_secondary    difmap 
_atom_sites_solution_hydrogens    geom   
_refine_ls_hydrogen_treatment    constr
_refine_ls_extinction_method        'none'              
_refine_ls_abs_structure_details     ?
_refine_ls_abs_structure_Flack       ?
_refine_ls_number_reflns             17738
_refine_ls_number_parameters           873
_refine_ls_number_restraints           542
# R-factors: R(F)  &  wR2(I) 
_refine_ls_R_factor_all              0.0288
## R_factor_all computed for  I/sigmaI >   2.00
_refine_ls_R_factor_gt               0.0288
_refine_ls_wR_factor_ref             0.0282
_refine_ls_wR_factor_gt              0.0282
_refine_ls_goodness_of_fit_ref       0.945
_refine_ls_restrained_S_all          0.716
_refine_ls_shift/su_max              0.002
_refine_ls_shift/su_mean             0.000

_diffrn_measured_fraction_theta_max     0.885
_diffrn_reflns_theta_full               25.27
_diffrn_measured_fraction_theta_full    0.962
_refine_diff_density_max                ?
_refine_diff_density_min                ?
_refine_diff_density_rms                ?
###  to get diff_density_max min & rms : 
###  run MoPro  : WRIT FOUR   to create FOURier file 
###  run VMoPro : FOUR  FastFourierTransform   to get a 
###  3D grid (Xplor format) on whole unit-cell
###             & GRID  STAT   to get max min rms statistics


loop_
_atom_site_type_symbol      
_atom_site_label            
_atom_site_fract_x          
_atom_site_fract_y          
_atom_site_fract_z          
_atom_site_U_iso_or_equiv   
_atom_site_adp_type         
_atom_site_occupancy        
_atom_site_calc_flag        
_atom_site_refinement_flag_posn  
_atom_site_refinement_flag_adp  
_atom_site_disorder_assembly
_atom_site_disorder_group   
C  C1 0.20202(3) 0.52135(3) 0.05170(1) 0.00984(1) Uani 1 d . . . .
C  C1A 0.66989(3) 0.05745(2) 0.15155(1) 0.00908(1) Uani 1 d . . . .
C  C2 0.14993(4) 0.64293(3) 0.06643(1) 0.01388(2) Uani 1 d . . . .
C  C2A 0.74111(3) -0.02827(3) 0.11562(1) 0.01160(2) Uani 1 d . . . .
C  C3 0.10510(4) 0.72790(3) 0.01038(2) 0.01537(2) Uani 1 d . . . .
C  C3A 0.86625(3) -0.03705(3) 0.13691(2) 0.01310(2) Uani 1 d . . . .
C  C4 0.11429(4) 0.68934(3) -0.06078(1) 0.01337(2) Uani 1 d . . . .
C  C4A 0.91889(3) 0.04283(3) 0.19387(1) 0.01195(2) Uani 1 d . . . .
C  C5 0.16459(3) 0.56763(3) -0.07579(1) 0.01275(2) Uani 1 d . . . .
C  C5A 0.84834(3) 0.13032(3) 0.22852(1) 0.01099(1) Uani 1 d . . . .
C  C6 0.20962(3) 0.47966(3) -0.01965(1) 0.01050(1) Uani 1 d . . . .
C  C7A 0.49113(3) 0.13534(2) 0.06599(1) 0.00968(1) Uani 1 d . . . .
C  C7 0.37423(3) 0.42881(3) 0.13810(1) 0.00954(1) Uani 1 d . . . .
C  C8A 0.34456(3) 0.04933(2) 0.11357(1) 0.00929(1) Uani 1 d . . . .
C  C8 0.27555(3) 0.31307(2) 0.20614(1) 0.00939(1) Uani 1 d . . . .
C  C9A 0.44801(3) 0.01100(3) 0.15799(1) 0.00988(1) Uani 1 d . . . .
C  C9 0.18756(3) 0.36502(3) 0.15510(1) 0.01023(1) Uani 1 d . . . .
C  C6A 0.72075(3) 0.13888(3) 0.20878(1) 0.00961(1) Uani 1 d . . . .
C  C71A 0.56528(4) 0.20545(3) 0.01663(2) 0.01425(2) Uani 1 d . . . .
C  C71 0.47094(4) 0.50164(3) 0.10617(1) 0.01484(2) Uani 1 d . . . .
N  N1A 0.54157(3) 0.06721(2) 0.12667(1) 0.00906(1) Uani 1 d . . . .
N  N1 0.25189(3) 0.43900(2) 0.11127(1) 0.00923(1) Uani 1 d . . . .
N  N2A 0.37057(3) 0.12618(3) 0.05724(1) 0.01009(1) Uani 1 d . . . .
N  N2 0.39083(3) 0.35175(2) 0.19576(1) 0.00979(1) Uani 1 d . . . .
N  N6A 0.64989(3) 0.22100(3) 0.24547(2) 0.01536(2) Uani 1 d . . . .
N  N6 0.26437(4) 0.36216(3) -0.03454(1) 0.01594(2) Uani 1 d . . . .
N  N8A 0.22087(3) 0.01456(2) 0.12069(1) 0.01088(1) Uani 1 d . . . .
N  N8 0.25463(3) 0.23112(2) 0.26584(1) 0.01210(2) Uani 1 d . . . .
O  O82A 0.13884(4) 0.06073(4) 0.07749(2) 0.01669(2) Uani 1 d . . . .
O  O82 0.34298(6) 0.19778(4) 0.30926(2) 0.02013(3) Uani 1 d . . . .
O  O81A 0.20357(4) -0.06157(3) 0.17061(2) 0.01663(2) Uani 1 d . . . .
O  O81 0.14829(5) 0.19903(4) 0.27138(2) 0.01794(2) Uani 1 d . . . .
H  H2A 0.69698 -0.08516 0.07056 0.02611 Uani 1 d . . . .
H  H2 0.14666 0.66810 0.12259 0.02646 Uani 1 d . . . .
H  H3A 0.92327 -0.10198 0.10945 0.02809 Uani 1 d . . . .
H  H3 0.06796 0.82292 0.02285 0.02890 Uani 1 d . . . .
H  H4A 1.01615 0.03735 0.21095 0.02937 Uani 1 d . . . .
H  H4 0.08253 0.75656 -0.10426 0.03101 Uani 1 d . . . .
H  H5A 0.88904 0.19590 0.27068 0.02872 Uani 1 d . . . .
H  H5 0.17360 0.53746 -0.13057 0.02986 Uani 1 d . . . .
H  H9A 0.46422 -0.04833 0.20655 0.02610 Uani 1 d . . . .
H  H9 0.08908 0.35624 0.14726 0.02594 Uani 1 d . . . .
H  H61A 0.56365 0.24140 0.22368 0.02383 Uani 1 d . . . .
H  H61 0.27105 0.28848 0.00215 0.02378 Uani 1 d . . . .
H  H62A 0.69512 0.29419 0.27415 0.02591 Uani 1 d . . . .
H  H62 0.25529 0.33643 -0.08720 0.02617 Uani 1 d . . . .
H  H72A 0.62592 0.27512 0.04400 0.03185 Uani 1 d . . . .
H  H71 0.46663 0.60387 0.11748 0.03277 Uani 1 d . . . .
H  H71A 0.61903 0.13627 -0.00790 0.03253 Uani 1 d . . . .
H  H72 0.45989 0.48984 0.04931 0.03187 Uani 1 d . . . .
H  H73A 0.50338 0.25485 -0.02235 0.03216 Uani 1 d . . . .
H  H73 0.55729 0.46516 0.12864 0.03184 Uani 1 d . . . .

loop_ 
_atom_site_aniso_label 
_atom_site_aniso_U_11 
_atom_site_aniso_U_22 
_atom_site_aniso_U_33 
_atom_site_aniso_U_12 
_atom_site_aniso_U_13 
_atom_site_aniso_U_23 
C1 0.0118(1) 0.00990(7) 0.00753(6) 0.00171(7) -0.000018(6) 0.00064(5)  
C1A 0.0078(1) 0.00971(8) 0.00945(6) 0.00039(6) 0.000004(6) -0.00069(5)  
C2 0.0183(2) 0.01200(9) 0.01110(7) 0.00478(8) 0.00089(8) -0.000044(6)  
C2A 0.0105(1) 0.01180(8) 0.01235(7) 0.00122(7) 0.00070(7) -0.00258(6)  
C3 0.0187(2) 0.01160(9) 0.01524(9) 0.00454(9) -0.000033(9) 0.00162(7)  
C3A 0.0102(1) 0.01409(9) 0.01513(8) 0.00237(8) 0.00219(8) -0.00199(7)  
C4 0.0143(1) 0.01181(9) 0.01300(8) 0.00072(8) -0.00200(8) 0.00395(6)  
C4A 0.0081(1) 0.01474(9) 0.01297(7) 0.00132(7) 0.00115(7) 0.00058(6)  
C5 0.0160(1) 0.01285(9) 0.00869(6) 0.00114(8) -0.00113(7) 0.00245(6)  
C5A 0.0079(1) 0.01438(9) 0.01041(6) -0.00010(7) 0.00008(6) -0.00067(6)  
C6 0.0136(1) 0.01029(8) 0.00724(6) 0.00150(7) -0.00028(6) 0.00076(5)  
C7A 0.0094(1) 0.00955(7) 0.00976(6) -0.00074(6) -0.00008(6) 0.00131(5)  
C7 0.0095(1) 0.01139(8) 0.00768(6) -0.00041(7) 0.00073(6) 0.00121(5)  
C8A 0.0081(1) 0.00957(8) 0.00986(6) 0.000018(6) -0.00007(6) 0.00070(5)  
C8 0.0104(1) 0.01001(8) 0.00767(6) 0.000019(6) 0.00094(6) 0.00124(5)  
C9A 0.0086(1) 0.01108(8) 0.00964(6) 0.00027(6) 0.00007(6) 0.00187(5)  
C9 0.0092(1) 0.01201(8) 0.00930(6) -0.00029(7) 0.00048(7) 0.00131(6)  
C6A 0.0077(1) 0.01133(8) 0.00956(6) 0.00025(6) 0.00029(6) -0.00133(5)  
C71A 0.0140(1) 0.01424(9) 0.01458(8) -0.00182(8) 0.00224(8) 0.00396(7)  
C71 0.0127(1) 0.0189(1) 0.01308(8) -0.00342(9) 0.00234(8) 0.00307(7)  
N1A 0.0077(1) 0.00987(7) 0.00921(6) -0.00014(6) -0.00041(6) 0.00098(5)  
N1 0.0096(1) 0.01056(7) 0.00724(5) 0.00049(6) 0.000047(5) 0.00148(5)  
N2A 0.0096(1) 0.01005(8) 0.01004(6) -0.000019(6) -0.00090(7) 0.00142(5)  
N2 0.0096(1) 0.01175(8) 0.00773(5) 0.00060(6) 0.000006(6) 0.00116(5)  
N6A 0.0105(1) 0.0186(1) 0.01667(8) 0.00192(8) 0.00015(8) -0.00797(8)  
N6 0.0255(2) 0.01311(9) 0.00905(6) 0.00628(9) 0.00144(7) -0.00017(5)  
N8A 0.0082(1) 0.01091(7) 0.01339(7) 0.00053(6) 0.00064(6) 0.00079(6)  
N8 0.0161(1) 0.01111(7) 0.00938(6) -0.000050(7) 0.00281(7) 0.00226(5)  
O82A 0.0096(2) 0.0199(1) 0.0196(1) 0.00066(9) -0.00217(10) 0.00449(10)  
O82 0.0216(2) 0.0251(2) 0.01374(9) 0.0058(1) 0.0022(1) 0.00975(10)  
O81A 0.0111(2) 0.0185(1) 0.02085(10) 0.00172(9) 0.00442(10) 0.00759(9)  
O81 0.0197(2) 0.0183(1) 0.01654(9) -0.00661(10) 0.0050(1) 0.00258(8)  
H2A 0.0235 0.0298 0.0236 -0.0001 -0.0028 -0.0089  
H2 0.0345 0.0276 0.0169 0.0049 0.0016 -0.0031  
H3A 0.0219 0.0314 0.0311 0.0059 0.0037 -0.0090  
H3 0.0375 0.0197 0.0287 0.0091 0.0009 -0.0017  
H4A 0.0153 0.0352 0.0360 0.0023 -0.0034 -0.0071  
H4 0.0430 0.0266 0.0223 0.0102 -0.0007 0.0080  
H5A 0.0242 0.0303 0.0296 -0.0007 -0.0046 -0.0116  
H5 0.0423 0.0316 0.0156 0.0091 0.0033 0.0001  
H9A 0.0255 0.0296 0.0227 0.0006 0.0011 0.0120  
H9 0.0151 0.0333 0.0291 -0.0006 0.0016 0.0050  
H61A 0.0175 0.0268 0.0257 0.0028 -0.0032 -0.0006  
H61 0.0318 0.0204 0.0187 0.0015 0.0013 0.0048  
H62A 0.0242 0.0242 0.0275 -0.0012 -0.0040 -0.0068  
H62 0.0360 0.0276 0.0143 0.0034 0.0007 -0.0016  
H72A 0.0338 0.0348 0.0268 -0.0147 0.0034 -0.0044  
H71 0.0378 0.0174 0.0451 -0.0019 0.0128 -0.0038  
H71A 0.0369 0.0278 0.0363 0.0077 0.0179 -0.0012  
H72 0.0368 0.0415 0.0174 -0.0095 0.0040 -0.0007  
H73A 0.0264 0.0413 0.0278 0.0057 -0.0005 0.0144  
H73 0.0192 0.0364 0.0389 0.0032 -0.0005 0.0115  

_geom_special_details                
;                                    
;                                    

loop_
_geom_bond_atom_site_label_1         
_geom_bond_atom_site_label_2         
_geom_bond_distance                  
_geom_bond_site_symmetry_2           
_geom_bond_publ_flag                 
C1 N1 1.4422(4) . ? 
C1 C6 1.4087(4) . ? 
C1 C2 1.4011(5) . ? 
C1A N1A 1.4385(5) . ? 
C1A C6A 1.4089(5) . ? 
C1A C2A 1.3980(5) . ? 
C2 C3 1.3959(5) . ? 
C2 H2 1.083 . ? 
C2A C3A 1.3924(6) . ? 
C2A H2A 1.083 . ? 
C3 C4 1.3994(5) . ? 
C3 H3 1.083 . ? 
C3A C4A 1.4022(5) . ? 
C3A H3A 1.083 . ? 
C4 C5 1.3951(5) . ? 
C4 H4 1.083 . ? 
C4A C5A 1.3917(5) . ? 
C4A H4A 1.083 . ? 
C5 C6 1.4167(4) . ? 
C5 H5 1.083 . ? 
C5A C6A 1.4140(5) . ? 
C5A H5A 1.083 . ? 
C6 N6 1.3790(5) . ? 
C7A N1A 1.3817(4) . ? 
C7A N2A 1.3245(5) . ? 
C7A C71A 1.4875(5) . ? 
C7 N1 1.3847(5) . ? 
C7 N2 1.3229(4) . ? 
C7 C71 1.4833(5) . ? 
C8A N8A 1.4333(5) . ? 
C8A N2A 1.3669(4) . ? 
C8A C9A 1.3803(5) . ? 
C8 N8 1.4307(4) . ? 
C8 N2 1.3692(5) . ? 
C8 C9 1.3767(5) . ? 
C9A N1A 1.3732(5) . ? 
C9A H9A 1.083 . ? 
C9 N1 1.3715(4) . ? 
C9 H9 1.083 . ? 
C6A N6A 1.3812(5) . ? 
C71A H71A 1.059 . ? 
C71A H73A 1.059 . ? 
C71A H72A 1.059 . ? 
C71 H73 1.059 . ? 
C71 H72 1.059 . ? 
C71 H71 1.059 . ? 
N6A H62A 1.009 . ? 
N6A H61A 1.009 . ? 
N6 H62 1.009 . ? 
N6 H61 1.009 . ? 
N8A O82A 1.2270(6) . ? 
N8A O81A 1.2421(4) . ? 
N8 O82 1.2344(6) . ? 
N8 O81 1.2357(6) . ? 

loop_
_geom_angle_atom_site_label_1        
_geom_angle_atom_site_label_2        
_geom_angle_atom_site_label_3        
_geom_angle                          
_geom_angle_site_symmetry_1          
_geom_angle_site_symmetry_3          
_geom_angle_publ_flag                
C1 N1 C7 125.62(3) . . ? 
C1 N1 C9 126.79(3) . . ? 
C1 C6 N6 121.92(3) . . ? 
C1 C6 C5 116.91(3) . . ? 
C1 C2 C3 120.72(3) . . ? 
C1 C2 H2 117.5 . . ? 
C1A N1A C7A 125.32(3) . . ? 
C1A N1A C9A 126.75(4) . . ? 
C1A C6A N6A 122.09(3) . . ? 
C1A C6A C5A 116.80(3) . . ? 
C1A C2A C3A 120.09(3) . . ? 
C1A C2A H2A 118.5 . . ? 
C2 C1 N1 118.94(3) . . ? 
C2 C1 C6 121.57(3) . . ? 
C2 C3 C4 118.49(4) . . ? 
C2 C3 H3 119.7 . . ? 
C2A C1A N1A 118.64(4) . . ? 
C2A C1A C6A 122.14(3) . . ? 
C2A C3A C4A 118.78(3) . . ? 
C2A C3A H3A 121.3 . . ? 
C3 C2 H2 121.8 . . ? 
C3 C4 C5 121.01(3) . . ? 
C3 C4 H4 118.7 . . ? 
C3A C2A H2A 121.4 . . ? 
C3A C4A C5A 121.08(3) . . ? 
C3A C4A H4A 119.7 . . ? 
C4 C5 C6 121.28(3) . . ? 
C4 C5 H5 121.7 . . ? 
C4 C3 H3 121.8 . . ? 
C4A C5A C6A 121.08(4) . . ? 
C4A C5A H5A 121.5 . . ? 
C4A C3A H3A 119.9 . . ? 
C5 C6 N6 121.07(3) . . ? 
C5 C4 H4 120.3 . . ? 
C5A C6A N6A 121.09(4) . . ? 
C5A C4A H4A 119.3 . . ? 
C6 N6 H62 115.3 . . ? 
C6 N6 H61 119.9 . . ? 
C6 C1 N1 119.47(2) . . ? 
C6 C5 H5 117.0 . . ? 
C7A N1A C9A 107.94(2) . . ? 
C7A N2A C8A 104.50(3) . . ? 
C7A C71A H71A 109.5 . . ? 
C7A C71A H73A 107.0 . . ? 
C7A C71A H72A 112.6 . . ? 
C7 N1 C9 107.41(3) . . ? 
C7 N2 C8 104.33(3) . . ? 
C7 C71 H73 109.0 . . ? 
C7 C71 H72 110.3 . . ? 
C7 C71 H71 110.7 . . ? 
C8A N8A O82A 118.64(4) . . ? 
C8A N8A O81A 117.41(4) . . ? 
C8A C9A N1A 103.81(2) . . ? 
C8A C9A H9A 134.1 . . ? 
C8 N8 O82 118.53(3) . . ? 
C8 N8 O81 117.78(4) . . ? 
C8 C9 N1 104.32(3) . . ? 
C8 C9 H9 132.2 . . ? 
C9A C8A N8A 127.03(4) . . ? 
C9A C8A N2A 112.55(3) . . ? 
C9 C8 N8 126.22(3) . . ? 
C9 C8 N2 112.41(2) . . ? 
C6A N6A H62A 115.6 . . ? 
C6A N6A H61A 119.3 . . ? 
C6A C1A N1A 119.14(3) . . ? 
C6A C5A H5A 117.4 . . ? 
C71A C7A N1A 123.28(3) . . ? 
C71A C7A N2A 125.49(4) . . ? 
C71 C7 N1 122.50(4) . . ? 
C71 C7 N2 125.92(3) . . ? 
N1A C7A N2A 111.21(3) . . ? 
N1A C9A H9A 122.1 . . ? 
N1 C7 N2 111.53(3) . . ? 
N1 C9 H9 123.5 . . ? 
N2A C8A N8A 120.41(4) . . ? 
N2 C8 N8 121.35(3) . . ? 
O82A N8A O81A 123.94(4) . . ? 
O82 N8 O81 123.69(5) . . ? 
H61A N6A H62A 116.3 . . ? 
H61 N6 H62 117.3 . . ? 
H72A C71A H71A 107.1 . . ? 
H72A C71A H73A 109.3 . . ? 
H71 C71 H73 108.9 . . ? 
H71 C71 H72 107.9 . . ? 
H71A C71A H73A 111.4 . . ? 
H72 C71 H73 110.0 . . ? 

loop_
_geom_torsion_atom_site_label_1      
_geom_torsion_atom_site_label_2      
_geom_torsion_atom_site_label_3      
_geom_torsion_atom_site_label_4      
_geom_torsion                        
_geom_torsion_site_symmetry_1        
_geom_torsion_site_symmetry_2        
_geom_torsion_site_symmetry_3        
_geom_torsion_site_symmetry_4        
_geom_torsion_publ_flag              
C1 N1 C7 N2 176.04(3) . . . . ? 
C1 N1 C7 C71 -1.58(3) . . . . ? 
C1 N1 C9 C8 -175.74(2) . . . . ? 
C1 N1 C9 H9 3.7 . . . . ? 
C1 C6 N6 H62 172.5 . . . . ? 
C1 C6 N6 H61 23.6 . . . . ? 
C1 C6 C5 C4 -0.48(2) . . . . ? 
C1 C6 C5 H5 177.6 . . . . ? 
C1 C2 C3 C4 -0.52(3) . . . . ? 
C1 C2 C3 H3 -177.9 . . . . ? 
C1A N1A C7A N2A -179.96(2) . . . . ? 
C1A N1A C7A C71A 1.83(2) . . . . ? 
C1A N1A C9A C8A -179.73(2) . . . . ? 
C1A N1A C9A H9A 0.0 . . . . ? 
C1A C6A N6A H62A -161.9 . . . . ? 
C1A C6A N6A H61A -15.7 . . . . ? 
C1A C6A C5A C4A -1.58(3) . . . . ? 
C1A C6A C5A H5A 177.1 . . . . ? 
C1A C2A C3A C4A -1.00(3) . . . . ? 
C1A C2A C3A H3A -179.3 . . . . ? 
C2 C1 N1 C7 -99.63(3) . . . . ? 
C2 C1 N1 C9 74.89(2) . . . . ? 
C2 C1 C6 N6 177.81(3) . . . . ? 
C2 C1 C6 C5 1.35(2) . . . . ? 
C2 C3 C4 C5 1.38(3) . . . . ? 
C2 C3 C4 H4 -177.8 . . . . ? 
C2A C1A N1A C7A -76.58(2) . . . . ? 
C2A C1A N1A C9A 103.04(3) . . . . ? 
C2A C1A C6A N6A -178.28(3) . . . . ? 
C2A C1A C6A C5A 0.10(3) . . . . ? 
C2A C3A C4A C5A -0.47(3) . . . . ? 
C2A C3A C4A H4A -179.8 . . . . ? 
C3 C2 C1 N1 177.40(3) . . . . ? 
C3 C2 C1 C6 -0.87(3) . . . . ? 
C3 C4 C5 C6 -0.89(3) . . . . ? 
C3 C4 C5 H5 -178.9 . . . . ? 
C3A C2A C1A N1A 178.03(3) . . . . ? 
C3A C2A C1A C6A 1.20(3) . . . . ? 
C3A C4A C5A C6A 1.80(3) . . . . ? 
C3A C4A C5A H5A -176.8 . . . . ? 
C4 C5 C6 N6 -176.97(3) . . . . ? 
C4 C3 C2 H2 179.0 . . . . ? 
C4A C5A C6A N6A 176.82(2) . . . . ? 
C4A C3A C2A H2A 177.6 . . . . ? 
C5 C6 N6 H62 -11.2 . . . . ? 
C5 C6 N6 H61 -160.1 . . . . ? 
C5 C6 C1 N1 -176.92(2) . . . . ? 
C5 C4 C3 H3 178.7 . . . . ? 
C5A C6A N6A H62A 19.8 . . . . ? 
C5A C6A N6A H61A 166.0 . . . . ? 
C5A C6A C1A N1A -176.72(2) . . . . ? 
C5A C4A C3A H3A 177.9 . . . . ? 
C6 C1 N1 C7 78.67(2) . . . . ? 
C6 C1 N1 C9 -106.80(2) . . . . ? 
C6 C1 C2 H2 179.6 . . . . ? 
C6 C5 C4 H4 178.3 . . . . ? 
C7A N1A C1A C6A 100.35(2) . . . . ? 
C7A N1A C9A C8A -0.05(2) . . . . ? 
C7A N1A C9A H9A 179.7 . . . . ? 
C7A N2A C8A N8A -178.21(2) . . . . ? 
C7A N2A C8A C9A 0.48(2) . . . . ? 
C7 N1 C9 C8 -0.40(2) . . . . ? 
C7 N1 C9 H9 179.0 . . . . ? 
C7 N2 C8 N8 -177.80(3) . . . . ? 
C7 N2 C8 C9 0.32(3) . . . . ? 
C8A N2A C7A N1A -0.50(3) . . . . ? 
C8A N2A C7A C71A 177.67(3) . . . . ? 
C8 N2 C7 N1 -0.58(2) . . . . ? 
C8 N2 C7 C71 176.94(2) . . . . ? 
C9A N1A C7A N2A 0.36(2) . . . . ? 
C9A N1A C7A C71A -177.86(2) . . . . ? 
C9A N1A C1A C6A -80.02(2) . . . . ? 
C9A C8A N8A O82A 177.77(4) . . . . ? 
C9A C8A N8A O81A -2.47(3) . . . . ? 
C9 N1 C7 N2 0.64(3) . . . . ? 
C9 N1 C7 C71 -176.98(3) . . . . ? 
C9 C8 N8 O82 -176.27(3) . . . . ? 
C9 C8 N8 O81 2.86(3) . . . . ? 
C6A C1A C2A H2A -177.4 . . . . ? 
C6A C5A C4A H4A -178.9 . . . . ? 
N1A C7A C71A H71A 63.6 . . . . ? 
N1A C7A C71A H73A -175.5 . . . . ? 
N1A C7A C71A H72A -55.4 . . . . ? 
N1A C1A C6A N6A 4.90(3) . . . . ? 
N1A C1A C2A H2A -0.6 . . . . ? 
N1A C9A C8A N8A 178.32(2) . . . . ? 
N1A C9A C8A N2A -0.26(3) . . . . ? 
N1 C7 C71 H73 -169.3 . . . . ? 
N1 C7 C71 H72 -48.4 . . . . ? 
N1 C7 C71 H71 71.0 . . . . ? 
N1 C1 C6 N6 -0.46(2) . . . . ? 
N1 C1 C2 H2 -2.2 . . . . ? 
N1 C9 C8 N8 178.07(3) . . . . ? 
N1 C9 C8 N2 0.06(3) . . . . ? 
N2A C7A C71A H71A -114.3 . . . . ? 
N2A C7A C71A H73A 6.5 . . . . ? 
N2A C7A C71A H72A 126.6 . . . . ? 
N2A C8A N8A O82A -3.74(4) . . . . ? 
N2A C8A N8A O81A 176.01(3) . . . . ? 
N2A C8A C9A H9A -180.0 . . . . ? 
N2 C7 C71 H73 13.4 . . . . ? 
N2 C7 C71 H72 134.3 . . . . ? 
N2 C7 C71 H71 -106.3 . . . . ? 
N2 C8 N8 O82 1.57(3) . . . . ? 
N2 C8 N8 O81 -179.30(4) . . . . ? 
N2 C8 C9 H9 -179.3 . . . . ? 
N6A C6A C5A H5A -4.5 . . . . ? 
N6 C6 C5 H5 1.2 . . . . ? 
N8A C8A C9A H9A -1.4 . . . . ? 
N8 C8 C9 H9 -1.3 . . . . ? 
H2A C2A C3A H3A -0.7 . . . . ? 
H2 C2 C3 H3 1.6 . . . . ? 
H3A C3A C4A H4A -1.5 . . . . ? 
H3 C3 C4 H4 -0.5 . . . . ? 
H4A C4A C5A H5A 2.5 . . . . ? 
H4 C4 C5 H5 0.3 . . . . ? 

loop_
_geom_hbond_atom_site_label_D        
_geom_hbond_atom_site_label_H        
_geom_hbond_atom_site_label_A        
_geom_hbond_distance_DH              
_geom_hbond_distance_HA              
_geom_hbond_distance_DA              
_geom_hbond_angle_DHA                
_geom_hbond_site_symmetry_A          
N6 H62 O82 1.009 2.293 3.2011(6) 149.1  4_565   
N6A H61A C9A 1.009 2.861 3.3535(7) 110.7  1_555   
N6A H61A N1A 1.009 2.517 2.8464(6) 98.5  1_555   
N6A H61A N2 1.009 2.217 3.1838(7) 160.0  1_555   
N6 H61 C7 1.009 3.004 3.3637(6) 102.1  1_555   
N6 H61 N1 1.009 2.573 2.8488(4) 95.3  1_555   
N6 H61 N2A 1.009 2.164 3.0847(6) 150.9  1_555   
C71A H71A C2A 1.059 3.020 3.4475(7) 104.9  1_555   
C71 H72 C6 1.059 2.901 3.4910(9) 115.6  1_555   
C3 H3 O82A 1.083 2.693 3.5993(6) 140.9  1_565   
C9A H9A N2 1.083 2.485 3.4629(7) 149.6  2_645   
C4A H4A O81A 1.083 2.500 3.3971(7) 139.5  1_655   
C4A H4A O81 1.083 2.381 3.1771(8) 129.1  1_655   
C2A H2A N2A 1.083 2.442 3.4497(7) 154.2  3_655   
N6A H62A O81A 1.009 2.039 3.0469(7) 176.3  2_655   
C71 H71 O82 1.059 2.544 3.1377(7) 114.7  2_655   

loop_
_publ_author_name      
_publ_author_address   
,'?'  
; ? 
;  

_publ_requested_journal          '?' 
_publ_contact_author                ? 
_publ_contact_author_phone        '?' 
_publ_contact_author_fax          '?' 
_publ_contact_author_email        '?' 
_publ_section_title 
;  
 ?  
;  
_publ_section_comment  
;  
 ?  
;  
_publ_section_references 
;  
 ?  
;  
