# Supplementary material for: Anharmonicity and isomorphic phase transition: a multi-temperature X-ray single-crystal and powder diffraction study of 1-(2′-aminophenyl)-2-methyl-4-nitroimidazole
Source: IUCrJ. 2014 Feb 28;1(Pt 2):110–8. doi: 10.1107/S2052252514002838 (PMC4062092; doi:10.1107/S2052252514002838)
Supplement: Supplementary file 2 [file m-01-00110-I_10Ksup2.fcf]

#
# fcf, LIST 6 option, 
# written by MOPRO.09
#
#data_mol

data_I_10K
_shelx_title ' written by MoPro.09'
_shelx_refln_list_code        6
_shelx_F_calc_maximum      248.46
_exptl_crystal_F_000       912.00
_reflns_d_resolution_high  0.4546

loop_
 _symmetry_equiv_pos_as_xyz
'x, y, z'
'-x, y+1/2, -z+1/2'
'-x, -y, -z'
'x, -y-1/2, z-1/2'

_cell_length_a    11.0104
_cell_length_b    10.0398
_cell_length_c    18.6040
_cell_angle_alpha  90.000
_cell_angle_beta   97.320
_cell_angle_gamma  90.000


loop_
 _refln_index_h
 _refln_index_k
 _refln_index_l
 _refln_F_squared_meas
 _refln_F_squared_sigma
 _refln_F_calc
 _refln_phase_calc
-24  0  4  159.89  36.35  12.07  180.0 
-24  0  8  225.28  37.35  13.90  180.0 
-24  1  2  38.07  8.47  4.75  0.0 
-24  1  3  100.40  20.27  9.70  180.0 
-24  1  4  37.27  10.92  7.11  0.0 
-24  1  5  102.84  11.23  9.92  0.0 
-24  1  6  37.67  7.62  5.61  180.0 
-24  1  9  17.69  6.70  5.15  180.0 
-24  1  10  16.64  6.38  3.65  180.0 
-24  2  3  31.93  7.72  5.85  0.0 
-24  2  5  43.64  8.96  6.33  180.0 
-24  2  9  124.79  18.39  10.97  180.0 
-23  0  8  79.32  24.06  9.48  0.0 
-23  0  12  85.72  22.64  9.23  180.0 
-23  0  14  123.85  19.40  12.02  180.0 
-23  0  16  406.20  58.59  19.91  0.0 
-23  1  1  37.80  7.25  6.27  0.0 
-23  1  2  25.82  7.21  5.14  180.0 
-23  1  3  26.74  9.40  6.43  0.0 
-23  1  5  62.89  9.68  8.27  180.0 
-23  1  8  63.78  12.38  6.76  0.0 
-23  1  12  42.91  8.08  7.32  0.0 
-23  1  13  49.84  9.18  6.86  180.0 
-23  1  16  33.89  12.87  4.65  0.0 
-23  2  1  80.17  18.04  9.74  180.0 
-23  2  4  36.69  8.88  6.73  180.0 
-23  2  8  42.57  13.58  6.16  0.0 
-23  2  9  22.25  8.21  4.17  0.0 
-23  2  10  53.48  7.74  7.54  0.0 
-23  2  12  51.98  8.29  8.35  180.0 
-23  2  13  102.55  10.74  10.24  0.0 
-23  2  14  66.78  11.88  8.20  0.0 
-23  3  1  141.78  14.21  12.67  0.0 
-23  3  3  28.49  7.88  6.34  180.0 
-23  3  5  21.98  7.11  4.41  180.0 
-23  3  10  23.17  7.85  4.50  180.0 
-23  3  11  19.35  8.85  4.42  180.0 
-23  3  13  177.40  16.86  12.71  180.0 
-23  3  16  26.15  11.79  4.97  180.0 
-23  4  1  51.71  15.53  7.50  180.0 
-23  4  3  25.59  7.51  6.39  0.0 
-23  4  4  70.52  9.51  8.40  180.0 
-23  4  6  16.48  7.79  4.48  180.0 
-23  4  8  68.37  9.18  7.75  0.0 
-23  4  9  78.10  10.54  8.44  180.0 
-23  5  1  34.66  8.76  6.69  0.0 
-23  5  4  29.14  7.50  6.08  0.0 
-23  5  6  25.24  8.33  5.52  0.0 
-23  5  8  20.95  8.62  2.95  0.0 
-23  5  9  17.95  6.64  4.52  0.0 
-23  5  11  98.75  12.06  10.05  180.0 
-23  6  1  45.34  9.88  5.24  0.0 
-23  6  2  18.00  7.57  4.18  0.0 
-23  6  3  19.14  8.67  4.53  0.0 
-23  6  4  131.20  14.24  11.78  180.0 
-23  6  5  36.51  10.67  6.42  0.0 
-23  6  6  53.94  10.45  7.52  0.0 
-23  6  7  25.07  7.18  6.59  180.0 
-23  6  8  146.62  16.45  12.18  0.0 
-23  6  9  36.53  9.09  6.99  180.0 
-22  0  6  26.66  11.07  5.95  0.0 
-22  0  10  89.36  21.78  10.18  180.0 
-22  0  14  219.34  23.27  14.83  0.0 
-22  0  18  66.92  29.59  6.72  180.0 
-22  1  2  29.09  7.84  6.56  0.0 
-22  1  3  91.66  12.21  9.85  180.0 
-22  1  4  31.20  9.79  6.53  180.0 
-22  1  6  30.78  8.12  5.31  0.0 
-22  1  8  15.14  7.14  3.30  180.0 
-22  1  9  59.94  11.81  8.53  180.0 
-22  1  12  30.77  6.30  7.00  180.0 
-22  2  1  28.51  6.44  5.24  0.0 
-22  2  3  24.53  7.83  4.60  180.0 
-22  2  6  45.26  11.97  6.63  0.0 
-22  2  7  15.15  7.13  3.79  0.0 
-22  2  10  21.39  9.38  5.26  180.0 
-22  2  11  55.96  9.20  8.71  180.0 
-22  2  12  41.96  6.99  6.68  0.0 
-22  2  13  48.26  11.67  7.52  0.0 
-22  2  14  30.08  7.53  5.02  0.0 
-22  2  16  32.85  12.60  7.82  0.0 
-22  2  18  72.77  17.79  10.54  180.0 
-22  2  21  35.32  13.09  5.69  180.0 
-22  3  7  108.49  12.20  10.00  0.0 
-22  3  8  167.35  13.91  12.51  0.0 
-22  3  10  95.16  10.63  9.88  180.0 
-22  3  11  28.95  6.89  5.14  180.0 
-22  3  12  32.17  6.42  6.36  180.0 
-22  3  14  18.08  8.62  3.98  180.0 
-22  3  17  26.23  9.47  5.01  180.0 
-22  3  18  26.64  9.19  6.80  0.0 
-22  4  1  206.02  15.13  14.99  0.0 
-22  4  2  45.35  8.49  7.13  180.0 
-22  4  4  19.28  9.15  5.47  180.0 
-22  4  5  54.15  9.09  7.72  180.0 
-22  4  6  73.54  10.71  9.26  0.0 
-22  4  7  150.96  13.12  11.54  0.0 
-22  4  8  96.45  10.96  9.84  180.0 
-22  4  9  37.62  11.21  7.12  180.0 
-22  4  10  60.03  8.95  8.02  0.0 
-22  4  12  51.05  10.30  6.57  0.0 
-22  4  13  57.75  10.32  7.68  0.0 
-22  4  14  16.96  7.27  3.31  0.0 
-22  4  15  22.44  11.18  4.15  0.0 
-22  4  17  22.86  10.68  4.23  0.0 
-22  5  1  62.69  11.99  8.25  0.0 
-22  5  3  76.77  13.26  9.31  180.0 
-22  5  4  144.90  13.20  11.80  180.0 
-22  5  6  237.77  19.97  15.21  0.0 
-22  5  7  12.74  6.31  1.68  180.0 
-22  5  8  155.69  12.36  12.29  0.0 
-22  5  10  16.55  6.61  5.29  180.0 
-22  5  11  16.94  7.56  4.50  180.0 
-22  5  17  68.88  16.84  8.79  0.0 
-22  5  18  292.02  23.91  16.98  0.0 
-22  6  2  48.21  8.74  7.58  180.0 
-22  6  3  27.03  8.33  2.74  180.0 
-22  6  4  23.14  6.51  4.79  0.0 
-22  6  5  177.65  14.39  13.02  180.0 
-22  6  8  28.97  10.16  6.09  0.0 
-22  6  9  42.70  10.10  6.22  180.0 
-22  6  11  174.53  18.92  14.07  180.0 
-22  6  12  45.80  15.06  7.22  0.0 
-22  6  16  55.59  13.87  6.77  180.0 
-22  7  1  40.16  7.78  5.95  180.0 
-22  7  3  13.69  6.48  2.35  0.0 
-22  7  4  165.88  15.30  13.19  180.0 
-22  7  6  68.64  9.55  8.83  0.0 
-22  7  10  33.87  9.26  6.49  180.0 
-22  7  13  113.28  15.58  10.38  180.0 
-22  7  14  35.66  10.51  5.08  180.0 
-22  8  3  70.89  9.18  8.58  180.0 
-22  8  5  19.85  7.35  1.63  180.0 
-22  8  7  34.46  8.51  6.47  0.0 
-22  8  13  36.33  10.58  7.05  0.0 
-22  9  4  133.82  14.08  11.26  0.0 
-22  9  8  44.40  9.83  6.51  0.0 
-21  0  10  31.05  12.06  4.99  180.0 
-21  0  12  88.79  27.83  10.16  0.0 
-21  0  16  88.57  14.74  9.64  180.0 
-21  0  20  238.89  32.09  15.03  0.0 
-21  1  1  84.30  9.27  10.00  0.0 
-21  1  2  62.53  9.74  8.36  0.0 
-21  1  3  36.16  6.66  7.22  0.0 
-21  1  5  130.01  12.55  11.92  180.0 
-21  1  8  35.91  8.01  6.33  0.0 
-21  1  12  55.81  8.11  8.22  0.0 
-21  1  13  63.09  8.65  7.29  0.0 
-21  1  14  74.70  8.88  8.26  0.0 
-21  1  19  30.45  10.02  6.02  180.0 
-21  2  2  82.02  9.38  9.88  0.0 
-21  2  4  92.08  10.90  10.20  180.0 
-21  2  5  115.21  13.89  10.87  0.0 
-21  2  7  17.68  6.65  5.14  180.0 
-21  2  9  49.22  8.78  7.09  180.0 
-21  2  15  46.62  9.15  6.69  180.0 
-21  2  16  40.77  15.24  8.80  180.0 
-21  2  20  50.81  10.42  7.05  0.0 
-21  2  21  57.24  12.32  7.45  0.0 
-21  2  22  66.75  18.77  8.98  0.0 
-21  3  10  138.81  15.39  12.42  180.0 
-21  3  13  250.93  20.62  15.79  0.0 
-21  3  14  45.09  8.89  7.64  0.0 
-21  3  16  18.94  7.58  4.65  180.0 
-21  3  19  19.16  8.59  5.82  180.0 
-21  3  20  33.31  9.42  5.82  180.0 
-21  3  22  317.69  27.56  17.35  0.0 
-21  4  2  29.38  7.24  5.51  0.0 
-21  4  3  35.10  7.80  6.67  0.0 
-21  4  7  42.67  7.34  7.09  180.0 
-21  4  8  19.69  7.04  4.72  0.0 
-21  4  9  66.37  9.86  8.36  180.0 
-21  4  12  43.03  7.42  6.21  180.0 
-21  4  13  112.68  12.88  10.95  0.0 
-21  4  17  21.88  9.11  5.20  180.0 
-21  4  18  32.78  9.79  6.60  180.0 
-21  4  21  30.20  8.54  6.56  180.0 
-21  4  22  112.88  14.48  10.93  0.0 
-21  5  3  17.36  6.67  4.18  0.0 
-21  5  4  61.96  9.89  8.12  0.0 
-21  5  5  17.69  6.36  5.32  0.0 
-21  5  6  13.00  6.43  3.74  0.0 
-21  5  7  24.95  6.87  5.35  0.0 
-21  5  8  38.92  8.56  5.73  180.0 
-21  5  9  198.91  15.67  14.26  180.0 
-21  5  14  87.48  12.02  8.91  0.0 
-21  5  15  46.62  11.36  6.53  0.0 
-21  5  17  62.20  14.10  8.02  180.0 
-21  5  19  17.98  8.47  4.83  180.0 
-21  5  22  93.06  13.17  9.36  0.0 
-21  6  1  12.52  5.01  3.84  0.0 
-21  6  2  65.18  7.75  8.04  180.0 
-21  6  3  59.40  8.07  8.10  0.0 
-21  6  4  26.41  9.69  5.24  0.0 
-21  6  7  28.84  6.73  5.45  0.0 
-21  6  12  90.47  13.99  9.75  180.0 
-21  6  13  42.17  11.26  8.98  0.0 
-21  6  16  25.09  9.39  6.08  0.0 
-21  6  19  28.67  9.98  4.99  180.0 
-21  6  20  24.02  10.01  5.77  180.0 
-21  6  21  17.35  7.71  4.13  180.0 
-21  7  1  276.12  20.45  16.65  180.0 
-21  7  3  36.21  7.36  5.96  0.0 
-21  7  5  188.64  13.80  13.05  0.0 
-21  7  9  25.72  10.56  5.95  0.0 
-21  7  11  40.12  11.33  6.65  180.0 
-21  7  13  28.74  10.10  5.26  0.0 
-21  7  14  61.43  12.17  8.78  0.0 
-21  7  15  76.59  13.39  9.58  0.0 
-21  7  19  41.11  10.81  6.54  180.0 
-21  8  6  54.20  8.98  7.15  0.0 
-21  8  16  372.33  27.92  19.55  0.0 
-21  8  17  23.24  10.78  5.04  180.0 
-21  9  1  137.38  12.13  12.12  180.0 
-21  9  2  74.62  8.79  9.50  0.0 
-21  9  5  62.02  11.80  8.21  0.0 
-21  9  7  17.03  7.47  2.79  180.0 
-21  9  15  30.21  11.23  6.00  0.0 
-21  10  1  24.65  8.53  4.44  180.0 
-21  10  2  153.73  12.06  12.35  180.0 
-21  10  3  17.67  8.06  5.05  180.0 
-21  10  4  94.24  12.33  9.29  0.0 
-21  10  8  39.01  10.07  6.24  0.0 
-21  10  9  40.01  9.68  5.77  0.0 
-21  10  12  156.63  18.41  12.12  180.0 
-21  11  4  28.44  9.90  4.96  0.0 
-21  11  5  46.28  12.26  6.78  0.0 
-20  0  2  162.48  16.11  12.86  180.0 
-20  0  8  73.51  12.66  9.18  0.0 
-20  0  12  367.93  27.84  18.81  0.0 
-20  0  14  250.27  41.78  16.82  180.0 
-20  0  18  44.63  16.66  7.98  0.0 
-20  0  20  71.40  18.61  9.71  180.0 
-20  0  22  86.47  19.85  10.52  0.0 
-20  0  24  76.59  19.59  10.26  0.0 
-20  1  2  121.18  10.48  11.01  180.0 
-20  1  3  120.99  9.93  11.48  180.0 
-20  1  6  160.96  14.59  12.76  180.0 
-20  1  7  491.82  27.19  21.39  0.0 
-20  1  12  106.13  13.07  10.41  0.0 
-20  1  13  19.22  5.81  4.91  0.0 
-20  1  14  30.87  6.32  5.74  0.0 
-20  1  19  143.20  14.56  11.65  180.0 
-20  1  23  53.51  12.47  8.04  0.0 
-20  2  2  33.93  6.57  6.03  0.0 
-20  2  4  95.45  8.62  10.58  180.0 
-20  2  5  16.53  6.39  4.22  180.0 
-20  2  6  16.98  7.14  4.69  0.0 
-20  2  8  61.34  9.53  8.59  180.0 
-20  2  9  65.33  8.73  8.80  0.0 
-20  2  11  71.39  14.31  9.00  180.0 
-20  2  12  131.86  11.83  11.94  180.0 
-20  2  13  17.14  7.30  4.72  180.0 
-20  2  14  104.71  9.41  10.62  180.0 
-20  2  16  96.41  14.04  10.26  180.0 
-20  2  17  105.30  13.98  9.95  0.0 
-20  2  19  43.64  9.71  6.56  180.0 
-20  2  20  20.97  7.72  5.45  180.0 
-20  2  21  104.59  12.35  10.90  180.0 
-20  2  23  193.52  20.49  13.41  0.0 
-20  2  24  62.53  16.46  7.98  0.0 
-20  2  26  53.55  15.92  7.48  180.0 
-20  3  3  93.52  8.15  9.81  180.0 
-20  3  4  46.16  8.28  7.39  180.0 
-20  3  6  23.82  6.88  5.18  180.0 
-20  3  8  59.94  10.26  8.35  180.0 
-20  3  10  79.07  10.79  9.24  0.0 
-20  3  12  64.68  8.54  8.71  0.0 
-20  3  13  36.88  6.92  5.85  0.0 
-20  3  14  76.30  8.18  9.11  0.0 
-20  3  16  22.04  9.03  5.24  180.0 
-20  3  17  120.64  16.15  11.77  0.0 
-20  3  20  69.26  12.98  8.40  180.0 
-20  3  21  91.22  13.47  9.47  180.0 
-20  4  2  57.87  6.99  7.16  0.0 
-20  4  4  27.72  5.93  5.08  0.0 
-20  4  9  55.38  10.26  8.55  0.0 
-20  4  10  76.78  11.33  8.41  180.0 
-20  4  13  33.56  8.16  7.22  180.0 
-20  4  15  87.64  11.53  9.25  0.0 
-20  4  19  100.30  20.26  9.66  180.0 
-20  4  21  54.80  9.20  8.31  180.0 
-20  5  1  30.67  6.60  5.40  180.0 
-20  5  2  30.63  6.36  5.90  0.0 
-20  5  4  12.47  5.26  4.22  0.0 
-20  5  6  105.52  12.26  10.62  180.0 
-20  5  11  102.02  10.21  10.09  0.0 
-20  5  14  24.26  8.12  5.26  180.0 
-20  5  18  21.44  9.61  3.48  180.0 
-20  5  19  433.35  26.59  20.06  0.0 
-20  5  21  46.14  9.15  7.47  180.0 
-20  5  22  33.12  10.92  5.95  0.0 
-20  5  24  91.11  11.90  9.15  0.0 
-20  6  1  26.28  6.24  4.76  0.0 
-20  6  2  34.42  6.43  5.80  0.0 
-20  6  3  122.65  12.96  10.23  180.0 
-20  6  5  23.56  6.83  4.90  0.0 
-20  6  7  32.44  7.34  5.43  0.0 
-20  6  8  296.49  17.41  16.48  180.0 
-20  6  9  23.09  7.34  4.90  0.0 
-20  6  10  65.72  9.78  8.57  180.0 
-20  6  24  16.63  7.27  3.67  180.0 
-20  7  1  15.70  7.19  5.08  0.0 
-20  7  6  212.23  15.45  14.62  180.0 
-20  7  8  29.50  7.71  5.07  180.0 
-20  7  9  90.37  14.46  9.76  0.0 
-20  7  11  171.77  18.28  13.02  0.0 
-20  7  15  345.02  30.66  18.71  180.0 
-20  7  22  28.67  8.07  5.05  0.0 
-20  7  23  176.26  19.72  12.92  180.0 
-20  8  1  27.36  6.25  5.12  180.0 
-20  8  3  364.11  17.53  18.13  0.0 
-20  8  4  361.00  18.91  19.11  0.0 
-20  8  6  19.76  8.43  2.78  180.0 
-20  8  7  83.14  10.68  9.53  0.0 
-20  8  8  201.94  17.53  13.91  180.0 
-20  8  10  53.91  12.25  8.38  180.0 
-20  8  17  37.87  11.70  7.20  180.0 
-20  8  20  80.00  12.04  8.29  0.0 
-20  9  3  36.77  6.29  5.23  0.0 
-20  9  4  93.60  8.43  9.53  180.0 
-20  9  6  28.28  9.72  5.28  0.0 
-20  9  11  45.08  11.63  7.93  0.0 
-20  9  14  135.42  16.73  12.29  0.0 
-20  9  15  53.30  13.93  8.24  180.0 
-20  9  19  158.93  14.45  11.93  0.0 
-20  10  4  70.35  8.63  8.48  0.0 
-20  10  5  58.45  8.30  6.95  0.0 
-20  10  6  37.94  10.18  5.99  0.0 
-20  10  7  17.81  8.79  4.57  180.0 
-20  10  8  50.00  15.08  7.30  180.0 
-20  10  11  90.03  19.53  9.38  180.0 
-20  10  12  85.69  14.39  9.06  0.0 
-20  10  13  346.11  27.26  17.09  0.0 
-20  10  16  46.43  12.92  7.12  180.0 
-20  10  17  65.96  11.02  8.23  180.0 
-20  11  2  65.56  8.90  8.25  180.0 
-20  11  5  92.93  10.22  9.16  0.0 
-20  11  7  152.61  15.44  12.11  180.0 
-20  11  10  196.48  18.32  12.94  180.0 
-20  11  14  86.95  16.53  8.65  0.0 
-20  12  4  31.12  12.30  5.40  0.0 
-20  12  5  44.44  9.17  7.11  0.0 
-20  12  7  202.83  18.24  13.55  0.0 
-20  12  8  128.66  15.31  10.44  180.0 
-20  12  9  82.88  12.53  9.02  180.0 
-19  0  2  304.88  20.87  16.40  0.0 
-19  0  6  219.28  33.54  14.29  180.0 
-19  0  10  203.17  34.66  15.46  0.0 
-19  0  12  141.51  16.20  12.43  180.0 
-19  0  14  148.16  15.99  12.87  180.0 
-19  0  18  874.14  57.25  29.95  0.0 
-19  0  20  727.17  81.60  27.57  180.0 
-19  1  1  128.29  10.08  11.60  180.0 
-19  1  3  271.92  14.32  16.09  0.0 
-19  1  5  87.23  10.84  9.35  0.0 
-19  1  6  11.13  5.50  2.74  180.0 
-19  1  7  129.01  13.91  12.36  180.0 
-19  1  11  18.86  8.48  5.18  0.0 
-19  1  13  55.29  8.16  8.16  180.0 
-19  1  15  359.73  19.96  18.58  180.0 
-19  1  16  132.36  13.95  11.36  180.0 
-19  1  17  152.26  12.72  12.70  0.0 
-19  1  18  35.81  12.96  6.35  0.0 
-19  1  19  120.15  17.04  10.62  0.0 
-19  1  20  64.51  10.85  7.84  180.0 
-19  1  29  29.15  13.69  6.60  180.0 
-19  2  5  240.42  17.40  15.12  0.0 
-19  2  6  159.65  12.22  13.15  180.0 
-19  2  7  62.08  8.46  7.64  0.0 
-19  2  8  103.90  10.29  10.68  0.0 
-19  2  9  39.74  14.98  7.93  0.0 
-19  2  10  65.49  9.31  8.72  0.0 
-19  2  13  67.13  11.05  7.98  180.0 
-19  2  14  587.47  31.23  23.60  180.0 
-19  2  15  75.18  11.89  9.52  0.0 
-19  2  16  180.61  16.18  13.54  0.0 
-19  2  17  508.38  30.10  22.94  180.0 
-19  2  19  25.11  9.42  4.67  0.0 
-19  2  22  49.84  15.74  7.82  180.0 
-19  2  23  64.01  10.81  8.27  0.0 
-19  2  26  17.59  8.83  5.43  180.0 
-19  3  2  50.68  7.57  7.85  180.0 
-19  3  3  53.24  6.89  7.71  0.0 
-19  3  5  52.59  6.45  7.16  180.0 
-19  3  6  30.03  6.65  6.43  180.0 
-19  3  7  27.50  6.46  5.62  180.0 
-19  3  10  186.75  13.61  13.30  0.0 
-19  3  11  427.83  27.44  21.00  0.0 
-19  3  12  28.26  8.30  6.06  180.0 
-19  3  16  23.06  8.65  5.66  180.0 
-19  3  20  43.91  9.10  6.21  0.0 
-19  3  21  86.30  18.23  9.58  180.0 
-19  3  22  44.80  11.48  6.57  180.0 
-19  3  23  82.97  12.37  8.94  0.0 
-19  3  24  297.47  25.56  16.68  0.0 
-19  3  25  22.38  8.81  6.69  0.0 
-19  3  27  91.54  15.52  9.13  0.0 
-19  3  28  33.05  8.88  6.30  0.0 
-19  4  1  139.51  10.22  11.59  180.0 
-19  4  2  35.75  6.04  5.88  0.0 
-19  4  3  11.60  5.15  3.91  180.0 
-19  4  4  64.21  7.10  8.60  180.0 
-19  4  10  366.46  19.59  18.90  0.0 
-19  4  11  135.31  11.87  11.98  180.0 
-19  4  13  200.79  16.33  14.39  0.0 
-19  4  15  16.75  7.30  5.12  180.0 
-19  4  19  33.88  10.50  6.23  180.0 
-19  4  21  158.82  16.00  12.52  0.0 
-19  4  22  93.55  15.87  10.13  180.0 
-19  4  26  19.01  9.24  5.15  0.0 
-19  5  1  57.73  6.86  7.58  180.0 
-19  5  5  128.59  10.29  11.59  180.0 
-19  5  6  155.28  14.09  12.91  180.0 
-19  5  13  79.60  10.57  9.09  180.0 
-19  5  16  61.65  9.08  8.30  0.0 
-19  5  18  59.73  13.05  7.86  180.0 
-19  5  19  150.96  17.24  13.16  180.0 
-19  5  20  65.05  10.74  8.75  180.0 
-19  5  22  91.82  11.40  9.15  180.0 
-19  5  24  134.98  16.17  11.52  180.0 
-19  5  25  94.14  12.26  9.79  0.0 
-19  5  26  44.45  11.10  6.85  0.0 
-19  6  1  278.49  14.02  16.75  180.0 
-19  6  2  146.99  9.80  12.85  0.0 
-19  6  6  179.48  12.23  13.19  180.0 
-19  6  7  17.00  6.08  4.03  0.0 
-19  6  15  138.98  22.84  12.25  0.0 
-19  6  17  66.23  12.78  9.05  180.0 
-19  6  22  59.23  8.57  8.64  180.0 
-19  6  24  74.92  11.08  9.31  180.0 
-19  6  25  33.88  11.55  6.87  0.0 
-19  7  1  131.12  9.00  10.92  0.0 
-19  7  4  35.71  7.71  5.83  180.0 
-19  7  6  52.55  7.51  7.60  180.0 
-19  7  7  35.77  7.56  6.30  0.0 
-19  7  8  35.61  12.51  5.83  0.0 
-19  7  9  150.29  13.14  12.16  0.0 
-19  7  11  155.90  17.02  13.33  180.0 
-19  7  13  33.74  9.91  5.98  0.0 
-19  7  15  269.79  21.98  15.87  0.0 
-19  7  16  35.67  10.32  5.41  0.0 
-19  7  19  23.80  8.28  4.65  0.0 
-19  7  20  77.67  12.25  9.25  180.0 
-19  8  1  25.76  6.03  5.11  0.0 
-19  8  2  220.11  12.81  14.45  0.0 
-19  8  3  15.94  5.88  2.13  180.0 
-19  8  4  121.37  12.30  10.94  0.0 
-19  8  5  28.75  6.51  5.45  0.0 
-19  8  6  74.27  8.53  9.19  180.0 
-19  8  9  38.34  9.59  6.56  0.0 
-19  8  11  90.55  13.91  9.25  180.0 
-19  8  12  23.25  10.31  6.14  180.0 
-19  8  17  71.42  12.64  8.70  0.0 
-19  8  18  112.35  14.87  10.55  0.0 
-19  8  19  29.60  13.91  5.11  180.0 
-19  8  20  14.98  7.16  4.29  0.0 
-19  8  22  21.60  9.88  5.68  0.0 
-19  8  24  176.43  16.48  13.26  180.0 
-19  9  1  59.24  6.88  8.39  0.0 
-19  9  2  548.93  22.53  22.70  180.0 
-19  9  3  37.35  6.45  5.49  180.0 
-19  9  5  111.53  9.63  10.95  180.0 
-19  9  10  15.37  7.46  4.16  0.0 
-19  9  11  186.39  16.71  13.68  180.0 
-19  9  12  130.42  16.37  11.65  180.0 
-19  9  15  54.67  12.20  8.40  0.0 
-19  9  16  112.67  15.29  10.56  180.0 
-19  9  19  96.19  12.71  9.02  180.0 
-19  9  22  23.57  9.61  5.08  180.0 
-19  10  1  104.16  8.98  10.46  0.0 
-19  10  3  145.35  12.42  12.01  0.0 
-19  10  4  93.75  8.69  10.22  180.0 
-19  10  6  31.02  8.75  4.54  180.0 
-19  10  7  59.13  12.18  7.33  0.0 
-19  10  9  18.90  9.05  3.69  0.0 
-19  10  10  25.03  11.78  6.21  0.0 
-19  10  12  94.19  19.67  8.65  180.0 
-19  10  13  143.13  16.18  11.91  180.0 
-19  10  14  27.78  9.41  5.72  0.0 
-19  10  15  31.28  10.51  4.62  0.0 
-19  10  17  17.63  8.11  4.11  0.0 
-19  10  18  52.26  10.11  7.24  180.0 
-19  10  19  51.43  9.26  6.68  0.0 
-19  10  20  57.12  9.48  7.64  0.0 
-19  10  21  68.01  12.65  8.05  180.0 
-19  11  6  122.75  13.18  11.18  0.0 
-19  11  10  25.40  9.40  5.53  180.0 
-19  11  15  53.26  12.37  7.70  0.0 
-19  11  19  53.31  9.46  6.47  180.0 
-19  12  3  19.59  6.47  4.38  0.0 
-19  12  4  42.43  8.44  6.61  180.0 
-19  12  7  31.85  9.64  6.47  180.0 
-19  12  8  110.98  14.12  8.97  0.0 
-19  12  9  35.98  9.46  6.82  0.0 
-19  12  10  76.27  12.06  8.26  0.0 
-19  12  15  26.91  8.80  4.45  180.0 
-19  12  16  47.19  8.21  6.28  0.0 
-19  13  1  37.69  7.16  5.10  180.0 
-19  13  7  26.55  8.72  4.51  180.0 
-19  13  10  41.33  11.56  7.25  180.0 
-18  0  2  51.62  9.61  7.40  180.0 
-18  0  6  237.58  15.93  15.10  0.0 
-18  0  8  117.25  16.91  11.35  180.0 
-18  0  10  739.43  52.24  26.70  0.0 
-18  0  14  1706.35  91.11  40.99  0.0 
-18  0  16  81.19  10.79  9.52  180.0 
-18  0  18  160.68  23.38  12.74  180.0 
-18  0  22  220.89  26.74  15.33  180.0 
-18  0  28  144.65  43.48  12.47  0.0 
-18  1  3  11.96  4.38  3.75  180.0 
-18  1  5  81.99  7.30  9.45  180.0 
-18  1  7  21.27  6.79  4.65  0.0 
-18  1  8  31.00  5.83  6.39  180.0 
-18  1  9  19.56  5.56  5.15  0.0 
-18  1  11  45.58  9.83  7.46  180.0 
-18  1  12  191.00  12.12  13.82  180.0 
-18  1  13  11.63  5.58  3.64  180.0 
-18  1  15  301.40  18.37  18.18  180.0 
-18  1  16  44.79  6.83  6.34  0.0 
-18  1  19  368.95  29.71  19.43  0.0 
-18  1  25  18.62  8.10  4.70  180.0 
-18  1  27  99.25  15.97  9.97  0.0 
-18  1  30  33.09  14.93  6.13  0.0 
-18  2  2  87.87  7.56  8.99  180.0 
-18  2  4  24.36  5.58  5.43  0.0 
-18  2  5  565.82  27.81  23.49  180.0 
-18  2  7  28.83  9.94  6.46  180.0 
-18  2  8  43.03  6.49  6.87  0.0 
-18  2  10  520.96  28.01  22.05  180.0 
-18  2  11  51.98  7.60  7.82  0.0 
-18  2  12  293.70  16.36  18.15  0.0 
-18  2  13  12.78  5.75  3.36  0.0 
-18  2  15  392.68  17.99  19.90  0.0 
-18  2  16  41.00  9.41  7.14  180.0 
-18  2  17  25.58  12.82  5.73  180.0 
-18  2  19  82.78  10.67  9.96  0.0 
-18  2  23  30.62  9.93  7.84  180.0 
-18  2  24  41.11  15.75  7.77  180.0 
-18  2  26  19.25  8.26  5.02  0.0 
-18  2  27  45.52  9.06  7.47  180.0 
-18  2  29  26.58  9.36  3.74  0.0 
-18  3  1  122.37  9.28  10.82  0.0 
-18  3  2  266.86  13.60  15.58  0.0 
-18  3  4  104.07  7.97  10.31  180.0 
-18  3  8  121.25  10.18  11.50  0.0 
-18  3  11  21.28  8.74  6.12  180.0 
-18  3  12  123.99  12.32  11.54  180.0 
-18  3  13  309.60  18.00  17.41  180.0 
-18  3  15  46.83  7.05  6.59  180.0 
-18  3  16  126.08  12.54  12.07  0.0 
-18  3  17  29.51  11.90  6.21  180.0 
-18  3  18  78.76  14.80  9.38  180.0 
-18  3  19  87.41  10.75  8.75  0.0 
-18  3  21  21.67  6.54  5.96  0.0 
-18  3  23  157.17  15.60  11.87  180.0 
-18  3  26  24.20  9.14  4.27  180.0 
-18  4  1  93.43  7.61  9.72  0.0 
-18  4  2  234.29  22.57  15.08  0.0 
-18  4  3  23.95  5.23  4.59  0.0 
-18  4  5  47.50  8.29  8.05  180.0 
-18  4  6  138.44  10.29  11.60  0.0 
-18  4  7  167.05  14.26  12.57  180.0 
-18  4  9  368.93  18.08  19.28  0.0 
-18  4  10  155.76  13.63  12.75  180.0 
-18  4  11  35.66  7.93  6.32  180.0 
-18  4  12  55.36  7.78  8.29  0.0 
-18  4  13  22.14  9.49  5.46  180.0 
-18  4  15  44.06  8.65  7.79  180.0 
-18  4  17  64.59  9.66  8.34  180.0 
-18  4  18  170.73  17.26  14.00  0.0 
-18  4  20  81.22  13.48  9.21  0.0 
-18  4  21  24.49  10.55  5.47  0.0 
-18  4  26  30.92  14.97  4.91  180.0 
-18  4  27  73.10  12.49  8.59  180.0 
-18  4  28  143.19  16.14  12.03  180.0 
-18  4  29  92.33  22.07  10.00  180.0 
-18  4  30  62.04  12.06  8.34  180.0 
-18  5  1  20.28  4.63  4.95  0.0 
-18  5  2  27.41  4.94  5.47  180.0 
-18  5  3  140.33  12.48  11.79  0.0 
-18  5  5  92.82  9.02  9.85  180.0 
-18  5  6  203.58  14.05  14.62  180.0 
-18  5  7  241.93  14.29  15.43  0.0 
-18  5  8  904.37  34.65  29.50  0.0 
-18  5  9  35.66  6.71  6.45  180.0 
-18  5  12  254.46  20.31  15.85  180.0 
-18  5  14  148.02  14.04  11.88  0.0 
-18  5  15  290.74  19.15  17.29  180.0 
-18  5  16  87.73  16.59  9.14  180.0 
-18  5  17  42.44  8.79  7.34  0.0 
-18  5  18  35.62  8.46  6.01  180.0 
-18  5  21  42.35  15.06  6.71  0.0 
-18  5  25  51.31  9.39  7.14  0.0 
-18  5  29  23.49  8.76  5.46  180.0 
-18  6  1  174.09  9.87  13.00  180.0 
-18  6  2  28.72  5.21  5.28  180.0 
-18  6  3  154.25  9.54  11.96  0.0 
-18  6  4  20.91  5.85  5.73  180.0 
-18  6  5  260.98  13.60  16.13  180.0 
-18  6  6  29.65  5.83  5.50  180.0 
-18  6  9  320.52  16.75  17.67  0.0 
-18  6  10  155.18  11.99  12.78  0.0 
-18  6  11  55.89  8.66  7.50  0.0 
-18  6  14  40.90  9.51  6.68  0.0 
-18  6  15  111.66  12.40  10.70  180.0 
-18  6  20  30.88  8.70  6.50  180.0 
-18  6  21  128.54  17.70  11.49  0.0 
-18  6  22  71.58  9.27  9.33  180.0 
-18  6  23  229.25  15.97  14.87  0.0 
-18  6  24  42.09  8.43  7.13  0.0 
-18  6  25  75.16  10.77  9.58  0.0 
-18  6  28  32.44  10.42  7.30  180.0 
-18  7  1  127.49  8.48  10.92  0.0 
-18  7  2  56.78  6.32  6.76  0.0 
-18  7  3  338.36  14.66  17.79  180.0 
-18  7  4  14.80  6.22  3.84  0.0 
-18  7  6  13.01  5.37  3.98  180.0 
-18  7  7  219.18  12.34  14.24  180.0 
-18  7  8  253.00  14.30  15.95  0.0 
-18  7  9  63.99  7.72  7.42  180.0 
-18  7  10  97.39  10.78  10.16  0.0 
-18  7  12  58.33  17.93  8.27  180.0 
-18  7  13  45.36  11.29  7.41  0.0 
-18  7  17  42.31  11.94  7.31  180.0 
-18  7  19  42.67  9.81  7.47  0.0 
-18  7  21  357.44  21.35  18.67  180.0 
-18  7  23  22.67  8.11  5.05  0.0 
-18  7  25  95.61  11.96  9.80  0.0 
-18  7  26  36.64  9.11  6.53  0.0 
-18  8  1  118.07  10.91  10.69  0.0 
-18  8  2  13.69  4.60  3.11  0.0 
-18  8  4  257.71  14.00  15.43  180.0 
-18  8  5  48.10  7.26  6.84  180.0 
-18  8  7  368.53  17.92  18.91  180.0 
-18  8  8  143.60  11.83  11.57  0.0 
-18  8  9  54.71  9.28  7.20  0.0 
-18  8  10  129.89  14.40  11.47  0.0 
-18  8  11  94.54  10.86  9.64  180.0 
-18  8  15  38.28  11.02  6.92  0.0 
-18  8  19  80.79  10.61  8.92  0.0 
-18  8  20  361.26  22.34  18.17  180.0 
-18  8  21  32.05  9.58  4.85  180.0 
-18  8  23  69.28  13.47  7.95  180.0 
-18  8  24  62.03  12.90  8.50  0.0 
-18  9  2  227.58  11.77  14.95  0.0 
-18  9  3  171.23  11.71  12.94  180.0 
-18  9  6  14.42  6.55  3.07  180.0 
-18  9  8  61.80  9.31  8.44  180.0 
-18  9  10  176.37  14.63  12.58  0.0 
-18  9  11  23.72  9.64  3.78  0.0 
-18  9  13  23.33  8.78  5.34  0.0 
-18  9  14  340.18  22.36  17.34  180.0 
-18  9  15  30.73  10.54  5.59  0.0 
-18  9  19  33.38  8.93  5.40  180.0 
-18  9  21  78.85  10.01  9.44  180.0 
-18  9  22  118.88  12.91  10.91  180.0 
-18  9  25  80.72  13.70  9.56  0.0 
-18  10  1  84.60  7.50  9.02  0.0 
-18  10  3  12.51  5.15  4.22  0.0 
-18  10  5  55.97  7.54  7.61  180.0 
-18  10  6  26.49  6.85  5.58  0.0 
-18  10  9  105.92  13.09  10.01  180.0 
-18  10  14  31.33  9.84  4.75  0.0 
-18  10  15  344.46  27.73  18.54  0.0 
-18  10  16  53.13  10.23  7.90  0.0 
-18  10  17  139.24  17.60  11.50  0.0 
-18  10  18  29.57  7.71  5.90  0.0 
-18  10  19  202.80  14.90  13.83  0.0 
-18  10  23  141.48  15.42  11.88  180.0 
-18  11  1  35.15  6.03  6.46  0.0 
-18  11  2  16.14  5.11  5.26  0.0 
-18  11  4  91.87  9.65  9.70  0.0 
-18  11  6  150.39  12.46  11.69  180.0 
-18  11  7  216.79  20.30  14.41  0.0 
-18  11  8  51.52  11.58  7.53  180.0 
-18  11  10  113.86  15.33  10.43  0.0 
-18  11  13  57.94  10.67  8.20  180.0 
-18  11  17  27.13  7.57  5.72  0.0 
-18  11  18  89.79  10.51  8.86  0.0 
-18  11  19  190.07  14.60  13.44  180.0 
-18  11  20  30.11  8.01  4.53  0.0 
-18  11  21  64.60  11.04  7.18  0.0 
-18  11  22  127.01  14.83  11.18  180.0 
-18  12  2  45.10  7.85  7.12  180.0 
-18  12  3  21.35  6.98  4.85  180.0 
-18  12  6  43.26  9.22  6.39  0.0 
-18  12  10  312.84  22.56  16.27  180.0 
-18  12  15  95.29  13.26  8.88  180.0 
-18  12  16  65.41  10.40  7.34  0.0 
-18  12  17  166.60  13.91  11.31  0.0 
-18  12  18  20.68  9.28  3.58  180.0 
-18  13  3  35.58  8.77  6.44  180.0 
-18  13  4  33.46  9.31  4.72  0.0 
-18  13  10  72.24  12.00  8.84  0.0 
-18  13  11  140.10  15.71  11.16  180.0 
-18  13  12  36.55  9.96  6.18  0.0 
-18  13  13  70.18  13.93  8.37  180.0 
-18  13  14  58.39  16.27  6.59  180.0 
-18  13  15  70.04  10.68  7.79  0.0 
-18  13  16  137.61  13.92  11.39  180.0 
-18  14  2  52.74  8.14  7.12  180.0 
-18  14  6  180.72  16.92  12.23  0.0 
-17  0  2  256.53  18.86  15.88  0.0 
-17  0  4  33.73  6.44  6.16  0.0 
-17  0  6  49.53  10.86  7.05  180.0 
-17  0  8  135.69  28.78  12.43  0.0 
-17  0  10  92.42  19.75  10.08  180.0 
-17  0  12  93.37  11.94  10.34  180.0 
-17  0  16  91.23  10.49  10.14  0.0 
-17  0  20  106.52  31.12  11.76  0.0 
-17  0  22  27.15  10.38  5.22  180.0 
-17  0  24  103.50  14.99  11.48  0.0 
-17  0  26  229.15  69.85  16.60  180.0 
-17  0  28  134.03  24.80  11.46  0.0 
-17  1  1  65.97  6.33  8.77  180.0 
-17  1  4  51.40  5.59  8.03  0.0 
-17  1  5  388.04  15.43  18.99  0.0 
-17  1  6  151.62  13.24  12.37  0.0 
-17  1  7  42.14  6.67  7.20  0.0 
-17  1  8  59.10  10.83  7.57  180.0 
-17  1  9  51.16  7.69  7.63  180.0 
-17  1  10  248.83  14.80  15.98  0.0 
-17  1  11  540.81  27.71  23.38  180.0 
-17  1  12  327.42  16.06  17.42  180.0 
-17  1  13  244.26  13.92  15.46  180.0 
-17  1  14  93.81  8.86  10.00  180.0 
-17  1  15  162.17  10.72  12.91  0.0 
-17  1  16  176.88  11.29  13.96  180.0 
-17  1  17  11.32  4.90  2.86  180.0 
-17  1  18  24.41  6.02  5.72  180.0 
-17  1  19  21.83  8.68  5.57  180.0 
-17  1  23  28.04  7.96  6.37  0.0 
-17  1  27  108.21  13.66  10.93  180.0 
-17  1  28  54.36  10.86  7.17  180.0 
-17  2  1  48.02  5.98  6.98  180.0 
-17  2  3  11.84  5.41  4.13  180.0 
-17  2  4  124.45  9.00  11.11  0.0 
-17  2  5  817.35  30.49  27.70  180.0 
-17  2  7  113.67  8.89  10.99  0.0 
-17  2  10  213.72  13.68  14.92  0.0 
-17  2  11  330.87  16.05  18.31  0.0 
-17  2  12  75.43  10.50  9.53  180.0 
-17  2  13  37.20  8.36  6.92  0.0 
-17  2  14  234.18  12.89  15.75  0.0 
-17  2  15  605.02  28.58  24.48  180.0 
-17  2  17  41.37  10.10  6.31  0.0 
-17  2  18  31.28  10.15  6.46  0.0 
-17  2  19  30.92  8.65  6.50  180.0 
-17  2  20  41.55  7.74  6.36  180.0 
-17  2  22  53.14  9.02  7.53  0.0 
-17  2  23  29.97  8.89  6.86  180.0 
-17  2  25  161.13  15.79  13.63  0.0 
-17  2  26  41.99  20.22  6.62  0.0 
-17  2  30  240.66  22.04  15.39  0.0 
-17  3  1  468.59  18.11  20.53  180.0 
-17  3  3  162.46  10.34  12.53  0.0 
-17  3  4  583.56  21.63  23.23  0.0 
-17  3  5  56.85  6.28  7.69  180.0 
-17  3  7  77.08  8.33  8.81  0.0 
-17  3  8  172.99  11.71  13.05  0.0 
-17  3  10  32.35  6.55  5.87  0.0 
-17  3  11  213.70  13.09  15.51  180.0 
-17  3  12  392.68  18.59  19.52  0.0 
-17  3  13  291.42  16.85  17.46  0.0 
-17  3  14  344.88  16.26  18.72  180.0 
-17  3  15  103.77  9.62  11.43  0.0 
-17  3  19  77.54  14.60  8.84  180.0 
-17  3  20  116.07  13.12  11.14  0.0 
-17  3  21  84.59  13.32  9.12  180.0 
-17  3  22  42.82  7.30  6.30  180.0 
-17  3  23  45.82  8.55  7.60  0.0 
-17  3  25  144.28  13.47  12.84  180.0 
-17  3  26  22.83  9.90  5.34  0.0 
-17  3  27  16.41  8.13  5.48  180.0 
-17  3  31  66.25  12.66  8.27  180.0 
-17  4  2  380.67  14.70  19.61  180.0 
-17  4  4  29.37  5.13  5.66  0.0 
-17  4  6  161.15  9.76  12.22  180.0 
-17  4  7  316.43  19.38  17.93  180.0 
-17  4  9  184.20  11.46  14.03  0.0 
-17  4  10  52.26  7.59  7.83  180.0 
-17  4  11  135.32  13.33  12.05  0.0 
-17  4  12  198.26  12.97  14.34  0.0 
-17  4  13  381.89  17.39  19.40  180.0 
-17  4  16  48.25  8.18  8.33  0.0 
-17  4  17  24.07  7.57  5.11  180.0 
-17  4  18  44.19  8.90  7.08  180.0 
-17  4  19  663.66  34.08  25.58  0.0 
-17  4  20  46.94  10.94  8.05  180.0 
-17  4  21  79.99  11.17  9.39  180.0 
-17  4  26  23.68  8.55  3.84  180.0 
-17  4  28  100.94  12.40  10.67  0.0 
-17  4  30  108.80  13.22  10.77  0.0 
-17  4  31  20.80  9.07  3.63  0.0 
-17  5  1  165.27  9.44  12.99  180.0 
-17  5  2  12.40  4.38  3.10  0.0 
-17  5  3  64.85  6.14  7.76  180.0 
-17  5  4  13.09  4.43  4.79  0.0 
-17  5  5  93.84  7.25  10.56  0.0 
-17  5  7  258.28  12.39  15.84  180.0 
-17  5  8  453.16  21.27  21.48  180.0 
-17  5  11  80.21  8.32  9.98  180.0 
-17  5  13  219.89  15.90  14.86  0.0 
-17  5  14  26.90  7.14  5.62  180.0 
-17  5  15  16.13  6.96  1.10  0.0 
-17  5  16  160.59  13.75  13.03  180.0 
-17  5  18  524.52  28.01  23.46  0.0 
-17  5  19  171.25  14.65  13.19  180.0 
-17  5  22  129.50  12.37  11.08  180.0 
-17  5  27  38.07  10.82  6.74  180.0 
-17  5  31  29.58  14.84  5.92  0.0 
-17  6  1  158.52  12.25  13.17  0.0 
-17  6  2  322.07  13.76  17.48  180.0 
-17  6  3  54.29  7.06  6.88  0.0 
-17  6  4  53.33  8.28  8.23  180.0 
-17  6  6  163.70  10.00  12.96  0.0 
-17  6  7  578.09  22.01  23.79  180.0 
-17  6  9  225.67  18.73  14.52  0.0 
-17  6  12  15.35  7.72  4.31  0.0 
-17  6  14  42.18  8.44  6.95  0.0 
-17  6  15  153.94  16.04  12.42  180.0 
-17  6  16  54.46  9.50  8.03  180.0 
-17  6  17  163.93  14.37  12.87  0.0 
-17  6  19  40.39  8.95  6.58  0.0 
-17  6  21  46.34  9.31  6.79  180.0 
-17  6  22  181.76  13.77  14.11  0.0 
-17  6  23  240.78  19.32  15.45  180.0 
-17  6  26  22.89  8.55  6.14  180.0 
-17  6  27  98.12  12.06  10.35  180.0 
-17  6  29  74.34  12.54  8.01  0.0 
-17  7  1  41.36  5.31  6.98  0.0 
-17  7  3  191.59  10.66  13.90  0.0 
-17  7  4  525.29  18.83  22.25  0.0 
-17  7  5  384.49  16.47  19.44  0.0 
-17  7  8  41.06  8.86  6.44  180.0 
-17  7  9  1095.93  35.24  32.09  180.0 
-17  7  10  152.74  12.29  12.44  0.0 
-17  7  11  264.17  15.86  16.97  0.0 
-17  7  12  64.38  10.04  8.13  180.0 
-17  7  13  173.97  14.44  13.48  180.0 
-17  7  16  14.33  6.14  4.74  180.0 
-17  7  18  160.93  13.47  13.36  0.0 
-17  7  19  20.01  6.55  4.49  180.0 
-17  7  20  65.03  12.59  8.61  0.0 
-17  7  22  35.57  7.33  5.45  180.0 
-17  7  23  45.48  8.72  7.54  0.0 
-17  7  25  70.51  12.25  8.32  180.0 
-17  7  27  170.06  15.65  13.63  180.0 
-17  7  28  99.86  12.04  10.28  180.0 
-17  8  1  82.52  7.00  9.36  180.0 
-17  8  2  329.68  14.14  18.35  180.0 
-17  8  3  17.68  5.64  4.46  180.0 
-17  8  4  13.98  4.74  3.82  180.0 
-17  8  5  183.48  10.68  13.57  180.0 
-17  8  6  600.11  22.79  24.24  0.0 
-17  8  7  24.45  6.02  6.11  180.0 
-17  8  8  30.19  6.73  5.88  0.0 
-17  8  9  63.40  8.62  8.40  180.0 
-17  8  10  71.57  10.98  8.92  0.0 
-17  8  11  206.00  14.67  14.20  0.0 
-17  8  13  66.95  11.63  8.22  180.0 
-17  8  16  50.37  9.82  6.74  180.0 
-17  8  18  96.94  10.80  11.10  180.0 
-17  8  19  96.68  14.40  9.67  0.0 
-17  8  20  155.20  13.77  12.46  0.0 
-17  8  21  56.36  8.70  7.51  180.0 
-17  8  22  73.92  9.51  8.63  0.0 
-17  8  24  40.53  8.28  6.08  0.0 
-17  8  26  13.77  6.92  4.72  180.0 
-17  8  27  61.74  11.79  8.20  0.0 
-17  9  2  50.31  6.00  7.19  0.0 
-17  9  5  172.32  11.14  13.06  0.0 
-17  9  7  165.52  12.14  12.65  180.0 
-17  9  8  238.92  20.84  15.70  0.0 
-17  9  9  57.99  9.28  7.17  180.0 
-17  9  10  98.74  14.51  9.97  0.0 
-17  9  12  23.12  9.85  5.67  0.0 
-17  9  14  131.11  13.61  10.99  180.0 
-17  9  15  27.34  13.63  6.57  180.0 
-17  9  16  40.01  9.07  6.83  0.0 
-17  9  18  96.22  11.30  9.68  180.0 
-17  9  21  14.75  6.94  4.50  0.0 
-17  9  23  175.42  15.85  12.95  0.0 
-17  9  24  37.64  8.75  5.84  0.0 
-17  10  1  114.01  8.51  10.76  180.0 
-17  10  2  51.89  6.53  7.72  180.0 
-17  10  3  42.61  6.42  7.09  180.0 
-17  10  4  51.20  6.76  7.84  180.0 
-17  10  5  17.24  5.87  4.64  0.0 
-17  10  7  15.03  6.11  4.31  180.0 
-17  10  8  127.96  11.86  10.95  180.0 
-17  10  12  56.11  10.13  7.50  0.0 
-17  10  13  21.10  8.64  5.02  0.0 
-17  10  14  86.71  12.02  10.01  180.0 
-17  10  15  46.50  9.82  6.30  180.0 
-17  10  16  32.11  10.57  5.16  0.0 
-17  10  19  27.75  7.26  5.06  180.0 
-17  10  20  22.83  8.68  5.54  180.0 
-17  10  22  31.55  9.48  5.58  0.0 
-17  10  23  20.23  6.84  4.86  180.0 
-17  10  25  133.07  15.16  11.26  0.0 
-17  11  1  93.86  7.69  9.94  180.0 
-17  11  2  33.63  5.55  6.10  0.0 
-17  11  5  41.03  7.28  6.19  180.0 
-17  11  10  56.39  9.81  8.10  0.0 
-17  11  11  59.72  10.51  7.00  0.0 
-17  11  13  65.14  10.92  8.04  0.0 
-17  11  17  47.03  8.77  7.25  180.0 
-17  11  18  75.19  9.61  8.37  180.0 
-17  11  19  88.24  10.95  9.94  180.0 
-17  11  20  58.02  9.96  7.51  180.0 
-17  11  24  22.75  7.65  2.83  0.0 
-17  12  1  66.02  7.97  8.18  180.0 
-17  12  4  13.98  6.66  2.55  0.0 
-17  12  6  141.14  13.00  11.39  180.0 
-17  12  7  27.86  7.69  5.30  180.0 
-17  12  9  107.03  12.44  9.71  180.0 
-17  12  10  128.88  13.47  10.68  0.0 
-17  12  15  113.49  14.93  11.32  0.0 
-17  12  17  26.68  7.16  4.95  180.0 
-17  12  18  36.80  7.52  5.89  0.0 
-17  12  20  130.82  13.16  10.97  180.0 
-17  12  21  35.23  8.17  6.21  180.0 
-17  13  1  81.89  9.69  9.20  0.0 
-17  13  3  13.91  6.90  3.64  180.0 
-17  13  10  19.10  9.10  4.15  180.0 
-17  13  14  100.50  12.02  10.08  0.0 
-17  13  15  37.25  8.49  5.12  0.0 
-17  13  16  29.57  7.06  4.98  0.0 
-17  13  17  93.93  11.60  9.42  0.0 
-17  13  18  25.25  7.44  5.04  0.0 
-17  13  19  37.95  8.11  6.59  180.0 
-17  14  1  82.12  10.21  8.74  0.0 
-17  14  2  82.89  10.13  9.04  0.0 
-17  14  3  22.44  9.01  4.52  180.0 
-17  14  5  80.08  11.16  8.89  0.0 
-17  14  6  84.48  10.58  9.21  180.0 
-17  14  7  77.84  10.95  8.66  180.0 
-17  14  10  52.39  10.16  6.51  0.0 
-17  14  11  101.61  13.31  9.84  180.0 
-17  14  12  42.47  12.22  6.69  180.0 
-17  14  13  19.98  7.49  5.17  0.0 
-17  14  14  81.38  10.08  8.70  180.0 
-17  14  15  89.25  15.26  9.24  0.0 
-17  14  16  96.31  14.96  8.55  0.0 
-17  15  6  55.17  8.86  6.59  0.0 
-16  0  2  138.14  19.88  11.52  0.0 
-16  0  4  32.81  7.11  5.99  180.0 
-16  0  6  287.84  16.73  16.39  0.0 
-16  0  8  57.58  12.03  6.69  180.0 
-16  0  10  3096.92  105.12  54.66  180.0 
-16  0  12  161.83  19.21  12.42  0.0 
-16  0  14  41.21  7.88  6.47  0.0 
-16  0  16  26.79  6.11  5.95  180.0 
-16  0  20  114.70  14.52  11.47  0.0 
-16  0  24  99.71  16.50  10.91  180.0 
-16  0  32  61.21  19.91  6.60  180.0 
-16  1  1  86.08  8.26  9.49  180.0 
-16  1  2  133.42  8.22  11.34  0.0 
-16  1  3  50.96  5.19  7.56  0.0 
-16  1  5  26.94  4.36  4.77  0.0 
-16  1  7  38.37  4.60  6.25  180.0 
-16  1  8  95.68  8.42  9.75  0.0 
-16  1  9  121.04  8.87  11.43  180.0 
-16  1  10  415.16  18.87  19.26  180.0 
-16  1  11  62.21  10.06  8.22  0.0 
-16  1  13  1287.19  39.78  34.72  0.0 
-16  1  15  119.34  7.58  10.86  0.0 
-16  1  16  30.42  5.52  5.36  0.0 
-16  1  17  194.39  11.40  13.52  180.0 
-16  1  18  173.24  14.37  14.06  0.0 
-16  1  21  64.81  7.79  8.94  180.0 
-16  1  22  107.74  10.46  10.90  0.0 
-16  1  23  81.14  11.20  9.77  180.0 
-16  1  25  16.93  8.08  4.54  180.0 
-16  1  26  244.62  18.95  15.28  180.0 
-16  1  27  60.29  10.92  8.57  180.0 
-16  1  28  22.24  8.99  5.16  0.0 
-16  1  30  85.47  13.45  9.65  180.0 
-16  1  31  31.65  10.76  5.52  0.0 
-16  1  32  56.77  10.71  8.37  0.0 
-16  2  1  43.55  6.81  7.39  180.0 
-16  2  2  252.53  13.22  15.30  180.0 
-16  2  3  53.63  7.50  7.37  180.0 
-16  2  4  44.43  6.48  6.85  0.0 
-16  2  5  730.01  23.83  26.29  0.0 
-16  2  6  170.99  9.64  12.89  0.0 
-16  2  8  67.47  8.38  7.93  180.0 
-16  2  9  149.79  15.50  12.58  180.0 
-16  2  10  272.19  13.69  16.62  180.0 
-16  2  11  87.55  10.01  9.65  180.0 
-16  2  12  18.32  5.78  4.49  180.0 
-16  2  14  485.97  32.02  21.14  0.0 
-16  2  15  16.60  4.43  4.76  0.0 
-16  2  16  135.68  10.45  11.90  180.0 
-16  2  20  108.85  10.14  10.85  0.0 
-16  2  23  31.85  6.66  6.86  180.0 
-16  2  24  103.93  13.52  9.94  0.0 
-16  2  25  120.48  13.34  11.06  0.0 
-16  2  28  183.89  21.17  14.41  0.0 
-16  2  30  49.53  12.11  7.44  0.0 
-16  2  31  56.97  15.96  9.05  0.0 
-16  2  33  21.92  8.80  1.95  180.0 
-16  3  1  23.98  4.26  5.48  180.0 
-16  3  2  100.54  9.43  10.35  180.0 
-16  3  4  194.44  10.76  13.37  0.0 
-16  3  5  25.48  5.54  4.84  0.0 
-16  3  6  37.01  5.42  5.80  0.0 
-16  3  7  160.05  9.02  11.99  0.0 
-16  3  8  9.29  4.41  3.17  0.0 
-16  3  9  292.34  14.99  16.74  180.0 
-16  3  10  218.41  14.38  14.54  180.0 
-16  3  11  83.57  8.04  9.62  180.0 
-16  3  12  50.35  6.99  7.62  180.0 
-16  3  13  125.75  10.94  11.73  0.0 
-16  3  14  14.87  4.97  4.39  0.0 
-16  3  15  59.70  7.52  8.37  180.0 
-16  3  16  14.52  5.84  4.07  0.0 
-16  3  17  36.89  8.75  7.12  180.0 
-16  3  18  47.58  10.00  6.25  0.0 
-16  3  19  154.53  12.95  12.24  0.0 
-16  3  21  143.32  12.62  12.27  0.0 
-16  3  22  77.08  8.59  9.18  0.0 
-16  3  24  28.82  7.99  6.27  180.0 
-16  3  26  98.90  11.55  9.71  180.0 
-16  3  27  34.40  9.86  6.63  180.0 
-16  3  28  232.12  17.83  15.53  180.0 
-16  3  30  68.04  11.61  8.34  0.0 
-16  4  1  192.59  9.73  13.42  180.0 
-16  4  2  134.32  7.98  11.36  180.0 
-16  4  3  303.96  13.83  17.06  180.0 
-16  4  4  499.50  17.48  21.53  0.0 
-16  4  5  246.17  11.01  15.22  0.0 
-16  4  7  574.84  22.08  23.44  0.0 
-16  4  8  24.16  9.16  4.76  0.0 
-16  4  9  451.09  22.59  21.10  180.0 
-16  4  10  31.18  5.94  6.17  180.0 
-16  4  11  218.23  12.06  14.60  180.0 
-16  4  12  213.64  14.46  14.32  180.0 
-16  4  14  53.83  7.10  7.97  0.0 
-16  4  16  328.04  18.54  18.66  180.0 
-16  4  18  38.12  11.04  7.24  180.0 
-16  4  19  36.59  7.74  6.92  180.0 
-16  4  20  30.56  10.73  5.23  180.0 
-16  4  21  83.14  11.09  8.82  180.0 
-16  4  23  14.43  6.10  3.04  0.0 
-16  4  30  19.54  9.10  5.49  0.0 
-16  4  32  87.46  18.11  9.09  180.0 
-16  4  33  136.12  17.31  11.91  0.0 
-16  5  1  252.12  14.34  15.17  0.0 
-16  5  2  634.50  22.87  24.84  180.0 
-16  5  3  301.89  12.85  16.72  180.0 
-16  5  4  38.77  5.23  6.90  180.0 
-16  5  5  256.73  14.55  15.88  0.0 
-16  5  6  647.37  21.39  24.70  0.0 
-16  5  8  182.72  11.28  13.68  180.0 
-16  5  9  430.49  22.24  20.96  0.0 
-16  5  10  52.34  7.69  7.97  0.0 
-16  5  13  47.02  9.79  6.83  0.0 
-16  5  17  33.84  7.32  7.24  180.0 
-16  5  18  225.41  15.83  15.10  180.0 
-16  5  19  69.92  9.69  8.73  0.0 
-16  5  20  98.45  12.88  9.77  0.0 
-16  5  24  192.29  15.99  14.03  0.0 
-16  5  25  75.36  9.84  9.88  180.0 
-16  5  28  67.43  10.90  8.58  180.0 
-16  5  30  121.64  13.52  11.02  0.0 
-16  5  31  26.67  9.60  2.75  180.0 
-16  5  32  26.10  9.19  5.24  0.0 
-16  6  1  87.39  6.98  9.72  180.0 
-16  6  2  30.11  5.31  6.01  0.0 
-16  6  3  584.53  19.55  23.34  180.0 
-16  6  4  49.76  5.38  7.07  180.0 
-16  6  5  345.54  13.36  18.51  0.0 
-16  6  6  36.56  5.92  6.47  0.0 
-16  6  7  146.04  9.69  12.32  0.0 
-16  6  10  45.57  7.03  7.25  180.0 
-16  6  12  11.05  5.49  4.27  0.0 
-16  6  13  55.96  7.77  8.36  0.0 
-16  6  14  36.58  8.72  6.35  180.0 
-16  6  15  497.47  24.88  22.60  0.0 
-16  6  17  44.46  7.66  7.39  180.0 
-16  6  18  25.56  9.15  6.63  180.0 
-16  6  21  21.18  8.06  4.97  180.0 
-16  6  22  95.55  11.61  10.19  0.0 
-16  6  23  25.65  6.54  5.35  180.0 
-16  6  24  71.09  10.20  8.41  0.0 
-16  6  26  63.40  9.79  8.10  0.0 
-16  6  30  126.33  15.71  11.05  180.0 
-16  6  31  55.08  12.77  6.54  0.0 
-16  7  2  57.41  5.71  7.35  180.0 
-16  7  3  46.69  5.37  6.87  0.0 
-16  7  5  1203.91  34.16  33.66  180.0 
-16  7  6  365.98  14.76  18.32  0.0 
-16  7  8  23.28  5.07  4.99  180.0 
-16  7  9  42.84  5.94  7.18  0.0 
-16  7  13  16.42  5.83  4.98  180.0 
-16  7  14  58.90  8.22  7.90  0.0 
-16  7  15  35.04  7.81  6.28  0.0 
-16  7  17  41.10  7.52  6.57  0.0 
-16  7  19  20.74  5.72  5.17  180.0 
-16  7  22  142.19  12.03  12.04  0.0 
-16  7  23  267.91  18.14  16.60  180.0 
-16  7  24  15.43  7.42  4.53  0.0 
-16  7  25  76.36  11.34  9.35  180.0 
-16  7  29  129.16  31.66  11.61  0.0 
-16  8  1  179.42  9.89  12.88  180.0 
-16  8  2  109.26  8.72  10.30  180.0 
-16  8  3  37.55  5.81  6.76  180.0 
-16  8  4  263.55  11.92  16.11  180.0 
-16  8  5  125.75  8.61  11.14  0.0 
-16  8  6  54.07  6.41  7.38  180.0 
-16  8  8  50.24  6.40  6.63  180.0 
-16  8  9  31.25  6.42  5.04  180.0 
-16  8  13  30.78  10.49  5.90  180.0 
-16  8  17  99.30  10.50  10.31  180.0 
-16  8  18  45.46  11.33  8.58  180.0 
-16  8  19  178.53  11.99  13.22  180.0 
-16  8  22  36.97  6.48  5.99  0.0 
-16  8  25  39.81  8.61  6.88  0.0 
-16  8  26  130.21  13.43  11.82  0.0 
-16  8  30  91.85  13.01  9.50  180.0 
-16  9  1  549.17  20.36  22.91  0.0 
-16  9  2  24.16  5.41  4.79  180.0 
-16  9  4  275.92  14.63  16.69  0.0 
-16  9  5  136.71  9.57  11.65  180.0 
-16  9  6  274.82  13.11  16.16  180.0 
-16  9  7  83.74  9.31  8.95  0.0 
-16  9  8  49.54  7.28  6.68  180.0 
-16  9  9  121.70  10.87  11.38  0.0 
-16  9  10  426.23  20.31  20.41  180.0 
-16  9  11  85.56  9.89  9.50  0.0 
-16  9  13  138.46  13.33  12.32  180.0 
-16  9  14  154.48  14.09  12.89  0.0 
-16  9  15  20.91  6.92  4.40  0.0 
-16  9  16  109.35  12.14  10.97  0.0 
-16  9  17  37.54  7.28  6.82  0.0 
-16  9  19  12.82  5.68  4.33  0.0 
-16  9  20  119.68  9.94  11.18  0.0 
-16  9  21  25.69  8.34  5.50  0.0 
-16  9  23  35.84  6.37  6.51  180.0 
-16  9  24  81.18  9.64  9.26  180.0 
-16  9  25  136.88  12.02  11.81  180.0 
-16  9  27  77.05  11.03  9.69  0.0 
-16  10  1  35.84  6.17  6.68  180.0 
-16  10  2  95.86  10.26  9.80  0.0 
-16  10  3  337.13  16.03  18.80  0.0 
-16  10  4  13.39  5.12  4.33  0.0 
-16  10  5  44.12  6.62  7.14  0.0 
-16  10  8  31.59  6.71  5.78  0.0 
-16  10  9  32.98  7.22  5.57  0.0 
-16  10  12  17.72  7.78  4.36  180.0 
-16  10  16  22.74  7.28  3.74  0.0 
-16  10  19  17.87  6.30  3.92  180.0 
-16  10  23  47.51  8.22  6.36  0.0 
-16  10  25  23.07  8.04  5.17  180.0 
-16  11  1  81.86  6.91  9.42  0.0 
-16  11  2  33.65  6.00  5.99  0.0 
-16  11  3  169.32  10.76  13.22  180.0 
-16  11  4  24.00  6.00  5.29  0.0 
-16  11  8  27.02  6.96  6.11  180.0 
-16  11  9  127.55  14.53  11.76  0.0 
-16  11  13  55.42  10.37  8.07  180.0 
-16  11  14  94.50  13.66  9.98  0.0 
-16  11  15  191.39  15.93  14.25  180.0 
-16  11  16  19.53  7.40  5.13  0.0 
-16  11  19  33.63  7.11  5.56  0.0 
-16  11  20  59.50  8.78  8.04  0.0 
-16  11  21  85.03  9.77  8.85  0.0 
-16  11  22  41.82  7.48  7.01  0.0 
-16  11  23  24.95  7.25  5.07  180.0 
-16  11  26  44.58  9.06  7.40  0.0 
-16  12  3  42.07  7.19  6.79  0.0 
-16  12  5  108.73  9.96  10.15  180.0 
-16  12  6  16.79  6.90  4.79  0.0 
-16  12  7  67.27  11.48  8.20  180.0 
-16  12  9  44.53  8.95  6.25  0.0 
-16  12  12  36.17  15.11  5.87  180.0 
-16  12  15  22.03  7.60  5.19  0.0 
-16  12  17  76.67  9.45  8.34  180.0 
-16  12  18  15.39  6.44  3.64  180.0 
-16  12  19  66.71  11.44  8.45  180.0 
-16  12  21  60.88  8.97  8.27  0.0 
-16  12  22  44.13  8.84  7.44  0.0 
-16  12  23  31.82  7.65  6.17  180.0 
-16  12  24  16.02  6.38  2.02  180.0 
-16  13  3  82.85  10.58  9.23  0.0 
-16  13  5  30.22  7.11  6.05  180.0 
-16  13  6  17.46  8.24  5.31  180.0 
-16  13  11  71.36  10.62  7.56  0.0 
-16  13  15  19.52  7.96  4.30  180.0 
-16  13  18  110.60  11.74  9.62  180.0 
-16  13  19  70.96  9.68  7.95  0.0 
-16  14  1  17.69  6.18  2.62  0.0 
-16  14  4  54.56  8.38  6.66  180.0 
-16  14  6  33.58  7.32  5.65  0.0 
-16  14  8  13.37  6.33  3.02  180.0 
-16  14  9  82.35  10.38  8.81  0.0 
-16  14  10  73.88  10.84  8.31  180.0 
-16  14  11  45.78  9.53  6.55  0.0 
-16  14  12  28.38  10.08  6.06  0.0 
-16  14  17  259.84  21.35  15.32  180.0 
-16  14  19  70.03  10.15  8.38  180.0 
-16  15  2  43.69  8.18  6.20  0.0 
-16  15  4  25.31  7.28  5.20  180.0 
-16  15  6  43.10  7.55  6.38  180.0 
-16  15  7  70.01  9.09  8.52  180.0 
-16  15  11  100.19  10.68  9.62  0.0 
-16  15  13  66.64  11.89  7.76  0.0 
-16  15  14  100.67  16.76  9.76  0.0 
-16  15  15  30.07  8.75  5.55  180.0 
-16  15  16  76.98  11.87  7.99  0.0 
-16  16  1  32.89  7.66  5.32  180.0 
-16  16  2  81.84  10.64  8.69  0.0 
-16  16  3  12.62  6.00  3.24  0.0 
-16  16  8  41.26  7.50  5.87  180.0 
-16  16  10  102.98  11.66  10.12  180.0 
-16  16  11  22.29  9.69  4.08  180.0 
-15  0  2  266.18  14.64  15.81  180.0 
-15  0  4  268.70  14.55  15.56  0.0 
-15  0  6  55.15  6.91  8.31  180.0 
-15  0  8  23.38  5.30  3.93  180.0 
-15  0  12  597.87  31.08  23.25  180.0 
-15  0  14  1147.32  38.57  33.20  180.0 
-15  0  16  265.82  16.37  15.07  180.0 
-15  0  18  184.73  32.39  13.58  0.0 
-15  0  20  301.14  21.04  16.52  0.0 
-15  0  22  310.01  22.84  18.12  180.0 
-15  0  28  68.30  13.41  7.90  180.0 
-15  0  32  151.80  37.39  12.29  180.0 
-15  0  34  134.44  17.54  12.31  0.0 
-15  1  1  60.90  5.14  7.96  0.0 
-15  1  2  435.45  20.44  20.55  180.0 
-15  1  4  32.79  4.50  5.84  180.0 
-15  1  5  794.32  29.33  27.87  180.0 
-15  1  6  182.24  12.31  13.50  180.0 
-15  1  9  224.38  13.34  14.72  0.0 
-15  1  10  62.57  6.94  8.44  180.0 
-15  1  11  247.70  13.29  15.60  0.0 
-15  1  12  63.51  6.55  8.14  0.0 
-15  1  13  244.06  11.68  15.83  0.0 
-15  1  14  77.48  7.50  8.66  180.0 
-15  1  15  8.58  3.64  2.57  0.0 
-15  1  16  24.84  5.03  4.68  0.0 
-15  1  17  24.61  4.89  4.35  0.0 
-15  1  18  198.56  21.62  14.29  180.0 
-15  1  19  17.19  5.57  2.92  180.0 
-15  1  20  145.36  10.15  12.73  0.0 
-15  1  21  112.07  9.29  10.76  180.0 
-15  1  22  14.92  6.42  4.88  180.0 
-15  1  23  21.66  6.24  5.77  0.0 
-15  1  26  73.75  10.65  8.79  0.0 
-15  1  27  85.70  18.93  10.11  0.0 
-15  1  28  25.42  12.49  5.47  0.0 
-15  1  29  153.89  17.77  12.36  0.0 
-15  1  31  68.62  13.01  8.87  180.0 
-15  1  33  61.32  10.47  7.80  180.0 
-15  2  1  102.45  6.12  10.42  180.0 
-15  2  2  413.42  20.36  20.07  0.0 
-15  2  3  73.00  7.21  8.11  0.0 
-15  2  4  98.80  6.89  9.75  180.0 
-15  2  5  446.68  16.19  20.43  0.0 
-15  2  6  62.25  5.54  7.56  180.0 
-15  2  7  455.11  16.45  20.74  180.0 
-15  2  8  12.37  3.62  4.60  0.0 
-15  2  9  170.14  11.01  12.89  0.0 
-15  2  10  64.85  6.56  7.59  0.0 
-15  2  12  20.62  5.06  5.04  0.0 
-15  2  14  163.09  10.48  12.65  180.0 
-15  2  16  28.86  4.64  5.97  180.0 
-15  2  18  275.28  15.68  16.06  0.0 
-15  2  19  56.72  9.53  8.37  180.0 
-15  2  21  84.17  8.55  10.17  180.0 
-15  2  22  166.38  11.40  12.97  180.0 
-15  2  25  47.09  8.76  8.03  180.0 
-15  2  28  114.32  13.69  10.62  0.0 
-15  2  29  32.43  8.73  5.88  0.0 
-15  2  30  46.81  10.18  7.86  180.0 
-15  2  32  63.00  12.52  8.42  180.0 
-15  3  1  365.79  12.89  18.97  0.0 
-15  3  2  43.19  5.44  6.82  180.0 
-15  3  3  26.88  5.21  5.20  180.0 
-15  3  4  45.03  5.14  7.22  180.0 
-15  3  5  366.94  13.62  18.64  0.0 
-15  3  6  25.13  3.89  4.84  0.0 
-15  3  7  451.69  15.23  20.76  180.0 
-15  3  8  394.06  15.81  19.56  180.0 
-15  3  9  36.86  7.53  5.88  0.0 
-15  3  10  193.49  11.14  13.47  0.0 
-15  3  11  26.07  5.46  5.51  0.0 
-15  3  13  42.23  5.94  6.87  180.0 
-15  3  14  123.84  9.45  11.09  0.0 
-15  3  15  13.70  4.38  3.10  0.0 
-15  3  19  14.39  6.28  4.95  0.0 
-15  3  20  27.15  5.94  5.10  0.0 
-15  3  22  19.73  6.25  4.38  0.0 
-15  3  23  248.00  14.54  15.49  180.0 
-15  3  24  391.88  22.36  19.66  180.0 
-15  3  25  159.02  15.48  12.62  0.0 
-15  3  26  15.63  7.12  4.90  0.0 
-15  3  27  94.72  11.72  9.34  180.0 
-15  3  28  44.19  9.73  8.11  0.0 
-15  3  29  26.60  8.10  5.94  0.0 
-15  3  30  21.98  8.66  4.89  180.0 
-15  3  33  120.20  14.41  10.65  180.0 
-15  4  1  21.50  3.79  4.92  180.0 
-15  4  2  137.44  7.25  12.01  0.0 
-15  4  3  634.97  22.17  24.40  0.0 
-15  4  4  352.52  13.22  18.75  180.0 
-15  4  5  309.37  14.08  17.44  0.0 
-15  4  6  480.06  16.29  21.27  180.0 
-15  4  8  229.14  10.67  14.99  180.0 
-15  4  9  150.46  9.08  12.36  180.0 
-15  4  10  89.18  6.86  9.21  0.0 
-15  4  11  133.95  8.20  11.29  0.0 
-15  4  12  35.39  5.27  5.70  180.0 
-15  4  13  17.82  5.09  4.28  180.0 
-15  4  14  16.07  4.74  4.76  180.0 
-15  4  15  107.02  9.98  10.68  0.0 
-15  4  17  24.60  6.44  5.39  0.0 
-15  4  18  24.65  7.85  5.50  0.0 
-15  4  21  107.69  10.01  10.49  0.0 
-15  4  23  42.84  6.77  6.50  180.0 
-15  4  24  180.57  14.90  14.00  180.0 
-15  4  28  23.20  9.93  5.17  0.0 
-15  4  32  104.06  13.30  11.25  180.0 
-15  5  1  298.17  11.15  16.74  180.0 
-15  5  2  41.95  5.20  6.41  180.0 
-15  5  3  17.30  3.92  4.28  0.0 
-15  5  4  231.38  10.45  15.00  0.0 
-15  5  6  30.06  5.55  6.23  180.0 
-15  5  9  16.91  4.61  4.53  180.0 
-15  5  10  17.67  4.71  4.20  180.0 
-15  5  11  225.88  12.56  14.45  0.0 
-15  5  14  84.88  13.94  9.80  180.0 
-15  5  17  30.24  6.44  6.07  0.0 
-15  5  19  217.82  15.38  14.55  0.0 
-15  5  20  56.99  7.21  8.76  0.0 
-15  5  21  103.94  10.48  10.58  180.0 
-15  5  23  78.26  8.96  8.90  0.0 
-15  5  24  64.08  8.77  8.92  180.0 
-15  5  27  143.51  12.11  12.44  0.0 
-15  5  28  101.44  15.02  11.39  0.0 
-15  6  1  184.21  8.88  13.58  0.0 
-15  6  2  47.21  5.60  7.18  0.0 
-15  6  3  77.98  6.01  8.67  0.0 
-15  6  4  540.89  18.16  22.75  0.0 
-15  6  5  499.81  19.73  22.01  0.0 
-15  6  6  92.29  6.31  9.03  180.0 
-15  6  7  65.61  6.83  7.73  180.0 
-15  6  8  40.82  5.61  5.98  180.0 
-15  6  9  804.22  28.06  27.38  180.0 
-15  6  10  108.96  9.65  9.84  0.0 
-15  6  11  34.95  5.13  6.05  180.0 
-15  6  12  56.28  6.88  8.03  180.0 
-15  6  13  36.81  8.29  7.44  180.0 
-15  6  14  192.35  12.67  13.76  180.0 
-15  6  15  21.53  7.62  5.54  0.0 
-15  6  20  289.21  15.50  17.21  0.0 
-15  6  21  60.42  7.64  7.60  0.0 
-15  6  23  40.93  7.62  7.45  180.0 
-15  6  25  129.58  11.02  11.85  180.0 
-15  6  26  38.73  7.39  7.17  180.0 
-15  6  27  39.49  7.54  6.95  0.0 
-15  6  29  37.37  8.09  6.15  180.0 
-15  6  30  78.97  10.67  8.88  0.0 
-15  6  32  57.28  10.46  7.70  180.0 
-15  7  1  1250.34  35.76  33.92  180.0 
-15  7  2  13.27  4.59  3.38  0.0 
-15  7  4  26.69  4.36  5.13  180.0 
-15  7  5  284.01  11.64  16.40  0.0 
-15  7  6  127.04  7.74  11.37  0.0 
-15  7  8  207.75  10.38  14.42  180.0 
-15  7  9  226.29  10.64  15.15  0.0 
-15  7  14  34.11  6.68  5.41  180.0 
-15  7  15  109.56  12.80  10.73  180.0 
-15  7  17  80.16  10.14  9.36  0.0 
-15  7  18  51.83  9.54  8.19  180.0 
-15  7  19  81.30  8.62  9.51  180.0 
-15  7  20  70.86  7.78  8.64  0.0 
-15  7  21  61.01  6.95  7.99  0.0 
-15  7  23  37.47  7.36  6.13  180.0 
-15  7  24  12.69  6.38  4.57  180.0 
-15  7  29  30.03  7.57  5.64  180.0 
-15  7  31  99.44  13.90  8.97  180.0 
-15  8  1  154.86  8.63  12.51  180.0 
-15  8  2  24.64  4.71  5.81  0.0 
-15  8  4  214.98  11.25  15.03  0.0 
-15  8  5  317.18  13.63  17.65  0.0 
-15  8  6  106.59  8.29  10.71  180.0 
-15  8  7  152.38  10.66  12.53  0.0 
-15  8  9  86.44  8.12  9.28  0.0 
-15  8  13  77.43  8.79  9.52  0.0 
-15  8  14  152.95  12.05  12.97  180.0 
-15  8  16  302.17  15.87  16.91  180.0 
-15  8  17  153.96  11.26  12.42  180.0 
-15  8  20  35.14  6.60  7.04  180.0 
-15  8  21  56.56  8.32  7.03  0.0 
-15  8  22  37.19  6.08  6.46  0.0 
-15  8  25  20.50  7.49  3.65  0.0 
-15  8  26  98.19  10.94  9.67  180.0 
-15  8  28  43.97  8.85  7.21  0.0 
-15  9  1  1321.79  37.26  35.52  180.0 
-15  9  2  613.31  20.10  24.46  180.0 
-15  9  3  155.63  8.97  12.89  0.0 
-15  9  4  32.00  6.17  6.18  180.0 
-15  9  5  147.59  11.32  12.42  0.0 
-15  9  7  156.68  9.96  12.89  0.0 
-15  9  8  293.28  14.64  17.23  180.0 
-15  9  10  61.44  10.77  7.40  180.0 
-15  9  11  146.42  11.19  12.42  0.0 
-15  9  13  124.90  11.10  11.42  180.0 
-15  9  14  319.10  17.95  18.06  0.0 
-15  9  15  59.73  8.68  8.28  0.0 
-15  9  16  18.94  6.85  5.49  0.0 
-15  9  18  20.49  6.60  4.93  0.0 
-15  9  19  16.93  7.83  5.45  0.0 
-15  9  20  20.43  5.25  4.01  0.0 
-15  9  23  22.86  6.00  5.47  0.0 
-15  9  24  31.12  7.17  5.74  180.0 
-15  9  25  26.48  7.04  5.41  0.0 
-15  9  26  87.13  11.54  9.10  0.0 
-15  9  28  26.85  6.99  5.87  180.0 
-15  9  30  51.48  9.62  7.34  0.0 
-15  10  1  15.48  6.16  4.29  180.0 
-15  10  3  274.37  15.04  16.13  180.0 
-15  10  5  75.57  7.36  9.01  0.0 
-15  10  6  67.90  6.83  8.53  180.0 
-15  10  7  179.31  11.06  14.01  0.0 
-15  10  8  86.90  8.00  9.84  180.0 
-15  10  9  47.29  7.41  7.14  0.0 
-15  10  10  63.01  8.10  8.01  0.0 
-15  10  11  36.24  7.26  6.71  0.0 
-15  10  12  92.18  13.80  10.12  0.0 
-15  10  14  99.23  10.73  10.17  180.0 
-15  10  15  22.12  10.75  6.11  180.0 
-15  10  16  66.70  8.32  8.38  0.0 
-15  10  17  366.21  18.51  18.36  180.0 
-15  10  18  18.93  6.02  5.47  180.0 
-15  10  19  36.15  6.21  6.05  180.0 
-15  10  20  33.61  7.13  5.92  0.0 
-15  10  22  63.94  11.08  7.85  0.0 
-15  11  2  229.48  11.90  15.06  180.0 
-15  11  3  28.39  5.50  6.09  180.0 
-15  11  4  50.95  6.94  7.73  180.0 
-15  11  5  176.54  11.53  13.51  0.0 
-15  11  7  159.92  13.80  13.32  180.0 
-15  11  9  40.74  6.72  6.71  180.0 
-15  11  10  281.80  18.22  16.18  180.0 
-15  11  11  30.76  6.64  5.38  180.0 
-15  11  12  24.16  6.33  4.85  0.0 
-15  11  14  31.62  6.83  6.23  0.0 
-15  11  15  24.49  11.82  6.03  180.0 
-15  11  17  66.72  8.18  8.02  0.0 
-15  11  18  19.41  6.18  4.22  180.0 
-15  11  19  61.03  7.80  7.57  180.0 
-15  11  21  84.41  9.35  9.58  180.0 
-15  11  22  63.42  8.79  7.88  180.0 
-15  11  23  15.49  6.54  4.29  0.0 
-15  11  24  103.33  14.33  10.93  0.0 
-15  12  1  126.06  10.75  11.31  0.0 
-15  12  2  71.79  11.40  8.76  0.0 
-15  12  3  249.26  15.25  15.52  180.0 
-15  12  6  12.63  6.17  2.04  0.0 
-15  12  7  43.67  8.88  6.49  0.0 
-15  12  8  118.72  10.21  11.17  180.0 
-15  12  9  33.70  6.81  6.36  180.0 
-15  12  10  66.65  9.86  8.41  0.0 
-15  12  11  28.80  6.72  5.24  180.0 
-15  12  13  122.62  14.72  9.85  0.0 
-15  12  14  12.36  5.76  1.30  180.0 
-15  12  15  16.26  7.22  4.69  180.0 
-15  12  16  15.14  5.91  0.60  180.0 
-15  12  18  20.74  8.05  5.43  0.0 
-15  12  20  16.96  7.46  3.92  180.0 
-15  12  21  26.90  6.85  5.63  0.0 
-15  12  23  35.01  7.11  5.81  180.0 
-15  12  24  18.11  6.33  4.04  180.0 
-15  12  26  34.48  10.94  6.68  180.0 
-15  13  3  79.16  13.12  8.55  0.0 
-15  13  6  147.64  14.63  11.72  0.0 
-15  13  7  20.06  6.23  3.26  0.0 
-15  13  9  86.84  9.28  9.54  180.0 
-15  13  10  35.49  7.24  6.64  180.0 
-15  13  11  46.77  7.49  7.63  0.0 
-15  13  15  46.24  7.69  6.99  0.0 
-15  13  17  64.55  10.09  8.04  0.0 
-15  13  18  26.98  6.24  6.16  0.0 
-15  13  19  21.85  6.03  4.85  180.0 
-15  13  20  46.00  9.79  6.99  180.0 
-15  13  22  13.80  5.74  3.85  0.0 
-15  13  23  32.05  7.99  6.40  0.0 
-15  14  2  44.80  8.36  6.91  180.0 
-15  14  4  75.99  9.19  8.70  0.0 
-15  14  7  515.14  23.71  20.96  0.0 
-15  14  11  19.26  6.79  4.82  0.0 
-15  14  14  88.48  8.88  9.08  180.0 
-15  14  17  78.77  10.20  7.95  180.0 
-15  14  18  155.48  13.36  11.51  0.0 
-15  14  19  97.40  10.29  9.41  0.0 
-15  15  2  125.56  11.16  11.48  180.0 
-15  15  5  53.50  8.02  6.98  180.0 
-15  15  8  33.20  8.38  5.83  180.0 
-15  15  10  124.47  12.35  10.67  180.0 
-15  15  13  39.55  8.92  6.57  0.0 
-15  15  19  28.25  9.36  7.05  180.0 
-15  16  5  35.69  7.07  6.82  0.0 
-15  16  6  61.15  8.76  7.51  0.0 
-15  16  9  92.12  11.74  8.99  0.0 
-15  16  12  64.41  16.73  7.58  0.0 
-15  16  14  92.93  15.31  9.28  180.0 
-15  16  15  133.37  12.87  11.10  180.0 
-15  17  1  24.61  7.60  5.13  0.0 
-15  17  2  34.48  16.65  6.78  180.0 
-15  17  3  62.55  10.78  7.75  0.0 
-15  17  4  162.53  15.58  12.37  180.0 
-15  17  5  24.10  7.99  3.72  0.0 
-15  17  9  24.50  8.22  4.96  180.0 
-14  0  4  330.02  15.30  18.48  0.0 
-14  0  6  242.55  12.74  15.18  180.0 
-14  0  8  57.76  6.40  7.95  0.0 
-14  0  12  153.76  15.85  11.91  180.0 
-14  0  16  99.25  16.46  10.58  0.0 
-14  0  18  150.48  13.74  12.26  180.0 
-14  0  20  528.76  57.50  22.09  180.0 
-14  0  22  32.68  12.63  6.70  0.0 
-14  0  26  614.42  35.55  23.22  180.0 
-14  0  28  68.79  14.32  8.91  180.0 
-14  0  30  75.44  14.91  9.47  180.0 
-14  0  32  30.30  13.35  6.05  180.0 
-14  0  34  145.48  21.24  11.45  0.0 
-14  1  1  242.95  9.90  15.89  0.0 
-14  1  2  12.11  3.42  4.10  180.0 
-14  1  3  86.52  5.98  8.60  180.0 
-14  1  4  27.06  4.47  5.47  0.0 
-14  1  5  165.35  8.26  13.11  180.0 
-14  1  6  158.88  8.07  12.46  0.0 
-14  1  7  338.71  12.21  17.77  180.0 
-14  1  8  66.98  5.02  8.23  180.0 
-14  1  9  167.35  10.44  12.36  0.0 
-14  1  10  503.61  17.96  22.25  0.0 
-14  1  13  97.30  7.57  9.46  180.0 
-14  1  14  106.88  8.00  9.84  0.0 
-14  1  15  55.66  5.52  7.41  0.0 
-14  1  17  143.21  8.82  11.67  180.0 
-14  1  20  12.42  4.96  3.12  180.0 
-14  1  21  180.46  11.13  13.28  0.0 
-14  1  23  75.17  10.80  9.67  180.0 
-14  1  25  76.66  8.67  9.16  0.0 
-14  1  26  460.15  21.33  21.19  0.0 
-14  1  27  233.18  16.41  15.10  0.0 
-14  1  29  168.76  17.72  12.91  0.0 
-14  1  30  189.83  16.26  13.58  0.0 
-14  1  31  119.32  13.94  11.35  180.0 
-14  1  32  41.02  8.76  6.24  180.0 
-14  1  33  69.68  9.85  9.22  180.0 
-14  1  35  20.11  8.96  5.32  0.0 
-14  1  36  31.83  7.64  5.53  180.0 
-14  2  1  307.53  12.57  17.55  0.0 
-14  2  2  46.31  4.14  6.72  0.0 
-14  2  3  54.95  7.46  7.69  0.0 
-14  2  4  14.78  3.02  4.23  180.0 
-14  2  5  121.88  6.63  10.85  0.0 
-14  2  6  19.66  5.37  4.34  180.0 
-14  2  7  19.44  3.58  4.21  0.0 
-14  2  8  19.43  5.13  5.18  0.0 
-14  2  10  158.48  15.04  12.37  0.0 
-14  2  11  65.42  10.99  8.69  180.0 
-14  2  12  59.59  6.75  8.02  180.0 
-14  2  13  34.41  5.30  5.94  180.0 
-14  2  14  344.04  17.05  18.22  0.0 
-14  2  15  36.01  6.05  5.79  0.0 
-14  2  16  379.53  19.63  19.15  0.0 
-14  2  17  217.16  11.06  14.15  0.0 
-14  2  18  178.99  12.12  13.11  180.0 
-14  2  21  338.58  15.85  18.84  0.0 
-14  2  22  21.05  5.46  5.78  0.0 
-14  2  25  434.17  22.27  20.78  180.0 
-14  2  28  128.05  13.17  10.71  180.0 
-14  2  29  27.39  7.48  3.67  180.0 
-14  2  33  116.22  11.89  10.59  180.0 
-14  2  34  27.53  6.50  6.17  0.0 
-14  3  2  7.99  3.65  3.65  180.0 
-14  3  3  35.85  4.07  6.45  0.0 
-14  3  4  8.64  3.42  3.05  0.0 
-14  3  5  239.82  12.68  15.21  180.0 
-14  3  6  130.78  7.01  10.96  180.0 
-14  3  7  9.05  3.15  2.90  0.0 
-14  3  8  81.67  5.77  8.85  180.0 
-14  3  9  227.57  10.45  14.71  0.0 
-14  3  10  25.34  4.29  5.49  180.0 
-14  3  12  18.66  4.32  4.61  180.0 
-14  3  13  46.49  7.07  7.06  180.0 
-14  3  14  113.36  7.85  10.46  180.0 
-14  3  15  60.14  10.27  7.56  180.0 
-14  3  18  43.91  8.16  7.43  180.0 
-14  3  20  112.41  9.02  10.86  180.0 
-14  3  22  208.21  11.92  14.94  180.0 
-14  3  23  133.48  9.67  11.27  0.0 
-14  3  25  62.15  8.45  8.72  180.0 
-14  3  26  31.79  8.13  6.67  0.0 
-14  3  27  206.13  22.15  13.95  0.0 
-14  3  28  47.51  8.26  7.03  0.0 
-14  3  29  34.03  7.36  5.87  0.0 
-14  3  30  24.79  7.41  5.06  180.0 
-14  3  34  21.98  7.83  4.43  180.0 
-14  4  4  344.43  15.47  18.09  180.0 
-14  4  5  14.87  3.34  3.61  0.0 
-14  4  7  62.24  4.90  8.28  180.0 
-14  4  8  34.45  4.45  6.06  0.0 
-14  4  11  37.66  4.65  6.40  0.0 
-14  4  12  208.37  11.60  14.28  180.0 
-14  4  13  191.09  9.54  13.61  180.0 
-14  4  14  69.03  6.08  7.96  0.0 
-14  4  15  174.75  10.59  13.18  0.0 
-14  4  17  73.19  7.94  8.19  180.0 
-14  4  18  138.64  8.77  11.54  180.0 
-14  4  21  149.84  10.70  12.52  0.0 
-14  4  22  14.01  5.82  3.50  180.0 
-14  4  23  69.63  7.84  8.85  180.0 
-14  4  27  40.00  7.27  6.69  0.0 
-14  4  29  179.54  14.72  13.70  0.0 
-14  4  30  161.92  19.93  13.33  180.0 
-14  4  33  102.07  12.68  10.05  180.0 
-14  5  1  195.02  9.29  13.54  0.0 
-14  5  4  33.22  4.65  5.59  180.0 
-14  5  5  245.75  9.99  15.26  180.0 
-14  5  6  43.52  4.89  6.85  180.0 
-14  5  7  9.36  4.11  3.93  0.0 
-14  5  8  10.12  4.45  1.95  180.0 
-14  5  9  269.05  11.06  15.95  0.0 
-14  5  10  219.08  10.66  14.48  0.0 
-14  5  12  9.55  3.99  3.86  180.0 
-14  5  13  69.79  6.77  8.64  180.0 
-14  5  16  218.81  16.08  14.23  0.0 
-14  5  17  18.10  5.51  4.71  180.0 
-14  5  18  29.46  5.98  5.10  0.0 
-14  5  20  84.59  9.77  9.44  180.0 
-14  5  22  44.50  6.33  7.31  0.0 
-14  5  23  54.45  7.41  8.40  180.0 
-14  5  24  130.27  11.27  11.94  180.0 
-14  5  26  77.60  8.83  9.17  0.0 
-14  5  30  76.37  12.22  9.01  180.0 
-14  5  31  50.86  9.14  7.96  0.0 
-14  6  1  94.64  6.26  9.31  0.0 
-14  6  2  151.96  7.91  12.11  0.0 
-14  6  3  184.62  8.88  13.16  0.0 
-14  6  4  41.72  4.44  6.62  0.0 
-14  6  7  48.99  5.41  7.11  180.0 
-14  6  8  239.55  9.83  15.21  0.0 
-14  6  10  97.57  6.86  9.56  180.0 
-14  6  11  8.89  4.02  2.40  180.0 
-14  6  13  18.47  4.86  4.68  0.0 
-14  6  14  69.07  10.90  8.04  0.0 
-14  6  17  27.09  5.59  4.85  0.0 
-14  6  18  145.85  9.92  12.44  0.0 
-14  6  19  88.36  7.84  9.87  0.0 
-14  6  22  155.11  9.68  12.44  180.0 
-14  6  23  23.97  5.26  4.25  180.0 
-14  6  24  59.04  6.86  8.04  180.0 
-14  6  25  56.09  6.89  8.53  180.0 
-14  6  28  15.83  6.34  3.66  180.0 
-14  6  30  22.36  9.23  6.67  180.0 
-14  6  31  71.90  10.57  8.38  180.0 
-14  6  34  52.59  9.17  6.16  0.0 
-14  7  1  55.30  5.26  7.38  0.0 
-14  7  2  51.29  4.96  7.06  180.0 
-14  7  3  182.12  8.73  13.52  180.0 
-14  7  4  49.61  5.05  7.25  180.0 
-14  7  5  257.43  10.87  16.19  180.0 
-14  7  6  97.01  7.00  9.54  180.0 
-14  7  9  68.08  5.33  7.88  0.0 
-14  7  10  155.28  8.83  12.62  0.0 
-14  7  11  78.07  7.07  9.09  180.0 
-14  7  13  83.53  7.34  9.51  180.0 
-14  7  14  84.12  8.12  9.44  180.0 
-14  7  16  205.52  12.26  14.56  0.0 
-14  7  17  111.79  9.46  10.76  180.0 
-14  7  18  276.97  15.27  16.75  180.0 
-14  7  19  143.00  9.81  11.99  0.0 
-14  7  20  33.73  5.56  5.12  0.0 
-14  7  21  94.22  7.89  9.69  0.0 
-14  7  22  290.93  13.38  17.26  180.0 
-14  7  23  56.36  7.26  7.85  0.0 
-14  7  24  22.16  6.96  6.10  180.0 
-14  7  25  185.85  11.59  13.68  0.0 
-14  7  27  25.79  6.98  5.34  0.0 
-14  7  28  38.52  6.82  6.96  0.0 
-14  7  29  41.15  7.67  6.72  180.0 
-14  7  31  89.80  14.34  9.03  0.0 
-14  7  32  23.45  9.79  5.33  180.0 
-14  8  1  138.66  7.60  11.28  0.0 
-14  8  2  268.72  11.79  16.56  0.0 
-14  8  4  32.49  5.24  5.64  180.0 
-14  8  8  14.04  4.56  4.46  180.0 
-14  8  10  36.94  5.43  7.29  180.0 
-14  8  11  177.08  13.03  13.52  0.0 
-14  8  13  201.37  13.93  14.25  180.0 
-14  8  14  13.96  5.45  4.75  0.0 
-14  8  16  42.26  6.42  6.79  0.0 
-14  8  17  165.41  10.79  13.12  0.0 
-14  8  18  123.84  9.52  11.07  0.0 
-14  8  19  32.57  5.40  6.14  0.0 
-14  8  20  13.15  4.72  3.78  0.0 
-14  8  21  243.45  12.15  15.17  0.0 
-14  8  22  534.35  21.76  22.22  180.0 
-14  8  24  32.54  6.29  6.64  180.0 
-14  8  26  17.49  8.09  5.11  0.0 
-14  8  27  136.71  10.88  11.98  0.0 
-14  8  29  43.16  7.69  6.01  180.0 
-14  9  1  131.09  8.60  11.89  0.0 
-14  9  2  79.42  6.38  9.21  0.0 
-14  9  3  83.01  6.20  9.13  0.0 
-14  9  4  24.55  7.12  5.63  180.0 
-14  9  5  14.05  4.72  3.57  180.0 
-14  9  6  10.26  4.65  3.67  180.0 
-14  9  7  44.49  5.21  7.44  0.0 
-14  9  8  26.65  5.19  6.10  180.0 
-14  9  9  46.93  6.88  7.08  0.0 
-14  9  11  155.11  9.56  12.77  180.0 
-14  9  12  27.54  5.46  5.74  180.0 
-14  9  13  49.40  6.58  7.13  0.0 
-14  9  14  17.31  5.56  4.04  180.0 
-14  9  15  212.51  12.55  14.96  180.0 
-14  9  16  305.23  15.30  17.41  180.0 
-14  9  17  19.82  5.06  5.43  0.0 
-14  9  18  83.95  8.25  10.64  0.0 
-14  9  19  21.07  6.69  5.00  0.0 
-14  9  20  26.19  5.26  5.47  180.0 
-14  9  21  64.26  6.71  7.99  0.0 
-14  9  22  21.04  5.38  4.20  180.0 
-14  9  23  29.56  5.47  5.42  180.0 
-14  9  24  156.34  10.35  12.64  180.0 
-14  9  25  27.90  5.93  5.54  0.0 
-14  9  27  67.79  8.20  8.75  180.0 
-14  9  28  81.35  9.44  9.26  0.0 
-14  9  29  12.72  6.11  3.10  180.0 
-14  9  30  82.78  10.02  8.98  0.0 
-14  10  1  144.29  10.42  12.56  0.0 
-14  10  6  18.27  4.64  4.98  0.0 
-14  10  8  178.32  13.57  13.54  0.0 
-14  10  9  78.90  7.16  8.74  0.0 
-14  10  10  107.01  8.20  9.95  180.0 
-14  10  11  157.83  10.88  11.96  0.0 
-14  10  13  114.89  9.05  11.07  180.0 
-14  10  14  75.98  7.57  8.73  180.0 
-14  10  16  54.04  7.19  7.38  180.0 
-14  10  17  14.09  5.53  3.81  0.0 
-14  10  18  28.27  5.80  5.68  0.0 
-14  10  20  13.34  5.12  3.91  0.0 
-14  10  21  24.63  5.50  4.28  0.0 
-14  10  23  45.99  6.61  7.47  180.0 
-14  10  24  37.46  6.24  5.82  180.0 
-14  10  25  33.56  6.20  6.62  0.0 
-14  10  26  106.82  9.78  10.69  0.0 
-14  10  28  26.23  6.36  4.78  180.0 
-14  10  29  42.02  7.47  6.19  180.0 
-14  10  30  113.62  11.21  10.67  180.0 
-14  11  3  60.74  5.92  8.64  0.0 
-14  11  5  112.17  8.94  10.82  180.0 
-14  11  6  25.24  5.84  5.71  0.0 
-14  11  7  49.87  6.36  7.54  0.0 
-14  11  8  12.38  5.18  4.09  0.0 
-14  11  9  202.19  11.96  13.51  180.0 
-14  11  10  114.36  9.75  10.77  0.0 
-14  11  11  132.66  9.90  11.52  0.0 
-14  11  12  41.39  6.39  6.78  0.0 
-14  11  14  168.99  11.55  12.94  180.0 
-14  11  15  12.21  5.79  3.66  180.0 
-14  11  16  29.71  6.56  5.84  180.0 
-14  11  18  25.48  7.70  4.93  180.0 
-14  11  19  97.50  8.56  9.92  0.0 
-14  11  20  76.15  8.34  8.46  0.0 
-14  11  21  80.38  8.37  9.46  180.0 
-14  11  24  126.18  11.27  11.72  180.0 
-14  11  25  156.85  12.52  12.53  180.0 
-14  11  27  35.25  7.72  6.31  0.0 
-14  11  28  12.39  5.92  2.96  0.0 
-14  11  29  28.12  6.60  4.92  180.0 
-14  12  2  16.63  4.80  5.27  0.0 
-14  12  3  45.82  6.10  7.06  0.0 
-14  12  4  199.73  12.12  14.37  180.0 
-14  12  6  37.85  5.86  6.12  0.0 
-14  12  9  133.42  10.80  11.86  0.0 
-14  12  13  100.67  9.28  10.06  0.0 
-14  12  15  104.91  11.19  10.64  180.0 
-14  12  17  29.02  6.01  5.35  0.0 
-14  12  18  34.54  6.66  5.32  0.0 
-14  12  19  225.87  13.81  14.60  0.0 
-14  12  21  61.89  8.07  7.25  180.0 
-14  12  23  79.67  8.63  9.32  0.0 
-14  12  25  16.85  7.88  4.78  0.0 
-14  12  26  24.95  7.41  4.48  0.0 
-14  12  27  84.94  21.36  9.72  0.0 
-14  13  3  18.35  6.12  5.15  180.0 
-14  13  4  44.68  7.31  7.83  180.0 
-14  13  5  69.21  8.98  7.79  0.0 
-14  13  6  148.28  10.85  12.27  180.0 
-14  13  7  21.14  7.47  5.35  180.0 
-14  13  9  16.73  8.30  4.19  0.0 
-14  13  10  13.32  5.63  4.24  0.0 
-14  13  11  27.75  6.38  5.16  0.0 
-14  13  13  102.83  9.85  9.99  0.0 
-14  13  14  34.01  6.75  5.15  180.0 
-14  13  15  128.00  9.41  11.11  180.0 
-14  13  16  72.46  7.57  8.72  180.0 
-14  13  20  41.45  7.64  6.71  0.0 
-14  13  21  47.86  9.81  7.98  0.0 
-14  13  23  29.72  6.22  6.37  180.0 
-14  13  24  26.44  6.51  5.38  180.0 
-14  14  1  26.57  6.77  4.84  180.0 
-14  14  5  49.59  7.87  7.66  180.0 
-14  14  7  15.82  5.88  3.16  0.0 
-14  14  9  36.15  6.74  6.00  180.0 
-14  14  11  38.66  7.51  6.53  0.0 
-14  14  12  45.30  8.74  7.11  0.0 
-14  14  13  43.18  8.33  7.79  180.0 
-14  14  20  103.28  10.00  10.37  180.0 
-14  15  1  24.87  6.54  5.18  0.0 
-14  15  2  115.37  10.57  10.61  0.0 
-14  15  4  19.22  6.67  4.11  0.0 
-14  15  5  66.14  8.65  7.72  180.0 
-14  15  6  118.95  10.39  10.78  180.0 
-14  15  7  46.25  7.20  7.07  180.0 
-14  15  9  90.15  9.30  9.78  180.0 
-14  15  11  20.01  6.08  4.85  0.0 
-14  15  14  17.71  8.87  4.67  0.0 
-14  15  16  63.04  8.81  8.03  180.0 
-14  15  17  50.96  12.72  7.74  180.0 
-14  15  19  58.12  8.35  6.83  0.0 
-14  16  1  85.09  10.80  8.74  0.0 
-14  16  2  57.49  8.38  7.35  180.0 
-14  16  3  11.83  5.91  4.72  0.0 
-14  16  4  88.05  9.66  9.09  0.0 
-14  16  5  38.48  9.02  5.90  0.0 
-14  16  9  22.04  9.66  4.83  0.0 
-14  16  15  68.18  9.11  8.08  0.0 
-14  16  17  58.87  8.63  7.80  0.0 
-14  16  18  34.11  8.14  5.70  180.0 
-14  17  1  37.60  11.16  6.10  0.0 
-14  17  8  39.47  9.10  6.32  180.0 
-14  17  14  28.06  10.87  6.14  180.0 
-14  18  2  22.15  8.67  4.84  180.0 
-14  18  3  165.66  20.44  12.92  0.0 
-14  18  4  36.29  8.78  6.31  180.0 
-13  0  2  710.43  25.74  26.35  180.0 
-13  0  4  141.06  16.44  11.98  180.0 
-13  0  6  159.08  9.73  12.73  180.0 
-13  0  8  7.91  3.81  2.94  180.0 
-13  0  10  1081.92  40.93  32.44  0.0 
-13  0  12  292.80  29.05  17.91  0.0 
-13  0  14  378.05  27.78  18.97  0.0 
-13  0  16  195.94  12.05  13.77  0.0 
-13  0  18  25.37  7.00  5.43  180.0 
-13  0  20  20.36  6.65  5.78  180.0 
-13  0  22  943.12  36.59  29.48  0.0 
-13  0  26  20.70  8.87  3.04  180.0 
-13  0  28  386.43  28.03  18.67  180.0 
-13  0  30  414.56  26.62  19.34  0.0 
-13  0  32  30.09  8.84  5.09  0.0 
-13  0  34  86.73  16.12  10.63  180.0 
-13  1  1  247.09  8.53  15.65  180.0 
-13  1  2  59.24  4.26  7.82  0.0 
-13  1  3  76.72  5.15  8.88  180.0 
-13  1  4  211.57  15.40  14.83  180.0 
-13  1  5  632.87  20.36  25.15  0.0 
-13  1  8  27.05  4.38  5.48  0.0 
-13  1  9  18.39  3.47  4.76  180.0 
-13  1  11  266.12  12.49  16.01  180.0 
-13  1  12  345.55  13.71  18.32  0.0 
-13  1  13  634.61  19.93  25.15  180.0 
-13  1  14  59.07  6.09  7.27  0.0 
-13  1  15  42.77  4.24  6.38  0.0 
-13  1  16  11.89  3.54  3.43  180.0 
-13  1  17  95.48  7.01  9.51  0.0 
-13  1  18  12.74  4.82  3.76  0.0 
-13  1  19  297.81  15.11  16.59  180.0 
-13  1  20  386.23  16.41  19.29  180.0 
-13  1  21  49.85  6.68  7.37  180.0 
-13  1  22  36.06  5.89  6.01  0.0 
-13  1  23  223.80  12.14  15.21  0.0 
-13  1  24  27.46  5.47  6.07  0.0 
-13  1  25  407.72  23.15  20.24  0.0 
-13  1  27  393.24  19.58  19.95  180.0 
-13  1  28  108.72  10.14  10.00  0.0 
-13  1  29  196.25  14.13  13.92  180.0 
-13  1  30  34.66  9.22  5.65  180.0 
-13  1  31  421.50  21.11  20.19  0.0 
-13  1  32  107.85  10.09  10.17  0.0 
-13  1  33  55.28  7.89  8.01  0.0 
-13  1  34  41.84  7.30  6.13  180.0 
-13  2  1  152.93  6.58  12.04  0.0 
-13  2  2  327.45  11.91  18.19  180.0 
-13  2  3  18.76  2.84  4.02  180.0 
-13  2  4  29.83  3.76  6.01  0.0 
-13  2  5  135.83  6.67  11.45  180.0 
-13  2  7  38.16  3.66  6.87  180.0 
-13  2  8  81.67  5.77  8.88  180.0 
-13  2  9  82.16  5.97  9.83  180.0 
-13  2  10  343.35  14.20  18.37  0.0 
-13  2  11  224.90  15.25  15.29  180.0 
-13  2  12  139.41  8.48  11.85  0.0 
-13  2  13  143.06  10.44  11.52  180.0 
-13  2  16  43.04  4.60  6.71  0.0 
-13  2  17  72.10  8.27  8.74  180.0 
-13  2  18  392.42  20.52  19.91  180.0 
-13  2  19  558.66  27.86  23.32  0.0 
-13  2  21  105.43  9.44  10.89  0.0 
-13  2  23  15.20  5.14  4.54  180.0 
-13  2  26  246.92  19.60  15.57  180.0 
-13  2  27  80.99  10.28  9.27  0.0 
-13  2  28  202.64  15.63  14.39  180.0 
-13  2  29  379.95  20.69  19.43  180.0 
-13  2  30  69.50  9.14  8.03  0.0 
-13  2  32  43.75  8.54  7.15  0.0 
-13  2  34  118.87  10.64  11.33  180.0 
-13  2  35  74.64  10.51  8.74  0.0 
-13  2  36  23.56  7.72  5.41  180.0 
-13  3  1  490.40  14.25  22.23  180.0 
-13  3  2  212.19  9.12  14.65  0.0 
-13  3  4  17.56  2.85  4.32  180.0 
-13  3  5  52.21  4.13  7.41  0.0 
-13  3  6  6.21  2.77  2.79  0.0 
-13  3  7  28.29  3.34  5.31  180.0 
-13  3  10  84.23  5.90  8.66  180.0 
-13  3  11  219.44  10.88  14.84  180.0 
-13  3  12  11.00  3.74  3.21  0.0 
-13  3  13  163.39  8.78  12.71  180.0 
-13  3  14  97.48  6.42  9.68  0.0 
-13  3  15  69.49  6.69  8.21  0.0 
-13  3  18  188.29  13.43  13.75  180.0 
-13  3  19  351.65  16.24  18.54  180.0 
-13  3  20  204.60  11.66  14.35  180.0 
-13  3  21  118.85  9.05  11.84  180.0 
-13  3  23  359.58  15.78  18.95  0.0 
-13  3  25  60.46  7.72  8.58  0.0 
-13  3  26  35.95  7.79  7.08  0.0 
-13  3  27  83.33  12.10  9.21  180.0 
-13  3  28  142.81  13.01  12.36  180.0 
-13  3  29  56.75  8.36  7.36  180.0 
-13  3  30  25.52  7.56  5.64  180.0 
-13  3  31  47.34  8.81  6.39  0.0 
-13  3  34  98.48  11.78  10.48  180.0 
-13  3  35  79.76  9.70  9.11  180.0 
-13  4  1  255.02  10.97  16.21  0.0 
-13  4  2  37.87  4.63  6.37  180.0 
-13  4  3  55.44  4.75  8.01  180.0 
-13  4  4  9.18  4.11  3.85  0.0 
-13  4  5  127.31  7.96  11.32  180.0 
-13  4  6  87.76  5.18  9.51  0.0 
-13  4  7  37.87  3.68  6.29  0.0 
-13  4  8  6.82  3.19  2.92  0.0 
-13  4  9  37.43  4.11  6.16  0.0 
-13  4  10  24.60  3.91  5.68  0.0 
-13  4  11  83.72  5.91  8.95  0.0 
-13  4  12  32.62  4.08  6.02  0.0 
-13  4  13  555.58  18.12  22.81  0.0 
-13  4  14  21.87  3.94  5.23  0.0 
-13  4  15  93.92  8.03  10.03  180.0 
-13  4  16  107.63  7.19  10.42  180.0 
-13  4  17  87.54  6.36  9.17  0.0 
-13  4  18  10.17  3.90  4.22  0.0 
-13  4  19  27.91  4.30  5.42  0.0 
-13  4  23  124.38  8.14  11.13  180.0 
-13  4  24  435.47  18.71  20.88  0.0 
-13  4  25  44.65  6.81  6.88  0.0 
-13  4  26  23.73  7.02  5.48  180.0 
-13  4  27  78.98  8.77  9.44  0.0 
-13  4  29  33.90  7.29  6.17  180.0 
-13  4  30  20.10  6.76  6.01  0.0 
-13  4  31  50.89  9.73  7.22  180.0 
-13  4  32  65.32  10.01  7.62  0.0 
-13  4  33  87.94  11.38  9.77  0.0 
-13  4  34  37.79  9.99  6.14  180.0 
-13  4  35  40.57  7.68  7.37  180.0 
-13  4  36  53.62  8.41  7.99  180.0 
-13  5  1  11.12  3.50  3.11  0.0 
-13  5  2  458.72  16.02  21.45  0.0 
-13  5  3  102.66  5.84  10.48  180.0 
-13  5  4  16.36  3.66  4.67  180.0 
-13  5  5  277.11  9.92  16.38  0.0 
-13  5  6  100.27  6.01  10.37  0.0 
-13  5  8  9.97  4.12  3.14  180.0 
-13  5  9  347.79  14.15  18.56  180.0 
-13  5  10  134.76  8.66  11.23  180.0 
-13  5  12  51.96  4.72  7.35  180.0 
-13  5  13  29.73  5.08  6.26  180.0 
-13  5  14  510.29  21.16  22.61  0.0 
-13  5  15  264.44  14.81  16.11  0.0 
-13  5  16  46.10  5.07  7.34  0.0 
-13  5  18  243.00  11.88  15.44  180.0 
-13  5  20  93.53  7.53  10.46  0.0 
-13  5  22  42.33  6.12  7.16  180.0 
-13  5  23  32.80  6.67  6.29  0.0 
-13  5  24  16.62  5.33  5.29  0.0 
-13  5  25  68.90  7.22  7.78  0.0 
-13  5  26  77.98  7.51  9.42  0.0 
-13  5  27  42.08  6.75  6.96  180.0 
-13  6  3  206.36  8.55  14.61  180.0 
-13  6  4  10.68  3.32  3.35  0.0 
-13  6  5  150.91  7.30  12.35  180.0 
-13  6  6  46.06  4.20  6.72  0.0 
-13  6  8  10.18  3.40  3.06  0.0 
-13  6  9  273.10  10.66  16.64  180.0 
-13  6  11  106.87  6.27  10.33  0.0 
-13  6  12  28.20  4.72  5.21  0.0 
-13  6  13  88.86  6.93  9.63  180.0 
-13  6  16  110.29  8.67  10.38  0.0 
-13  6  17  20.58  7.54  5.11  180.0 
-13  6  18  195.76  14.05  14.13  0.0 
-13  6  20  52.57  5.71  8.12  180.0 
-13  6  23  122.01  8.72  11.55  180.0 
-13  6  24  11.23  5.58  4.68  180.0 
-13  6  25  71.73  10.56  8.21  0.0 
-13  6  28  42.78  6.54  7.64  180.0 
-13  6  29  17.05  5.66  4.91  180.0 
-13  6  30  34.03  8.40  6.65  0.0 
-13  6  31  35.49  11.60  7.19  0.0 
-13  6  34  49.14  10.33  6.95  180.0 
-13  7  1  30.41  3.93  6.04  180.0 
-13  7  2  54.06  5.26  7.60  180.0 
-13  7  4  46.76  4.23  6.98  180.0 
-13  7  5  42.98  5.00  6.57  0.0 
-13  7  7  373.78  12.84  19.01  0.0 
-13  7  8  124.30  6.36  10.77  0.0 
-13  7  9  342.34  11.66  18.16  180.0 
-13  7  10  249.97  9.83  15.85  180.0 
-13  7  11  373.38  13.84  19.37  180.0 
-13  7  12  157.74  8.40  12.70  0.0 
-13  7  13  105.47  9.50  10.33  0.0 
-13  7  15  617.10  20.90  24.36  180.0 
-13  7  16  35.40  5.38  6.04  180.0 
-13  7  17  155.54  9.36  12.11  180.0 
-13  7  18  179.81  13.58  13.94  180.0 
-13  7  20  131.86  7.85  12.05  180.0 
-13  7  21  10.12  4.47  3.12  180.0 
-13  7  26  41.87  6.48  6.49  0.0 
-13  8  1  336.17  12.05  17.88  0.0 
-13  8  3  45.02  4.91  6.72  180.0 
-13  8  4  85.57  7.21  9.03  180.0 
-13  8  6  30.36  4.56  5.77  0.0 
-13  8  8  77.03  5.82  8.93  180.0 
-13  8  10  20.91  5.33  4.86  180.0 
-13  8  11  64.74  5.84  8.47  180.0 
-13  8  13  94.43  6.82  10.12  0.0 
-13  8  15  48.38  5.56  6.99  0.0 
-13  8  16  749.01  30.36  27.32  0.0 
-13  8  17  41.42  5.46  7.27  0.0 
-13  8  18  57.63  6.75  7.59  0.0 
-13  8  19  11.04  4.69  3.96  0.0 
-13  8  21  157.62  8.95  12.32  0.0 
-13  8  22  257.20  12.53  15.96  180.0 
-13  8  24  88.98  7.67  9.46  180.0 
-13  8  26  18.73  5.58  5.27  180.0 
-13  8  30  46.80  6.70  7.49  0.0 
-13  9  1  108.67  6.71  10.48  0.0 
-13  9  2  38.13  5.62  6.77  0.0 
-13  9  3  153.56  7.87  12.31  180.0 
-13  9  5  51.86  6.20  7.06  0.0 
-13  9  6  1118.00  38.78  32.84  0.0 
-13  9  7  8.59  3.88  4.21  0.0 
-13  9  8  20.99  5.34  4.53  0.0 
-13  9  9  111.41  7.28  10.61  180.0 
-13  9  10  272.86  11.53  16.40  0.0 
-13  9  11  39.51  6.61  6.76  180.0 
-13  9  12  77.71  7.18  9.07  0.0 
-13  9  13  207.91  11.17  14.48  0.0 
-13  9  14  97.70  8.55  9.88  180.0 
-13  9  15  29.32  6.06  5.89  180.0 
-13  9  16  32.45  4.89  5.53  180.0 
-13  9  20  9.93  4.43  4.42  180.0 
-13  9  22  12.02  5.89  4.32  0.0 
-13  9  24  17.94  6.70  4.17  180.0 
-13  9  25  16.09  5.43  3.09  180.0 
-13  9  27  44.10  7.31  6.60  0.0 
-13  9  30  68.42  8.54  8.43  180.0 
-13  10  3  81.95  6.47  9.62  180.0 
-13  10  5  253.73  12.14  16.39  180.0 
-13  10  6  39.26  5.36  6.72  0.0 
-13  10  7  33.20  5.99  6.98  180.0 
-13  10  8  389.58  17.76  20.12  0.0 
-13  10  9  253.74  13.93  16.07  180.0 
-13  10  10  45.30  5.78  7.09  180.0 
-13  10  11  242.07  11.58  15.11  180.0 
-13  10  14  49.02  6.23  7.15  0.0 
-13  10  15  47.08  6.18  6.83  0.0 
-13  10  16  274.67  13.33  17.07  180.0 
-13  10  18  547.59  19.42  23.15  0.0 
-13  10  20  105.43  8.28  10.03  180.0 
-13  10  21  41.19  6.64  6.76  0.0 
-13  10  23  134.65  9.80  11.68  0.0 
-13  10  25  106.54  9.10  10.65  180.0 
-13  10  28  63.43  8.27  7.91  0.0 
-13  11  2  77.85  6.34  9.03  180.0 
-13  11  3  13.28  4.00  4.12  180.0 
-13  11  4  11.75  4.24  3.86  0.0 
-13  11  5  87.64  7.50  9.74  180.0 
-13  11  6  22.28  5.18  4.64  0.0 
-13  11  9  135.69  8.95  11.98  180.0 
-13  11  11  11.61  4.70  3.64  0.0 
-13  11  12  14.45  5.03  4.28  180.0 
-13  11  13  28.08  6.20  5.50  180.0 
-13  11  14  210.20  12.29  14.30  180.0 
-13  11  15  227.49  13.42  14.81  0.0 
-13  11  16  73.86  9.65  8.81  180.0 
-13  11  17  23.86  6.13  5.16  0.0 
-13  11  18  22.67  5.52  5.02  0.0 
-13  11  21  33.77  6.11  6.06  180.0 
-13  11  24  25.48  5.57  5.75  180.0 
-13  11  26  19.85  5.51  4.22  180.0 
-13  11  29  79.25  8.87  8.77  0.0 
-13  11  30  21.76  9.11  4.39  0.0 
-13  12  1  100.69  7.13  10.17  0.0 
-13  12  3  21.78  4.62  5.45  180.0 
-13  12  4  37.79  5.67  6.99  180.0 
-13  12  5  43.45  8.06  7.52  0.0 
-13  12  6  26.62  5.99  5.33  0.0 
-13  12  9  70.02  12.93  8.26  180.0 
-13  12  10  73.59  8.10  9.36  180.0 
-13  12  11  70.05  7.20  8.48  0.0 
-13  12  14  164.20  14.39  13.09  180.0 
-13  12  15  128.37  10.18  11.14  0.0 
-13  12  17  47.88  6.81  6.86  0.0 
-13  12  21  44.13  7.10  5.80  0.0 
-13  12  22  48.19  6.77  6.75  180.0 
-13  12  23  61.83  7.64  8.29  0.0 
-13  12  25  31.97  6.24  5.57  180.0 
-13  12  27  23.99  6.89  5.33  180.0 
-13  12  28  48.99  8.47  7.28  0.0 
-13  13  1  14.86  4.67  3.93  180.0 
-13  13  4  19.56  5.64  5.74  0.0 
-13  13  7  167.90  10.62  13.00  0.0 
-13  13  8  58.21  8.63  7.80  0.0 
-13  13  9  165.28  10.65  12.27  0.0 
-13  13  10  69.89  7.89  9.16  0.0 
-13  13  11  129.36  11.83  11.82  180.0 
-13  13  12  62.66  10.17  7.18  180.0 
-13  13  14  69.06  7.26  8.22  180.0 
-13  13  15  169.06  10.35  12.90  180.0 
-13  13  17  35.90  8.45  6.23  0.0 
-13  13  20  70.55  8.92  8.11  0.0 
-13  13  21  180.42  14.56  12.72  180.0 
-13  13  22  47.37  7.45  7.55  180.0 
-13  13  23  75.75  10.56  8.83  0.0 
-13  13  26  22.60  6.92  4.93  180.0 
-13  14  1  124.91  9.30  11.20  180.0 
-13  14  3  12.42  5.44  4.01  0.0 
-13  14  4  158.49  11.22  13.13  180.0 
-13  14  5  15.93  5.62  4.04  180.0 
-13  14  7  63.72  8.61  8.33  180.0 
-13  14  8  44.40  6.53  6.87  180.0 
-13  14  10  125.69  11.88  10.74  0.0 
-13  14  15  48.78  7.57  6.06  180.0 
-13  14  17  30.62  6.75  5.90  0.0 
-13  14  19  19.63  5.84  4.27  180.0 
-13  14  22  48.95  7.72  7.29  0.0 
-13  14  24  20.24  6.55  4.84  180.0 
-13  15  1  46.02  6.69  7.01  180.0 
-13  15  2  83.81  8.35  9.27  0.0 
-13  15  3  16.03  6.17  5.02  180.0 
-13  15  4  20.95  6.10  4.86  180.0 
-13  15  7  84.51  8.74  9.42  0.0 
-13  15  8  86.69  9.77  9.54  0.0 
-13  15  10  143.63  10.70  12.09  0.0 
-13  15  11  16.91  5.62  2.65  0.0 
-13  15  13  77.65  11.28  9.24  180.0 
-13  15  14  134.81  11.33  11.16  180.0 
-13  15  17  162.20  12.34  12.93  0.0 
-13  15  20  21.65  6.37  4.68  180.0 
-13  16  5  63.96  8.13  7.99  180.0 
-13  16  6  167.88  14.48  12.73  180.0 
-13  16  7  82.79  9.32  8.66  180.0 
-13  16  8  74.96  9.46  8.83  0.0 
-13  16  12  40.82  7.10  7.24  0.0 
-13  16  13  29.21  9.12  6.12  180.0 
-13  16  14  31.89  7.45  6.47  180.0 
-13  16  16  118.52  10.81  10.71  180.0 
-13  16  19  366.74  21.49  17.95  0.0 
-13  17  2  23.15  7.36  4.36  0.0 
-13  17  3  125.75  12.80  10.94  180.0 
-13  17  6  136.91  12.39  11.67  180.0 
-13  17  7  73.27  11.56  8.26  180.0 
-13  17  8  80.13  9.80  8.85  0.0 
-13  17  9  25.98  7.30  6.07  0.0 
-13  17  10  30.81  7.80  5.14  0.0 
-13  17  14  31.72  7.18  3.88  180.0 
-13  17  15  29.52  9.92  6.58  0.0 
-13  17  16  19.72  8.21  5.72  180.0 
-13  18  1  60.72  9.47  7.95  0.0 
-13  18  5  71.38  9.99  8.14  180.0 
-13  18  7  25.35  6.61  5.31  180.0 
-13  18  8  73.60  11.03  8.65  180.0 
-12  0  2  418.45  17.05  20.61  180.0 
-12  0  4  293.24  22.51  16.74  180.0 
-12  0  6  744.30  25.06  26.43  180.0 
-12  0  8  242.81  13.30  14.93  0.0 
-12  0  10  640.87  30.14  24.99  0.0 
-12  0  12  52.40  7.90  7.97  180.0 
-12  0  14  47.44  6.19  7.41  0.0 
-12  0  16  186.74  10.48  13.21  180.0 
-12  0  18  219.57  13.20  14.86  180.0 
-12  0  22  23.67  6.75  5.28  180.0 
-12  0  26  2383.95  110.46  47.15  0.0 
-12  0  28  215.50  32.24  16.20  0.0 
-12  0  30  18.92  8.64  5.25  180.0 
-12  0  34  30.95  9.89  6.79  180.0 
-12  1  1  6.37  2.62  2.86  0.0 
-12  1  2  29.37  3.96  6.00  180.0 
-12  1  3  110.34  6.52  10.71  0.0 
-12  1  4  405.63  13.27  20.18  0.0 
-12  1  5  16.65  2.93  4.20  0.0 
-12  1  6  268.69  9.87  16.44  180.0 
-12  1  7  79.00  4.77  9.32  0.0 
-12  1  8  206.93  9.17  14.58  0.0 
-12  1  9  25.48  4.00  4.84  0.0 
-12  1  11  46.37  7.76  6.37  180.0 
-12  1  12  336.75  12.93  18.50  0.0 
-12  1  13  12.43  3.10  3.55  180.0 
-12  1  14  277.12  13.18  16.69  0.0 
-12  1  15  71.70  4.62  8.40  180.0 
-12  1  16  74.16  4.71  8.65  0.0 
-12  1  17  191.79  9.14  13.65  180.0 
-12  1  18  35.82  4.52  5.87  180.0 
-12  1  19  7.75  3.68  3.23  0.0 
-12  1  20  14.13  3.87  3.94  0.0 
-12  1  21  210.33  9.52  13.84  0.0 
-12  1  22  28.48  5.31  5.41  180.0 
-12  1  23  76.93  9.09  9.55  180.0 
-12  1  25  325.19  20.07  18.14  180.0 
-12  1  26  209.05  12.27  14.32  180.0 
-12  1  28  22.94  9.42  5.40  0.0 
-12  1  29  261.41  16.21  15.72  180.0 
-12  1  34  89.47  8.70  9.80  180.0 
-12  2  1  621.86  17.22  24.89  0.0 
-12  2  2  19.97  3.15  4.08  0.0 
-12  2  3  149.13  7.02  12.46  180.0 
-12  2  4  33.78  5.18  6.53  180.0 
-12  2  5  71.54  5.56  8.75  180.0 
-12  2  7  242.78  9.52  15.21  0.0 
-12  2  8  113.41  6.68  10.88  0.0 
-12  2  9  131.09  6.73  11.63  180.0 
-12  2  10  62.42  6.58  7.82  0.0 
-12  2  11  25.35  3.57  4.78  180.0 
-12  2  12  31.24  3.97  5.46  180.0 
-12  2  13  23.21  3.53  5.22  0.0 
-12  2  15  81.14  5.04  8.98  0.0 
-12  2  17  153.04  7.88  12.07  180.0 
-12  2  18  31.80  5.99  5.87  0.0 
-12  2  19  31.05  5.15  5.64  180.0 
-12  2  20  62.16  5.79  7.39  0.0 
-12  2  21  201.93  10.05  14.27  180.0 
-12  2  22  33.93  4.53  6.06  180.0 
-12  2  23  75.79  7.16  9.10  0.0 
-12  2  25  79.73  7.83  9.13  180.0 
-12  2  26  178.75  14.82  13.23  0.0 
-12  2  29  38.28  7.09  6.44  0.0 
-12  2  30  113.38  11.46  11.13  180.0 
-12  2  33  145.53  12.57  12.35  0.0 
-12  2  34  24.36  6.61  5.09  0.0 
-12  2  35  45.43  8.72  7.05  180.0 
-12  2  37  48.07  7.56  7.26  0.0 
-12  3  1  261.49  8.90  16.35  0.0 
-12  3  2  48.07  3.62  6.85  0.0 
-12  3  3  53.40  5.72  7.61  180.0 
-12  3  4  369.42  12.55  18.87  180.0 
-12  3  6  132.02  7.23  11.83  0.0 
-12  3  7  138.47  7.56  11.81  180.0 
-12  3  8  679.32  19.62  25.75  180.0 
-12  3  9  160.87  10.78  12.76  0.0 
-12  3  11  8.18  2.98  2.77  180.0 
-12  3  13  18.80  3.40  4.84  180.0 
-12  3  14  363.18  12.24  19.13  0.0 
-12  3  15  294.89  11.10  16.75  0.0 
-12  3  16  129.76  8.33  11.36  180.0 
-12  3  17  160.81  8.50  12.37  180.0 
-12  3  18  68.29  5.71  8.29  180.0 
-12  3  19  27.09  4.15  4.60  0.0 
-12  3  21  635.71  23.21  24.09  0.0 
-12  3  22  249.67  13.17  15.67  0.0 
-12  3  23  130.04  7.88  11.52  180.0 
-12  3  24  23.36  4.36  4.88  180.0 
-12  3  25  11.77  5.76  4.08  0.0 
-12  3  26  121.72  10.40  11.28  180.0 
-12  3  27  29.54  6.54  5.47  180.0 
-12  3  28  70.24  8.24  8.75  0.0 
-12  3  30  77.96  9.06  9.18  0.0 
-12  3  32  17.37  7.42  4.86  180.0 
-12  3  34  64.32  8.62  8.37  180.0 
-12  3  37  26.82  8.21  5.29  180.0 
-12  4  1  60.92  5.49  8.47  180.0 
-12  4  2  314.69  11.45  17.63  180.0 
-12  4  3  305.97  11.23  16.96  180.0 
-12  4  4  32.86  4.69  6.63  0.0 
-12  4  5  951.22  25.52  31.46  180.0 
-12  4  6  287.44  10.62  16.96  0.0 
-12  4  7  47.31  3.81  6.27  0.0 
-12  4  8  17.53  3.99  4.32  0.0 
-12  4  9  38.25  4.17  6.66  0.0 
-12  4  11  59.94  6.16  7.78  180.0 
-12  4  12  21.77  3.31  3.77  180.0 
-12  4  13  236.98  9.40  15.43  0.0 
-12  4  14  87.83  6.18  9.27  180.0 
-12  4  15  66.84  5.58  8.07  0.0 
-12  4  16  513.69  17.52  22.82  0.0 
-12  4  18  50.82  5.18  7.31  180.0 
-12  4  19  574.81  18.41  23.45  180.0 
-12  4  20  95.59  6.07  9.82  0.0 
-12  4  21  9.08  3.78  3.82  0.0 
-12  4  23  385.83  15.02  18.60  0.0 
-12  4  27  24.65  4.96  5.72  180.0 
-12  4  28  44.08  6.30  7.45  180.0 
-12  4  31  105.78  10.29  9.88  0.0 
-12  4  32  40.25  8.41  7.64  0.0 
-12  4  33  62.03  9.49  8.56  180.0 
-12  4  34  102.90  12.01  10.33  0.0 
-12  4  35  43.60  7.80  6.83  0.0 
-12  4  36  34.15  7.40  6.01  0.0 
-12  4  37  50.38  7.99  7.44  0.0 
-12  5  1  28.93  3.00  5.86  0.0 
-12  5  2  843.81  22.76  28.64  0.0 
-12  5  3  780.09  21.06  27.65  0.0 
-12  5  4  23.76  2.89  5.36  0.0 
-12  5  5  581.83  16.93  23.83  180.0 
-12  5  6  298.73  10.42  17.19  0.0 
-12  5  7  29.10  3.12  5.54  180.0 
-12  5  8  74.43  6.02  8.99  0.0 
-12  5  9  351.76  12.41  18.78  180.0 
-12  5  10  807.85  22.33  28.21  180.0 
-12  5  11  72.54  4.82  8.50  180.0 
-12  5  12  683.34  18.90  26.00  0.0 
-12  5  13  130.77  6.77  11.70  180.0 
-12  5  15  10.33  3.21  3.33  0.0 
-12  5  16  8.03  3.39  3.30  180.0 
-12  5  18  280.69  12.38  16.03  180.0 
-12  5  20  68.12  5.88  7.89  0.0 
-12  5  21  49.51  4.58  6.92  180.0 
-12  5  22  310.82  12.12  17.46  0.0 
-12  5  25  182.98  10.00  14.09  180.0 
-12  5  26  58.77  6.09  8.09  180.0 
-12  5  27  124.42  11.91  11.75  180.0 
-12  5  28  20.52  5.39  4.24  0.0 
-12  5  30  16.98  8.23  5.16  0.0 
-12  5  31  100.00  10.60  9.46  180.0 
-12  5  33  18.77  8.05  5.47  0.0 
-12  5  34  95.87  11.78  9.72  180.0 
-12  6  1  20.49  2.81  4.38  0.0 
-12  6  2  150.31  6.80  12.40  180.0 
-12  6  3  521.94  15.57  22.56  180.0 
-12  6  4  128.71  6.19  11.39  180.0 
-12  6  5  18.12  3.53  3.87  180.0 
-12  6  6  135.08  6.02  11.89  0.0 
-12  6  7  125.30  6.88  11.35  0.0 
-12  6  9  7.59  2.96  3.19  0.0 
-12  6  10  17.34  3.04  4.34  180.0 
-12  6  12  248.86  9.75  15.65  180.0 
-12  6  13  112.67  7.40  11.04  180.0 
-12  6  14  343.60  12.55  18.51  0.0 
-12  6  15  22.22  4.04  4.24  0.0 
-12  6  16  49.62  4.87  7.41  0.0 
-12  6  18  288.13  12.76  16.20  180.0 
-12  6  19  913.96  34.13  29.23  180.0 
-12  6  20  286.64  14.83  17.04  180.0 
-12  6  21  237.96  10.47  15.14  0.0 
-12  6  22  107.87  7.04  10.70  0.0 
-12  6  23  246.19  11.50  15.47  0.0 
-12  6  24  48.80  5.92  7.18  0.0 
-12  6  27  259.68  15.26  15.90  180.0 
-12  6  29  32.05  5.85  5.61  180.0 
-12  6  30  48.71  7.38  6.87  0.0 
-12  6  33  144.06  13.88  12.11  180.0 
-12  6  35  19.69  8.80  4.32  0.0 
-12  7  1  339.95  10.86  18.03  0.0 
-12  7  2  92.88  5.45  10.10  0.0 
-12  7  3  15.32  2.92  4.26  180.0 
-12  7  5  366.13  11.82  19.13  0.0 
-12  7  7  199.57  8.88  14.03  180.0 
-12  7  8  39.30  3.72  6.61  0.0 
-12  7  9  138.53  8.06  11.53  0.0 
-12  7  10  108.77  6.90  10.64  180.0 
-12  7  11  212.91  10.59  14.69  0.0 
-12  7  12  9.58  4.23  3.75  0.0 
-12  7  13  98.80  6.60  10.09  0.0 
-12  7  14  34.19  4.59  5.59  0.0 
-12  7  16  19.02  5.70  4.09  180.0 
-12  7  17  394.53  14.64  19.46  0.0 
-12  7  18  22.10  4.04  4.60  180.0 
-12  7  19  271.77  13.19  16.59  180.0 
-12  7  20  101.11  6.40  10.37  180.0 
-12  7  22  472.62  17.12  21.82  0.0 
-12  7  23  12.50  5.49  3.81  0.0 
-12  7  27  20.83  5.52  4.30  0.0 
-12  7  28  41.25  6.98  6.79  180.0 
-12  7  30  50.22  6.96  6.63  0.0 
-12  7  31  45.57  7.50  7.02  0.0 
-12  7  32  14.25  6.61  5.07  180.0 
-12  7  33  84.00  13.38  8.82  180.0 
-12  7  34  90.79  13.08  9.78  180.0 
-12  7  35  49.83  10.80  6.17  180.0 
-12  8  2  164.60  6.98  13.05  180.0 
-12  8  3  13.73  3.22  3.78  0.0 
-12  8  4  79.49  5.01  9.22  0.0 
-12  8  5  95.91  7.04  10.04  180.0 
-12  8  6  8.97  3.68  2.70  180.0 
-12  8  7  13.14  3.83  4.07  0.0 
-12  8  8  323.83  12.45  17.96  0.0 
-12  8  9  181.04  8.41  13.19  180.0 
-12  8  10  785.59  24.17  27.52  180.0 
-12  8  11  81.77  5.55  9.01  180.0 
-12  8  12  8.07  3.79  2.80  180.0 
-12  8  13  27.55  4.20  5.91  0.0 
-12  8  14  569.11  20.02  23.21  0.0 
-12  8  15  82.82  8.86  9.38  0.0 
-12  8  16  109.66  8.33  10.44  0.0 
-12  8  17  20.65  5.32  5.23  0.0 
-12  8  19  37.75  4.95  6.21  180.0 
-12  8  20  294.06  13.56  17.04  180.0 
-12  8  21  48.01  5.13  7.17  180.0 
-12  8  22  601.55  23.67  23.90  0.0 
-12  8  23  45.41  5.48  7.29  0.0 
-12  8  24  179.19  9.86  13.29  0.0 
-12  8  25  95.66  8.22  10.05  180.0 
-12  8  26  71.51  8.96  8.30  180.0 
-12  8  28  198.81  13.40  13.79  0.0 
-12  8  29  56.01  7.90  8.14  0.0 
-12  8  30  31.90  6.11  6.37  0.0 
-12  8  31  77.57  8.46  9.65  0.0 
-12  8  33  164.96  14.41  12.35  0.0 
-12  9  3  116.51  6.76  10.23  0.0 
-12  9  5  74.01  5.77  8.58  180.0 
-12  9  6  118.48  7.24  10.97  0.0 
-12  9  7  31.95  4.79  5.70  180.0 
-12  9  9  54.58  6.57  7.52  180.0 
-12  9  10  506.70  16.45  22.25  0.0 
-12  9  11  23.26  4.97  5.52  0.0 
-12  9  12  232.49  12.33  15.22  180.0 
-12  9  13  24.30  4.96  5.06  180.0 
-12  9  16  423.47  15.68  20.71  0.0 
-12  9  17  72.19  6.35  8.89  180.0 
-12  9  18  50.37  5.45  6.89  180.0 
-12  9  19  94.82  7.64  9.66  180.0 
-12  9  21  282.64  13.12  16.52  180.0 
-12  9  22  109.42  9.30  10.71  0.0 
-12  9  23  73.38  7.00  8.24  0.0 
-12  9  24  399.11  16.87  19.11  0.0 
-12  9  25  99.56  7.61  9.95  180.0 
-12  9  26  142.95  9.97  12.05  180.0 
-12  9  29  36.80  7.04  5.61  0.0 
-12  9  33  137.37  17.36  11.11  180.0 
-12  10  2  83.00  6.03  9.12  180.0 
-12  10  3  57.47  6.29  7.86  180.0 
-12  10  4  9.29  3.67  4.05  0.0 
-12  10  6  853.93  29.02  28.86  0.0 
-12  10  7  189.82  10.38  13.96  180.0 
-12  10  8  178.40  9.01  13.33  180.0 
-12  10  9  128.50  8.31  11.35  180.0 
-12  10  10  11.19  4.70  3.39  180.0 
-12  10  11  109.86  7.11  10.91  180.0 
-12  10  12  80.66  7.02  9.24  180.0 
-12  10  16  60.60  5.77  7.99  0.0 
-12  10  17  19.52  4.86  5.37  0.0 
-12  10  18  268.20  12.02  16.26  180.0 
-12  10  19  72.83  6.18  8.53  180.0 
-12  10  20  61.63  6.21  8.50  180.0 
-12  10  21  200.83  10.79  14.39  180.0 
-12  10  22  79.67  7.26  9.50  0.0 
-12  10  23  67.68  6.94  8.30  180.0 
-12  10  25  112.15  8.70  10.65  180.0 
-12  10  26  73.68  7.86  9.21  180.0 
-12  10  27  19.97  8.39  4.82  0.0 
-12  10  28  24.41  6.43  5.73  180.0 
-12  10  29  29.87  6.65  6.07  0.0 
-12  10  31  143.75  16.21  11.58  0.0 
-12  10  32  24.38  7.19  3.66  0.0 
-12  11  3  124.33  7.18  11.40  0.0 
-12  11  4  65.44  5.53  8.59  0.0 
-12  11  5  31.74  5.33  6.28  180.0 
-12  11  7  44.41  5.76  7.17  180.0 
-12  11  8  278.54  16.05  16.67  0.0 
-12  11  10  18.15  4.78  5.24  0.0 
-12  11  11  319.45  13.75  17.47  180.0 
-12  11  12  33.03  6.22  6.52  180.0 
-12  11  13  143.78  9.77  11.92  0.0 
-12  11  15  14.54  5.38  4.32  0.0 
-12  11  16  231.96  11.67  14.91  0.0 
-12  11  18  19.41  5.02  4.59  0.0 
-12  11  20  353.56  16.18  18.02  180.0 
-12  11  21  178.25  12.51  13.27  0.0 
-12  11  23  14.33  4.79  3.54  0.0 
-12  11  24  20.77  5.43  6.08  0.0 
-12  11  25  25.81  5.66  5.25  180.0 
-12  11  26  20.29  5.31  4.39  180.0 
-12  11  27  70.96  11.10  8.38  180.0 
-12  11  28  58.98  8.56  7.65  180.0 
-12  11  29  410.82  23.25  19.19  0.0 
-12  11  30  30.97  7.30  5.65  180.0 
-12  11  31  127.46  11.88  10.79  180.0 
-12  12  1  259.47  11.09  16.14  180.0 
-12  12  4  172.11  12.86  13.14  0.0 
-12  12  5  75.09  9.82  9.68  0.0 
-12  12  10  134.52  11.09  12.49  180.0 
-12  12  11  218.00  14.36  15.36  0.0 
-12  12  12  66.32  6.65  8.58  0.0 
-12  12  13  415.17  17.82  20.35  180.0 
-12  12  14  57.09  7.25  7.27  0.0 
-12  12  15  136.15  11.74  11.96  0.0 
-12  12  16  55.97  8.28  7.26  0.0 
-12  12  25  18.97  5.55  4.50  0.0 
-12  12  26  67.39  7.43  8.38  180.0 
-12  13  1  14.35  4.40  3.49  180.0 
-12  13  6  202.09  11.30  13.72  0.0 
-12  13  7  78.64  7.30  8.99  0.0 
-12  13  8  23.87  6.67  6.42  0.0 
-12  13  9  53.66  6.76  8.06  180.0 
-12  13  11  24.69  6.24  5.20  0.0 
-12  13  12  73.71  8.67  8.29  180.0 
-12  13  14  102.71  9.19  10.84  180.0 
-12  13  15  34.69  6.16  6.68  0.0 
-12  13  16  84.23  9.72  8.66  0.0 
-12  13  17  204.28  14.56  14.41  180.0 
-12  13  20  67.91  7.64  8.20  180.0 
-12  13  21  164.70  11.53  12.14  0.0 
-12  13  22  40.84  7.00  6.65  0.0 
-12  13  24  50.50  9.22  7.43  0.0 
-12  13  25  259.36  18.48  15.38  180.0 
-12  13  26  123.23  11.53  11.80  0.0 
-12  13  27  14.86  6.17  2.40  0.0 
-12  13  28  84.37  10.64  9.33  180.0 
-12  14  1  252.10  13.02  15.34  180.0 
-12  14  3  28.56  5.41  5.69  180.0 
-12  14  6  356.66  16.23  18.64  180.0 
-12  14  7  260.70  13.56  15.89  180.0 
-12  14  10  108.72  9.52  10.32  180.0 
-12  14  11  229.73  13.07  14.87  180.0 
-12  14  14  140.43  10.51  11.50  0.0 
-12  14  15  71.71  8.12  7.57  180.0 
-12  14  16  109.61  11.04  9.96  180.0 
-12  14  17  187.61  13.27  13.52  0.0 
-12  14  19  49.53  10.10  7.36  180.0 
-12  15  1  121.42  9.54  11.23  180.0 
-12  15  2  243.37  13.44  15.22  180.0 
-12  15  3  49.47  7.06  7.11  0.0 
-12  15  4  337.94  17.03  17.52  0.0 
-12  15  6  137.96  11.26  11.72  0.0 
-12  15  7  36.40  7.56  6.29  0.0 
-12  15  8  17.49  5.64  5.25  0.0 
-12  15  10  12.92  5.28  3.72  0.0 
-12  15  11  48.81  6.90  6.86  180.0 
-12  15  12  99.47  11.26  10.22  180.0 
-12  15  13  284.22  17.90  16.50  0.0 
-12  15  15  126.01  14.99  11.89  180.0 
-12  15  16  53.17  8.25  7.78  0.0 
-12  15  17  47.93  7.25  7.01  180.0 
-12  15  20  43.80  7.88  6.17  0.0 
-12  15  21  102.42  10.61  10.16  0.0 
-12  15  24  133.59  13.21  11.18  0.0 
-12  16  4  53.75  11.41  8.10  180.0 
-12  16  7  56.10  7.84  7.96  0.0 
-12  16  10  42.49  6.82  5.95  0.0 
-12  16  13  12.54  5.89  4.63  180.0 
-12  16  15  16.56  6.63  5.22  0.0 
-12  16  16  98.85  9.36  9.88  180.0 
-12  16  20  16.57  7.46  3.49  0.0 
-12  16  21  106.28  11.43  10.53  180.0 
-12  17  2  26.30  9.41  6.28  180.0 
-12  17  9  51.92  7.92  5.78  0.0 
-12  17  13  33.66  7.48  6.00  0.0 
-12  17  14  147.00  13.41  12.59  0.0 
-12  17  17  303.66  27.78  16.93  180.0 
-12  17  18  75.45  12.14  8.16  0.0 
-12  18  1  51.58  9.60  6.96  180.0 
-12  18  2  17.41  8.04  3.56  0.0 
-12  18  3  424.01  22.62  19.99  180.0 
-12  18  4  32.29  8.03  5.15  0.0 
-12  18  7  16.49  7.66  5.58  180.0 
-12  18  8  45.09  9.51  6.98  0.0 
-12  18  9  31.07  8.20  5.60  0.0 
-12  18  10  29.01  6.95  4.45  180.0 
-12  18  11  30.00  10.91  5.55  180.0 
-12  18  14  17.80  6.40  4.61  180.0 
-12  19  2  16.99  6.87  3.42  0.0 
-12  19  5  41.61  10.38  6.06  180.0 
-12  19  6  48.44  8.86  6.92  0.0 
-11  0  2  563.31  17.90  23.36  0.0 
-11  0  4  655.48  22.74  25.09  180.0 
-11  0  6  2039.59  58.80  44.01  0.0 
-11  0  8  6.59  3.15  2.35  0.0 
-11  0  10  97.45  9.89  9.47  0.0 
-11  0  12  323.07  19.72  18.74  180.0 
-11  0  16  69.59  6.17  8.07  180.0 
-11  0  18  222.14  17.84  14.41  0.0 
-11  0  22  40.01  7.33  5.37  0.0 
-11  0  24  168.50  13.34  13.01  0.0 
-11  0  26  43.32  8.75  6.22  0.0 
-11  0  28  96.88  18.35  10.22  0.0 
-11  0  32  161.82  13.99  13.13  0.0 
-11  0  34  38.74  8.82  6.91  180.0 
-11  1  1  107.20  4.67  10.30  180.0 
-11  1  2  51.25  3.62  7.70  0.0 
-11  1  4  139.23  5.89  12.13  180.0 
-11  1  5  355.08  11.22  18.36  0.0 
-11  1  6  28.10  3.07  5.25  0.0 
-11  1  8  13.05  4.18  3.73  180.0 
-11  1  9  65.88  4.27  8.11  0.0 
-11  1  10  287.94  10.77  16.84  0.0 
-11  1  11  16.50  4.91  4.51  0.0 
-11  1  12  295.56  10.80  16.77  180.0 
-11  1  13  7.54  2.78  3.84  180.0 
-11  1  14  252.62  9.32  15.86  180.0 
-11  1  15  6.62  2.28  2.77  180.0 
-11  1  16  26.08  2.92  5.30  0.0 
-11  1  17  226.02  10.34  15.23  0.0 
-11  1  18  90.55  6.06  9.85  0.0 
-11  1  19  902.15  26.22  29.52  0.0 
-11  1  22  219.72  10.11  14.57  0.0 
-11  1  23  28.74  5.85  5.58  180.0 
-11  1  25  22.20  5.29  5.03  180.0 
-11  1  26  131.25  10.86  12.26  0.0 
-11  1  27  366.96  16.62  19.19  180.0 
-11  1  28  70.30  7.67  8.69  180.0 
-11  1  29  180.72  11.94  13.46  180.0 
-11  1  32  79.70  8.52  9.57  180.0 
-11  1  34  34.66  8.47  6.28  0.0 
-11  1  35  42.75  6.78  6.80  0.0 
-11  1  37  47.34  7.41  6.64  0.0 
-11  2  1  118.04  6.03  11.03  180.0 
-11  2  3  352.51  11.07  18.87  180.0 
-11  2  6  143.71  6.63  12.26  180.0 
-11  2  7  278.81  10.00  16.64  0.0 
-11  2  8  5.71  2.24  3.45  180.0 
-11  2  10  546.23  16.73  23.42  180.0 
-11  2  11  1028.53  28.43  32.57  0.0 
-11  2  12  302.38  10.96  17.90  180.0 
-11  2  13  53.48  4.25  7.11  180.0 
-11  2  14  938.10  25.59  30.30  180.0 
-11  2  15  48.83  4.47  7.20  180.0 
-11  2  16  29.89  3.22  5.55  180.0 
-11  2  17  94.45  5.18  10.22  180.0 
-11  2  19  71.61  4.62  8.27  180.0 
-11  2  20  5.94  2.81  2.44  0.0 
-11  2  21  168.96  8.26  13.19  180.0 
-11  2  22  63.29  4.60  7.86  180.0 
-11  2  23  127.85  6.78  10.84  0.0 
-11  2  25  439.94  18.93  20.97  0.0 
-11  2  26  12.51  4.73  2.99  0.0 
-11  2  27  47.35  6.47  7.79  180.0 
-11  2  28  53.05  6.69  7.54  180.0 
-11  2  29  15.33  6.53  2.59  0.0 
-11  2  30  62.62  9.39  8.20  0.0 
-11  2  31  68.55  8.14  8.75  180.0 
-11  2  34  22.17  6.34  4.59  180.0 
-11  2  36  57.53  8.33  7.17  0.0 
-11  2  37  39.26  7.53  5.93  0.0 
-11  3  1  71.60  4.16  9.19  0.0 
-11  3  2  137.58  5.89  12.14  0.0 
-11  3  3  621.20  18.00  24.87  180.0 
-11  3  4  379.80  14.32  19.46  180.0 
-11  3  5  36.22  3.72  6.02  180.0 
-11  3  6  82.28  4.87  9.27  180.0 
-11  3  7  380.91  12.29  19.95  0.0 
-11  3  8  504.93  14.78  22.61  0.0 
-11  3  9  82.00  4.42  9.79  180.0 
-11  3  10  205.62  8.54  14.64  0.0 
-11  3  11  1290.48  33.41  36.48  0.0 
-11  3  12  118.20  6.02  10.85  180.0 
-11  3  13  56.86  3.92  7.38  0.0 
-11  3  14  2079.87  49.89  45.08  180.0 
-11  3  15  44.89  4.26  7.03  180.0 
-11  3  16  47.08  4.46  7.41  0.0 
-11  3  17  14.54  2.93  3.83  180.0 
-11  3  18  252.80  9.09  15.90  0.0 
-11  3  19  71.72  4.38  8.10  180.0 
-11  3  21  163.65  7.62  12.61  180.0 
-11  3  22  46.51  5.10  7.26  180.0 
-11  3  23  191.47  9.09  13.32  180.0 
-11  3  24  941.13  28.12  29.95  0.0 
-11  3  25  20.82  4.15  4.44  0.0 
-11  3  26  67.13  6.43  8.67  180.0 
-11  3  27  306.52  13.80  17.35  0.0 
-11  3  30  198.82  12.64  13.94  180.0 
-11  3  31  30.63  6.79  5.64  0.0 
-11  4  1  615.21  17.09  25.33  0.0 
-11  4  3  197.33  7.70  13.97  180.0 
-11  4  4  102.57  5.74  10.58  0.0 
-11  4  6  119.23  5.91  11.33  180.0 
-11  4  8  212.11  9.24  14.62  180.0 
-11  4  9  10.34  3.33  3.59  0.0 
-11  4  10  269.11  8.90  16.49  0.0 
-11  4  11  140.01  7.11  11.62  0.0 
-11  4  12  495.58  14.77  22.24  0.0 
-11  4  13  11.15  2.77  3.78  180.0 
-11  4  14  108.39  6.54  10.48  180.0 
-11  4  15  88.23  5.68  9.30  180.0 
-11  4  17  133.46  6.47  11.42  0.0 
-11  4  18  110.11  6.00  10.19  0.0 
-11  4  19  478.32  16.41  21.18  180.0 
-11  4  20  49.12  4.18  6.60  0.0 
-11  4  21  110.72  7.52  10.85  180.0 
-11  4  23  39.00  4.85  6.77  0.0 
-11  4  26  158.03  10.79  12.81  0.0 
-11  4  27  22.07  4.54  4.29  180.0 
-11  4  29  156.10  10.34  12.40  180.0 
-11  4  30  220.99  12.62  14.64  0.0 
-11  4  32  42.74  11.21  7.54  180.0 
-11  4  35  14.93  6.66  4.44  0.0 
-11  5  1  66.89  3.90  8.15  180.0 
-11  5  2  6.24  2.42  1.19  180.0 
-11  5  3  106.95  5.37  10.19  0.0 
-11  5  4  103.59  5.21  10.27  180.0 
-11  5  5  27.78  3.21  5.46  0.0 
-11  5  6  163.01  6.75  13.25  180.0 
-11  5  8  47.05  3.50  7.19  0.0 
-11  5  10  374.12  11.47  19.38  0.0 
-11  5  11  33.35  3.74  5.89  0.0 
-11  5  12  16.82  2.89  4.38  0.0 
-11  5  13  346.25  14.53  18.73  0.0 
-11  5  14  384.66  14.01  19.37  180.0 
-11  5  15  81.88  5.31  8.75  180.0 
-11  5  16  282.96  11.60  17.07  0.0 
-11  5  17  318.30  11.26  17.05  0.0 
-11  5  18  1760.34  44.96  40.92  0.0 
-11  5  19  62.93  4.78  8.06  180.0 
-11  5  20  640.15  19.61  24.83  180.0 
-11  5  21  7.75  3.18  3.26  0.0 
-11  5  22  39.75  5.38  6.32  180.0 
-11  5  23  564.27  19.96  23.00  180.0 
-11  5  24  16.53  4.21  3.45  180.0 
-11  5  25  118.22  7.64  11.00  0.0 
-11  5  26  16.33  4.21  4.19  0.0 
-11  5  28  149.75  9.47  12.72  180.0 
-11  5  31  37.45  6.92  6.10  180.0 
-11  5  32  46.82  9.07  7.96  0.0 
-11  6  1  96.01  4.63  9.71  180.0 
-11  6  5  924.64  24.34  30.66  180.0 
-11  6  7  23.87  3.27  5.20  0.0 
-11  6  8  899.66  25.92  30.05  180.0 
-11  6  9  57.57  3.90  7.90  0.0 
-11  6  10  163.85  7.32  13.20  0.0 
-11  6  11  175.74  9.29  13.91  180.0 
-11  6  12  607.17  18.06  24.84  0.0 
-11  6  13  21.89  3.21  5.24  0.0 
-11  6  14  548.08  16.71  23.41  180.0 
-11  6  15  168.39  8.01  12.89  180.0 
-11  6  16  1144.21  37.02  33.69  180.0 
-11  6  17  174.19  8.54  13.11  0.0 
-11  6  18  32.84  4.06  5.93  180.0 
-11  6  19  39.30  4.27  6.10  180.0 
-11  6  20  199.05  9.02  13.79  0.0 
-11  6  21  198.02  8.51  13.84  180.0 
-11  6  22  21.71  4.21  5.60  180.0 
-11  6  23  608.95  19.63  24.37  0.0 
-11  6  24  8.91  4.43  2.83  180.0 
-11  6  26  9.63  4.61  3.66  0.0 
-11  6  27  17.47  5.03  3.95  0.0 
-11  6  28  195.34  11.24  14.35  0.0 
-11  6  30  50.47  6.77  7.96  180.0 
-11  6  33  166.90  14.10  12.67  0.0 
-11  7  4  618.38  17.13  25.03  180.0 
-11  7  5  260.52  8.80  16.37  0.0 
-11  7  6  34.25  3.18  6.23  180.0 
-11  7  7  553.43  16.11  23.37  180.0 
-11  7  8  65.17  4.24  8.44  180.0 
-11  7  9  78.48  4.63  9.01  180.0 
-11  7  10  12.20  3.04  3.05  0.0 
-11  7  11  40.13  3.95  6.29  0.0 
-11  7  12  23.44  3.68  5.25  180.0 
-11  7  13  10.40  3.61  3.61  180.0 
-11  7  14  63.80  5.95  8.25  180.0 
-11  7  15  455.01  16.12  21.04  0.0 
-11  7  16  339.47  12.76  18.18  0.0 
-11  7  17  35.20  5.63  5.19  0.0 
-11  7  18  453.39  17.11  20.68  0.0 
-11  7  19  673.57  22.29  24.92  0.0 
-11  7  20  62.95  4.96  8.27  180.0 
-11  7  21  373.65  13.08  18.76  180.0 
-11  7  23  40.41  5.08  6.57  0.0 
-11  7  25  107.24  8.67  10.82  180.0 
-11  7  26  22.02  5.18  5.03  0.0 
-11  7  28  18.24  6.29  4.05  180.0 
-11  7  31  45.27  8.19  6.36  180.0 
-11  7  32  84.88  11.89  9.46  0.0 
-11  7  35  101.26  10.80  8.96  0.0 
-11  7  36  70.27  8.89  8.60  0.0 
-11  8  1  144.40  6.15  12.29  0.0 
-11  8  2  71.58  5.32  8.70  0.0 
-11  8  3  45.90  4.68  7.14  180.0 
-11  8  4  710.02  22.77  26.57  0.0 
-11  8  5  66.35  4.43  8.45  0.0 
-11  8  6  49.15  4.42  6.90  180.0 
-11  8  7  93.78  5.59  9.53  0.0 
-11  8  8  583.89  17.75  23.98  180.0 
-11  8  9  85.78  5.67  9.44  0.0 
-11  8  11  126.79  6.48  11.73  0.0 
-11  8  12  153.64  7.63  12.18  0.0 
-11  8  13  27.84  4.00  5.34  180.0 
-11  8  14  178.93  8.51  13.31  180.0 
-11  8  16  1958.11  50.49  43.67  180.0 
-11  8  18  120.93  7.05  11.18  0.0 
-11  8  19  346.81  12.65  18.29  180.0 
-11  8  20  504.04  16.70  21.62  0.0 
-11  8  21  147.22  8.43  12.01  180.0 
-11  8  22  74.81  7.13  9.07  0.0 
-11  8  23  118.96  7.50  11.33  180.0 
-11  8  24  100.89  7.07  10.09  180.0 
-11  8  26  22.79  5.17  4.34  0.0 
-11  8  27  27.23  5.66  5.11  180.0 
-11  8  29  58.28  7.11  7.23  180.0 
-11  8  30  27.99  5.56  5.03  180.0 
-11  8  31  12.07  5.36  4.69  0.0 
-11  8  34  11.92  5.62  2.67  0.0 
-11  8  35  47.92  8.37  6.56  180.0 
-11  9  2  52.61  4.09  7.41  0.0 
-11  9  4  23.36  4.45  5.84  180.0 
-11  9  5  62.90  4.58  8.14  0.0 
-11  9  7  86.88  5.57  9.05  180.0 
-11  9  8  754.13  21.51  27.19  0.0 
-11  9  9  55.56  5.71  7.64  180.0 
-11  9  10  310.93  13.08  17.77  180.0 
-11  9  12  43.74  4.86  7.15  180.0 
-11  9  13  102.42  6.59  10.16  0.0 
-11  9  16  11.05  4.35  3.70  180.0 
-11  9  18  69.48  5.90  9.07  180.0 
-11  9  19  14.35  4.38  2.05  180.0 
-11  9  20  109.92  7.71  10.66  0.0 
-11  9  21  34.20  4.99  6.06  180.0 
-11  9  22  129.63  9.41  11.52  0.0 
-11  9  23  75.96  6.71  8.89  180.0 
-11  9  24  444.32  17.14  20.39  0.0 
-11  9  26  16.58  5.45  4.22  180.0 
-11  9  28  42.16  6.77  7.11  0.0 
-11  9  30  244.49  16.75  14.96  180.0 
-11  9  31  199.46  12.68  13.25  180.0 
-11  9  32  232.00  16.41  14.80  180.0 
-11  10  2  27.92  3.65  5.36  0.0 
-11  10  3  23.89  3.57  5.15  180.0 
-11  10  4  22.10  3.54  4.57  0.0 
-11  10  5  20.53  3.69  4.61  0.0 
-11  10  6  139.23  7.77  12.20  180.0 
-11  10  7  275.16  11.69  17.01  0.0 
-11  10  8  545.21  18.08  22.47  180.0 
-11  10  10  112.03  8.41  10.48  0.0 
-11  10  11  28.02  4.29  6.11  0.0 
-11  10  12  614.53  19.23  24.43  0.0 
-11  10  13  173.29  9.01  13.13  180.0 
-11  10  15  24.84  4.62  5.93  0.0 
-11  10  16  74.86  6.05  9.40  180.0 
-11  10  17  76.47  6.52  9.37  180.0 
-11  10  20  238.68  11.49  15.28  0.0 
-11  10  21  28.94  5.29  5.33  180.0 
-11  10  22  21.23  7.18  5.06  180.0 
-11  10  23  63.12  6.54  8.10  180.0 
-11  10  25  15.27  5.32  4.92  0.0 
-11  10  26  53.66  6.31  8.02  180.0 
-11  10  28  82.18  8.93  8.48  0.0 
-11  10  30  37.13  7.06  5.65  0.0 
-11  10  31  47.17  8.09  7.44  0.0 
-11  10  32  24.68  6.26  4.95  180.0 
-11  11  1  7.26  3.62  2.80  180.0 
-11  11  2  24.60  3.83  5.14  180.0 
-11  11  4  146.20  8.03  11.89  180.0 
-11  11  6  121.76  11.44  10.92  0.0 
-11  11  7  335.35  13.72  17.89  0.0 
-11  11  8  235.60  10.59  14.88  180.0 
-11  11  9  38.00  5.05  6.78  180.0 
-11  11  10  245.96  15.32  15.46  180.0 
-11  11  11  19.66  4.68  4.36  0.0 
-11  11  12  32.11  5.70  6.73  180.0 
-11  11  13  363.39  14.72  18.85  0.0 
-11  11  14  686.27  22.96  25.65  0.0 
-11  11  15  75.14  6.93  7.92  180.0 
-11  11  16  49.64  7.43  8.15  0.0 
-11  11  18  93.76  8.34  10.26  180.0 
-11  11  19  27.51  5.01  5.87  180.0 
-11  11  20  122.19  11.09  10.84  0.0 
-11  11  22  213.74  11.89  14.09  0.0 
-11  11  24  19.10  7.51  5.19  180.0 
-11  11  25  42.10  6.04  6.52  0.0 
-11  11  26  110.75  8.95  10.59  0.0 
-11  11  27  251.08  14.05  15.15  0.0 
-11  11  31  49.60  8.45  6.99  0.0 
-11  11  32  18.13  8.56  3.88  0.0 
-11  12  1  101.16  6.82  10.50  180.0 
-11  12  3  529.89  17.41  23.18  0.0 
-11  12  5  10.20  4.43  3.98  180.0 
-11  12  6  252.24  12.16  15.98  180.0 
-11  12  7  340.30  15.72  18.38  0.0 
-11  12  9  77.31  6.81  9.09  0.0 
-11  12  10  19.53  4.86  5.42  180.0 
-11  12  11  855.12  28.06  28.57  180.0 
-11  12  12  120.16  8.50  10.95  0.0 
-11  12  13  61.51  6.95  7.90  0.0 
-11  12  15  52.96  6.18  7.71  180.0 
-11  12  16  37.30  5.27  5.97  180.0 
-11  12  17  20.54  5.03  4.90  180.0 
-11  12  18  21.64  5.25  5.11  180.0 
-11  12  24  20.76  5.64  5.23  180.0 
-11  12  25  51.40  6.76  7.47  180.0 
-11  12  29  21.52  6.62  5.42  0.0 
-11  12  30  302.82  18.10  16.87  0.0 
-11  13  1  170.60  9.08  12.86  180.0 
-11  13  2  28.73  4.60  5.26  180.0 
-11  13  3  95.97  7.15  10.38  180.0 
-11  13  4  43.26  5.49  7.42  0.0 
-11  13  9  16.47  4.68  4.87  180.0 
-11  13  10  692.14  24.82  25.28  180.0 
-11  13  11  31.34  5.29  5.97  180.0 
-11  13  12  89.25  7.68  9.92  0.0 
-11  13  14  650.95  32.69  24.60  0.0 
-11  13  16  39.81  5.60  6.62  0.0 
-11  13  17  181.69  10.72  13.31  180.0 
-11  13  18  45.76  6.23  6.85  180.0 
-11  13  20  23.45  5.67  4.81  0.0 
-11  13  21  26.64  9.51  5.66  180.0 
-11  13  24  80.68  9.61  10.02  180.0 
-11  13  27  96.16  9.58  10.07  180.0 
-11  13  29  45.55  7.94  7.02  0.0 
-11  14  1  160.63  10.00  12.35  0.0 
-11  14  2  46.77  6.94  7.15  0.0 
-11  14  3  74.99  6.83  8.56  180.0 
-11  14  4  13.87  5.27  3.59  180.0 
-11  14  5  21.75  6.04  4.87  0.0 
-11  14  6  101.10  8.31  10.45  0.0 
-11  14  8  271.68  13.49  16.63  0.0 
-11  14  9  27.05  6.25  6.42  180.0 
-11  14  10  123.22  8.69  11.37  180.0 
-11  14  11  122.34  9.35  11.50  180.0 
-11  14  13  26.89  6.24  5.30  0.0 
-11  14  14  59.28  9.25  7.89  0.0 
-11  14  15  196.23  12.70  14.39  0.0 
-11  14  16  16.05  5.79  2.03  180.0 
-11  14  17  77.85  8.30  8.63  180.0 
-11  14  22  21.89  6.12  5.14  0.0 
-11  14  23  196.42  14.50  13.19  180.0 
-11  14  25  211.19  15.02  13.64  180.0 
-11  14  26  71.03  9.34  8.97  180.0 
-11  14  27  70.81  10.10  8.32  0.0 
-11  15  1  22.66  5.99  5.16  180.0 
-11  15  2  17.42  5.34  4.47  180.0 
-11  15  5  177.07  11.03  13.51  0.0 
-11  15  9  70.29  7.91  8.52  0.0 
-11  15  10  155.62  11.15  12.71  180.0 
-11  15  11  167.76  11.11  13.32  180.0 
-11  15  12  25.59  5.37  5.38  180.0 
-11  15  14  301.74  15.66  16.53  0.0 
-11  15  16  92.63  10.47  8.53  180.0 
-11  15  17  18.54  8.97  3.28  0.0 
-11  15  18  19.12  6.99  3.84  0.0 
-11  15  19  202.27  14.88  14.48  0.0 
-11  15  20  33.43  7.05  5.97  0.0 
-11  15  21  27.48  9.72  5.80  0.0 
-11  15  22  92.89  10.90  9.29  0.0 
-11  15  23  178.83  21.51  13.78  0.0 
-11  16  3  66.32  12.82  8.48  180.0 
-11  16  4  86.89  8.92  9.89  180.0 
-11  16  5  55.27  7.19  7.34  0.0 
-11  16  6  52.69  7.58  7.49  0.0 
-11  16  7  58.77  9.91  7.81  0.0 
-11  16  10  65.03  8.40  7.63  180.0 
-11  16  11  23.87  10.28  4.76  0.0 
-11  16  12  283.08  17.75  15.97  180.0 
-11  16  13  134.51  11.10  12.02  0.0 
-11  16  14  169.09  11.85  12.94  0.0 
-11  16  17  200.42  13.29  13.80  180.0 
-11  16  19  36.65  7.78  6.63  180.0 
-11  16  21  16.54  7.26  3.59  0.0 
-11  16  23  99.94  16.27  10.72  180.0 
-11  17  4  14.52  6.32  3.73  180.0 
-11  17  5  43.23  7.69  7.35  180.0 
-11  17  7  191.39  13.35  13.81  0.0 
-11  17  8  52.78  7.94  6.85  180.0 
-11  17  9  117.26  10.53  11.06  180.0 
-11  17  10  14.71  7.16  2.64  180.0 
-11  17  11  29.82  8.30  5.50  180.0 
-11  17  12  29.54  7.65  6.17  180.0 
-11  17  13  56.99  8.95  7.16  180.0 
-11  17  15  21.20  7.65  5.67  180.0 
-11  17  16  28.18  7.99  5.60  0.0 
-11  17  17  33.30  10.93  5.76  180.0 
-11  17  18  34.93  8.58  5.05  180.0 
-11  17  19  42.49  10.75  7.60  180.0 
-11  17  20  213.84  17.73  14.42  0.0 
-11  18  1  40.27  8.46  7.60  180.0 
-11  18  5  43.95  9.55  6.99  0.0 
-11  18  7  69.78  9.39  8.91  0.0 
-11  18  8  34.26  7.12  6.69  0.0 
-11  18  10  25.00  6.47  5.78  180.0 
-11  18  14  34.58  13.71  6.10  0.0 
-11  18  16  124.26  13.37  11.22  0.0 
-11  19  3  17.35  7.38  5.00  180.0 
-10  0  2  132.72  7.38  11.64  0.0 
-10  0  4  318.32  12.64  17.41  0.0 
-10  0  6  1465.15  45.16  37.92  0.0 
-10  0  8  3633.66  88.22  59.67  180.0 
-10  0  10  166.76  10.51  12.55  0.0 
-10  0  12  273.31  12.00  16.90  0.0 
-10  0  14  47.77  8.35  6.88  0.0 
-10  0  16  214.00  10.19  14.81  180.0 
-10  0  18  62.23  6.45  7.66  0.0 
-10  0  20  56.89  5.35  7.49  0.0 
-10  0  22  1202.65  47.69  34.30  180.0 
-10  0  26  81.50  22.98  9.99  180.0 
-10  0  28  165.70  15.07  12.84  0.0 
-10  0  30  17.32  7.86  3.70  0.0 
-10  0  34  39.31  8.88  5.97  0.0 
-10  0  38  49.12  12.42  6.69  180.0 
-10  1  1  197.45  6.68  14.37  0.0 
-10  1  2  559.80  15.33  23.42  0.0 
-10  1  4  24.97  3.67  5.52  180.0 
-10  1  5  192.72  7.44  13.71  180.0 
-10  1  6  805.97  21.30  28.35  0.0 
-10  1  7  1109.29  28.27  32.72  180.0 
-10  1  8  232.59  9.34  15.44  180.0 
-10  1  9  114.25  5.23  10.75  180.0 
-10  1  10  418.62  13.17  20.49  180.0 
-10  1  11  2580.61  62.26  50.44  0.0 
-10  1  12  241.53  8.86  16.02  180.0 
-10  1  13  20.04  2.82  4.15  180.0 
-10  1  14  30.79  2.94  5.68  180.0 
-10  1  15  195.74  7.58  14.02  180.0 
-10  1  17  103.86  4.88  10.15  0.0 
-10  1  18  9.96  2.29  3.49  0.0 
-10  1  21  15.26  3.12  3.72  0.0 
-10  1  23  50.11  4.75  7.02  180.0 
-10  1  24  563.68  18.39  23.33  180.0 
-10  1  25  44.21  4.96  6.78  180.0 
-10  1  26  206.80  10.76  14.42  180.0 
-10  1  27  190.40  10.95  14.10  0.0 
-10  1  28  66.01  7.03  8.26  180.0 
-10  1  29  398.49  20.03  19.73  0.0 
-10  1  30  30.79  5.79  6.11  180.0 
-10  1  32  67.50  7.23  8.70  0.0 
-10  1  34  89.61  8.40  10.20  0.0 
-10  1  37  16.38  7.79  3.64  180.0 
-10  1  38  17.44  8.56  4.51  180.0 
-10  1  39  82.33  10.46  8.91  180.0 
-10  2  1  1808.15  43.33  41.94  180.0 
-10  2  2  47.60  2.89  7.12  180.0 
-10  2  3  678.64  17.87  25.93  0.0 
-10  2  4  2268.13  55.51  46.92  0.0 
-10  2  5  243.01  10.37  15.92  180.0 
-10  2  6  131.36  5.45  11.12  0.0 
-10  2  7  88.96  5.33  9.82  180.0 
-10  2  8  696.87  18.93  26.12  180.0 
-10  2  9  301.60  9.98  17.77  180.0 
-10  2  10  551.05  15.66  23.68  180.0 
-10  2  11  509.95  15.11  23.10  0.0 
-10  2  12  149.69  6.37  12.59  0.0 
-10  2  13  78.15  4.23  8.89  0.0 
-10  2  14  1097.15  27.45  33.25  180.0 
-10  2  15  35.55  3.12  6.35  180.0 
-10  2  16  19.53  2.50  4.43  0.0 
-10  2  17  279.08  9.53  16.89  0.0 
-10  2  18  18.86  3.59  4.49  0.0 
-10  2  19  11.23  2.97  2.96  180.0 
-10  2  20  19.60  3.15  4.39  0.0 
-10  2  22  16.05  3.31  4.69  0.0 
-10  2  23  75.82  5.11  8.93  180.0 
-10  2  24  461.50  15.56  21.30  180.0 
-10  2  27  67.82  6.35  8.33  180.0 
-10  2  28  17.77  5.85  4.68  180.0 
-10  2  29  13.70  4.53  3.42  0.0 
-10  2  30  34.78  5.88  6.28  180.0 
-10  2  32  33.09  6.11  5.72  180.0 
-10  2  35  16.27  6.53  4.05  180.0 
-10  2  38  30.32  7.36  4.75  180.0 
-10  3  1  483.51  13.46  22.21  180.0 
-10  3  2  865.89  23.28  29.18  180.0 
-10  3  3  858.27  22.37  29.03  0.0 
-10  3  4  19.54  2.69  5.02  180.0 
-10  3  5  118.38  5.22  11.08  0.0 
-10  3  6  191.02  7.10  13.96  0.0 
-10  3  8  141.73  5.39  12.27  0.0 
-10  3  9  410.87  11.92  20.36  0.0 
-10  3  10  566.30  15.30  24.47  180.0 
-10  3  11  832.74  21.90  29.59  0.0 
-10  3  12  72.88  4.10  8.89  0.0 
-10  3  13  227.56  9.48  15.30  0.0 
-10  3  14  201.39  7.68  14.29  180.0 
-10  3  15  226.28  8.44  15.00  180.0 
-10  3  16  308.83  11.71  17.44  0.0 
-10  3  18  15.24  2.68  3.96  180.0 
-10  3  19  494.75  14.40  21.70  0.0 
-10  3  20  288.55  9.88  17.17  0.0 
-10  3  22  156.10  7.22  12.34  0.0 
-10  3  24  30.21  4.35  5.64  180.0 
-10  3  25  45.15  5.60  7.37  180.0 
-10  3  32  93.93  8.72  9.69  0.0 
-10  3  34  336.54  16.73  18.11  0.0 
-10  4  1  267.77  8.35  16.21  0.0 
-10  4  2  1688.70  42.44  40.84  0.0 
-10  4  4  165.79  6.03  13.22  0.0 
-10  4  5  1205.45  29.65  34.32  0.0 
-10  4  6  36.21  2.58  6.20  180.0 
-10  4  7  229.40  7.98  15.73  180.0 
-10  4  8  25.39  2.99  5.13  180.0 
-10  4  9  21.65  3.17  5.22  180.0 
-10  4  10  132.40  5.94  11.78  180.0 
-10  4  11  116.33  7.61  10.64  0.0 
-10  4  12  496.99  14.30  22.44  180.0 
-10  4  13  23.88  2.69  5.28  0.0 
-10  4  14  120.13  6.00  11.33  180.0 
-10  4  15  279.90  9.57  16.94  180.0 
-10  4  17  12.39  2.82  2.49  0.0 
-10  4  18  228.20  9.98  15.16  0.0 
-10  4  19  155.41  6.64  12.54  0.0 
-10  4  22  586.21  18.21  23.51  0.0 
-10  4  23  30.69  4.25  5.63  0.0 
-10  4  24  52.77  4.89  7.48  180.0 
-10  4  25  101.39  6.96  10.15  180.0 
-10  4  27  21.56  4.31  4.83  0.0 
-10  4  28  31.76  5.74  5.63  0.0 
-10  4  30  154.86  10.45  12.66  180.0 
-10  4  33  49.92  7.91  7.63  0.0 
-10  4  34  22.38  5.73  3.94  0.0 
-10  4  35  33.51  6.23  6.38  180.0 
-10  4  36  66.05  9.07  7.36  0.0 
-10  5  2  2678.83  65.49  51.04  180.0 
-10  5  3  72.29  3.84  8.64  180.0 
-10  5  4  67.53  5.25  8.46  180.0 
-10  5  5  206.38  7.21  14.43  0.0 
-10  5  6  18.48  2.99  4.73  0.0 
-10  5  7  208.31  8.79  14.91  180.0 
-10  5  8  32.27  3.03  5.86  0.0 
-10  5  10  205.03  7.48  14.66  0.0 
-10  5  11  11.43  2.30  3.66  180.0 
-10  5  13  14.55  2.85  4.27  180.0 
-10  5  15  383.49  12.56  19.21  180.0 
-10  5  16  413.83  13.03  20.91  180.0 
-10  5  18  45.16  4.07  6.44  0.0 
-10  5  19  97.29  5.35  9.88  180.0 
-10  5  20  207.36  8.11  14.35  180.0 
-10  5  21  789.98  21.83  27.18  0.0 
-10  5  22  80.23  6.01  8.74  0.0 
-10  5  23  24.45  4.17  4.70  180.0 
-10  5  24  120.90  8.65  11.42  0.0 
-10  5  25  33.06  5.32  5.82  180.0 
-10  5  26  71.30  6.01  8.25  180.0 
-10  5  27  37.42  4.95  6.92  0.0 
-10  5  29  59.63  8.12  7.64  180.0 
-10  5  30  113.41  11.59  10.84  180.0 
-10  5  31  20.93  6.16  5.79  0.0 
-10  5  32  28.81  6.73  5.63  180.0 
-10  5  35  52.30  10.09  8.00  0.0 
-10  6  1  241.91  10.94  15.81  180.0 
-10  6  2  23.18  3.31  5.48  180.0 
-10  6  3  297.84  9.38  17.61  0.0 
-10  6  4  109.92  4.98  10.80  180.0 
-10  6  5  234.51  7.89  15.89  0.0 
-10  6  6  1010.62  25.80  31.97  180.0 
-10  6  7  362.61  11.29  18.91  0.0 
-10  6  8  343.78  11.11  18.89  0.0 
-10  6  9  49.07  3.85  7.33  0.0 
-10  6  10  116.35  5.31  10.84  0.0 
-10  6  11  466.19  13.46  21.74  0.0 
-10  6  12  309.55  13.59  18.14  180.0 
-10  6  13  56.19  4.27  7.51  180.0 
-10  6  15  519.71  15.45  22.63  180.0 
-10  6  16  9.14  3.21  3.49  0.0 
-10  6  17  505.67  16.14  22.60  180.0 
-10  6  18  298.99  11.30  16.94  180.0 
-10  6  20  32.90  3.90  6.03  180.0 
-10  6  22  76.67  5.53  8.80  180.0 
-10  6  27  185.12  10.64  13.71  0.0 
-10  6  29  20.77  6.22  4.87  180.0 
-10  6  30  64.13  7.29  8.10  180.0 
-10  6  31  12.75  6.02  4.44  180.0 
-10  6  32  91.76  9.01  9.66  180.0 
-10  6  34  27.22  6.92  4.66  0.0 
-10  6  35  98.32  10.03  9.93  180.0 
-10  7  1  91.87  4.67  9.73  0.0 
-10  7  2  42.49  3.80  7.16  180.0 
-10  7  3  390.11  12.48  19.79  0.0 
-10  7  4  21.70  3.09  4.90  180.0 
-10  7  5  1036.80  26.72  32.56  180.0 
-10  7  6  5.59  2.53  2.93  0.0 
-10  7  8  144.05  7.48  11.78  180.0 
-10  7  9  13.51  2.60  3.88  0.0 
-10  7  10  33.94  3.40  5.55  0.0 
-10  7  11  133.71  6.82  11.37  0.0 
-10  7  13  117.53  6.23  10.88  0.0 
-10  7  14  26.11  3.83  4.70  180.0 
-10  7  15  1683.13  42.70  40.16  0.0 
-10  7  16  16.44  3.32  4.19  180.0 
-10  7  17  102.79  5.88  10.17  180.0 
-10  7  18  193.55  8.10  13.89  0.0 
-10  7  20  9.47  3.23  3.56  180.0 
-10  7  24  33.36  4.61  6.27  0.0 
-10  7  25  56.04  6.13  8.32  180.0 
-10  7  26  29.86  5.40  5.66  180.0 
-10  7  27  73.15  6.93  8.74  0.0 
-10  7  28  12.10  5.04  4.32  0.0 
-10  7  29  396.82  17.17  19.51  0.0 
-10  7  30  46.67  7.86  6.55  180.0 
-10  7  31  18.66  5.51  4.33  180.0 
-10  7  32  31.53  6.96  6.05  0.0 
-10  7  33  96.24  9.61  9.84  0.0 
-10  7  34  55.90  7.90  7.13  0.0 
-10  7  35  97.14  10.70  9.81  180.0 
-10  8  1  48.78  3.52  6.94  0.0 
-10  8  2  86.63  4.39  9.96  0.0 
-10  8  3  14.28  2.83  3.82  0.0 
-10  8  4  1047.25  28.18  32.38  180.0 
-10  8  6  9.77  2.94  2.73  0.0 
-10  8  7  23.39  3.04  5.11  180.0 
-10  8  8  395.95  12.22  20.09  0.0 
-10  8  9  162.14  6.83  12.58  0.0 
-10  8  10  1374.29  34.46  36.88  0.0 
-10  8  12  193.39  7.96  13.92  180.0 
-10  8  13  98.36  6.05  10.11  0.0 
-10  8  15  228.75  9.28  15.11  180.0 
-10  8  16  330.68  11.87  17.80  0.0 
-10  8  17  159.63  8.51  12.79  0.0 
-10  8  18  395.88  13.81  19.50  180.0 
-10  8  19  8.96  3.61  3.74  0.0 
-10  8  21  26.38  4.01  5.69  180.0 
-10  8  22  43.74  4.65  7.44  180.0 
-10  8  23  15.08  4.66  4.81  0.0 
-10  8  26  115.90  8.39  11.21  0.0 
-10  8  28  26.13  6.74  4.83  180.0 
-10  8  30  64.54  7.19  7.98  180.0 
-10  8  31  42.79  6.60  6.39  180.0 
-10  8  32  45.54  6.56  6.23  180.0 
-10  8  33  23.10  6.52  6.21  180.0 
-10  8  35  24.64  6.48  4.68  180.0 
-10  8  36  61.70  8.48  7.89  0.0 
-10  9  1  64.80  4.40  8.23  180.0 
-10  9  2  552.92  16.12  23.42  0.0 
-10  9  3  56.22  4.13  7.74  180.0 
-10  9  5  518.95  14.94  22.76  180.0 
-10  9  6  426.41  14.16  20.66  180.0 
-10  9  7  173.19  7.09  13.12  180.0 
-10  9  8  97.81  6.58  10.41  180.0 
-10  9  9  258.15  9.51  16.29  0.0 
-10  9  10  251.85  9.64  15.96  180.0 
-10  9  11  215.13  10.74  14.29  180.0 
-10  9  12  227.89  9.09  14.79  0.0 
-10  9  14  324.97  12.17  18.09  180.0 
-10  9  15  226.43  11.01  14.26  0.0 
-10  9  16  180.51  8.80  13.25  0.0 
-10  9  17  175.80  8.66  13.02  180.0 
-10  9  18  25.25  4.05  5.35  0.0 
-10  9  19  127.54  7.11  11.43  180.0 
-10  9  20  8.87  4.12  3.42  0.0 
-10  9  21  14.72  4.03  3.71  0.0 
-10  9  22  41.21  4.90  6.25  180.0 
-10  9  24  191.16  11.49  13.61  180.0 
-10  9  26  207.08  10.74  13.98  0.0 
-10  9  28  17.69  5.24  5.55  180.0 
-10  9  29  17.75  7.89  4.46  0.0 
-10  9  30  57.14  7.23  7.41  0.0 
-10  9  32  123.93  9.68  11.48  0.0 
-10  9  33  20.03  6.19  5.06  0.0 
-10  9  34  37.87  7.01  5.65  0.0 
-10  10  2  187.63  8.21  13.58  0.0 
-10  10  3  706.10  19.91  26.29  0.0 
-10  10  4  518.50  16.41  22.48  180.0 
-10  10  5  272.85  9.61  16.64  180.0 
-10  10  6  1394.81  38.81  36.94  180.0 
-10  10  7  95.36  7.01  9.60  0.0 
-10  10  8  670.93  22.46  25.62  0.0 
-10  10  9  19.68  5.17  4.93  180.0 
-10  10  10  74.54  5.61  8.69  180.0 
-10  10  11  80.18  5.92  9.19  0.0 
-10  10  12  808.58  24.66  27.48  180.0 
-10  10  13  110.42  6.80  10.39  180.0 
-10  10  15  18.42  4.13  5.01  0.0 
-10  10  16  13.00  4.10  3.57  0.0 
-10  10  17  287.17  12.39  16.99  0.0 
-10  10  19  55.09  5.70  8.35  0.0 
-10  10  20  194.97  10.09  14.21  180.0 
-10  10  21  13.35  4.72  3.79  180.0 
-10  10  27  68.36  6.82  8.57  180.0 
-10  10  28  141.49  10.41  11.40  0.0 
-10  10  30  67.24  8.07  7.67  180.0 
-10  10  34  125.47  11.22  10.38  0.0 
-10  11  1  33.33  4.03  5.67  0.0 
-10  11  2  899.10  26.80  29.82  0.0 
-10  11  3  59.21  4.98  8.00  0.0 
-10  11  5  48.62  7.28  7.51  0.0 
-10  11  6  1168.30  37.86  33.61  180.0 
-10  11  7  193.70  11.85  13.75  0.0 
-10  11  8  562.14  26.07  23.21  180.0 
-10  11  9  688.83  21.65  25.48  0.0 
-10  11  11  8.29  4.16  3.78  180.0 
-10  11  12  52.95  5.40  7.39  0.0 
-10  11  13  44.78  5.08  7.40  180.0 
-10  11  18  221.71  11.17  15.00  0.0 
-10  11  20  16.27  4.77  4.38  180.0 
-10  11  21  99.25  7.83  10.36  0.0 
-10  11  22  304.86  15.55  17.25  180.0 
-10  11  23  27.93  5.36  5.85  0.0 
-10  11  25  12.68  5.32  4.34  0.0 
-10  11  26  26.89  5.35  5.29  180.0 
-10  11  27  29.68  6.06  5.87  180.0 
-10  11  28  26.94  5.94  4.96  0.0 
-10  11  29  201.64  13.70  14.07  180.0 
-10  12  1  403.58  13.76  19.63  0.0 
-10  12  4  122.37  7.52  11.37  0.0 
-10  12  5  95.16  6.83  9.89  0.0 
-10  12  6  65.11  5.55  7.54  180.0 
-10  12  7  81.58  7.38  8.79  0.0 
-10  12  8  615.06  23.79  24.05  0.0 
-10  12  9  449.88  18.49  21.88  0.0 
-10  12  12  357.12  16.62  18.65  180.0 
-10  12  13  50.70  5.55  7.20  180.0 
-10  12  15  156.36  8.67  12.77  180.0 
-10  12  16  65.69  7.53  8.41  0.0 
-10  12  18  69.74  6.23  8.69  0.0 
-10  12  19  56.13  6.03  8.15  180.0 
-10  12  22  35.29  6.83  6.23  0.0 
-10  12  23  22.68  5.11  5.16  180.0 
-10  12  26  22.70  5.83  5.33  0.0 
-10  12  29  52.31  8.51  5.98  180.0 
-10  12  30  112.04  13.03  10.30  180.0 
-10  12  31  27.62  6.30  5.04  180.0 
-10  13  1  44.71  4.62  7.24  0.0 
-10  13  3  150.70  9.26  12.44  0.0 
-10  13  5  604.89  24.02  24.46  180.0 
-10  13  6  1012.35  31.10  31.03  180.0 
-10  13  7  75.89  6.72  8.62  180.0 
-10  13  8  232.05  14.94  15.35  180.0 
-10  13  9  114.82  9.25  11.12  0.0 
-10  13  10  477.02  17.85  21.61  0.0 
-10  13  11  93.63  7.53  10.06  180.0 
-10  13  12  58.74  9.02  8.09  0.0 
-10  13  15  20.60  4.88  4.95  180.0 
-10  13  16  37.77  5.62  5.85  180.0 
-10  13  17  57.55  6.18  8.01  0.0 
-10  13  18  89.35  7.64  9.98  0.0 
-10  13  21  129.73  9.79  11.28  180.0 
-10  13  24  66.28  8.71  8.67  0.0 
-10  13  27  22.65  6.69  3.90  180.0 
-10  13  28  70.34  8.49  8.66  0.0 
-10  13  29  29.79  6.30  5.65  0.0 
-10  13  30  64.73  9.36  7.70  0.0 
-10  14  1  43.21  5.19  6.91  0.0 
-10  14  2  34.02  5.02  6.46  180.0 
-10  14  3  42.37  5.72  6.72  0.0 
-10  14  5  9.61  4.63  3.58  0.0 
-10  14  6  259.10  12.77  16.44  0.0 
-10  14  9  104.98  11.08  10.18  0.0 
-10  14  10  62.21  6.50  8.27  0.0 
-10  14  11  31.01  5.16  5.98  0.0 
-10  14  12  60.91  7.51  7.78  180.0 
-10  14  13  16.51  5.41  4.09  180.0 
-10  14  17  40.44  6.25  6.47  180.0 
-10  14  19  97.41  10.17  10.56  0.0 
-10  14  21  52.94  7.64  7.31  180.0 
-10  14  22  215.79  14.78  13.83  180.0 
-10  14  23  59.67  11.61  7.87  0.0 
-10  14  24  15.24  6.77  2.79  0.0 
-10  14  26  37.29  9.06  6.32  0.0 
-10  14  27  79.64  11.58  8.58  0.0 
-10  14  28  28.18  8.17  4.90  180.0 
-10  15  1  383.53  15.92  19.28  0.0 
-10  15  2  39.31  7.13  6.58  0.0 
-10  15  5  157.35  11.00  12.52  180.0 
-10  15  7  114.67  8.96  10.80  180.0 
-10  15  8  105.01  8.75  10.89  180.0 
-10  15  9  9.88  4.90  4.03  0.0 
-10  15  10  10.67  5.20  3.92  0.0 
-10  15  11  80.09  7.51  9.18  0.0 
-10  15  12  11.43  5.35  3.92  0.0 
-10  15  13  195.69  12.77  14.07  180.0 
-10  15  14  99.11  9.08  10.26  180.0 
-10  15  16  19.01  6.28  4.07  180.0 
-10  15  17  42.25  7.15  6.11  0.0 
-10  15  18  21.33  8.22  5.06  180.0 
-10  15  21  31.71  7.94  5.76  180.0 
-10  15  24  118.94  11.52  10.56  180.0 
-10  16  2  73.10  7.25  8.80  180.0 
-10  16  3  132.52  9.17  11.52  0.0 
-10  16  4  12.74  5.37  3.30  0.0 
-10  16  5  49.54  7.41  6.70  0.0 
-10  16  7  132.24  10.54  11.80  180.0 
-10  16  10  35.07  6.89  6.12  180.0 
-10  16  11  90.76  10.96  9.30  0.0 
-10  16  12  87.36  10.20  9.32  0.0 
-10  16  15  25.93  7.66  4.91  180.0 
-10  16  18  35.03  8.68  6.36  0.0 
-10  16  20  89.56  11.24  9.15  180.0 
-10  16  22  345.05  25.71  16.68  180.0 
-10  16  23  64.93  9.91  7.87  180.0 
-10  16  24  24.31  7.84  4.58  0.0 
-10  17  8  118.36  11.54  10.81  180.0 
-10  17  9  22.44  6.48  5.84  0.0 
-10  17  10  87.77  11.20  9.35  180.0 
-10  17  11  32.46  8.58  6.23  0.0 
-10  17  13  36.89  8.25  7.04  180.0 
-10  17  15  32.04  9.45  5.67  180.0 
-10  17  20  169.72  15.45  11.58  0.0 
-10  18  1  32.08  7.79  5.35  180.0 
-10  18  3  65.31  9.82  7.78  0.0 
-10  18  4  22.57  9.14  5.51  0.0 
-10  18  5  64.53  9.21  7.75  0.0 
-10  18  6  67.23  10.13  8.51  0.0 
-10  18  9  98.62  10.03  9.93  180.0 
-10  18  11  205.77  14.15  13.78  0.0 
-10  18  12  14.94  6.93  3.31  180.0 
-10  18  16  17.52  7.37  4.77  0.0 
-10  18  18  76.90  11.29  8.74  0.0 
-10  19  2  568.55  28.98  22.88  180.0 
-10  19  3  64.89  9.89  7.04  0.0 
-10  19  5  51.83  9.24  6.91  0.0 
-10  19  11  14.60  6.60  4.01  180.0 
-10  20  2  114.31  12.46  10.92  180.0 
-10  20  5  262.06  25.74  16.37  0.0 
-9  0  2  364.25  15.12  19.35  0.0 
-9  0  4  557.43  18.21  24.27  0.0 
-9  0  6  921.65  26.81  30.23  0.0 
-9  0  8  298.70  12.43  16.96  0.0 
-9  0  10  1133.80  31.08  33.40  180.0 
-9  0  12  1891.62  50.02  43.45  0.0 
-9  0  14  1455.31  36.76  38.48  180.0 
-9  0  16  1459.59  37.37  38.46  0.0 
-9  0  18  6.12  2.97  2.02  0.0 
-9  0  20  721.59  25.96  26.17  0.0 
-9  0  22  9.32  4.02  3.58  0.0 
-9  0  24  50.88  6.27  6.73  180.0 
-9  0  26  617.86  30.16  25.13  180.0 
-9  0  28  338.60  18.73  18.26  180.0 
-9  0  30  257.10  17.11  16.48  180.0 
-9  0  32  37.35  8.06  7.63  0.0 
-9  0  34  185.32  15.21  13.87  180.0 
-9  0  36  59.22  9.95  7.63  180.0 
-9  0  38  23.92  9.01  6.03  0.0 
-9  1  1  114.03  5.32  10.97  0.0 
-9  1  2  88.26  4.07  9.62  180.0 
-9  1  3  2088.49  51.86  45.04  180.0 
-9  1  4  361.77  10.88  19.07  0.0 
-9  1  5  421.62  12.16  20.46  0.0 
-9  1  6  263.05  9.02  16.60  180.0 
-9  1  7  3007.39  71.30  54.47  0.0 
-9  1  8  336.89  10.71  18.32  0.0 
-9  1  9  716.62  18.97  26.97  180.0 
-9  1  10  6.09  2.78  3.25  0.0 
-9  1  11  673.88  18.02  26.29  180.0 
-9  1  12  9.66  2.71  3.02  180.0 
-9  1  13  35.53  3.31  6.46  180.0 
-9  1  14  208.36  7.52  14.61  0.0 
-9  1  15  67.98  3.59  8.42  0.0 
-9  1  16  320.52  9.65  18.03  180.0 
-9  1  17  29.37  2.47  5.92  180.0 
-9  1  18  14.76  2.27  4.03  0.0 
-9  1  19  380.76  11.39  19.39  180.0 
-9  1  20  46.39  3.31  6.80  0.0 
-9  1  22  194.59  7.93  13.92  180.0 
-9  1  24  51.47  4.95  7.55  0.0 
-9  1  25  276.21  11.45  16.28  0.0 
-9  1  26  145.76  8.15  12.30  180.0 
-9  1  27  651.21  24.37  25.58  0.0 
-9  1  30  122.41  8.08  11.18  180.0 
-9  1  31  61.32  6.49  7.78  180.0 
-9  1  32  48.76  6.07  7.60  0.0 
-9  1  33  16.22  5.94  4.28  0.0 
-9  2  1  26.62  2.87  5.03  180.0 
-9  2  4  508.54  13.86  22.88  180.0 
-9  2  5  644.48  17.00  25.38  180.0 
-9  2  6  523.20  14.25  22.68  0.0 
-9  2  7  8.13  2.26  2.67  0.0 
-9  2  8  532.86  14.56  22.88  180.0 
-9  2  9  1310.06  32.30  36.15  0.0 
-9  2  12  116.47  4.53  10.65  180.0 
-9  2  14  288.34  8.71  17.15  0.0 
-9  2  15  217.61  9.24  15.05  180.0 
-9  2  16  381.93  11.64  19.78  180.0 
-9  2  17  304.35  9.75  17.65  0.0 
-9  2  18  245.90  8.47  15.80  0.0 
-9  2  19  756.85  20.21  27.45  180.0 
-9  2  20  103.43  5.34  10.14  180.0 
-9  2  21  491.95  14.94  21.87  0.0 
-9  2  22  88.98  5.19  9.59  0.0 
-9  2  23  26.33  4.21  5.64  0.0 
-9  2  24  196.54  8.67  13.69  180.0 
-9  2  25  28.23  4.17  5.12  0.0 
-9  2  27  504.52  22.19  22.67  0.0 
-9  2  28  23.67  4.68  5.13  180.0 
-9  2  29  85.29  7.35  9.83  0.0 
-9  2  30  9.19  4.63  3.55  0.0 
-9  2  32  35.15  5.56  6.48  0.0 
-9  2  33  57.51  6.37  7.89  180.0 
-9  2  35  115.57  10.49  10.97  180.0 
-9  2  36  76.11  8.74  9.38  180.0 
-9  2  38  56.82  8.75  7.66  0.0 
-9  3  1  108.17  4.59  10.61  180.0 
-9  3  2  206.93  6.96  14.31  180.0 
-9  3  3  1614.71  39.17  39.69  180.0 
-9  3  4  421.21  12.59  20.77  0.0 
-9  3  5  35.46  2.70  6.07  180.0 
-9  3  6  287.92  8.72  16.82  180.0 
-9  3  7  39.36  2.81  6.72  0.0 
-9  3  8  519.16  13.67  22.79  0.0 
-9  3  9  649.69  16.80  25.63  180.0 
-9  3  10  161.91  5.75  13.20  0.0 
-9  3  11  312.96  9.22  17.87  180.0 
-9  3  12  285.51  8.75  17.33  0.0 
-9  3  13  40.18  3.59  6.39  0.0 
-9  3  15  52.77  4.44  7.52  0.0 
-9  3  16  271.67  8.96  16.47  180.0 
-9  3  17  445.23  13.12  21.41  0.0 
-9  3  18  29.55  2.74  5.77  180.0 
-9  3  19  13.92  2.39  4.28  180.0 
-9  3  20  28.43  3.58  5.29  180.0 
-9  3  21  87.73  5.02  9.32  180.0 
-9  3  22  38.57  3.78  5.94  0.0 
-9  3  24  213.74  8.86  14.25  180.0 
-9  3  25  103.68  6.01  10.21  0.0 
-9  3  26  154.53  9.82  12.39  0.0 
-9  3  27  91.62  7.21  9.78  0.0 
-9  3  28  19.33  4.60  4.74  180.0 
-9  3  32  21.90  5.27  5.38  0.0 
-9  3  33  166.28  11.00  12.22  0.0 
-9  3  34  169.18  10.88  12.77  0.0 
-9  3  35  29.96  5.95  5.30  180.0 
-9  3  36  181.08  12.12  12.88  180.0 
-9  3  39  34.45  6.79  6.41  180.0 
-9  4  1  14.58  3.05  2.90  0.0 
-9  4  2  8.83  2.13  2.84  0.0 
-9  4  3  3143.44  74.31  55.62  0.0 
-9  4  4  17.78  2.49  4.31  180.0 
-9  4  5  354.69  10.22  18.88  180.0 
-9  4  7  37.82  3.25  6.78  180.0 
-9  4  9  160.57  5.42  12.72  0.0 
-9  4  11  673.39  18.21  25.87  180.0 
-9  4  12  471.78  13.26  21.91  0.0 
-9  4  13  773.04  20.61  28.01  180.0 
-9  4  14  760.57  23.28  27.65  0.0 
-9  4  15  144.28  5.93  12.43  0.0 
-9  4  16  100.42  5.50  10.32  0.0 
-9  4  17  88.58  4.66  9.43  180.0 
-9  4  18  260.38  9.60  16.09  180.0 
-9  4  19  1089.55  28.62  32.36  0.0 
-9  4  21  83.05  5.06  9.27  180.0 
-9  4  22  538.58  16.41  23.20  180.0 
-9  4  23  17.56  3.95  4.33  180.0 
-9  4  24  169.48  8.11  13.24  180.0 
-9  4  25  584.10  18.59  24.03  180.0 
-9  4  26  10.28  4.26  4.24  180.0 
-9  4  31  21.35  7.25  4.70  180.0 
-9  4  32  146.96  10.54  12.18  0.0 
-9  4  36  57.36  9.57  7.56  180.0 
-9  4  38  39.58  9.64  6.53  180.0 
-9  5  2  1005.42  24.88  31.68  0.0 
-9  5  3  744.89  19.06  27.11  180.0 
-9  5  5  27.37  2.71  5.55  0.0 
-9  5  6  19.02  2.94  5.52  180.0 
-9  5  7  9.61  2.46  3.20  0.0 
-9  5  8  364.25  10.72  19.14  180.0 
-9  5  9  283.55  8.97  17.17  0.0 
-9  5  10  59.72  3.71  7.91  0.0 
-9  5  11  104.80  4.61  10.41  180.0 
-9  5  12  86.56  4.43  9.49  180.0 
-9  5  14  262.65  9.18  16.44  180.0 
-9  5  15  33.03  3.16  6.09  180.0 
-9  5  16  15.66  2.74  4.89  180.0 
-9  5  18  253.77  8.92  15.93  180.0 
-9  5  19  237.57  8.80  15.04  0.0 
-9  5  20  132.12  6.12  11.71  0.0 
-9  5  21  493.12  17.61  21.87  180.0 
-9  5  22  22.15  3.39  4.84  0.0 
-9  5  23  206.54  9.14  14.21  0.0 
-9  5  24  53.86  4.93  7.73  180.0 
-9  5  25  17.54  4.01  5.19  0.0 
-9  5  26  49.28  5.09  7.63  180.0 
-9  5  27  13.82  4.36  4.87  0.0 
-9  5  28  15.77  4.72  4.47  0.0 
-9  5  29  92.07  7.62  10.06  180.0 
-9  5  30  92.67  8.82  9.94  180.0 
-9  5  31  25.22  6.19  5.39  0.0 
-9  5  32  71.56  8.95  8.32  0.0 
-9  5  36  15.28  5.75  4.22  180.0 
-9  5  37  61.28  8.65  7.56  180.0 
-9  5  38  17.03  5.89  5.49  180.0 
-9  6  1  1079.98  27.73  32.58  0.0 
-9  6  2  31.35  2.33  6.17  0.0 
-9  6  3  393.17  11.36  20.11  0.0 
-9  6  4  324.41  9.53  17.87  180.0 
-9  6  5  86.42  3.91  10.00  0.0 
-9  6  7  123.19  6.43  12.00  180.0 
-9  6  9  28.65  2.39  5.45  0.0 
-9  6  10  119.79  5.17  11.26  180.0 
-9  6  12  93.37  4.78  9.58  0.0 
-9  6  13  66.84  4.11  8.39  0.0 
-9  6  14  39.17  3.44  6.82  0.0 
-9  6  15  44.64  3.71  6.82  0.0 
-9  6  16  16.97  3.79  4.68  180.0 
-9  6  17  594.83  17.53  24.56  0.0 
-9  6  18  77.73  4.95  8.83  0.0 
-9  6  19  596.58  19.92  23.63  0.0 
-9  6  21  591.40  19.14  23.70  0.0 
-9  6  22  16.32  3.80  4.10  0.0 
-9  6  23  359.65  12.82  19.16  180.0 
-9  6  24  12.24  3.80  3.43  180.0 
-9  6  28  285.82  13.26  17.04  180.0 
-9  6  29  54.18  8.30  7.05  0.0 
-9  6  30  41.82  5.83  6.08  180.0 
-9  6  33  74.11  8.39  8.38  0.0 
-9  6  37  17.98  6.00  2.41  180.0 
-9  7  1  29.88  2.83  6.32  180.0 
-9  7  2  588.78  16.09  24.27  0.0 
-9  7  3  100.48  5.63  10.45  0.0 
-9  7  4  569.90  15.64  24.22  0.0 
-9  7  5  172.65  6.50  13.23  180.0 
-9  7  6  306.36  9.46  17.54  180.0 
-9  7  7  387.02  11.82  20.04  0.0 
-9  7  9  8.57  3.26  3.15  0.0 
-9  7  12  38.18  3.71  6.23  180.0 
-9  7  13  589.59  18.96  24.22  180.0 
-9  7  14  61.86  4.64  8.13  0.0 
-9  7  15  182.69  7.35  13.49  180.0 
-9  7  16  178.21  7.37  13.28  180.0 
-9  7  17  14.56  3.07  3.75  180.0 
-9  7  18  110.44  5.63  10.43  0.0 
-9  7  19  33.57  3.76  6.41  180.0 
-9  7  20  249.03  10.83  15.15  0.0 
-9  7  21  224.52  10.19  14.56  0.0 
-9  7  23  152.79  7.79  12.73  180.0 
-9  7  25  748.58  23.38  26.84  0.0 
-9  7  26  165.65  9.62  12.61  180.0 
-9  7  27  20.88  5.23  4.77  180.0 
-9  7  28  53.95  7.52  8.10  0.0 
-9  7  29  11.79  5.78  4.41  180.0 
-9  7  31  128.35  9.61  10.94  0.0 
-9  7  33  106.72  10.08  9.19  0.0 
-9  7  34  97.40  9.98  10.18  0.0 
-9  7  37  39.59  7.71  5.96  0.0 
-9  8  1  97.44  7.03  10.57  180.0 
-9  8  3  546.19  15.64  24.01  0.0 
-9  8  5  227.82  8.35  15.41  180.0 
-9  8  6  32.12  3.57  5.75  0.0 
-9  8  7  12.40  3.63  3.70  180.0 
-9  8  8  347.61  11.13  19.01  0.0 
-9  8  9  156.84  6.53  12.80  180.0 
-9  8  11  128.35  6.44  11.55  0.0 
-9  8  12  14.26  2.93  3.63  0.0 
-9  8  13  48.80  3.97  7.35  180.0 
-9  8  14  48.38  4.36  7.42  180.0 
-9  8  15  297.55  11.04  16.54  180.0 
-9  8  16  126.66  7.11  11.71  180.0 
-9  8  17  433.48  14.61  20.37  180.0 
-9  8  18  9.85  3.01  3.11  0.0 
-9  8  19  182.54  8.07  12.76  0.0 
-9  8  20  39.94  4.32  6.67  0.0 
-9  8  23  108.76  6.93  10.62  0.0 
-9  8  24  641.95  20.53  24.72  0.0 
-9  8  25  82.72  6.43  9.54  180.0 
-9  8  26  13.84  4.67  3.32  180.0 
-9  8  27  157.75  10.00  12.49  0.0 
-9  8  28  249.96  12.62  15.96  180.0 
-9  8  29  52.20  6.52  8.00  180.0 
-9  8  30  136.59  10.05  11.72  180.0 
-9  8  31  79.86  8.37  9.44  180.0 
-9  8  32  44.89  6.33  7.34  180.0 
-9  8  33  42.97  7.32  6.58  180.0 
-9  8  35  14.45  6.80  3.41  180.0 
-9  9  1  82.58  4.59  9.47  180.0 
-9  9  2  47.36  5.08  7.02  180.0 
-9  9  3  91.59  5.42  10.07  0.0 
-9  9  5  86.54  4.90  9.46  180.0 
-9  9  6  96.53  6.40  10.54  180.0 
-9  9  7  82.76  4.61  9.52  0.0 
-9  9  8  12.74  2.87  4.08  0.0 
-9  9  9  102.30  6.49  10.16  0.0 
-9  9  11  15.94  3.09  4.69  180.0 
-9  9  12  726.72  20.47  26.28  0.0 
-9  9  13  146.30  6.94  12.28  180.0 
-9  9  15  208.00  8.79  14.16  180.0 
-9  9  16  508.74  15.43  21.98  180.0 
-9  9  17  13.90  3.25  4.06  180.0 
-9  9  18  54.29  4.43  7.05  180.0 
-9  9  19  110.24  6.97  10.45  0.0 
-9  9  20  252.83  10.35  16.19  180.0 
-9  9  21  24.88  4.98  5.36  180.0 
-9  9  22  262.42  13.99  16.31  180.0 
-9  9  23  90.62  6.58  10.00  0.0 
-9  9  24  425.67  15.39  20.56  180.0 
-9  9  25  82.38  8.02  9.00  0.0 
-9  9  26  15.66  5.29  4.13  0.0 
-9  9  27  28.63  5.02  5.59  180.0 
-9  9  29  95.55  8.59  9.23  180.0 
-9  9  30  55.15  7.20  7.14  0.0 
-9  9  31  59.20  7.27  7.41  0.0 
-9  10  1  399.02  12.48  20.13  180.0 
-9  10  2  7.37  2.76  2.76  0.0 
-9  10  3  143.21  6.01  12.22  0.0 
-9  10  5  36.39  3.60  6.93  0.0 
-9  10  6  81.71  6.08  9.51  180.0 
-9  10  7  169.25  8.05  12.66  180.0 
-9  10  9  105.10  6.52  10.15  0.0 
-9  10  10  104.54  7.06  10.43  0.0 
-9  10  11  18.21  4.17  5.15  0.0 
-9  10  13  1253.01  35.87  34.87  0.0 
-9  10  14  134.30  7.41  11.76  0.0 
-9  10  15  775.61  22.95  27.15  180.0 
-9  10  16  58.62  4.99  8.28  0.0 
-9  10  18  196.38  8.91  14.04  180.0 
-9  10  19  11.10  3.78  3.98  0.0 
-9  10  21  381.31  13.93  19.24  0.0 
-9  10  22  214.79  10.34  14.92  180.0 
-9  10  23  127.63  7.95  11.76  0.0 
-9  10  25  180.12  10.42  13.55  0.0 
-9  10  26  20.44  4.75  4.59  0.0 
-9  10  27  57.54  6.75  7.37  0.0 
-9  10  28  117.59  9.08  10.62  180.0 
-9  10  29  11.44  5.46  4.17  0.0 
-9  10  30  18.71  5.70  5.07  0.0 
-9  10  31  151.48  10.70  12.35  180.0 
-9  10  32  30.15  5.99  5.89  0.0 
-9  11  1  48.65  3.98  7.38  180.0 
-9  11  2  8.21  2.97  2.84  0.0 
-9  11  3  42.45  3.74  7.10  180.0 
-9  11  4  10.40  3.20  3.69  180.0 
-9  11  6  15.65  3.66  4.27  180.0 
-9  11  7  157.70  8.41  12.58  180.0 
-9  11  8  13.15  3.79  3.13  0.0 
-9  11  9  299.31  11.41  17.02  0.0 
-9  11  11  22.92  4.10  5.12  180.0 
-9  11  12  299.06  11.72  17.05  0.0 
-9  11  13  58.50  6.09  7.61  0.0 
-9  11  16  57.86  6.44  7.99  180.0 
-9  11  17  25.31  4.98  5.50  0.0 
-9  11  19  122.76  7.62  11.63  0.0 
-9  11  21  228.63  10.92  14.85  180.0 
-9  11  22  113.40  7.50  11.14  180.0 
-9  11  23  108.37  8.19  10.73  0.0 
-9  11  25  54.09  6.32  7.08  0.0 
-9  11  26  19.61  5.28  2.80  0.0 
-9  11  27  162.87  10.36  12.34  180.0 
-9  11  28  207.00  16.04  13.66  0.0 
-9  11  29  12.86  5.90  3.26  0.0 
-9  11  30  21.15  5.62  4.65  0.0 
-9  11  32  13.69  5.96  2.84  180.0 
-9  12  3  18.29  3.49  4.23  180.0 
-9  12  4  42.13  4.76  6.50  180.0 
-9  12  5  79.51  5.80  8.65  0.0 
-9  12  6  171.98  11.00  12.56  180.0 
-9  12  7  25.11  5.21  5.49  180.0 
-9  12  9  860.91  26.64  28.55  180.0 
-9  12  10  30.84  4.91  6.48  0.0 
-9  12  11  392.72  14.37  19.94  0.0 
-9  12  12  120.32  8.97  10.72  180.0 
-9  12  13  86.44  9.03  9.62  0.0 
-9  12  14  184.81  10.93  13.49  0.0 
-9  12  16  97.82  7.35  10.27  180.0 
-9  12  17  108.48  8.32  11.39  180.0 
-9  12  18  30.20  4.87  6.54  0.0 
-9  12  19  155.94  8.90  12.87  0.0 
-9  12  20  145.74  9.17  11.92  180.0 
-9  12  23  28.88  5.56  5.18  180.0 
-9  12  24  12.16  5.73  5.05  0.0 
-9  12  27  12.91  5.63  3.82  180.0 
-9  12  29  62.88  7.84  7.50  180.0 
-9  12  30  96.92  9.35  9.54  0.0 
-9  12  32  72.24  8.27  8.10  0.0 
-9  13  2  253.46  11.55  16.15  0.0 
-9  13  3  306.60  12.18  17.05  180.0 
-9  13  4  83.25  7.22  9.82  180.0 
-9  13  5  46.25  6.84  7.41  180.0 
-9  13  7  110.82  8.91  10.23  180.0 
-9  13  8  256.79  13.58  15.59  180.0 
-9  13  9  44.93  5.57  7.22  180.0 
-9  13  11  20.47  4.49  5.47  180.0 
-9  13  12  47.94  4.91  7.30  180.0 
-9  13  14  63.14  8.88  8.39  180.0 
-9  13  15  240.49  11.31  15.42  0.0 
-9  13  17  21.16  4.88  5.19  0.0 
-9  13  18  11.73  5.04  3.38  0.0 
-9  13  19  90.23  8.06  10.12  180.0 
-9  13  20  22.35  6.14  5.01  180.0 
-9  13  21  30.51  5.64  6.66  180.0 
-9  13  22  43.03  6.61  6.08  180.0 
-9  13  23  81.88  8.27  9.10  180.0 
-9  13  24  66.73  7.70  8.10  180.0 
-9  13  28  15.12  6.17  5.50  0.0 
-9  13  31  136.95  12.33  10.46  0.0 
-9  14  1  188.61  9.17  13.19  0.0 
-9  14  3  29.69  4.63  5.62  0.0 
-9  14  4  173.45  9.37  13.55  0.0 
-9  14  5  172.89  13.44  13.25  0.0 
-9  14  8  97.99  7.35  10.15  0.0 
-9  14  9  107.27  7.82  10.97  180.0 
-9  14  13  34.64  5.96  6.56  0.0 
-9  14  14  226.11  12.94  14.86  180.0 
-9  14  18  21.59  8.61  6.53  0.0 
-9  14  19  177.80  12.17  13.37  0.0 
-9  14  20  17.81  6.46  5.85  0.0 
-9  14  24  94.52  9.56  9.85  0.0 
-9  14  26  133.18  12.04  11.32  180.0 
-9  14  27  43.53  7.53  7.51  180.0 
-9  14  28  76.58  9.17  8.10  180.0 
-9  15  1  92.97  7.11  9.41  0.0 
-9  15  2  8.44  4.23  3.57  180.0 
-9  15  4  46.10  6.95  7.16  180.0 
-9  15  7  642.58  23.31  24.98  0.0 
-9  15  10  10.51  5.06  4.30  0.0 
-9  15  11  31.11  6.08  6.00  180.0 
-9  15  15  35.08  9.20  6.33  0.0 
-9  15  22  232.02  15.29  14.71  180.0 
-9  16  2  46.93  6.36  6.67  0.0 
-9  16  3  12.61  5.43  4.45  180.0 
-9  16  5  97.59  9.08  9.60  180.0 
-9  16  8  51.99  7.58  7.43  180.0 
-9  16  9  22.39  5.83  4.39  0.0 
-9  16  13  25.40  9.00  5.25  180.0 
-9  16  14  95.90  9.12  10.23  180.0 
-9  16  17  13.09  6.15  5.62  0.0 
-9  16  19  36.06  7.54  7.27  180.0 
-9  16  20  24.46  7.42  4.89  0.0 
-9  16  21  24.70  11.68  4.37  0.0 
-9  16  23  122.91  16.97  11.07  0.0 
-9  17  2  41.99  13.21  7.55  180.0 
-9  17  3  107.51  10.59  9.92  180.0 
-9  17  8  209.72  14.54  14.25  0.0 
-9  17  10  40.90  6.95  7.06  0.0 
-9  17  11  124.25  10.13  11.31  180.0 
-9  17  16  38.15  14.13  6.61  180.0 
-9  17  17  24.07  9.04  6.09  0.0 
-9  17  20  29.00  8.46  6.04  180.0 
-9  18  1  35.88  8.47  6.12  0.0 
-9  18  5  60.50  8.43  8.48  180.0 
-9  18  9  239.74  18.16  14.68  0.0 
-9  18  10  22.30  7.49  4.18  0.0 
-9  18  11  35.44  6.84  6.51  180.0 
-9  18  13  55.38  9.62  7.65  180.0 
-9  18  15  108.03  11.63  10.44  0.0 
-9  18  16  96.80  16.33  9.93  180.0 
-9  18  17  35.19  7.99  5.10  0.0 
-9  18  18  40.43  9.36  5.56  180.0 
-9  18  19  24.07  7.99  5.00  180.0 
-9  19  1  49.87  9.19  7.26  0.0 
-9  19  4  94.30  13.14  10.33  180.0 
-9  19  8  23.85  6.66  4.75  0.0 
-9  19  10  14.33  6.73  4.22  0.0 
-9  19  11  36.45  10.48  6.40  0.0 
-9  19  12  39.06  8.21  4.97  180.0 
-9  19  14  100.99  12.50  9.62  180.0 
-9  19  15  71.32  10.89  8.31  0.0 
-9  20  1  165.42  15.03  12.27  0.0 
-9  20  2  22.87  8.01  4.35  0.0 
-9  20  6  21.40  7.40  4.78  180.0 
-9  20  9  41.70  9.56  7.09  0.0 
-8  0  2  92.55  7.29  9.84  180.0 
-8  0  4  92.48  6.22  10.25  180.0 
-8  0  6  2324.24  65.66  47.95  180.0 
-8  0  8  313.40  12.27  17.86  0.0 
-8  0  10  1054.17  27.75  32.02  180.0 
-8  0  12  43.77  3.31  6.58  180.0 
-8  0  14  164.59  7.91  13.03  180.0 
-8  0  16  5166.56  124.82  72.18  0.0 
-8  0  18  7.60  2.19  3.39  180.0 
-8  0  20  387.96  14.82  19.70  180.0 
-8  0  22  445.02  21.24  21.48  0.0 
-8  0  24  483.59  21.05  21.95  180.0 
-8  0  26  11.40  5.04  3.61  0.0 
-8  0  28  36.02  6.05  6.01  0.0 
-8  0  30  18.58  5.69  4.68  0.0 
-8  0  32  52.06  7.99  7.79  180.0 
-8  0  34  378.97  24.64  19.75  0.0 
-8  0  38  65.51  10.15  6.84  180.0 
-8  0  40  771.97  44.67  25.96  180.0 
-8  1  1  122.14  5.26  11.02  180.0 
-8  1  2  382.62  11.29  19.70  0.0 
-8  1  3  1569.73  37.79  39.22  0.0 
-8  1  4  66.50  3.75  7.95  180.0 
-8  1  5  86.59  4.39  9.57  180.0 
-8  1  6  13.65  2.44  4.23  0.0 
-8  1  7  796.02  21.31  28.46  180.0 
-8  1  8  1073.72  27.23  32.89  180.0 
-8  1  9  46.31  3.32  7.33  180.0 
-8  1  10  533.79  14.11  23.23  180.0 
-8  1  11  638.42  16.22  24.94  180.0 
-8  1  12  62.81  3.09  8.26  180.0 
-8  1  13  184.03  5.78  13.59  0.0 
-8  1  14  655.08  16.22  25.54  180.0 
-8  1  15  397.45  10.95  19.61  0.0 
-8  1  16  9.17  1.58  2.78  0.0 
-8  1  17  5.92  2.27  2.66  0.0 
-8  1  18  4.94  1.98  2.29  0.0 
-8  1  19  721.40  18.83  26.96  180.0 
-8  1  21  156.32  6.15  12.49  180.0 
-8  1  23  115.52  6.44  10.89  0.0 
-8  1  24  46.89  4.14  6.75  180.0 
-8  1  25  20.57  3.35  4.88  180.0 
-8  1  26  31.20  4.36  6.24  180.0 
-8  1  27  11.78  3.74  4.60  0.0 
-8  1  28  67.25  5.59  8.83  180.0 
-8  1  30  13.82  4.47  4.38  180.0 
-8  1  31  8.23  4.03  3.83  180.0 
-8  1  33  140.07  8.62  11.56  0.0 
-8  1  34  46.11  5.94  7.41  180.0 
-8  1  35  51.94  8.50  7.36  180.0 
-8  1  37  31.01  6.65  6.19  180.0 
-8  1  38  100.11  10.62  9.54  0.0 
-8  1  39  77.01  9.94  8.30  0.0 
-8  2  2  233.60  7.55  14.90  180.0 
-8  2  3  229.33  7.53  15.52  0.0 
-8  2  4  1053.80  25.88  32.28  180.0 
-8  2  5  3041.36  70.07  54.31  0.0 
-8  2  6  123.70  4.84  11.37  0.0 
-8  2  7  139.95  5.42  11.80  180.0 
-8  2  8  911.77  23.55  30.26  0.0 
-8  2  9  465.45  13.01  21.50  0.0 
-8  2  10  1167.50  28.88  33.97  0.0 
-8  2  11  3273.84  77.70  56.43  180.0 
-8  2  12  563.50  14.39  23.67  180.0 
-8  2  14  924.49  22.82  30.07  0.0 
-8  2  15  6.39  2.09  3.41  180.0 
-8  2  16  388.47  11.67  19.46  0.0 
-8  2  17  91.44  5.05  10.02  180.0 
-8  2  18  15.86  2.03  3.89  180.0 
-8  2  19  677.97  17.99  26.42  0.0 
-8  2  20  300.41  9.87  17.51  180.0 
-8  2  21  18.55  2.67  4.71  180.0 
-8  2  23  91.34  5.22  9.48  180.0 
-8  2  24  65.66  4.77  8.14  0.0 
-8  2  26  14.03  3.74  4.36  180.0 
-8  2  28  280.09  11.54  17.40  0.0 
-8  2  30  209.33  10.37  14.82  180.0 
-8  2  33  32.56  5.37  6.20  0.0 
-8  2  35  404.86  17.68  19.40  0.0 
-8  2  36  76.58  7.77  9.15  0.0 
-8  2  37  57.28  8.17  7.68  180.0 
-8  2  38  99.76  10.69  10.22  180.0 
-8  3  1  1161.36  28.63  33.59  0.0 
-8  3  2  229.27  7.52  15.44  0.0 
-8  3  3  526.21  14.24  23.22  0.0 
-8  3  4  1791.55  42.74  42.33  0.0 
-8  3  5  500.63  13.36  22.82  0.0 
-8  3  6  213.29  7.67  14.87  180.0 
-8  3  7  76.52  3.52  8.97  0.0 
-8  3  8  33.02  2.36  6.24  0.0 
-8  3  9  1068.54  25.95  32.53  180.0 
-8  3  10  7.59  1.70  3.02  0.0 
-8  3  11  109.19  3.91  10.61  180.0 
-8  3  12  67.08  3.69  8.50  0.0 
-8  3  13  1525.84  39.11  38.96  180.0 
-8  3  14  500.55  13.77  22.88  0.0 
-8  3  15  41.90  2.85  6.83  0.0 
-8  3  16  40.58  3.76  6.87  180.0 
-8  3  17  48.63  3.59  7.44  0.0 
-8  3  18  937.81  23.63  30.70  0.0 
-8  3  19  909.97  23.79  30.44  180.0 
-8  3  21  378.79  14.46  19.43  0.0 
-8  3  23  151.23  6.73  11.75  0.0 
-8  3  24  32.82  3.67  5.98  0.0 
-8  3  25  47.00  4.64  6.98  180.0 
-8  3  27  82.51  6.10  9.40  180.0 
-8  3  29  18.34  4.87  5.12  180.0 
-8  3  30  56.40  6.75  7.56  0.0 
-8  3  32  11.82  5.01  4.47  180.0 
-8  3  34  75.16  7.61  8.94  180.0 
-8  3  37  37.39  7.05  6.02  180.0 
-8  4  1  2011.62  48.37  44.45  180.0 
-8  4  2  1504.78  36.14  38.54  180.0 
-8  4  3  181.12  6.15  13.50  0.0 
-8  4  4  204.96  6.72  14.36  180.0 
-8  4  6  667.87  16.95  26.10  0.0 
-8  4  7  1135.91  27.58  33.24  0.0 
-8  4  8  1485.54  36.00  38.21  0.0 
-8  4  9  1604.85  38.93  39.91  180.0 
-8  4  10  28.07  2.43  5.14  0.0 
-8  4  11  14.01  1.76  3.66  180.0 
-8  4  12  16.01  2.03  4.25  0.0 
-8  4  13  138.86  5.43  11.53  180.0 
-8  4  14  102.39  4.60  10.17  0.0 
-8  4  16  37.29  2.99  6.19  0.0 
-8  4  17  402.80  14.38  20.20  0.0 
-8  4  18  16.99  2.43  4.36  180.0 
-8  4  19  348.10  11.26  18.46  0.0 
-8  4  20  249.65  8.76  15.73  180.0 
-8  4  21  22.06  2.99  5.34  0.0 
-8  4  23  164.35  9.22  12.53  180.0 
-8  4  24  35.86  4.27  6.07  0.0 
-8  4  25  21.85  3.88  4.82  0.0 
-8  4  27  12.74  4.10  4.07  0.0 
-8  4  28  13.83  5.22  3.55  180.0 
-8  4  29  34.86  5.66  6.32  180.0 
-8  4  32  96.27  8.13  9.87  180.0 
-8  4  33  39.04  6.15  6.58  0.0 
-8  4  36  39.00  6.81  6.61  180.0 
-8  4  37  30.04  6.20  5.86  0.0 
-8  4  39  278.30  16.17  16.40  180.0 
-8  5  1  154.20  5.51  12.58  180.0 
-8  5  2  104.82  4.96  10.68  0.0 
-8  5  3  907.78  22.64  30.11  180.0 
-8  5  4  77.36  4.04  8.96  0.0 
-8  5  5  119.59  4.56  11.35  0.0 
-8  5  6  41.39  2.45  6.75  180.0 
-8  5  7  9.38  2.77  3.65  0.0 
-8  5  8  193.01  6.45  14.18  0.0 
-8  5  9  70.34  4.38  8.49  0.0 
-8  5  10  46.59  2.97  6.59  0.0 
-8  5  11  361.02  10.33  19.08  180.0 
-8  5  13  304.23  9.93  17.65  180.0 
-8  5  14  10.50  3.46  3.58  180.0 
-8  5  15  9.79  2.31  3.04  180.0 
-8  5  16  437.65  15.10  21.10  180.0 
-8  5  17  548.41  15.10  23.58  180.0 
-8  5  18  506.70  14.37  22.04  180.0 
-8  5  20  18.63  3.06  3.86  180.0 
-8  5  21  34.71  3.87  5.98  0.0 
-8  5  22  377.95  13.02  19.28  180.0 
-8  5  23  1071.74  28.68  32.20  0.0 
-8  5  24  28.32  4.05  5.41  0.0 
-8  5  29  68.96  6.57  8.58  0.0 
-8  5  30  34.43  5.97  6.89  0.0 
-8  5  31  9.65  4.86  3.95  0.0 
-8  5  32  44.01  5.80  7.19  180.0 
-8  5  33  16.96  6.11  4.57  180.0 
-8  5  37  62.44  11.46  8.45  0.0 
-8  6  1  845.40  21.49  29.45  180.0 
-8  6  2  127.73  4.89  11.55  180.0 
-8  6  3  420.61  11.56  20.35  180.0 
-8  6  4  68.94  3.53  8.62  180.0 
-8  6  5  131.13  5.24  11.63  180.0 
-8  6  6  489.72  13.28  22.17  0.0 
-8  6  7  86.23  3.75  9.70  180.0 
-8  6  8  188.23  6.35  13.91  180.0 
-8  6  9  36.73  2.98  6.53  180.0 
-8  6  10  164.55  5.86  13.21  180.0 
-8  6  11  119.51  5.81  11.19  180.0 
-8  6  13  670.27  18.41  25.87  0.0 
-8  6  16  724.15  19.76  27.12  0.0 
-8  6  17  387.03  12.21  19.20  0.0 
-8  6  18  47.05  4.07  6.90  0.0 
-8  6  19  178.31  6.96  13.20  0.0 
-8  6  20  26.98  3.31  4.87  180.0 
-8  6  21  790.76  22.10  27.40  180.0 
-8  6  24  16.66  4.15  4.83  0.0 
-8  6  25  15.31  4.04  4.57  0.0 
-8  6  26  13.41  4.45  3.43  180.0 
-8  6  27  14.22  4.62  4.55  0.0 
-8  6  30  71.69  7.11  8.81  0.0 
-8  6  31  33.54  6.08  5.72  0.0 
-8  6  32  146.94  11.30  11.97  0.0 
-8  6  37  50.78  8.19  7.45  180.0 
-8  6  38  31.77  6.72  5.79  180.0 
-8  7  1  12.39  2.00  4.18  180.0 
-8  7  2  138.41  5.15  11.76  0.0 
-8  7  3  13.20  2.15  4.29  180.0 
-8  7  4  9.75  2.91  3.66  0.0 
-8  7  5  148.09  5.60  12.41  180.0 
-8  7  6  417.54  12.08  20.44  0.0 
-8  7  7  774.76  20.38  27.88  0.0 
-8  7  8  134.73  5.85  11.82  0.0 
-8  7  11  22.95  2.76  5.04  180.0 
-8  7  12  127.31  5.44  11.45  0.0 
-8  7  13  543.46  15.43  23.42  0.0 
-8  7  14  76.32  4.40  8.91  180.0 
-8  7  15  315.80  10.28  17.87  180.0 
-8  7  17  5.59  2.67  2.82  180.0 
-8  7  18  15.17  2.98  3.62  180.0 
-8  7  19  29.78  3.60  5.53  180.0 
-8  7  20  30.56  3.97  4.80  180.0 
-8  7  22  24.60  5.38  5.18  180.0 
-8  7  25  217.70  10.07  15.05  180.0 
-8  7  26  19.90  5.23  3.66  0.0 
-8  7  27  373.06  17.25  19.10  180.0 
-8  7  33  17.27  6.53  5.04  180.0 
-8  7  34  19.37  7.59  4.82  180.0 
-8  8  1  359.82  11.29  19.18  180.0 
-8  8  2  427.81  12.18  21.05  180.0 
-8  8  4  547.18  14.80  23.20  0.0 
-8  8  5  18.20  2.77  4.85  180.0 
-8  8  6  19.83  3.50  4.78  180.0 
-8  8  8  27.98  3.61  4.19  180.0 
-8  8  9  11.41  3.33  3.30  180.0 
-8  8  10  57.28  5.25  7.96  180.0 
-8  8  11  71.70  3.97  8.49  180.0 
-8  8  12  4.96  2.34  1.98  0.0 
-8  8  13  244.51  8.37  15.69  180.0 
-8  8  14  134.66  7.16  11.54  0.0 
-8  8  15  66.48  5.48  7.70  0.0 
-8  8  16  27.32  3.23  5.42  0.0 
-8  8  18  148.86  6.89  12.40  0.0 
-8  8  19  53.04  4.51  7.73  0.0 
-8  8  20  161.09  7.63  12.26  180.0 
-8  8  21  13.19  3.69  4.55  180.0 
-8  8  24  19.54  4.09  4.58  0.0 
-8  8  25  138.30  7.96  11.89  0.0 
-8  8  26  63.33  5.87  8.01  180.0 
-8  8  27  147.43  9.30  12.33  180.0 
-8  8  28  27.83  5.47  6.35  180.0 
-8  8  30  118.14  9.59  11.04  0.0 
-8  8  31  25.77  5.89  5.49  180.0 
-8  8  33  97.59  10.35  9.46  0.0 
-8  8  34  45.98  8.27  7.21  180.0 
-8  8  36  40.77  6.78  6.05  180.0 
-8  9  1  41.15  3.79  6.54  0.0 
-8  9  2  519.65  14.80  23.08  180.0 
-8  9  3  354.80  11.46  19.12  180.0 
-8  9  4  280.94  9.60  17.16  0.0 
-8  9  5  8.77  2.04  2.95  0.0 
-8  9  6  10.64  3.16  3.00  0.0 
-8  9  7  10.37  2.89  4.07  180.0 
-8  9  9  54.56  3.86  7.90  180.0 
-8  9  10  90.54  4.89  9.36  180.0 
-8  9  11  13.63  3.62  3.97  0.0 
-8  9  13  37.86  3.39  6.77  180.0 
-8  9  14  187.40  7.58  13.48  0.0 
-8  9  15  71.53  4.97  8.80  180.0 
-8  9  17  6.85  2.92  1.92  180.0 
-8  9  18  744.68  21.02  26.44  0.0 
-8  9  19  114.47  6.41  10.65  0.0 
-8  9  20  129.19  6.92  11.36  180.0 
-8  9  21  178.84  9.18  13.36  0.0 
-8  9  22  74.73  5.60  9.01  180.0 
-8  9  24  76.23  6.12  8.91  0.0 
-8  9  26  83.05  6.97  9.98  180.0 
-8  9  27  129.27  9.96  11.48  180.0 
-8  9  29  48.12  7.26  6.93  0.0 
-8  9  31  127.06  9.53  10.87  0.0 
-8  9  34  38.77  7.52  6.15  0.0 
-8  9  35  15.50  5.95  4.71  0.0 
-8  9  36  199.76  15.07  13.52  180.0 
-8  10  1  826.28  22.02  28.83  0.0 
-8  10  2  337.53  10.44  18.14  180.0 
-8  10  3  42.48  3.36  6.77  180.0 
-8  10  5  21.55  3.22  5.46  0.0 
-8  10  6  91.91  5.45  10.03  0.0 
-8  10  7  72.95  5.96  8.70  180.0 
-8  10  9  65.15  6.51  8.49  0.0 
-8  10  10  20.60  3.36  5.03  180.0 
-8  10  11  255.07  10.30  15.81  180.0 
-8  10  12  155.63  7.14  12.63  0.0 
-8  10  13  20.84  4.08  5.54  180.0 
-8  10  14  13.30  3.34  3.67  180.0 
-8  10  17  92.73  5.58  9.56  0.0 
-8  10  18  7.35  3.48  3.34  0.0 
-8  10  20  24.50  4.14  5.46  0.0 
-8  10  22  10.31  4.46  3.53  180.0 
-8  10  23  375.50  15.21  19.02  0.0 
-8  10  24  67.20  6.23  8.79  0.0 
-8  10  28  42.36  6.19  6.35  180.0 
-8  10  29  85.71  8.45  9.16  180.0 
-8  10  30  61.38  7.22  7.79  0.0 
-8  10  31  33.91  6.10  5.75  0.0 
-8  10  34  14.36  6.30  3.75  0.0 
-8  10  35  145.56  12.06  11.83  0.0 
-8  11  1  24.01  4.02  5.49  180.0 
-8  11  2  189.66  7.83  13.70  180.0 
-8  11  3  116.19  5.45  10.91  0.0 
-8  11  4  36.32  5.07  6.28  0.0 
-8  11  5  258.42  12.65  15.68  0.0 
-8  11  6  1130.08  29.52  32.96  0.0 
-8  11  7  164.49  9.25  13.43  180.0 
-8  11  8  36.69  4.14  6.49  0.0 
-8  11  9  45.27  4.56  6.73  0.0 
-8  11  11  97.01  6.18  9.94  0.0 
-8  11  12  164.32  8.24  12.58  180.0 
-8  11  13  485.21  15.21  21.64  180.0 
-8  11  14  129.08  7.05  11.39  180.0 
-8  11  15  238.46  10.57  14.98  180.0 
-8  11  17  113.49  9.61  11.18  180.0 
-8  11  18  41.67  4.48  6.75  180.0 
-8  11  19  32.33  4.99  5.58  0.0 
-8  11  20  63.76  5.55  7.70  180.0 
-8  11  21  16.56  5.15  4.59  0.0 
-8  11  23  52.22  5.67  7.59  0.0 
-8  11  24  18.54  5.76  4.36  0.0 
-8  11  27  30.54  8.90  5.68  180.0 
-8  11  28  162.08  10.57  12.63  180.0 
-8  11  30  67.56  7.63  8.18  180.0 
-8  11  33  120.96  9.83  10.65  180.0 
-8  11  34  63.52  7.66  6.51  0.0 
-8  12  1  17.24  4.15  4.68  180.0 
-8  12  3  388.36  13.79  19.60  180.0 
-8  12  4  30.79  4.39  6.01  0.0 
-8  12  5  1576.67  47.11  38.07  180.0 
-8  12  6  445.08  15.10  20.44  0.0 
-8  12  7  305.87  11.77  17.05  180.0 
-8  12  9  150.46  9.42  12.19  180.0 
-8  12  10  699.35  24.05  26.07  0.0 
-8  12  11  28.77  4.90  6.01  0.0 
-8  12  12  53.07  5.41  7.21  180.0 
-8  12  13  94.81  6.77  9.48  0.0 
-8  12  16  138.88  8.83  11.46  180.0 
-8  12  17  66.08  5.99  8.58  0.0 
-8  12  18  20.75  4.32  4.88  180.0 
-8  12  19  147.84  8.12  12.17  180.0 
-8  12  20  17.08  4.43  4.68  0.0 
-8  12  21  94.15  7.21  9.42  180.0 
-8  12  22  16.98  6.52  3.74  180.0 
-8  12  23  97.62  9.04  10.00  0.0 
-8  12  24  12.83  4.78  3.76  0.0 
-8  12  27  47.29  6.40  6.52  180.0 
-8  12  28  27.89  6.02  5.26  180.0 
-8  12  29  15.92  5.34  3.60  0.0 
-8  12  30  16.10  5.32  3.44  180.0 
-8  12  32  16.65  5.78  4.39  180.0 
-8  12  33  21.03  5.43  4.39  0.0 
-8  13  2  49.64  4.86  7.16  180.0 
-8  13  3  404.59  14.66  19.50  0.0 
-8  13  4  19.97  3.86  4.30  180.0 
-8  13  5  13.81  3.97  2.84  0.0 
-8  13  6  470.29  15.59  21.13  0.0 
-8  13  7  509.30  23.55  21.88  180.0 
-8  13  8  813.64  24.92  27.10  0.0 
-8  13  11  307.53  16.03  17.77  0.0 
-8  13  12  43.19  5.04  6.63  0.0 
-8  13  13  10.01  4.41  3.07  0.0 
-8  13  16  15.41  4.77  3.94  0.0 
-8  13  18  333.46  13.68  17.78  180.0 
-8  13  20  97.44  7.77  9.80  180.0 
-8  13  24  56.02  7.20  7.36  0.0 
-8  13  26  12.58  5.76  5.08  0.0 
-8  13  29  13.30  5.31  4.21  0.0 
-8  13  30  42.40  6.66  6.15  180.0 
-8  14  3  279.49  14.70  16.19  180.0 
-8  14  4  182.55  8.77  13.25  0.0 
-8  14  5  37.76  4.60  6.45  180.0 
-8  14  6  532.34  21.21  22.85  180.0 
-8  14  9  15.78  4.72  5.17  180.0 
-8  14  10  18.81  4.85  4.60  0.0 
-8  14  11  451.93  17.22  21.06  0.0 
-8  14  12  76.35  9.59  9.47  180.0 
-8  14  14  76.17  7.15  9.59  180.0 
-8  14  15  97.34  7.85  10.45  0.0 
-8  14  16  16.11  5.31  3.46  0.0 
-8  14  17  16.03  7.69  4.46  0.0 
-8  14  21  75.97  8.55  8.05  0.0 
-8  14  22  42.87  7.37  6.84  0.0 
-8  14  23  95.41  9.40  9.20  0.0 
-8  14  25  32.95  6.60  5.57  0.0 
-8  14  27  18.74  5.93  2.65  0.0 
-8  14  28  39.85  7.50  6.51  0.0 
-8  14  29  17.75  7.13  4.00  180.0 
-8  15  1  165.38  9.53  13.22  180.0 
-8  15  3  417.99  15.72  20.48  0.0 
-8  15  4  144.22  9.36  12.66  180.0 
-8  15  6  15.68  5.03  3.47  0.0 
-8  15  7  898.17  29.10  29.20  180.0 
-8  15  8  11.01  5.16  3.49  180.0 
-8  15  11  70.86  6.91  8.20  0.0 
-8  15  13  276.04  14.02  16.23  0.0 
-8  15  14  41.30  6.57  7.70  0.0 
-8  15  15  16.31  5.80  5.59  0.0 
-8  15  18  21.67  6.48  5.40  180.0 
-8  15  19  19.28  6.69  3.60  180.0 
-8  15  20  273.30  17.81  16.28  180.0 
-8  15  21  54.94  12.27  7.67  180.0 
-8  15  22  15.51  7.18  4.27  180.0 
-8  15  23  71.72  9.09  8.32  180.0 
-8  16  2  130.93  8.77  12.22  0.0 
-8  16  3  37.21  5.42  6.59  180.0 
-8  16  4  12.86  5.76  3.61  0.0 
-8  16  5  18.75  6.22  3.55  0.0 
-8  16  6  374.37  17.43  18.62  180.0 
-8  16  7  37.39  7.70  6.80  180.0 
-8  16  8  22.74  5.68  5.00  180.0 
-8  16  9  15.22  7.34  4.89  180.0 
-8  16  11  244.76  13.48  15.64  180.0 
-8  16  12  46.19  6.69  6.51  180.0 
-8  16  13  29.40  7.10  6.42  180.0 
-8  16  14  15.23  5.62  5.16  180.0 
-8  16  16  135.66  12.84  11.69  0.0 
-8  16  17  46.15  8.43  7.23  180.0 
-8  16  23  28.95  9.00  5.17  180.0 
-8  17  3  385.28  18.56  18.94  0.0 
-8  17  4  103.35  9.18  10.26  0.0 
-8  17  6  49.62  7.28  7.05  0.0 
-8  17  7  133.14  13.00  11.56  180.0 
-8  17  9  56.29  7.29  7.99  180.0 
-8  17  11  41.86  10.07  6.89  0.0 
-8  17  15  98.92  11.93  9.77  0.0 
-8  17  16  52.63  8.83  7.46  0.0 
-8  17  21  21.12  8.94  4.89  0.0 
-8  18  1  38.80  7.64  5.91  0.0 
-8  18  4  24.62  7.57  4.52  0.0 
-8  18  5  61.34  8.88  8.66  0.0 
-8  18  8  41.04  9.06  6.69  0.0 
-8  18  10  74.28  8.20  8.70  0.0 
-8  18  11  49.82  8.01  6.99  180.0 
-8  18  12  36.42  12.26  6.38  180.0 
-8  18  15  13.07  6.55  4.07  0.0 
-8  18  16  24.33  7.37  5.13  180.0 
-8  18  17  88.50  10.81  9.24  0.0 
-8  18  19  65.31  11.39  8.42  0.0 
-8  19  2  19.02  8.93  4.72  0.0 
-8  19  5  15.16  7.06  4.32  0.0 
-8  19  7  21.10  6.92  4.34  180.0 
-8  19  10  25.54  12.11  5.76  0.0 
-8  19  15  37.38  8.06  6.40  0.0 
-8  19  16  22.21  7.41  5.34  180.0 
-8  20  1  73.25  10.44  8.45  180.0 
-8  20  3  29.87  7.50  5.21  180.0 
-8  20  5  31.20  8.14  5.24  180.0 
-8  20  6  54.14  10.34  7.35  0.0 
-8  20  9  53.51  13.28  8.87  180.0 
-8  20  12  35.92  8.36  5.53  180.0 
-7  0  2  128.18  8.79  11.72  180.0 
-7  0  4  1979.87  56.81  43.92  0.0 
-7  0  6  786.50  22.89  27.98  180.0 
-7  0  8  247.92  9.69  15.59  0.0 
-7  0  12  181.09  7.25  13.60  180.0 
-7  0  14  2886.78  67.84  53.28  0.0 
-7  0  16  5195.48  121.88  71.36  180.0 
-7  0  18  241.51  9.13  15.52  180.0 
-7  0  20  108.98  6.86  10.40  180.0 
-7  0  22  11.30  4.02  3.75  0.0 
-7  0  28  18.61  5.81  4.08  180.0 
-7  0  30  234.16  13.66  15.72  0.0 
-7  0  32  230.88  13.58  15.12  180.0 
-7  0  34  100.35  9.79  9.62  0.0 
-7  0  36  102.70  11.98  9.87  180.0 
-7  0  38  121.18  14.22  10.90  0.0 
-7  1  1  424.47  14.04  21.02  0.0 
-7  1  2  482.80  14.10  22.40  180.0 
-7  1  3  25.68  2.46  5.02  180.0 
-7  1  4  573.03  16.08  24.55  180.0 
-7  1  5  207.70  7.08  14.71  180.0 
-7  1  6  20.33  2.78  4.65  180.0 
-7  1  7  179.10  6.81  13.78  0.0 
-7  1  8  50.35  3.04  7.06  0.0 
-7  1  9  179.99  6.28  13.57  180.0 
-7  1  10  150.92  5.38  12.39  180.0 
-7  1  11  81.46  3.26  8.87  0.0 
-7  1  12  383.82  10.12  19.36  0.0 
-7  1  13  576.23  15.15  23.83  0.0 
-7  1  14  83.75  3.28  9.18  180.0 
-7  1  15  11.47  1.44  4.05  180.0 
-7  1  16  325.01  8.84  18.07  0.0 
-7  1  17  190.66  6.04  13.76  180.0 
-7  1  18  250.71  7.79  15.78  180.0 
-7  1  21  170.70  6.22  13.28  0.0 
-7  1  22  33.65  3.21  6.15  180.0 
-7  1  24  114.35  5.93  10.85  0.0 
-7  1  25  219.23  9.46  14.43  180.0 
-7  1  26  180.54  8.66  13.27  0.0 
-7  1  27  31.56  3.93  5.75  180.0 
-7  1  30  108.85  6.84  10.96  0.0 
-7  1  32  176.62  9.28  13.64  180.0 
-7  1  33  427.58  16.23  20.20  180.0 
-7  1  35  339.58  15.91  18.01  180.0 
-7  1  36  25.58  5.27  4.56  180.0 
-7  1  37  458.64  20.83  21.01  0.0 
-7  1  39  116.63  10.74  10.20  0.0 
-7  1  40  12.38  5.75  3.16  0.0 
-7  2  1  111.42  6.80  11.06  0.0 
-7  2  2  19.52  2.31  4.85  180.0 
-7  2  3  574.80  16.02  24.12  180.0 
-7  2  4  1389.43  34.18  36.73  180.0 
-7  2  5  4.13  1.71  2.28  0.0 
-7  2  7  479.43  13.14  21.86  0.0 
-7  2  8  7.11  2.23  3.55  180.0 
-7  2  10  238.25  7.31  15.30  180.0 
-7  2  11  106.19  4.00  10.50  180.0 
-7  2  12  3355.86  78.75  57.21  0.0 
-7  2  13  908.33  24.89  29.72  0.0 
-7  2  14  3.76  1.45  1.21  0.0 
-7  2  15  371.36  10.26  19.30  0.0 
-7  2  18  755.18  19.23  27.41  180.0 
-7  2  19  159.46  7.04  12.43  0.0 
-7  2  20  393.56  12.18  19.97  0.0 
-7  2  21  459.81  13.83  21.11  180.0 
-7  2  22  174.32  6.52  13.13  0.0 
-7  2  23  8.40  2.50  2.92  0.0 
-7  2  24  251.64  9.65  16.03  0.0 
-7  2  25  40.33  4.20  6.76  180.0 
-7  2  26  159.01  7.09  12.14  0.0 
-7  2  27  42.60  4.65  6.87  180.0 
-7  2  28  447.90  19.29  21.52  0.0 
-7  2  29  270.47  11.59  16.77  180.0 
-7  2  31  193.67  9.58  14.12  0.0 
-7  2  32  238.19  11.21  15.50  0.0 
-7  2  33  96.36  7.18  10.00  0.0 
-7  2  34  239.04  12.09  15.39  180.0 
-7  2  37  48.57  7.14  7.55  180.0 
-7  2  38  128.24  10.04  10.97  0.0 
-7  2  39  44.58  7.58  6.59  0.0 
-7  2  40  38.86  7.57  5.41  180.0 
-7  3  1  1289.77  31.07  35.43  0.0 
-7  3  2  146.02  5.26  11.67  0.0 
-7  3  3  2597.64  60.00  50.86  0.0 
-7  3  4  1758.15  41.50  41.81  180.0 
-7  3  5  68.30  3.27  8.44  180.0 
-7  3  6  400.84  11.13  20.35  0.0 
-7  3  7  495.82  13.44  22.00  180.0 
-7  3  8  411.03  11.47  20.26  180.0 
-7  3  9  9.40  1.56  2.85  0.0 
-7  3  10  26.34  1.83  5.40  180.0 
-7  3  11  2129.71  49.60  45.95  180.0 
-7  3  12  385.74  10.60  19.53  180.0 
-7  3  13  647.60  16.52  25.23  0.0 
-7  3  14  1373.89  32.98  36.87  0.0 
-7  3  15  18.08  1.98  4.17  0.0 
-7  3  16  3.71  1.63  2.07  180.0 
-7  3  17  34.90  2.86  5.92  180.0 
-7  3  18  48.68  3.20  6.88  0.0 
-7  3  19  271.50  10.63  16.56  0.0 
-7  3  20  118.50  5.02  11.16  180.0 
-7  3  22  208.56  7.80  14.32  180.0 
-7  3  23  169.16  6.87  12.52  180.0 
-7  3  24  12.08  2.87  3.49  0.0 
-7  3  25  381.10  12.25  19.47  180.0 
-7  3  26  130.98  6.61  11.85  0.0 
-7  3  27  109.31  6.82  10.72  180.0 
-7  3  28  30.84  4.42  6.39  0.0 
-7  3  29  145.45  7.83  12.39  0.0 
-7  3  30  22.73  4.95  5.61  0.0 
-7  3  34  77.79  7.58  9.03  180.0 
-7  3  35  32.12  6.91  5.59  0.0 
-7  3  37  51.29  7.15  6.77  0.0 
-7  3  38  112.37  11.36  10.57  180.0 
-7  3  39  73.20  8.16  8.59  0.0 
-7  4  1  98.24  4.26  10.05  180.0 
-7  4  2  394.76  11.23  19.99  0.0 
-7  4  3  589.94  15.30  24.19  180.0 
-7  4  4  850.19  21.08  28.96  180.0 
-7  4  6  93.62  3.80  9.71  0.0 
-7  4  7  505.38  13.51  22.56  0.0 
-7  4  8  793.63  19.93  28.15  180.0 
-7  4  9  712.91  18.16  26.32  180.0 
-7  4  10  136.67  4.94  11.97  180.0 
-7  4  11  1079.48  26.96  32.67  180.0 
-7  4  12  194.69  6.12  14.36  0.0 
-7  4  13  13.51  2.09  3.77  0.0 
-7  4  14  35.73  3.15  5.89  0.0 
-7  4  15  69.93  5.02  8.66  180.0 
-7  4  16  445.02  13.91  21.66  180.0 
-7  4  18  50.42  3.26  7.29  0.0 
-7  4  19  332.25  9.92  18.34  180.0 
-7  4  21  35.18  3.51  6.50  180.0 
-7  4  22  232.46  8.41  15.13  0.0 
-7  4  24  125.32  6.21  10.84  180.0 
-7  4  25  563.97  17.27  22.89  0.0 
-7  4  27  520.38  16.89  22.63  180.0 
-7  4  28  15.10  4.33  4.16  180.0 
-7  4  31  62.98  5.86  8.74  0.0 
-7  4  33  192.75  11.10  13.97  0.0 
-7  4  34  305.07  15.31  17.56  180.0 
-7  4  37  44.22  6.84  7.20  180.0 
-7  4  38  15.48  6.80  3.66  0.0 
-7  4  39  70.31  7.85  8.27  0.0 
-7  5  1  689.81  17.66  26.41  0.0 
-7  5  2  7.60  2.17  2.94  180.0 
-7  5  3  88.47  3.82  9.99  0.0 
-7  5  4  30.00  2.27  5.81  0.0 
-7  5  5  192.34  6.33  13.92  180.0 
-7  5  6  165.67  5.52  13.30  0.0 
-7  5  7  996.51  25.81  31.15  0.0 
-7  5  8  1884.03  45.44  43.11  0.0 
-7  5  9  756.33  19.33  27.55  180.0 
-7  5  10  3552.59  83.51  59.06  180.0 
-7  5  11  734.71  18.75  27.21  0.0 
-7  5  13  96.95  4.34  10.00  180.0 
-7  5  14  395.89  11.53  19.85  0.0 
-7  5  15  41.39  3.13  6.38  0.0 
-7  5  18  348.53  10.42  18.49  0.0 
-7  5  20  9.43  2.42  2.85  0.0 
-7  5  21  20.26  2.76  4.54  180.0 
-7  5  22  131.80  7.78  11.79  180.0 
-7  5  23  165.82  7.42  13.17  180.0 
-7  5  25  159.22  7.73  12.21  180.0 
-7  5  26  9.15  3.86  3.09  180.0 
-7  5  27  130.23  7.40  11.20  0.0 
-7  5  29  89.03  6.56  9.87  180.0 
-7  5  30  129.14  8.29  11.66  180.0 
-7  5  31  60.75  6.33  7.96  180.0 
-7  5  34  25.88  5.63  6.17  0.0 
-7  5  36  77.66  8.14  8.44  180.0 
-7  5  37  69.15  8.50  8.02  0.0 
-7  5  38  20.62  6.51  5.01  0.0 
-7  5  39  19.79  7.49  4.74  180.0 
-7  6  1  191.86  6.99  14.13  180.0 
-7  6  2  54.17  3.02  7.29  0.0 
-7  6  3  118.74  4.51  11.26  0.0 
-7  6  4  952.85  24.02  30.59  0.0 
-7  6  5  379.94  10.63  19.40  0.0 
-7  6  6  150.34  5.33  12.36  180.0 
-7  6  7  72.91  3.36  8.84  0.0 
-7  6  8  147.09  5.20  12.32  0.0 
-7  6  9  92.99  3.98  9.99  180.0 
-7  6  10  85.41  4.10  9.40  180.0 
-7  6  11  396.00  11.23  20.19  180.0 
-7  6  12  27.00  2.77  5.44  180.0 
-7  6  13  5.92  2.90  2.89  0.0 
-7  6  14  28.05  2.80  5.34  0.0 
-7  6  15  877.04  23.11  29.31  0.0 
-7  6  16  26.41  2.67  5.80  180.0 
-7  6  17  63.37  4.54  8.00  180.0 
-7  6  18  15.70  2.69  3.55  0.0 
-7  6  19  77.55  4.50  8.97  0.0 
-7  6  20  511.94  15.33  22.43  0.0 
-7  6  21  294.07  10.62  17.27  180.0 
-7  6  23  246.11  9.50  15.53  0.0 
-7  6  26  233.79  10.06  15.02  180.0 
-7  6  27  14.98  3.98  4.45  180.0 
-7  6  28  169.22  9.11  13.25  0.0 
-7  6  29  15.48  4.78  3.69  180.0 
-7  6  30  257.33  12.22  16.06  0.0 
-7  6  31  213.21  11.79  14.27  0.0 
-7  6  34  97.93  10.93  10.03  0.0 
-7  6  36  39.46  7.42  6.47  180.0 
-7  6  37  77.67  9.34  9.37  180.0 
-7  7  1  257.71  7.77  16.30  180.0 
-7  7  2  76.99  3.91  8.95  0.0 
-7  7  3  2062.16  49.01  44.77  180.0 
-7  7  5  574.40  15.28  24.45  0.0 
-7  7  6  1321.11  31.99  36.01  0.0 
-7  7  7  20.94  3.14  1.65  180.0 
-7  7  8  629.16  17.34  25.33  0.0 
-7  7  9  250.79  8.16  15.78  0.0 
-7  7  10  152.92  7.29  12.36  180.0 
-7  7  11  100.74  5.20  10.24  180.0 
-7  7  14  45.73  3.68  6.39  0.0 
-7  7  15  732.98  19.95  26.81  180.0 
-7  7  16  29.35  2.86  5.37  0.0 
-7  7  17  118.22  5.36  10.74  0.0 
-7  7  19  122.70  6.23  11.24  0.0 
-7  7  20  163.77  8.49  12.64  0.0 
-7  7  23  27.48  3.91  5.27  180.0 
-7  7  24  203.55  10.41  13.94  0.0 
-7  7  25  217.00  14.01  14.56  0.0 
-7  7  26  19.50  4.18  4.86  0.0 
-7  7  29  328.11  15.44  17.90  180.0 
-7  7  30  61.41  6.83  8.36  180.0 
-7  7  31  331.44  18.38  17.93  180.0 
-7  7  32  90.57  8.44  9.49  180.0 
-7  7  35  72.53  8.38  8.38  0.0 
-7  7  36  69.89  8.97  8.19  180.0 
-7  7  37  29.27  6.91  5.49  180.0 
-7  8  1  334.41  11.15  17.91  180.0 
-7  8  2  35.31  2.67  6.23  0.0 
-7  8  3  608.08  16.38  24.85  180.0 
-7  8  4  40.96  2.88  6.40  180.0 
-7  8  5  47.55  2.80  6.88  180.0 
-7  8  6  107.61  4.35  10.41  0.0 
-7  8  7  40.10  3.11  6.80  0.0 
-7  8  9  79.32  5.37  9.18  180.0 
-7  8  10  101.58  4.88  10.05  0.0 
-7  8  11  1069.13  27.09  32.27  180.0 
-7  8  12  20.00  3.18  4.10  180.0 
-7  8  13  355.12  11.18  18.95  0.0 
-7  8  14  42.43  3.60  7.24  180.0 
-7  8  15  78.17  4.45  8.99  180.0 
-7  8  16  50.49  3.66  7.18  180.0 
-7  8  17  9.49  2.83  2.92  180.0 
-7  8  18  145.21  6.55  12.06  180.0 
-7  8  19  285.24  10.30  17.06  180.0 
-7  8  20  8.48  3.17  2.91  0.0 
-7  8  22  36.14  4.52  6.19  0.0 
-7  8  23  88.78  5.97  9.38  180.0 
-7  8  24  223.00  9.94  15.08  180.0 
-7  8  27  43.04  7.01  6.97  180.0 
-7  8  28  218.61  11.94  14.50  0.0 
-7  8  29  49.63  6.55  6.53  0.0 
-7  8  30  129.10  10.46  11.35  0.0 
-7  8  31  51.06  6.63  6.86  180.0 
-7  8  32  41.81  6.25  6.27  0.0 
-7  8  33  214.92  13.25  14.37  0.0 
-7  8  35  54.83  8.82  7.61  0.0 
-7  8  36  37.03  6.68  5.13  180.0 
-7  9  1  186.96  8.42  13.93  180.0 
-7  9  2  659.54  17.47  25.72  180.0 
-7  9  3  35.87  2.78  6.47  180.0 
-7  9  5  86.08  4.80  9.41  0.0 
-7  9  6  167.84  8.04  13.16  180.0 
-7  9  7  354.71  11.01  18.93  0.0 
-7  9  8  205.94  7.89  14.32  180.0 
-7  9  9  22.94  3.64  5.14  0.0 
-7  9  10  254.64  9.79  15.92  0.0 
-7  9  12  543.31  15.09  22.87  180.0 
-7  9  13  70.50  5.07  8.26  180.0 
-7  9  14  88.68  6.24  9.33  0.0 
-7  9  15  31.12  3.13  5.58  0.0 
-7  9  17  9.14  4.41  2.60  0.0 
-7  9  18  50.05  4.07  7.39  180.0 
-7  9  19  128.50  7.01  11.32  0.0 
-7  9  20  38.31  4.18  6.66  180.0 
-7  9  21  90.18  5.92  9.22  180.0 
-7  9  22  19.84  4.64  5.40  0.0 
-7  9  23  85.61  8.10  9.19  180.0 
-7  9  24  25.63  4.31  4.67  0.0 
-7  9  25  66.70  7.20  8.54  0.0 
-7  9  26  52.94  7.26  8.06  0.0 
-7  9  29  40.83  6.57  6.28  180.0 
-7  9  30  29.54  5.87  5.55  0.0 
-7  9  31  166.36  10.87  11.94  180.0 
-7  9  33  104.21  11.25  10.26  0.0 
-7  9  35  83.63  9.19  8.47  0.0 
-7  10  1  6.75  1.98  3.02  180.0 
-7  10  3  301.86  9.54  17.60  180.0 
-7  10  4  102.41  4.90  9.99  0.0 
-7  10  5  39.18  3.25  6.48  180.0 
-7  10  7  182.13  7.17  13.56  0.0 
-7  10  8  7.50  3.50  3.05  180.0 
-7  10  10  17.40  3.78  4.72  180.0 
-7  10  11  166.64  6.90  13.15  0.0 
-7  10  12  17.53  2.92  3.96  0.0 
-7  10  13  9.61  2.74  3.24  0.0 
-7  10  15  668.23  20.73  25.11  0.0 
-7  10  16  41.79  3.95  6.56  180.0 
-7  10  17  346.00  11.94  18.30  180.0 
-7  10  18  41.91  4.21  6.18  0.0 
-7  10  20  103.59  7.66  10.51  0.0 
-7  10  21  31.75  4.60  5.17  180.0 
-7  10  22  26.58  4.46  5.21  0.0 
-7  10  23  50.73  5.30  7.11  180.0 
-7  10  24  92.75  7.08  9.28  180.0 
-7  10  25  187.42  10.08  13.53  180.0 
-7  10  27  127.51  10.31  10.69  0.0 
-7  10  28  27.77  5.65  5.46  180.0 
-7  10  35  152.00  12.54  11.72  0.0 
-7  11  1  265.95  8.49  16.17  0.0 
-7  11  3  41.07  4.12  6.62  180.0 
-7  11  4  172.39  7.79  12.95  0.0 
-7  11  6  23.18  3.03  5.31  0.0 
-7  11  7  59.52  4.21  7.74  0.0 
-7  11  8  519.57  16.73  22.48  0.0 
-7  11  9  16.46  3.57  3.70  180.0 
-7  11  10  69.51  5.07  8.90  0.0 
-7  11  11  167.76  8.34  13.20  180.0 
-7  11  13  32.10  3.42  5.81  180.0 
-7  11  14  10.48  3.26  4.01  180.0 
-7  11  15  114.04  7.40  10.49  0.0 
-7  11  16  71.92  5.07  8.28  0.0 
-7  11  18  7.82  3.82  3.27  0.0 
-7  11  19  132.89  7.06  11.54  180.0 
-7  11  20  39.48  4.61  6.49  0.0 
-7  11  21  28.33  4.55  5.66  180.0 
-7  11  22  355.13  16.62  18.14  0.0 
-7  11  23  323.53  19.15  17.44  180.0 
-7  11  24  50.82  5.94  7.19  0.0 
-7  11  25  25.24  5.22  5.27  180.0 
-7  11  26  87.88  7.47  9.62  180.0 
-7  11  27  86.84  7.83  9.56  0.0 
-7  11  29  44.62  6.23  6.64  180.0 
-7  11  30  111.21  9.09  10.22  180.0 
-7  11  34  16.93  6.95  4.60  0.0 
-7  12  1  72.76  4.46  8.67  180.0 
-7  12  2  19.96  3.32  5.33  180.0 
-7  12  3  128.37  6.23  11.33  180.0 
-7  12  4  12.97  3.39  4.39  180.0 
-7  12  5  70.17  4.82  8.68  180.0 
-7  12  7  1405.24  36.35  36.14  180.0 
-7  12  8  419.57  13.61  20.01  180.0 
-7  12  9  194.29  10.16  13.71  0.0 
-7  12  10  30.23  4.46  6.35  180.0 
-7  12  11  256.54  10.60  16.09  180.0 
-7  12  12  99.25  6.06  9.94  0.0 
-7  12  14  16.81  3.88  4.26  0.0 
-7  12  16  10.35  3.70  4.83  0.0 
-7  12  19  191.41  8.91  13.66  180.0 
-7  12  20  339.25  13.17  17.99  0.0 
-7  12  23  89.45  8.38  9.78  180.0 
-7  12  25  52.60  6.37  7.15  180.0 
-7  12  27  100.97  10.25  10.30  0.0 
-7  12  29  133.39  10.24  11.43  0.0 
-7  12  30  49.51  6.65  7.63  180.0 
-7  12  32  94.05  8.74  9.50  0.0 
-7  13  1  41.91  4.45  6.97  180.0 
-7  13  4  189.37  8.76  13.25  0.0 
-7  13  5  39.46  4.42  6.02  0.0 
-7  13  6  53.52  5.14  6.99  0.0 
-7  13  7  86.30  6.86  9.44  0.0 
-7  13  8  177.05  8.89  13.45  0.0 
-7  13  10  14.98  4.23  3.65  0.0 
-7  13  11  188.53  10.28  13.29  180.0 
-7  13  12  223.48  12.04  15.02  180.0 
-7  13  13  21.33  4.57  4.99  180.0 
-7  13  15  167.26  11.30  12.96  0.0 
-7  13  19  118.51  8.22  10.87  0.0 
-7  13  20  53.15  6.43  7.56  0.0 
-7  13  21  66.62  6.86  8.81  0.0 
-7  13  22  252.57  12.16  15.53  0.0 
-7  13  25  29.99  5.78  5.97  0.0 
-7  13  26  40.63  6.55  6.87  180.0 
-7  13  28  28.78  6.11  5.34  180.0 
-7  13  30  106.01  9.76  9.91  180.0 
-7  14  1  47.83  6.40  7.26  180.0 
-7  14  3  238.14  10.35  14.95  0.0 
-7  14  4  66.32  6.04  8.20  0.0 
-7  14  5  286.15  12.58  16.73  180.0 
-7  14  6  25.69  4.19  5.32  0.0 
-7  14  7  98.41  8.96  10.72  0.0 
-7  14  8  31.06  4.83  5.66  180.0 
-7  14  11  12.34  4.94  3.52  0.0 
-7  14  12  18.00  4.79  4.47  180.0 
-7  14  13  548.75  19.63  22.70  180.0 
-7  14  14  225.42  13.25  15.02  0.0 
-7  14  16  204.21  12.89  14.37  180.0 
-7  14  18  140.62  10.50  12.01  180.0 
-7  14  19  39.70  7.37  6.76  180.0 
-7  14  23  33.01  6.55  5.22  0.0 
-7  14  24  16.65  5.74  4.07  180.0 
-7  14  25  14.38  5.38  3.77  180.0 
-7  14  26  22.97  5.82  5.15  0.0 
-7  14  28  124.63  10.22  9.92  180.0 
-7  14  29  26.78  6.05  4.51  0.0 
-7  15  1  49.86  5.41  7.30  180.0 
-7  15  3  364.75  14.17  18.85  180.0 
-7  15  4  10.57  4.71  4.27  0.0 
-7  15  5  144.23  8.36  12.57  0.0 
-7  15  6  25.59  4.78  5.93  180.0 
-7  15  8  46.47  6.06  7.70  0.0 
-7  15  10  36.97  10.27  6.36  0.0 
-7  15  16  92.01  12.77  10.38  0.0 
-7  15  17  103.88  11.40  10.42  180.0 
-7  15  18  81.51  10.17  10.01  180.0 
-7  15  22  53.38  9.35  7.15  0.0 
-7  16  1  17.61  5.54  5.23  0.0 
-7  16  2  239.22  11.95  15.91  180.0 
-7  16  3  122.27  8.46  11.00  180.0 
-7  16  4  205.45  12.92  13.70  0.0 
-7  16  5  71.14  7.47  8.19  180.0 
-7  16  8  34.91  5.77  6.02  0.0 
-7  16  9  165.98  10.83  12.64  0.0 
-7  16  10  27.80  5.68  5.22  180.0 
-7  16  12  37.31  6.37  6.79  0.0 
-7  16  13  19.28  7.22  5.13  180.0 
-7  16  14  38.53  8.41  7.65  0.0 
-7  16  18  99.02  14.08  10.32  180.0 
-7  16  19  43.98  9.49  6.32  180.0 
-7  16  20  27.52  8.75  4.75  0.0 
-7  16  24  87.44  14.92  8.72  0.0 
-7  17  1  191.32  13.25  13.51  180.0 
-7  17  2  153.20  14.99  12.27  0.0 
-7  17  3  39.10  7.34  6.16  0.0 
-7  17  4  212.43  12.40  14.29  180.0 
-7  17  6  23.97  7.54  5.78  0.0 
-7  17  10  73.60  7.87  8.83  0.0 
-7  17  13  177.30  12.93  12.68  0.0 
-7  17  16  61.25  9.06  7.83  0.0 
-7  17  22  44.16  10.75  6.90  0.0 
-7  18  1  53.58  11.56  7.85  0.0 
-7  18  3  45.77  11.99  7.33  180.0 
-7  18  4  166.79  16.04  12.89  180.0 
-7  18  5  91.82  10.69  9.04  180.0 
-7  18  6  31.36  7.55  5.29  0.0 
-7  18  8  193.26  13.46  14.02  180.0 
-7  18  12  70.92  8.72  8.81  0.0 
-7  18  14  28.60  7.46  4.21  0.0 
-7  18  15  37.22  9.70  6.18  0.0 
-7  18  19  55.60  9.64  7.52  180.0 
-7  18  20  56.89  9.38  6.81  180.0 
-7  18  21  66.75  9.73  7.43  180.0 
-7  19  3  19.37  6.63  5.33  0.0 
-7  19  6  15.63  7.35  5.28  180.0 
-7  19  10  72.03  8.95  8.26  180.0 
-7  19  14  39.78  11.34  6.42  0.0 
-7  19  16  15.88  5.85  4.25  0.0 
-7  19  17  32.42  12.35  5.54  180.0 
-7  19  18  31.35  11.47  6.13  0.0 
-7  20  2  69.86  10.29  8.01  0.0 
-7  20  4  138.23  15.99  12.21  0.0 
-7  20  9  21.94  10.71  5.37  180.0 
-7  20  10  71.62  12.36  8.01  180.0 
-7  20  14  14.60  6.75  4.69  0.0 
-7  21  1  61.84  12.77  6.53  180.0 
-7  21  2  65.93  14.55  9.17  0.0 
-7  21  3  58.97  11.02  8.09  180.0 
-7  21  6  39.92  13.47  7.21  0.0 
-6  0  2  2521.33  64.91  49.96  0.0 
-6  0  4  2099.49  63.84  45.42  180.0 
-6  0  6  1814.72  49.30  41.70  180.0 
-6  0  8  27.30  6.30  4.62  180.0 
-6  0  10  88.42  5.51  9.19  180.0 
-6  0  12  16.05  2.30  3.60  0.0 
-6  0  14  89.76  4.61  9.66  180.0 
-6  0  16  222.31  7.58  15.15  180.0 
-6  0  18  122.28  5.82  11.35  0.0 
-6  0  20  256.64  10.31  15.85  180.0 
-6  0  24  25.94  6.12  4.86  0.0 
-6  0  26  133.17  9.29  11.43  0.0 
-6  0  30  196.13  11.54  14.18  180.0 
-6  0  34  211.45  13.41  14.17  180.0 
-6  0  36  143.18  12.33  12.01  0.0 
-6  0  40  147.05  16.19  11.58  0.0 
-6  1  1  1336.27  36.75  36.23  0.0 
-6  1  2  908.73  23.70  30.15  180.0 
-6  1  3  462.70  13.69  21.16  0.0 
-6  1  4  1940.18  50.46  43.77  0.0 
-6  1  5  995.49  25.98  31.57  180.0 
-6  1  6  1464.79  37.08  37.99  180.0 
-6  1  7  240.76  8.94  15.92  180.0 
-6  1  8  528.34  15.10  23.45  0.0 
-6  1  9  292.93  9.33  17.22  0.0 
-6  1  10  8.18  1.30  3.02  180.0 
-6  1  11  1056.67  25.50  32.57  0.0 
-6  1  12  141.96  4.94  12.21  180.0 
-6  1  13  82.79  3.51  9.04  0.0 
-6  1  14  73.58  2.99  8.80  0.0 
-6  1  15  816.59  19.72  28.81  180.0 
-6  1  16  812.09  20.23  28.61  180.0 
-6  1  17  11.59  1.91  3.99  0.0 
-6  1  18  3.88  1.86  1.50  180.0 
-6  1  19  964.72  24.10  31.02  0.0 
-6  1  20  128.61  5.58  11.83  180.0 
-6  1  23  15.20  2.64  4.29  180.0 
-6  1  24  58.12  4.09  7.74  0.0 
-6  1  25  16.14  3.20  4.25  0.0 
-6  1  26  55.00  4.30  7.16  0.0 
-6  1  27  40.00  4.32  6.18  180.0 
-6  1  28  212.63  8.77  15.00  0.0 
-6  1  29  18.64  3.64  4.97  0.0 
-6  1  30  101.04  6.17  10.26  0.0 
-6  1  31  11.05  3.96  4.34  180.0 
-6  1  32  89.86  6.23  9.54  180.0 
-6  1  33  36.61  5.11  6.21  180.0 
-6  1  34  97.88  7.00  9.90  0.0 
-6  1  35  163.09  9.51  12.56  0.0 
-6  1  39  38.55  7.06  6.00  180.0 
-6  1  40  91.70  9.33  8.82  0.0 
-6  2  1  2849.83  69.82  53.00  0.0 
-6  2  2  3257.34  79.47  56.58  0.0 
-6  2  3  159.59  7.22  13.06  180.0 
-6  2  4  171.28  7.48  13.77  180.0 
-6  2  6  929.56  25.05  30.41  180.0 
-6  2  7  62.36  3.48  8.11  180.0 
-6  2  8  210.31  7.10  14.93  0.0 
-6  2  9  2663.84  62.05  51.09  180.0 
-6  2  10  62.98  2.97  7.70  0.0 
-6  2  11  773.71  18.98  27.39  0.0 
-6  2  12  82.84  3.47  8.98  0.0 
-6  2  13  14.11  1.44  3.94  0.0 
-6  2  14  243.92  7.16  15.69  180.0 
-6  2  15  67.53  2.94  8.26  180.0 
-6  2  16  334.21  9.13  18.19  180.0 
-6  2  18  61.59  3.07  7.80  0.0 
-6  2  19  18.66  1.88  4.77  0.0 
-6  2  20  134.89  6.22  11.89  180.0 
-6  2  21  293.57  9.19  17.33  0.0 
-6  2  22  45.26  3.61  6.40  180.0 
-6  2  23  12.88  3.05  3.78  180.0 
-6  2  24  281.33  9.88  16.42  0.0 
-6  2  25  389.78  12.29  19.50  180.0 
-6  2  26  60.60  4.35  7.68  0.0 
-6  2  27  42.54  4.38  7.04  0.0 
-6  2  30  107.49  7.38  10.57  0.0 
-6  2  31  8.62  3.94  3.79  0.0 
-6  2  32  243.33  11.07  15.88  180.0 
-6  2  33  125.46  9.11  11.29  180.0 
-6  2  34  46.84  5.94  7.28  0.0 
-6  2  37  131.09  10.15  11.57  0.0 
-6  2  38  115.41  9.56  10.69  0.0 
-6  2  39  211.31  13.24  13.57  180.0 
-6  3  1  76.19  5.18  9.07  0.0 
-6  3  2  3610.54  84.30  59.52  0.0 
-6  3  3  16.45  2.55  2.61  0.0 
-6  3  4  404.17  12.42  20.28  0.0 
-6  3  5  308.35  9.86  17.95  180.0 
-6  3  6  459.99  13.09  21.45  0.0 
-6  3  7  70.59  3.20  8.57  180.0 
-6  3  8  643.80  16.52  25.15  180.0 
-6  3  9  509.88  13.34  22.37  0.0 
-6  3  11  478.77  13.43  21.73  0.0 
-6  3  12  336.94  9.20  18.49  0.0 
-6  3  13  779.73  19.40  27.96  0.0 
-6  3  14  7.00  2.19  2.52  0.0 
-6  3  15  274.03  8.30  16.75  180.0 
-6  3  16  27.59  2.26  5.46  0.0 
-6  3  17  5.37  1.66  2.00  0.0 
-6  3  18  8.82  1.57  3.28  0.0 
-6  3  19  47.63  3.67  7.16  0.0 
-6  3  21  85.97  4.83  9.62  180.0 
-6  3  22  58.90  3.50  7.51  180.0 
-6  3  23  18.21  2.61  4.22  180.0 
-6  3  24  28.79  3.90  5.70  180.0 
-6  3  25  749.28  20.18  27.03  180.0 
-6  3  26  43.52  3.89  6.87  180.0 
-6  3  28  379.02  15.09  19.54  0.0 
-6  3  29  83.24  6.52  9.22  180.0 
-6  3  30  55.09  4.80  7.79  180.0 
-6  3  31  37.26  4.68  6.68  180.0 
-6  3  32  61.71  6.36  8.18  180.0 
-6  3  35  23.94  5.80  4.32  180.0 
-6  3  36  18.21  5.90  4.54  0.0 
-6  3  37  72.25  8.04  8.25  0.0 
-6  3  38  116.03  9.83  10.41  180.0 
-6  3  39  31.48  6.55  5.70  180.0 
-6  4  1  95.74  5.64  10.40  180.0 
-6  4  2  449.05  12.71  21.40  180.0 
-6  4  3  445.10  12.95  21.00  0.0 
-6  4  4  365.79  10.36  19.52  0.0 
-6  4  6  433.43  11.87  20.61  180.0 
-6  4  7  505.08  13.39  22.88  180.0 
-6  4  8  144.27  5.14  12.09  180.0 
-6  4  9  1094.47  26.58  33.09  0.0 
-6  4  10  76.03  3.85  8.78  0.0 
-6  4  11  286.58  8.33  16.92  0.0 
-6  4  12  636.87  16.21  25.40  180.0 
-6  4  13  1376.35  32.98  36.99  0.0 
-6  4  14  1333.85  32.21  36.37  180.0 
-6  4  15  88.70  3.59  9.59  180.0 
-6  4  16  279.97  8.28  16.65  180.0 
-6  4  17  1949.93  48.56  44.25  180.0 
-6  4  19  5.53  1.88  2.40  0.0 
-6  4  20  24.85  2.85  4.79  0.0 
-6  4  21  17.69  3.21  4.09  0.0 
-6  4  22  22.75  2.62  4.83  180.0 
-6  4  23  26.89  3.04  5.35  0.0 
-6  4  24  456.67  13.52  21.20  0.0 
-6  4  25  89.93  6.36  9.19  180.0 
-6  4  26  98.50  6.44  10.14  180.0 
-6  4  28  234.66  11.24  15.25  0.0 
-6  4  29  886.10  26.76  29.42  0.0 
-6  4  31  286.65  12.34  17.23  180.0 
-6  4  32  17.86  5.11  4.11  180.0 
-6  4  33  660.42  26.07  24.88  180.0 
-6  4  34  33.36  6.33  5.42  180.0 
-6  4  35  160.52  10.86  12.58  0.0 
-6  4  36  167.62  11.15  12.93  0.0 
-6  4  39  53.63  7.73  7.46  0.0 
-6  5  1  767.78  19.28  28.05  180.0 
-6  5  2  176.37  5.75  13.49  180.0 
-6  5  3  1112.20  26.90  33.24  0.0 
-6  5  5  614.27  15.76  24.56  180.0 
-6  5  6  255.53  7.70  15.93  180.0 
-6  5  7  6.29  1.95  2.37  180.0 
-6  5  8  4064.08  94.31  63.36  180.0 
-6  5  9  12.64  2.17  3.90  180.0 
-6  5  10  363.81  10.98  18.81  180.0 
-6  5  11  1627.55  39.13  40.04  0.0 
-6  5  12  69.03  3.15  8.20  0.0 
-6  5  13  764.01  20.30  27.55  0.0 
-6  5  14  103.70  4.45  10.17  0.0 
-6  5  15  524.12  13.93  22.80  0.0 
-6  5  16  161.20  5.84  12.95  0.0 
-6  5  17  80.33  3.90  9.10  0.0 
-6  5  18  348.42  13.62  18.46  0.0 
-6  5  19  11.88  2.49  3.21  180.0 
-6  5  20  288.51  9.32  16.92  0.0 
-6  5  23  18.75  3.16  4.10  0.0 
-6  5  24  107.28  8.57  10.16  180.0 
-6  5  26  76.61  5.48  8.90  0.0 
-6  5  27  99.28  6.58  10.24  180.0 
-6  5  29  578.66  18.57  23.59  0.0 
-6  5  30  92.79  6.80  9.83  0.0 
-6  5  32  147.18  9.46  11.80  180.0 
-6  5  35  39.56  6.68  6.24  180.0 
-6  5  36  43.41  6.73  6.58  0.0 
-6  6  1  1101.34  26.63  33.06  0.0 
-6  6  2  176.61  5.65  13.32  180.0 
-6  6  3  78.52  3.50  8.81  0.0 
-6  6  4  672.78  17.04  26.17  0.0 
-6  6  5  152.38  5.41  12.46  180.0 
-6  6  6  92.59  4.07  8.93  0.0 
-6  6  7  203.51  6.73  14.33  180.0 
-6  6  8  13.57  2.80  3.83  180.0 
-6  6  9  26.48  2.25  5.16  180.0 
-6  6  11  256.62  7.96  16.14  0.0 
-6  6  12  6.76  2.41  2.68  180.0 
-6  6  13  146.71  5.36  12.23  0.0 
-6  6  14  204.86  7.06  14.44  180.0 
-6  6  15  159.31  7.10  12.58  180.0 
-6  6  16  15.82  2.67  4.07  0.0 
-6  6  17  668.14  17.57  25.86  180.0 
-6  6  18  241.44  8.10  15.63  0.0 
-6  6  19  322.72  10.12  17.87  180.0 
-6  6  21  62.91  4.12  8.14  0.0 
-6  6  22  168.65  6.92  13.22  0.0 
-6  6  23  144.78  7.69  11.67  180.0 
-6  6  24  403.90  14.37  19.60  180.0 
-6  6  25  339.83  11.96  17.80  180.0 
-6  6  26  23.16  4.14  4.57  0.0 
-6  6  28  149.99  8.54  11.91  0.0 
-6  6  29  916.78  28.06  29.76  0.0 
-6  6  30  34.07  4.88  6.03  0.0 
-6  6  31  213.15  10.95  14.72  180.0 
-6  6  32  46.24  6.11  6.66  180.0 
-6  6  33  33.65  5.78  5.32  180.0 
-6  6  35  34.48  7.81  5.77  0.0 
-6  6  36  19.40  6.79  5.48  0.0 
-6  6  37  141.80  11.90  11.44  0.0 
-6  7  1  25.88  2.16  5.18  180.0 
-6  7  2  491.80  12.95  22.32  180.0 
-6  7  3  546.10  14.20  23.14  0.0 
-6  7  4  294.64  8.70  17.17  0.0 
-6  7  5  2801.96  66.20  52.34  0.0 
-6  7  6  811.18  20.50  28.40  180.0 
-6  7  7  3238.36  76.61  56.38  180.0 
-6  7  9  118.52  4.80  10.77  180.0 
-6  7  10  117.83  4.83  11.07  180.0 
-6  7  12  19.77  2.22  4.71  0.0 
-6  7  13  378.46  11.86  19.45  180.0 
-6  7  14  193.49  7.18  13.87  0.0 
-6  7  15  67.59  4.54  8.25  0.0 
-6  7  16  44.26  3.47  6.84  180.0 
-6  7  17  22.13  3.08  4.68  180.0 
-6  7  18  6.40  2.68  2.24  180.0 
-6  7  19  401.32  12.42  19.89  180.0 
-6  7  20  375.70  11.99  18.78  0.0 
-6  7  21  8.09  3.25  3.13  0.0 
-6  7  22  36.52  4.05  6.06  180.0 
-6  7  23  233.99  9.41  14.88  0.0 
-6  7  24  51.99  4.66  7.37  0.0 
-6  7  25  132.98  8.89  11.91  180.0 
-6  7  26  67.92  5.78  8.05  180.0 
-6  7  27  216.13  10.96  14.62  180.0 
-6  7  28  42.48  5.89  6.60  0.0 
-6  7  30  35.03  5.21  6.66  0.0 
-6  7  31  177.07  10.09  13.54  0.0 
-6  7  32  382.04  17.42  18.82  180.0 
-6  7  33  435.26  20.48  20.92  180.0 
-6  7  38  40.42  7.30  5.73  0.0 
-6  8  1  10.19  2.03  3.79  0.0 
-6  8  3  73.85  3.28  8.77  0.0 
-6  8  4  18.53  2.11  3.98  0.0 
-6  8  5  120.46  4.62  10.78  0.0 
-6  8  6  248.57  7.87  16.21  0.0 
-6  8  7  14.88  2.38  4.41  180.0 
-6  8  8  437.96  12.36  20.98  180.0 
-6  8  10  8.16  3.00  2.47  180.0 
-6  8  11  43.81  3.72  6.87  0.0 
-6  8  12  21.14  3.36  4.77  180.0 
-6  8  13  32.28  2.69  5.70  0.0 
-6  8  14  170.75  7.74  13.06  180.0 
-6  8  16  100.10  6.23  10.34  0.0 
-6  8  17  35.08  3.87  5.97  180.0 
-6  8  18  21.79  3.13  5.04  180.0 
-6  8  19  134.24  8.45  11.07  0.0 
-6  8  21  17.48  3.57  4.09  0.0 
-6  8  22  129.90  6.59  11.51  180.0 
-6  8  23  134.93  8.50  11.32  180.0 
-6  8  24  479.44  16.63  21.46  180.0 
-6  8  25  129.18  7.22  11.37  180.0 
-6  8  26  32.75  5.77  6.87  180.0 
-6  8  27  12.27  4.50  4.27  0.0 
-6  8  28  118.96  11.72  11.25  0.0 
-6  8  31  144.10  9.86  12.01  0.0 
-6  8  32  86.37  8.56  8.97  180.0 
-6  8  33  234.71  14.67  14.75  180.0 
-6  9  1  357.93  9.98  19.23  180.0 
-6  9  2  910.41  22.75  30.51  0.0 
-6  9  3  1065.77  26.22  32.53  0.0 
-6  9  4  285.85  8.65  16.91  180.0 
-6  9  5  878.31  22.86  29.29  0.0 
-6  9  6  151.80  6.20  12.63  0.0 
-6  9  7  377.49  11.82  19.59  180.0 
-6  9  8  24.94  2.89  5.26  0.0 
-6  9  9  137.47  5.61  11.41  180.0 
-6  9  11  105.55  5.95  11.04  0.0 
-6  9  12  28.61  3.77  5.52  180.0 
-6  9  13  193.86  6.79  14.06  0.0 
-6  9  14  62.67  3.57  8.05  0.0 
-6  9  15  154.42  8.00  12.66  0.0 
-6  9  16  54.83  4.00  7.50  180.0 
-6  9  17  301.81  10.43  17.11  0.0 
-6  9  19  209.80  10.97  14.21  180.0 
-6  9  20  19.74  3.67  4.28  0.0 
-6  9  21  274.34  12.26  16.14  0.0 
-6  9  22  575.09  22.82  23.19  0.0 
-6  9  23  235.74  10.04  15.65  0.0 
-6  9  24  58.18  6.36  7.79  180.0 
-6  9  25  14.49  4.54  5.17  180.0 
-6  9  26  65.53  6.20  8.26  180.0 
-6  9  27  55.32  6.22  7.26  180.0 
-6  9  28  66.52  9.13  8.76  0.0 
-6  9  29  66.66  8.21  8.62  0.0 
-6  9  31  49.49  6.69  7.84  0.0 
-6  9  32  15.42  6.53  3.46  0.0 
-6  9  34  42.45  9.92  6.37  180.0 
-6  9  35  36.27  7.16  6.00  180.0 
-6  9  36  130.51  11.50  11.40  0.0 
-6  10  1  190.13  7.56  14.11  180.0 
-6  10  2  1201.06  31.06  34.63  180.0 
-6  10  3  14.75  2.50  3.63  0.0 
-6  10  4  1895.53  47.87  43.80  0.0 
-6  10  5  213.20  7.37  15.31  0.0 
-6  10  6  20.32  3.19  4.79  0.0 
-6  10  7  99.90  4.86  10.04  0.0 
-6  10  8  37.21  4.01  6.58  180.0 
-6  10  9  60.87  4.41  7.99  0.0 
-6  10  10  151.19  7.23  12.04  0.0 
-6  10  11  16.49  3.13  3.98  180.0 
-6  10  12  679.81  19.48  25.88  180.0 
-6  10  14  291.11  9.56  16.97  180.0 
-6  10  15  51.64  4.30  7.52  180.0 
-6  10  17  21.49  3.28  5.20  180.0 
-6  10  18  128.73  6.41  11.22  0.0 
-6  10  19  38.70  4.04  6.78  0.0 
-6  10  20  108.09  6.41  10.05  0.0 
-6  10  21  98.42  6.57  9.46  180.0 
-6  10  22  148.27  11.39  12.68  0.0 
-6  10  23  145.47  9.10  11.46  180.0 
-6  10  25  33.40  5.48  6.44  0.0 
-6  10  26  13.28  6.50  4.55  0.0 
-6  10  27  52.18  7.71  7.27  180.0 
-6  10  32  13.89  5.58  2.93  180.0 
-6  10  35  263.60  15.44  15.72  180.0 
-6  10  36  151.98  12.53  12.28  0.0 
-6  11  1  362.80  10.65  19.33  180.0 
-6  11  2  501.85  14.25  22.26  180.0 
-6  11  4  18.97  2.87  4.46  180.0 
-6  11  5  8.61  3.42  3.13  0.0 
-6  11  6  109.04  6.46  10.77  180.0 
-6  11  7  34.15  4.20  6.27  180.0 
-6  11  8  23.63  3.08  5.02  0.0 
-6  11  9  298.52  9.82  17.19  180.0 
-6  11  10  24.76  3.10  5.64  180.0 
-6  11  11  335.01  11.87  18.44  0.0 
-6  11  12  80.76  4.67  8.83  180.0 
-6  11  13  30.51  3.32  5.81  0.0 
-6  11  15  141.37  6.40  11.82  0.0 
-6  11  16  78.37  5.05  8.99  180.0 
-6  11  17  201.93  8.43  13.80  180.0 
-6  11  18  88.82  5.71  9.42  180.0 
-6  11  19  42.76  4.72  7.08  180.0 
-6  11  20  459.35  15.56  21.11  0.0 
-6  11  21  33.82  5.07  6.17  180.0 
-6  11  22  104.43  7.71  10.10  0.0 
-6  11  24  36.23  5.71  6.07  0.0 
-6  11  25  182.18  10.15  13.26  180.0 
-6  11  28  33.56  5.82  5.76  180.0 
-6  11  30  79.96  7.53  9.18  0.0 
-6  11  33  31.34  6.66  5.30  0.0 
-6  11  34  28.90  5.93  5.26  180.0 
-6  11  35  25.37  5.44  5.59  180.0 
-6  12  1  8.95  2.98  3.64  180.0 
-6  12  3  25.76  3.51  5.51  180.0 
-6  12  5  18.00  3.49  4.60  0.0 
-6  12  6  8.33  3.61  2.78  180.0 
-6  12  7  233.92  10.68  14.93  0.0 
-6  12  8  32.07  5.81  6.48  180.0 
-6  12  9  35.79  3.93  6.62  0.0 
-6  12  10  49.38  4.16  7.08  0.0 
-6  12  13  42.95  4.33  6.33  180.0 
-6  12  14  179.84  9.28  13.06  180.0 
-6  12  16  25.99  5.07  5.47  0.0 
-6  12  17  39.46  5.27  6.18  180.0 
-6  12  19  13.55  4.31  4.21  180.0 
-6  12  20  72.26  6.17  8.99  180.0 
-6  12  21  374.32  15.25  18.91  180.0 
-6  12  22  87.27  7.22  9.39  180.0 
-6  12  24  29.28  5.50  4.61  0.0 
-6  12  27  39.66  6.17  5.49  0.0 
-6  12  29  25.22  5.39  5.55  180.0 
-6  12  31  139.80  10.41  12.02  0.0 
-6  13  1  60.14  4.17  7.72  180.0 
-6  13  2  218.80  9.86  15.08  180.0 
-6  13  3  13.21  3.57  3.93  0.0 
-6  13  4  92.58  5.93  9.72  180.0 
-6  13  5  708.23  20.92  26.04  0.0 
-6  13  6  11.02  4.70  3.82  0.0 
-6  13  7  11.28  4.20  4.31  180.0 
-6  13  8  162.64  8.87  12.94  180.0 
-6  13  9  56.04  5.11  7.78  0.0 
-6  13  12  26.08  4.08  5.31  0.0 
-6  13  14  41.68  5.83  6.77  0.0 
-6  13  15  96.93  8.13  9.78  180.0 
-6  13  18  113.86  8.84  11.12  0.0 
-6  13  19  31.90  6.17  5.65  0.0 
-6  13  20  337.34  15.67  18.14  0.0 
-6  13  21  188.08  12.19  13.40  0.0 
-6  13  22  10.57  5.20  3.83  0.0 
-6  13  23  33.40  6.26  5.66  180.0 
-6  13  24  53.29  6.76  6.77  0.0 
-6  13  25  62.74  7.13  7.96  0.0 
-6  13  26  18.25  5.16  4.21  180.0 
-6  13  28  127.46  9.92  11.54  180.0 
-6  13  29  44.67  6.93  5.33  180.0 
-6  14  1  143.13  7.49  12.01  180.0 
-6  14  3  16.75  4.09  4.04  0.0 
-6  14  4  530.22  19.54  22.58  180.0 
-6  14  5  141.74  7.88  12.05  0.0 
-6  14  6  44.62  5.12  6.40  180.0 
-6  14  7  158.42  8.81  12.40  0.0 
-6  14  8  35.62  4.73  6.12  180.0 
-6  14  9  187.84  10.05  13.92  0.0 
-6  14  10  40.55  5.11  6.83  0.0 
-6  14  12  229.21  16.44  15.38  0.0 
-6  14  14  31.61  6.17  6.19  0.0 
-6  14  16  262.93  14.59  16.35  0.0 
-6  14  18  16.12  6.12  3.00  180.0 
-6  14  19  57.23  6.38  8.35  180.0 
-6  14  20  27.97  5.96  5.69  180.0 
-6  14  21  17.98  5.88  4.91  180.0 
-6  14  22  198.46  12.63  13.34  180.0 
-6  14  23  171.17  10.73  11.97  180.0 
-6  14  25  131.62  9.48  11.15  0.0 
-6  14  26  67.14  8.43  8.86  0.0 
-6  14  27  167.81  10.97  12.64  180.0 
-6  15  1  14.12  4.07  3.89  0.0 
-6  15  3  13.32  4.26  4.23  180.0 
-6  15  5  18.56  4.51  5.25  180.0 
-6  15  6  8.71  4.38  4.59  180.0 
-6  15  8  45.29  10.43  8.22  180.0 
-6  15  9  172.90  11.98  13.35  180.0 
-6  15  10  214.88  12.79  14.79  180.0 
-6  15  11  31.06  5.53  6.03  0.0 
-6  15  12  115.30  8.98  11.10  0.0 
-6  15  13  224.17  14.74  14.57  180.0 
-6  15  14  23.03  6.96  6.07  180.0 
-6  15  15  131.70  9.75  10.76  180.0 
-6  15  18  170.56  12.53  12.32  0.0 
-6  15  19  147.76  15.63  12.82  0.0 
-6  15  22  13.88  5.98  4.08  0.0 
-6  15  25  59.37  7.31  7.57  0.0 
-6  16  3  232.97  11.56  14.88  180.0 
-6  16  5  54.06  6.15  7.99  0.0 
-6  16  8  27.05  6.19  5.22  0.0 
-6  16  9  395.53  16.51  19.52  180.0 
-6  16  14  36.92  7.04  6.44  0.0 
-6  16  15  25.33  6.47  6.83  180.0 
-6  16  18  64.64  12.57  8.33  0.0 
-6  16  19  15.74  7.33  3.66  0.0 
-6  16  25  18.10  7.91  4.82  180.0 
-6  16  26  136.75  13.48  11.03  0.0 
-6  17  1  289.66  22.07  17.38  0.0 
-6  17  3  60.75  9.77  8.21  180.0 
-6  17  4  154.85  9.91  12.84  0.0 
-6  17  6  28.73  5.60  5.98  0.0 
-6  17  8  29.48  7.10  5.04  180.0 
-6  17  9  59.97  7.13  8.13  0.0 
-6  17  14  14.79  6.58  5.45  180.0 
-6  17  15  196.93  14.36  13.75  180.0 
-6  17  23  26.51  7.88  5.69  180.0 
-6  17  24  30.52  7.85  5.51  0.0 
-6  18  2  49.74  8.11  7.00  180.0 
-6  18  4  33.09  7.47  6.06  180.0 
-6  18  5  32.56  7.23  5.09  0.0 
-6  18  7  160.24  12.59  12.17  0.0 
-6  18  11  177.98  13.57  13.78  0.0 
-6  18  13  74.48  9.49  8.71  0.0 
-6  18  14  20.84  9.67  4.84  180.0 
-6  18  15  88.97  11.71  8.90  180.0 
-6  18  22  90.85  10.91  8.95  180.0 
-6  19  5  122.48  11.72  10.89  180.0 
-6  19  6  152.85  17.63  12.44  0.0 
-6  19  7  65.40  9.55  8.23  0.0 
-6  19  8  490.30  27.15  21.58  180.0 
-6  19  13  11.88  5.93  3.62  180.0 
-6  19  15  12.88  6.08  3.97  180.0 
-6  19  16  27.33  7.64  5.37  0.0 
-6  19  17  38.30  7.97  6.13  180.0 
-6  19  18  102.38  11.50  9.66  0.0 
-6  20  2  44.54  8.31  7.35  180.0 
-6  20  3  24.44  7.46  4.82  180.0 
-6  20  4  55.39  13.54  7.89  180.0 
-6  20  5  28.31  8.82  5.79  0.0 
-6  20  9  26.69  9.39  5.29  0.0 
-6  20  11  41.01  7.96  6.41  0.0 
-6  20  12  34.87  15.37  7.14  0.0 
-6  20  13  40.47  7.98  6.07  0.0 
-6  20  14  16.94  7.39  5.01  0.0 
-6  20  15  72.24  10.79  8.19  180.0 
-6  21  1  28.18  10.34  5.78  0.0 
-6  21  2  74.43  15.36  7.86  180.0 
-6  21  8  16.47  7.99  5.20  180.0 
-5  0  4  5975.03  143.89  76.72  180.0 
-5  0  6  965.20  27.85  30.86  0.0 
-5  0  8  659.62  20.83  24.89  180.0 
-5  0  10  1764.19  44.67  41.99  180.0 
-5  0  12  5.28  2.24  2.01  180.0 
-5  0  14  6.64  1.84  2.33  180.0 
-5  0  16  482.90  14.11  21.95  180.0 
-5  0  18  123.46  5.56  11.40  180.0 
-5  0  20  126.45  6.55  11.34  180.0 
-5  0  22  380.59  13.08  19.35  0.0 
-5  0  24  9.16  3.61  3.75  180.0 
-5  0  26  211.37  9.69  14.27  180.0 
-5  0  28  133.52  8.76  11.74  180.0 
-5  0  30  161.45  10.31  12.97  180.0 
-5  0  34  89.10  8.92  9.27  180.0 
-5  0  38  17.57  6.92  2.95  180.0 
-5  0  40  297.67  22.38  16.35  0.0 
-5  1  1  2390.76  56.96  48.11  180.0 
-5  1  3  1822.16  43.30  43.02  180.0 
-5  1  4  898.12  23.46  30.17  180.0 
-5  1  5  827.04  22.21  28.40  180.0 
-5  1  6  2019.02  53.13  44.48  0.0 
-5  1  7  3135.40  73.08  55.32  0.0 
-5  1  9  3630.22  85.02  59.79  0.0 
-5  1  10  2461.59  57.10  48.58  0.0 
-5  1  11  853.23  22.09  29.32  180.0 
-5  1  12  11.78  1.96  2.74  180.0 
-5  1  13  88.03  3.50  9.38  180.0 
-5  1  14  436.56  11.30  20.85  0.0 
-5  1  16  21.42  2.41  4.99  0.0 
-5  1  17  359.39  10.07  18.85  0.0 
-5  1  19  116.39  4.54  10.96  180.0 
-5  1  20  191.83  6.34  13.97  180.0 
-5  1  21  327.90  9.35  18.35  180.0 
-5  1  22  598.80  15.75  24.35  0.0 
-5  1  23  572.49  15.82  23.91  0.0 
-5  1  24  30.81  3.38  5.61  180.0 
-5  1  27  60.63  4.29  7.92  180.0 
-5  1  29  15.73  3.27  4.68  180.0 
-5  1  30  131.52  6.92  11.82  180.0 
-5  1  32  28.41  4.45  5.54  0.0 
-5  1  33  412.90  14.89  20.03  0.0 
-5  1  34  100.18  6.85  10.34  180.0 
-5  1  35  201.01  10.58  13.75  0.0 
-5  1  36  10.32  5.10  4.54  0.0 
-5  1  37  22.83  5.51  5.57  180.0 
-5  1  38  45.61  6.21  6.76  0.0 
-5  1  39  61.00  7.07  7.82  180.0 
-5  2  1  141.10  6.00  11.74  0.0 
-5  2  2  758.18  20.57  27.08  0.0 
-5  2  3  1754.19  42.88  42.04  0.0 
-5  2  4  1525.12  37.85  38.39  0.0 
-5  2  5  57.63  4.16  8.43  180.0 
-5  2  6  72.70  4.28  8.76  180.0 
-5  2  7  2271.61  54.77  47.43  180.0 
-5  2  8  535.27  16.17  23.01  0.0 
-5  2  9  26.09  2.26  5.13  0.0 
-5  2  10  59.68  2.92  7.88  180.0 
-5  2  11  44.01  2.85  6.83  0.0 
-5  2  12  41.59  2.51  6.49  180.0 
-5  2  13  460.84  12.45  21.60  180.0 
-5  2  14  888.22  21.76  29.94  0.0 
-5  2  15  90.33  3.51  9.67  0.0 
-5  2  17  43.05  3.33  6.58  180.0 
-5  2  19  126.50  4.98  11.63  0.0 
-5  2  20  6.66  2.44  2.97  0.0 
-5  2  21  463.43  12.77  21.61  180.0 
-5  2  22  59.04  3.49  7.65  0.0 
-5  2  23  208.90  7.62  14.30  0.0 
-5  2  24  47.94  3.94  6.98  0.0 
-5  2  25  119.41  5.60  10.76  0.0 
-5  2  26  277.22  9.85  16.35  180.0 
-5  2  27  101.75  5.88  10.07  180.0 
-5  2  28  29.47  3.97  5.61  180.0 
-5  2  29  115.56  7.33  11.14  0.0 
-5  2  30  8.12  3.36  3.40  0.0 
-5  2  31  236.61  9.68  15.64  180.0 
-5  2  33  11.24  4.10  4.00  180.0 
-5  2  34  78.65  6.55  8.76  0.0 
-5  2  36  49.41  6.66  7.54  180.0 
-5  2  38  22.53  6.78  3.47  180.0 
-5  2  40  44.08  7.33  7.04  0.0 
-5  3  1  590.50  16.96  23.89  180.0 
-5  3  2  632.54  18.15  25.25  180.0 
-5  3  3  6287.75  143.92  78.25  180.0 
-5  3  4  35.08  3.09  6.39  0.0 
-5  3  5  1670.94  40.69  40.47  180.0 
-5  3  6  1304.01  32.87  35.81  180.0 
-5  3  7  1949.64  46.77  43.97  0.0 
-5  3  8  15.85  1.68  3.97  0.0 
-5  3  9  69.32  3.25  8.59  0.0 
-5  3  10  111.53  4.06  10.23  180.0 
-5  3  11  143.60  4.76  11.94  0.0 
-5  3  12  350.65  9.67  18.76  180.0 
-5  3  13  296.17  8.38  17.09  180.0 
-5  3  14  35.75  2.05  6.32  180.0 
-5  3  15  242.61  7.52  15.43  0.0 
-5  3  16  594.94  15.86  23.98  0.0 
-5  3  17  20.58  2.05  4.94  0.0 
-5  3  18  659.18  17.42  25.72  180.0 
-5  3  20  6.02  2.03  3.17  180.0 
-5  3  21  22.00  3.03  4.53  180.0 
-5  3  22  32.09  2.88  6.05  0.0 
-5  3  23  148.86  6.11  12.56  0.0 
-5  3  24  130.58  6.35  11.47  0.0 
-5  3  25  769.57  21.32  27.79  0.0 
-5  3  26  672.62  21.41  25.41  180.0 
-5  3  27  127.31  7.28  11.21  0.0 
-5  3  28  27.47  3.66  5.40  180.0 
-5  3  29  31.13  3.73  6.15  180.0 
-5  3  37  161.21  11.16  12.48  180.0 
-5  3  38  86.58  10.39  8.61  0.0 
-5  4  1  11.16  2.61  3.82  180.0 
-5  4  2  3697.58  85.97  60.01  0.0 
-5  4  3  1902.84  46.37  43.40  180.0 
-5  4  4  286.74  10.20  17.02  0.0 
-5  4  5  17.48  2.91  5.01  180.0 
-5  4  6  145.06  5.74  11.92  180.0 
-5  4  7  1057.20  26.58  32.49  180.0 
-5  4  8  429.06  11.62  20.82  0.0 
-5  4  9  882.83  21.80  29.66  0.0 
-5  4  10  465.33  12.33  21.37  180.0 
-5  4  11  1027.08  25.80  32.07  0.0 
-5  4  12  640.66  16.87  25.16  180.0 
-5  4  13  82.70  3.53  9.03  180.0 
-5  4  14  419.31  11.45  20.29  180.0 
-5  4  17  69.15  3.32  8.26  0.0 
-5  4  18  366.17  10.92  19.49  180.0 
-5  4  19  743.17  20.16  27.25  180.0 
-5  4  20  125.68  4.77  11.39  180.0 
-5  4  21  16.78  2.17  4.74  0.0 
-5  4  22  33.89  2.76  5.82  180.0 
-5  4  23  72.31  4.20  8.63  0.0 
-5  4  24  43.36  4.45  6.76  0.0 
-5  4  25  72.69  8.11  9.13  0.0 
-5  4  26  218.09  8.73  14.73  180.0 
-5  4  27  427.82  13.59  20.56  0.0 
-5  4  28  23.20  3.70  5.17  180.0 
-5  4  29  13.74  5.95  4.90  180.0 
-5  4  30  60.36  5.54  7.71  180.0 
-5  4  33  113.58  8.66  11.04  180.0 
-5  4  34  248.31  12.58  16.12  0.0 
-5  4  36  127.08  9.82  11.09  180.0 
-5  4  37  101.07  9.17  9.48  0.0 
-5  4  38  45.51  7.06  7.53  0.0 
-5  4  40  25.54  5.65  5.50  0.0 
-5  5  1  46.68  3.27  7.30  0.0 
-5  5  2  9.05  1.88  2.82  0.0 
-5  5  3  7.89  1.85  2.74  180.0 
-5  5  4  50.64  2.77  7.33  0.0 
-5  5  5  205.96  6.69  14.41  180.0 
-5  5  6  301.47  8.64  17.48  180.0 
-5  5  7  527.87  13.89  23.09  180.0 
-5  5  8  1028.64  25.04  32.10  180.0 
-5  5  9  1088.91  26.30  32.53  0.0 
-5  5  10  333.72  9.39  18.17  0.0 
-5  5  11  460.83  12.79  21.54  180.0 
-5  5  12  828.41  20.45  28.65  180.0 
-5  5  13  99.75  4.03  10.58  0.0 
-5  5  14  127.76  5.02  11.79  0.0 
-5  5  15  217.76  6.54  14.82  0.0 
-5  5  16  512.12  13.77  22.81  0.0 
-5  5  17  21.48  2.09  4.69  0.0 
-5  5  18  11.62  1.98  3.30  180.0 
-5  5  20  153.17  5.84  12.55  180.0 
-5  5  21  33.32  3.20  6.45  180.0 
-5  5  22  50.32  3.65  7.47  0.0 
-5  5  23  672.40  19.01  25.70  180.0 
-5  5  24  97.10  5.35  10.13  0.0 
-5  5  25  475.80  15.27  21.24  0.0 
-5  5  26  146.07  7.30  12.04  180.0 
-5  5  29  90.11  6.01  8.94  0.0 
-5  5  30  975.52  28.65  30.67  0.0 
-5  5  31  41.38  5.53  6.54  180.0 
-5  5  32  9.37  4.70  4.00  0.0 
-5  5  33  40.81  5.63  7.06  0.0 
-5  5  35  28.47  5.56  5.30  180.0 
-5  5  36  11.48  5.23  4.27  0.0 
-5  5  37  126.42  10.13  11.19  180.0 
-5  5  38  18.35  5.63  4.42  180.0 
-5  6  1  322.76  9.18  18.17  0.0 
-5  6  2  1125.35  27.31  33.45  0.0 
-5  6  3  75.07  3.62  8.84  0.0 
-5  6  4  71.06  3.63  8.37  180.0 
-5  6  5  16.24  2.17  3.80  0.0 
-5  6  7  204.39  6.42  14.38  0.0 
-5  6  8  63.39  3.13  8.04  0.0 
-5  6  9  997.18  24.45  31.33  0.0 
-5  6  10  279.09  8.40  16.46  0.0 
-5  6  11  491.45  13.11  22.12  0.0 
-5  6  12  151.43  5.14  11.83  180.0 
-5  6  13  62.30  2.72  8.08  180.0 
-5  6  14  4.70  1.47  2.53  180.0 
-5  6  15  99.93  4.58  10.49  0.0 
-5  6  17  4.04  1.97  1.72  180.0 
-5  6  18  16.10  2.29  3.63  0.0 
-5  6  19  159.32  6.02  12.76  180.0 
-5  6  20  9.15  2.39  2.85  180.0 
-5  6  21  37.10  3.41  6.33  0.0 
-5  6  23  105.96  5.45  10.36  180.0 
-5  6  26  382.29  15.14  19.40  0.0 
-5  6  27  71.97  7.59  8.96  180.0 
-5  6  28  420.72  18.82  20.14  180.0 
-5  6  29  18.92  5.12  4.97  180.0 
-5  6  30  367.68  14.64  19.27  180.0 
-5  6  31  182.20  9.62  13.79  180.0 
-5  6  32  89.51  7.19  10.00  0.0 
-5  6  33  310.59  13.86  17.01  180.0 
-5  6  34  14.58  4.87  3.28  180.0 
-5  6  35  26.43  5.94  5.36  0.0 
-5  6  36  19.37  6.06  4.09  180.0 
-5  6  37  36.14  7.11  5.66  180.0 
-5  7  1  313.01  8.73  17.79  0.0 
-5  7  2  995.62  24.28  31.56  180.0 
-5  7  3  1104.76  26.68  33.23  0.0 
-5  7  4  165.61  5.63  12.81  0.0 
-5  7  5  1333.01  31.85  36.11  180.0 
-5  7  6  894.03  22.03  29.54  180.0 
-5  7  7  284.14  8.40  17.03  0.0 
-5  7  8  23.50  2.52  4.71  180.0 
-5  7  9  12.05  2.12  3.13  180.0 
-5  7  10  54.31  3.20  7.40  0.0 
-5  7  12  31.01  3.03  5.58  0.0 
-5  7  13  48.15  3.05  7.07  180.0 
-5  7  14  8.92  2.28  3.01  180.0 
-5  7  15  8.94  3.26  3.68  0.0 
-5  7  16  26.88  2.75  5.36  0.0 
-5  7  17  53.49  3.52  7.65  0.0 
-5  7  18  149.61  6.08  12.22  180.0 
-5  7  19  112.97  7.18  11.20  0.0 
-5  7  20  308.04  11.08  17.32  180.0 
-5  7  21  47.72  4.40  6.93  180.0 
-5  7  22  75.25  5.70  8.82  0.0 
-5  7  23  9.02  3.48  3.57  180.0 
-5  7  24  144.67  8.30  11.48  180.0 
-5  7  25  285.58  11.61  16.78  180.0 
-5  7  26  21.19  4.48  4.04  0.0 
-5  7  27  999.97  34.16  30.72  0.0 
-5  7  28  13.89  4.79  2.74  180.0 
-5  7  29  11.16  4.96  4.44  180.0 
-5  7  30  161.77  11.66  12.33  0.0 
-5  7  33  78.63  7.88  9.45  0.0 
-5  7  34  18.87  7.72  4.73  180.0 
-5  7  37  23.49  7.19  4.02  0.0 
-5  8  1  13.21  1.59  4.25  180.0 
-5  8  2  35.71  2.32  6.35  180.0 
-5  8  3  112.24  4.19  10.70  0.0 
-5  8  4  7.87  1.87  2.80  0.0 
-5  8  5  9.92  1.97  4.19  0.0 
-5  8  6  1412.17  34.06  37.35  180.0 
-5  8  7  372.24  10.66  19.21  180.0 
-5  8  8  7.95  2.87  2.80  180.0 
-5  8  9  249.32  7.73  15.87  0.0 
-5  8  11  11.28  2.50  3.36  180.0 
-5  8  12  52.16  3.92  7.45  180.0 
-5  8  13  23.81  2.44  4.85  180.0 
-5  8  14  107.47  4.78  10.74  0.0 
-5  8  15  61.51  3.63  7.97  0.0 
-5  8  16  24.74  3.03  5.32  0.0 
-5  8  17  37.12  3.92  6.55  180.0 
-5  8  18  64.73  4.35  8.16  0.0 
-5  8  19  44.84  3.94  6.86  0.0 
-5  8  20  110.72  5.59  10.39  0.0 
-5  8  22  427.89  15.06  20.14  180.0 
-5  8  23  126.03  6.69  10.72  0.0 
-5  8  25  12.61  4.26  4.08  0.0 
-5  8  26  223.94  10.40  15.19  0.0 
-5  8  27  15.89  5.38  4.20  0.0 
-5  8  28  205.84  10.12  14.33  180.0 
-5  8  29  236.05  11.61  15.19  0.0 
-5  8  30  160.20  10.81  12.60  180.0 
-5  8  32  169.07  10.04  12.89  0.0 
-5  8  33  35.25  6.20  5.83  180.0 
-5  8  34  15.86  6.02  3.96  0.0 
-5  8  36  52.74  9.63  6.89  180.0 
-5  9  1  1656.61  40.03  40.88  0.0 
-5  9  2  64.52  3.27  8.46  0.0 
-5  9  3  18.62  1.90  4.39  180.0 
-5  9  4  324.73  9.29  17.91  180.0 
-5  9  6  86.31  4.17  9.29  180.0 
-5  9  7  423.09  11.98  20.48  180.0 
-5  9  8  162.77  5.93  12.71  180.0 
-5  9  9  221.78  7.64  14.84  0.0 
-5  9  10  25.51  2.87  5.62  0.0 
-5  9  12  9.59  2.73  3.29  180.0 
-5  9  13  66.18  3.89  8.15  0.0 
-5  9  14  23.54  2.50  5.09  0.0 
-5  9  16  60.16  3.79  7.87  180.0 
-5  9  17  21.89  2.85  4.75  0.0 
-5  9  18  39.60  3.76  6.54  180.0 
-5  9  19  22.21  3.38  5.49  0.0 
-5  9  20  718.51  20.26  25.82  0.0 
-5  9  21  34.48  4.17  5.83  0.0 
-5  9  22  95.81  7.08  9.56  180.0 
-5  9  23  889.49  25.94  29.01  180.0 
-5  9  26  71.76  6.46  8.75  180.0 
-5  9  27  482.54  17.70  21.74  0.0 
-5  9  28  121.38  7.91  11.38  0.0 
-5  9  30  105.34  10.76  10.44  180.0 
-5  9  33  17.25  6.80  4.60  180.0 
-5  9  34  50.70  7.83  7.12  0.0 
-5  9  36  266.31  15.70  15.16  0.0 
-5  10  2  1558.93  37.11  39.23  0.0 
-5  10  3  804.36  20.17  28.59  0.0 
-5  10  4  8.93  2.31  3.96  180.0 
-5  10  5  223.33  7.36  14.71  0.0 
-5  10  6  189.60  7.21  13.86  0.0 
-5  10  8  9.73  3.28  2.90  180.0 
-5  10  9  9.04  2.40  2.98  0.0 
-5  10  11  109.74  4.47  10.60  180.0 
-5  10  12  31.03  2.82  5.78  180.0 
-5  10  14  82.17  4.04  8.98  180.0 
-5  10  15  35.65  3.05  6.13  180.0 
-5  10  16  59.17  4.47  8.12  180.0 
-5  10  17  71.89  5.54  8.93  180.0 
-5  10  20  37.79  4.47  6.15  180.0 
-5  10  21  20.23  4.65  4.99  0.0 
-5  10  24  163.20  9.09  12.62  180.0 
-5  10  25  59.12  6.16  7.78  180.0 
-5  10  26  10.47  4.77  4.12  0.0 
-5  10  27  43.50  5.59  6.20  180.0 
-5  10  29  20.85  5.09  4.55  0.0 
-5  10  30  177.03  11.08  13.08  180.0 
-5  10  32  62.09  9.95  7.49  0.0 
-5  10  33  106.50  9.25  10.28  180.0 
-5  10  34  10.90  5.43  3.66  0.0 
-5  10  35  106.32  9.59  10.14  180.0 
-5  11  1  21.20  2.35  4.87  180.0 
-5  11  2  95.44  4.41  10.06  0.0 
-5  11  3  127.47  5.01  11.35  180.0 
-5  11  4  18.76  2.36  4.81  0.0 
-5  11  5  480.55  15.05  21.96  180.0 
-5  11  6  295.54  9.40  17.26  180.0 
-5  11  7  239.21  10.06  15.43  180.0 
-5  11  8  172.05  6.97  13.20  180.0 
-5  11  9  122.04  5.99  11.55  180.0 
-5  11  10  7.70  2.68  2.76  0.0 
-5  11  11  130.56  7.97  11.76  0.0 
-5  11  12  40.39  3.27  6.81  0.0 
-5  11  13  20.71  3.18  4.93  180.0 
-5  11  14  64.58  3.94  7.98  0.0 
-5  11  15  95.20  4.95  9.66  0.0 
-5  11  16  273.46  9.33  16.13  180.0 
-5  11  17  157.66  7.58  12.19  180.0 
-5  11  18  57.54  5.38  7.69  0.0 
-5  11  19  391.26  13.27  19.40  0.0 
-5  11  20  87.21  7.26  9.42  0.0 
-5  11  22  66.78  6.21  8.37  180.0 
-5  11  23  716.82  24.86  25.99  180.0 
-5  11  24  440.43  16.57  20.29  180.0 
-5  11  25  205.02  10.76  14.12  0.0 
-5  11  26  25.70  5.79  5.72  0.0 
-5  11  27  37.30  5.70  6.12  0.0 
-5  11  28  22.63  5.35  4.40  0.0 
-5  11  29  54.09  6.47  7.80  0.0 
-5  11  31  63.53  7.49  8.04  180.0 
-5  11  32  44.13  6.77  6.07  180.0 
-5  11  34  21.44  7.37  4.90  0.0 
-5  11  35  60.26  11.30  8.25  180.0 
-5  12  1  65.16  3.65  8.47  0.0 
-5  12  2  13.97  2.35  3.74  0.0 
-5  12  3  619.81  16.70  24.84  0.0 
-5  12  4  114.56  5.47  10.57  0.0 
-5  12  5  401.20  12.87  20.02  0.0 
-5  12  7  851.15  22.93  28.39  0.0 
-5  12  9  88.60  5.56  9.60  180.0 
-5  12  11  8.55  2.93  3.66  0.0 
-5  12  12  77.03  5.07  9.06  0.0 
-5  12  15  130.86  7.55  11.59  0.0 
-5  12  16  14.33  3.16  4.51  0.0 
-5  12  17  84.69  5.50  9.44  180.0 
-5  12  18  219.26  9.95  14.63  180.0 
-5  12  19  231.44  13.20  15.69  0.0 
-5  12  20  270.34  17.14  16.85  0.0 
-5  12  21  589.65  20.29  23.63  0.0 
-5  12  22  10.18  4.78  3.13  180.0 
-5  12  24  59.15  6.47  7.84  180.0 
-5  12  25  99.24  7.98  9.92  180.0 
-5  12  26  43.56  5.83  6.81  0.0 
-5  12  27  45.60  6.04  6.54  180.0 
-5  12  28  30.40  5.68  5.55  0.0 
-5  12  30  35.08  6.65  6.75  0.0 
-5  12  32  40.68  6.67  5.90  180.0 
-5  13  1  443.93  14.36  20.98  0.0 
-5  13  2  12.38  3.83  4.56  0.0 
-5  13  3  51.00  4.81  6.82  180.0 
-5  13  5  79.27  5.96  9.33  0.0 
-5  13  6  604.07  18.87  23.98  180.0 
-5  13  7  496.13  19.35  21.44  0.0 
-5  13  8  213.29  9.02  14.16  180.0 
-5  13  9  74.12  5.32  8.70  0.0 
-5  13  10  252.77  12.62  15.87  180.0 
-5  13  11  18.62  3.97  4.90  0.0 
-5  13  12  64.71  6.11  8.64  0.0 
-5  13  13  6.41  3.21  2.51  180.0 
-5  13  14  119.11  7.15  11.10  180.0 
-5  13  15  428.93  14.16  20.51  180.0 
-5  13  16  59.31  5.99  8.21  180.0 
-5  13  17  98.21  6.58  10.53  0.0 
-5  13  19  23.18  4.94  6.16  0.0 
-5  13  20  130.96  9.86  11.79  0.0 
-5  13  21  143.87  9.40  12.15  0.0 
-5  13  22  93.97  9.89  9.52  180.0 
-5  13  23  24.63  5.58  4.91  0.0 
-5  13  24  64.43  7.43  7.44  180.0 
-5  13  25  28.25  5.76  5.16  180.0 
-5  13  26  15.70  5.43  3.12  0.0 
-5  13  27  130.01  10.99  11.01  0.0 
-5  13  28  133.49  10.39  11.40  0.0 
-5  13  29  86.79  8.40  8.90  180.0 
-5  13  30  96.06  8.92  9.93  0.0 
-5  14  1  42.32  4.07  6.68  180.0 
-5  14  2  178.37  9.14  13.24  180.0 
-5  14  3  70.97  7.21  8.33  0.0 
-5  14  4  70.57  5.73  8.74  180.0 
-5  14  5  180.80  9.11  13.20  0.0 
-5  14  8  199.62  9.74  13.43  180.0 
-5  14  9  19.35  4.38  4.61  0.0 
-5  14  10  12.27  3.82  4.46  180.0 
-5  14  11  44.00  5.57  6.53  180.0 
-5  14  12  94.23  6.41  9.45  0.0 
-5  14  13  446.67  20.34  20.68  0.0 
-5  14  14  86.03  7.45  9.60  0.0 
-5  14  15  124.78  8.61  11.61  180.0 
-5  14  16  183.74  10.07  13.83  180.0 
-5  14  17  30.26  5.48  6.63  180.0 
-5  14  18  39.06  6.48  7.57  180.0 
-5  14  19  97.38  7.38  10.01  180.0 
-5  14  20  82.44  7.28  9.90  0.0 
-5  14  21  144.46  14.25  11.72  0.0 
-5  14  23  89.26  8.15  8.68  180.0 
-5  14  24  107.68  8.53  9.78  180.0 
-5  14  25  72.40  7.59  8.39  180.0 
-5  14  28  58.29  7.26  7.94  0.0 
-5  15  1  70.91  5.90  8.57  180.0 
-5  15  2  48.29  5.19  7.38  0.0 
-5  15  4  51.46  6.50  8.11  180.0 
-5  15  5  75.70  6.42  8.77  180.0 
-5  15  6  12.31  4.77  4.18  0.0 
-5  15  7  43.81  5.28  7.14  0.0 
-5  15  8  41.03  6.97  7.24  180.0 
-5  15  10  40.17  5.47  6.19  0.0 
-5  15  11  19.00  4.99  4.96  180.0 
-5  15  13  245.69  22.44  16.48  180.0 
-5  15  15  60.40  10.88  7.81  180.0 
-5  15  16  38.63  6.52  6.52  180.0 
-5  15  19  20.10  5.22  5.51  180.0 
-5  15  22  45.91  7.73  5.96  0.0 
-5  15  23  21.25  7.10  5.42  180.0 
-5  15  24  133.47  9.90  11.10  180.0 
-5  15  25  43.42  6.05  7.55  180.0 
-5  15  27  28.17  6.24  6.55  180.0 
-5  16  1  14.89  6.19  5.03  180.0 
-5  16  2  38.38  9.44  5.99  0.0 
-5  16  3  535.80  23.32  22.89  0.0 
-5  16  4  104.26  7.74  10.42  180.0 
-5  16  5  40.29  8.47  5.98  0.0 
-5  16  6  155.11  9.33  12.36  0.0 
-5  16  8  12.45  4.89  3.53  180.0 
-5  16  9  12.48  5.10  3.54  180.0 
-5  16  11  107.03  9.20  10.38  0.0 
-5  16  12  217.70  13.53  14.54  0.0 
-5  16  13  70.66  8.94  8.17  0.0 
-5  16  16  44.98  9.77  6.95  180.0 
-5  16  17  70.50  10.95  8.55  180.0 
-5  16  19  85.36  10.46  9.01  0.0 
-5  16  22  275.63  20.48  15.12  0.0 
-5  16  23  103.24  10.67  9.83  0.0 
-5  16  24  118.85  12.26  10.31  180.0 
-5  16  27  14.19  6.17  2.14  0.0 
-5  17  1  93.82  10.05  10.35  0.0 
-5  17  2  28.21  11.53  6.48  180.0 
-5  17  3  456.89  20.58  21.03  180.0 
-5  17  5  18.30  5.07  4.14  0.0 
-5  17  6  160.10  13.87  12.58  180.0 
-5  17  8  34.89  6.64  6.60  0.0 
-5  17  9  73.46  9.52  8.77  0.0 
-5  17  12  27.81  6.74  4.80  0.0 
-5  17  15  124.86  13.58  10.73  0.0 
-5  17  18  27.78  8.81  5.93  180.0 
-5  17  19  35.40  17.35  5.36  0.0 
-5  17  22  27.50  7.75  5.02  0.0 
-5  17  23  47.14  8.92  6.21  0.0 
-5  17  24  32.21  8.55  5.41  180.0 
-5  18  4  23.46  6.05  4.60  0.0 
-5  18  5  28.68  6.24  5.26  0.0 
-5  18  6  110.04  9.59  10.76  180.0 
-5  18  7  66.83  7.78  8.19  180.0 
-5  18  11  89.92  9.38  9.94  0.0 
-5  18  13  20.86  7.28  4.38  180.0 
-5  18  15  50.19  10.07  7.25  180.0 
-5  18  18  72.11  11.93  8.75  180.0 
-5  18  19  24.36  7.35  4.43  180.0 
-5  18  20  18.81  8.51  2.41  0.0 
-5  18  21  26.58  7.84  4.82  0.0 
-5  19  2  200.47  14.65  13.71  0.0 
-5  19  5  16.30  7.50  5.53  180.0 
-5  19  7  37.85  6.90  7.06  0.0 
-5  19  8  199.35  15.40  14.17  180.0 
-5  19  9  25.28  11.42  5.96  180.0 
-5  19  11  46.40  8.98  7.43  180.0 
-5  19  12  59.38  8.12  8.65  180.0 
-5  19  13  29.37  7.08  5.90  180.0 
-5  19  16  14.09  6.66  4.72  0.0 
-5  19  19  47.43  9.83  5.88  180.0 
-5  20  5  19.00  7.89  2.93  180.0 
-5  20  9  21.56  9.03  6.13  0.0 
-5  20  10  127.82  20.85  11.43  0.0 
-5  20  11  177.41  18.95  13.02  0.0 
-5  21  3  193.03  20.33  14.23  0.0 
-5  21  4  57.40  12.00  8.37  0.0 
-4  0  2  4249.32  114.71  64.22  180.0 
-4  0  4  396.27  20.52  20.08  0.0 
-4  0  8  133.02  7.43  11.33  0.0 
-4  0  10  10600.42  262.16  101.63  0.0 
-4  0  12  1265.48  33.24  34.90  180.0 
-4  0  14  703.77  22.11  27.27  180.0 
-4  0  16  159.73  7.25  12.38  180.0 
-4  0  18  3650.03  87.12  60.50  0.0 
-4  0  20  245.09  19.29  15.79  180.0 
-4  0  22  1353.87  43.14  36.31  180.0 
-4  0  24  1851.37  58.26  42.93  0.0 
-4  0  28  17.24  4.05  4.00  0.0 
-4  0  36  295.03  16.53  16.91  180.0 
-4  1  1  4015.86  92.00  63.41  180.0 
-4  1  2  1752.22  42.35  41.49  180.0 
-4  1  3  442.42  12.79  21.57  180.0 
-4  1  4  666.53  17.67  25.44  180.0 
-4  1  5  1913.27  45.63  43.94  0.0 
-4  1  6  411.23  12.23  20.49  180.0 
-4  1  7  334.07  10.60  18.11  180.0 
-4  1  8  5.52  2.05  2.61  180.0 
-4  1  9  99.86  5.25  10.19  0.0 
-4  1  10  117.10  5.59  10.90  180.0 
-4  1  11  254.65  10.34  15.77  0.0 
-4  1  12  883.36  22.04  29.31  0.0 
-4  1  13  274.18  8.04  16.56  180.0 
-4  1  14  4.89  2.17  1.83  0.0 
-4  1  16  43.47  2.88  7.03  0.0 
-4  1  19  126.71  4.98  11.14  180.0 
-4  1  20  1070.41  26.88  32.84  0.0 
-4  1  21  142.59  5.43  12.27  180.0 
-4  1  22  42.22  3.19  6.60  180.0 
-4  1  23  729.02  19.25  26.62  0.0 
-4  1  24  91.46  4.53  9.54  0.0 
-4  1  25  17.76  3.02  4.48  0.0 
-4  1  27  84.73  4.48  9.08  180.0 
-4  1  28  37.23  3.51  5.75  0.0 
-4  1  31  145.08  7.14  12.11  0.0 
-4  1  32  109.71  6.47  10.99  0.0 
-4  1  33  86.38  6.18  9.90  0.0 
-4  1  34  52.59  5.49  8.02  0.0 
-4  1  35  43.55  5.41  6.27  180.0 
-4  1  37  45.47  5.61  7.00  180.0 
-4  1  38  21.41  5.07  4.34  180.0 
-4  2  1  228.65  8.30  15.45  180.0 
-4  2  2  679.97  18.77  26.09  180.0 
-4  2  3  626.64  17.53  24.82  0.0 
-4  2  4  835.35  21.55  28.80  0.0 
-4  2  5  608.05  16.72  24.20  180.0 
-4  2  6  357.53  11.17  18.78  180.0 
-4  2  7  112.41  5.30  10.54  180.0 
-4  2  8  67.14  3.73  8.60  0.0 
-4  2  9  12.19  2.09  4.09  0.0 
-4  2  10  459.59  13.42  21.32  0.0 
-4  2  11  313.93  10.91  17.61  0.0 
-4  2  12  17.94  1.66  4.28  180.0 
-4  2  13  624.65  16.82  25.00  180.0 
-4  2  14  2537.57  58.41  49.99  180.0 
-4  2  15  1206.27  28.80  34.71  0.0 
-4  2  16  1067.43  25.71  32.61  0.0 
-4  2  17  12.52  1.77  3.69  180.0 
-4  2  18  1632.53  38.83  40.59  0.0 
-4  2  19  257.26  7.89  15.90  180.0 
-4  2  20  170.05  5.98  13.24  180.0 
-4  2  21  90.67  4.31  9.83  180.0 
-4  2  22  574.46  15.13  23.92  180.0 
-4  2  23  62.89  3.52  7.98  180.0 
-4  2  24  72.44  4.05  8.47  180.0 
-4  2  25  131.58  6.69  11.55  0.0 
-4  2  26  98.82  5.08  9.69  180.0 
-4  2  27  31.67  3.43  5.63  180.0 
-4  2  28  221.57  9.47  14.83  180.0 
-4  2  29  28.37  3.43  5.35  0.0 
-4  2  30  88.34  5.43  9.72  180.0 
-4  2  31  8.53  3.38  2.88  0.0 
-4  2  32  80.94  6.51  9.21  0.0 
-4  2  33  179.48  8.85  13.79  0.0 
-4  2  38  16.20  6.38  3.96  180.0 
-4  3  1  5277.01  119.73  71.64  180.0 
-4  3  2  1639.55  39.83  40.19  180.0 
-4  3  4  198.59  7.79  13.79  0.0 
-4  3  5  562.92  16.48  23.39  0.0 
-4  3  6  41.20  3.22  6.71  0.0 
-4  3  7  197.38  7.63  14.39  180.0 
-4  3  8  716.20  19.94  26.80  180.0 
-4  3  9  5.57  1.88  2.49  0.0 
-4  3  10  838.71  20.90  28.76  0.0 
-4  3  11  159.60  5.35  12.66  180.0 
-4  3  12  104.12  3.75  10.55  180.0 
-4  3  13  561.91  15.34  24.14  180.0 
-4  3  14  63.65  3.32  8.06  0.0 
-4  3  15  1435.80  36.08  37.99  180.0 
-4  3  16  964.80  23.58  30.55  180.0 
-4  3  17  224.85  6.91  14.79  180.0 
-4  3  18  300.91  8.82  17.44  180.0 
-4  3  19  41.86  3.20  6.83  180.0 
-4  3  20  589.39  15.35  24.46  0.0 
-4  3  21  102.32  4.31  9.90  180.0 
-4  3  22  65.96  3.61  8.47  180.0 
-4  3  23  629.28  16.87  24.74  0.0 
-4  3  24  232.20  7.99  14.83  180.0 
-4  3  25  1232.54  30.78  34.13  0.0 
-4  3  26  5.36  2.69  1.76  0.0 
-4  3  27  415.80  14.01  19.81  180.0 
-4  3  28  522.44  16.47  22.71  180.0 
-4  3  29  51.21  4.58  7.43  0.0 
-4  3  30  25.74  4.20  5.54  180.0 
-4  3  31  15.65  3.65  4.65  0.0 
-4  3  34  98.70  6.91  10.32  0.0 
-4  3  36  68.90  7.96  8.79  180.0 
-4  3  37  21.89  6.06  5.07  180.0 
-4  3  39  127.13  10.35  10.83  0.0 
-4  3  40  14.37  5.60  4.14  180.0 
-4  4  1  418.90  13.07  20.04  0.0 
-4  4  2  192.70  7.57  13.87  180.0 
-4  4  3  402.00  12.96  20.51  180.0 
-4  4  4  220.60  8.65  15.04  180.0 
-4  4  5  121.85  6.13  11.51  180.0 
-4  4  7  44.95  3.82  7.05  180.0 
-4  4  8  220.88  7.04  15.14  0.0 
-4  4  9  675.22  17.09  25.74  0.0 
-4  4  10  40.60  2.36  6.36  0.0 
-4  4  11  42.50  2.51  6.65  180.0 
-4  4  12  5.28  1.20  2.23  180.0 
-4  4  13  214.40  6.58  15.17  0.0 
-4  4  14  22.33  2.54  4.67  0.0 
-4  4  15  164.75  6.24  13.09  0.0 
-4  4  16  1223.45  30.56  34.71  0.0 
-4  4  17  71.09  4.34  8.64  0.0 
-4  4  18  409.25  12.14  20.68  0.0 
-4  4  19  122.56  4.94  11.45  180.0 
-4  4  20  27.04  3.70  5.50  0.0 
-4  4  22  15.90  2.22  4.47  180.0 
-4  4  23  10.67  2.65  3.83  0.0 
-4  4  24  244.90  10.18  15.61  180.0 
-4  4  25  413.60  12.69  20.25  0.0 
-4  4  27  13.41  3.04  3.68  0.0 
-4  4  28  727.28  25.79  26.73  180.0 
-4  4  29  432.79  15.61  20.36  180.0 
-4  4  32  54.37  5.40  7.39  180.0 
-4  4  34  113.92  8.49  10.72  0.0 
-4  4  35  33.68  8.02  6.45  180.0 
-4  4  36  55.11  6.70  7.93  0.0 
-4  4  37  26.19  5.86  5.56  180.0 
-4  5  2  172.32  7.27  13.41  180.0 
-4  5  3  560.96  16.54  23.70  0.0 
-4  5  4  460.15  14.70  21.37  0.0 
-4  5  5  69.99  4.66  8.66  0.0 
-4  5  6  97.59  4.52  10.06  180.0 
-4  5  7  60.94  3.10  7.91  0.0 
-4  5  8  677.58  17.50  25.95  0.0 
-4  5  9  708.19  17.52  26.64  180.0 
-4  5  10  364.78  9.98  19.02  0.0 
-4  5  11  10.26  1.40  3.30  180.0 
-4  5  12  492.56  12.77  22.40  0.0 
-4  5  14  48.03  2.85  7.18  180.0 
-4  5  15  92.61  3.63  9.76  180.0 
-4  5  16  141.18  5.04  12.42  180.0 
-4  5  17  560.04  15.43  23.66  0.0 
-4  5  18  551.60  16.08  23.61  180.0 
-4  5  22  30.23  3.03  5.73  0.0 
-4  5  23  63.97  4.17  8.08  0.0 
-4  5  25  13.03  3.91  4.90  0.0 
-4  5  26  33.42  3.76  5.91  0.0 
-4  5  27  11.20  4.12  3.67  0.0 
-4  5  29  102.07  6.72  9.89  180.0 
-4  5  30  63.19  6.21  8.02  180.0 
-4  5  31  240.22  10.87  15.18  0.0 
-4  5  32  279.45  13.08  17.03  0.0 
-4  5  36  24.39  5.19  4.69  0.0 
-4  6  1  1576.33  37.37  39.51  180.0 
-4  6  2  12.92  1.61  3.54  180.0 
-4  6  3  322.97  9.08  18.12  180.0 
-4  6  4  557.71  14.47  23.68  180.0 
-4  6  6  126.67  4.61  11.39  0.0 
-4  6  7  104.00  4.11  10.10  180.0 
-4  6  8  265.09  7.88  16.28  0.0 
-4  6  9  32.40  2.10  5.80  0.0 
-4  6  11  1033.28  24.92  31.65  180.0 
-4  6  13  361.53  9.74  18.91  180.0 
-4  6  14  797.15  19.59  27.87  0.0 
-4  6  15  145.45  5.80  12.13  0.0 
-4  6  16  85.05  3.93  9.12  180.0 
-4  6  17  163.54  6.10  12.85  180.0 
-4  6  18  49.95  4.69  7.15  180.0 
-4  6  19  232.33  8.57  15.57  0.0 
-4  6  20  39.20  3.22  5.85  180.0 
-4  6  21  137.06  5.84  11.77  0.0 
-4  6  22  62.25  5.79  8.16  180.0 
-4  6  23  285.91  10.32  16.79  0.0 
-4  6  24  474.14  14.58  21.39  0.0 
-4  6  25  791.23  22.50  27.56  0.0 
-4  6  26  43.56  4.17  6.38  180.0 
-4  6  29  981.05  28.59  30.92  180.0 
-4  6  30  27.75  4.28  5.84  180.0 
-4  6  32  102.89  7.66  10.36  180.0 
-4  6  33  19.42  5.05  4.18  180.0 
-4  6  34  51.03  7.20  6.76  180.0 
-4  6  39  91.53  12.99  8.67  0.0 
-4  7  1  162.07  5.27  12.73  0.0 
-4  7  2  10.22  1.69  3.27  180.0 
-4  7  3  480.37  12.99  22.23  180.0 
-4  7  4  259.77  8.41  16.23  180.0 
-4  7  6  21.48  1.96  4.95  0.0 
-4  7  7  203.12  6.45  14.43  180.0 
-4  7  10  100.47  4.49  10.37  0.0 
-4  7  11  482.68  12.94  22.10  180.0 
-4  7  12  94.39  3.80  10.16  180.0 
-4  7  13  28.75  2.40  5.97  0.0 
-4  7  14  56.38  3.23  7.78  0.0 
-4  7  15  189.59  6.63  13.89  0.0 
-4  7  16  280.10  9.09  16.94  180.0 
-4  7  17  167.67  6.41  13.02  180.0 
-4  7  18  93.69  4.99  10.24  180.0 
-4  7  20  644.37  17.77  24.57  180.0 
-4  7  21  147.53  7.62  11.94  180.0 
-4  7  22  8.83  2.92  2.82  0.0 
-4  7  23  301.36  10.81  16.65  180.0 
-4  7  24  46.68  5.46  6.83  180.0 
-4  7  25  59.54  4.95  7.99  0.0 
-4  7  26  95.83  5.86  10.05  0.0 
-4  7  28  210.38  9.88  14.60  180.0 
-4  7  29  98.35  7.44  10.16  0.0 
-4  7  30  15.77  4.65  4.57  0.0 
-4  7  32  69.73  6.77  8.78  0.0 
-4  7  33  32.80  6.17  5.68  0.0 
-4  7  35  12.57  5.76  4.22  180.0 
-4  8  1  703.09  17.76  26.31  0.0 
-4  8  2  346.02  9.46  18.97  180.0 
-4  8  3  75.97  3.40  8.72  180.0 
-4  8  4  473.99  12.78  21.61  180.0 
-4  8  5  122.55  4.78  11.27  0.0 
-4  8  7  232.16  7.22  15.60  0.0 
-4  8  8  50.99  3.34  7.51  0.0 
-4  8  9  8.95  1.83  3.26  0.0 
-4  8  10  983.28  24.42  31.24  180.0 
-4  8  11  4.67  1.51  1.46  180.0 
-4  8  12  80.31  4.42  8.25  0.0 
-4  8  13  23.19  2.71  4.75  0.0 
-4  8  14  234.17  7.51  15.28  0.0 
-4  8  15  185.71  6.58  13.48  0.0 
-4  8  16  17.55  2.64  4.48  180.0 
-4  8  17  156.44  6.95  12.56  0.0 
-4  8  18  141.50  5.96  11.44  180.0 
-4  8  19  15.42  3.19  4.11  180.0 
-4  8  20  496.96  15.74  21.14  180.0 
-4  8  22  34.49  5.12  5.78  0.0 
-4  8  23  28.57  3.90  5.17  0.0 
-4  8  24  17.92  4.33  4.23  0.0 
-4  8  25  100.88  7.03  9.79  0.0 
-4  8  27  37.36  4.92  7.08  180.0 
-4  8  28  33.13  5.00  6.56  0.0 
-4  8  33  29.88  6.55  6.50  0.0 
-4  8  34  104.22  9.52  9.59  180.0 
-4  8  35  36.80  6.36  6.20  180.0 
-4  8  38  42.38  8.16  5.46  0.0 
-4  9  1  123.22  4.70  11.26  0.0 
-4  9  2  148.47  5.09  12.61  180.0 
-4  9  4  55.37  3.06  7.94  0.0 
-4  9  5  25.06  2.07  4.99  180.0 
-4  9  6  108.50  4.65  10.63  0.0 
-4  9  7  698.40  18.06  26.49  0.0 
-4  9  8  45.06  3.49  6.66  0.0 
-4  9  9  42.52  3.77  7.36  180.0 
-4  9  10  22.00  2.21  4.93  180.0 
-4  9  11  19.55  2.64  4.79  0.0 
-4  9  12  414.17  11.81  20.50  180.0 
-4  9  14  82.80  3.89  9.25  0.0 
-4  9  15  243.09  8.38  15.74  0.0 
-4  9  16  526.46  14.62  22.58  0.0 
-4  9  17  208.41  7.48  14.70  180.0 
-4  9  18  136.95  6.36  11.61  180.0 
-4  9  19  25.74  3.35  5.41  0.0 
-4  9  20  179.40  9.59  13.21  0.0 
-4  9  21  183.44  9.74  13.25  180.0 
-4  9  22  796.69  22.67  27.03  180.0 
-4  9  23  57.46  4.96  7.84  0.0 
-4  9  24  395.65  15.96  19.59  0.0 
-4  9  26  68.37  6.19  8.58  180.0 
-4  9  27  138.44  8.28  12.41  0.0 
-4  9  28  424.51  16.36  20.10  180.0 
-4  9  30  26.71  5.53  6.50  0.0 
-4  9  33  44.79  6.27  6.42  180.0 
-4  9  36  91.21  9.21  8.63  180.0 
-4  9  37  20.68  6.77  3.78  180.0 
-4  10  1  42.66  3.16  6.44  0.0 
-4  10  2  21.20  2.36  4.80  0.0 
-4  10  3  191.74  6.31  13.54  180.0 
-4  10  4  840.30  21.28  29.06  180.0 
-4  10  5  33.07  2.80  6.14  180.0 
-4  10  6  1065.42  26.46  32.39  0.0 
-4  10  7  30.48  2.65  5.80  0.0 
-4  10  8  42.88  3.10  6.37  0.0 
-4  10  9  207.50  7.01  14.65  180.0 
-4  10  10  37.25  2.80  5.96  0.0 
-4  10  12  15.25  2.24  3.76  180.0 
-4  10  13  126.32  5.27  11.45  180.0 
-4  10  14  623.84  16.37  24.41  0.0 
-4  10  15  74.99  4.34  8.21  0.0 
-4  10  16  263.60  10.18  15.99  0.0 
-4  10  17  12.29  2.85  4.44  0.0 
-4  10  18  166.52  7.08  12.88  180.0 
-4  10  20  65.96  7.02  8.10  0.0 
-4  10  27  53.63  5.93  7.90  180.0 
-4  10  28  50.40  5.81  6.93  180.0 
-4  10  31  118.42  11.08  10.60  0.0 
-4  10  32  46.02  6.70  6.66  180.0 
-4  10  34  24.75  6.22  4.60  180.0 
-4  10  36  64.95  8.91  7.53  0.0 
-4  11  1  24.68  2.29  5.21  0.0 
-4  11  2  8.09  2.24  3.00  0.0 
-4  11  3  138.11  5.28  12.11  180.0 
-4  11  4  1068.15  26.64  32.12  180.0 
-4  11  5  18.56  3.05  4.58  180.0 
-4  11  7  15.80  2.73  4.34  0.0 
-4  11  8  24.01  3.45  5.16  0.0 
-4  11  9  224.29  7.52  14.95  180.0 
-4  11  10  124.69  5.11  11.18  180.0 
-4  11  11  413.99  11.86  20.10  180.0 
-4  11  13  57.72  4.11  8.23  0.0 
-4  11  14  43.02  3.40  6.55  0.0 
-4  11  15  474.73  14.30  21.18  180.0 
-4  11  16  371.49  12.90  18.83  0.0 
-4  11  17  407.28  12.90  19.73  0.0 
-4  11  19  493.36  15.37  21.35  180.0 
-4  11  20  1597.46  41.44  38.47  180.0 
-4  11  21  240.20  14.73  15.53  0.0 
-4  11  22  162.27  11.46  13.01  180.0 
-4  11  24  31.97  5.10  6.20  0.0 
-4  11  25  108.26  7.36  10.33  0.0 
-4  11  27  14.00  5.00  2.62  180.0 
-4  11  30  86.60  7.89  9.16  0.0 
-4  11  31  29.07  6.00  4.83  0.0 
-4  11  32  165.32  10.42  12.18  0.0 
-4  12  1  45.26  2.98  7.08  180.0 
-4  12  2  86.19  4.32  9.46  180.0 
-4  12  4  29.69  2.91  5.10  180.0 
-4  12  5  39.93  3.98  6.19  0.0 
-4  12  7  53.77  4.58  7.66  0.0 
-4  12  8  110.10  5.41  9.59  0.0 
-4  12  9  6.87  2.88  3.11  0.0 
-4  12  10  343.52  12.09  18.44  180.0 
-4  12  11  148.50  6.17  12.20  180.0 
-4  12  13  20.62  3.14  4.61  180.0 
-4  12  14  160.41  6.72  12.29  180.0 
-4  12  16  278.32  10.05  15.83  0.0 
-4  12  17  41.52  4.44  6.81  0.0 
-4  12  19  869.82  24.78  28.25  0.0 
-4  12  20  19.04  3.97  4.34  180.0 
-4  12  21  271.49  11.16  16.43  0.0 
-4  12  23  114.59  9.39  10.77  0.0 
-4  12  24  167.76  10.21  12.65  180.0 
-4  12  25  117.34  8.93  11.66  0.0 
-4  12  27  98.76  8.17  9.89  180.0 
-4  12  28  58.52  6.67  7.64  180.0 
-4  12  31  22.32  5.39  4.58  180.0 
-4  12  34  26.39  5.78  5.65  0.0 
-4  13  1  78.81  5.11  9.29  0.0 
-4  13  2  210.06  7.74  14.54  0.0 
-4  13  3  154.05  7.16  12.52  180.0 
-4  13  4  32.21  4.13  5.73  180.0 
-4  13  5  27.78  4.05  5.07  0.0 
-4  13  6  39.08  4.30  6.51  0.0 
-4  13  7  35.06  4.01  6.37  0.0 
-4  13  8  238.94  9.21  14.87  0.0 
-4  13  9  93.59  5.77  9.62  180.0 
-4  13  10  17.61  3.05  4.60  0.0 
-4  13  11  74.86  4.86  8.88  0.0 
-4  13  12  11.70  3.22  3.58  180.0 
-4  13  13  98.91  7.33  9.62  180.0 
-4  13  14  31.26  3.70  5.53  180.0 
-4  13  15  478.40  16.01  21.17  0.0 
-4  13  16  65.85  5.80  7.56  0.0 
-4  13  17  116.30  8.44  11.10  180.0 
-4  13  19  14.74  3.95  3.38  180.0 
-4  13  20  1545.45  51.61  37.52  180.0 
-4  13  21  15.35  4.80  3.15  180.0 
-4  13  22  33.01  5.41  6.45  180.0 
-4  13  23  77.73  7.35  8.44  0.0 
-4  13  25  33.44  6.05  5.85  180.0 
-4  13  27  69.22  9.47  8.34  180.0 
-4  13  29  18.87  5.71  4.67  180.0 
-4  13  30  12.83  5.77  3.18  0.0 
-4  14  1  723.73  20.04  26.02  0.0 
-4  14  3  102.23  6.89  9.77  180.0 
-4  14  5  44.37  4.73  6.57  180.0 
-4  14  6  16.21  3.64  4.41  0.0 
-4  14  10  19.06  4.00  4.33  0.0 
-4  14  11  29.99  4.39  5.91  180.0 
-4  14  12  12.74  4.08  4.63  180.0 
-4  14  13  14.32  3.99  4.63  0.0 
-4  14  14  148.99  9.44  12.65  180.0 
-4  14  15  289.63  15.03  17.07  180.0 
-4  14  17  172.52  10.98  13.49  0.0 
-4  14  18  362.83  16.03  18.88  0.0 
-4  14  19  44.81  6.82  7.27  0.0 
-4  14  20  91.72  7.19  10.01  180.0 
-4  14  21  10.69  5.06  3.36  180.0 
-4  14  23  42.21  6.20  6.50  0.0 
-4  14  24  23.21  5.61  5.45  0.0 
-4  14  25  76.12  7.58  8.66  180.0 
-4  14  27  72.32  7.84  9.07  0.0 
-4  14  28  53.03  7.71  7.39  0.0 
-4  14  29  90.58  9.56  9.30  180.0 
-4  15  2  27.35  4.19  5.64  180.0 
-4  15  3  148.58  8.24  12.52  180.0 
-4  15  4  119.22  7.21  11.08  0.0 
-4  15  5  28.73  4.49  5.62  0.0 
-4  15  7  36.23  5.04  6.32  180.0 
-4  15  8  65.09  6.08  8.34  0.0 
-4  15  12  137.23  13.63  12.83  180.0 
-4  15  13  200.37  12.05  14.74  0.0 
-4  15  14  23.22  4.91  5.42  180.0 
-4  15  15  49.58  9.21  8.06  0.0 
-4  15  17  94.73  13.39  9.84  0.0 
-4  15  18  45.15  6.80  7.19  0.0 
-4  15  19  208.95  11.80  14.39  180.0 
-4  15  20  56.96  8.89  8.19  0.0 
-4  15  21  70.25  7.21  8.30  0.0 
-4  15  22  102.29  8.98  9.91  180.0 
-4  15  23  38.25  5.78  5.85  0.0 
-4  15  24  59.23  6.76  8.11  0.0 
-4  15  25  54.55  7.83  7.93  180.0 
-4  15  27  22.65  8.15  6.30  180.0 
-4  16  1  84.29  7.94  9.72  0.0 
-4  16  2  80.26  8.09  9.59  180.0 
-4  16  3  219.61  12.04  15.18  0.0 
-4  16  5  140.55  12.27  12.15  180.0 
-4  16  6  138.84  8.35  12.12  0.0 
-4  16  8  58.09  7.58  7.33  180.0 
-4  16  10  316.39  14.31  17.39  0.0 
-4  16  11  168.86  11.08  13.15  0.0 
-4  16  12  66.31  11.33  8.17  180.0 
-4  16  13  105.87  8.58  10.47  180.0 
-4  16  14  358.30  23.00  19.06  180.0 
-4  16  15  13.00  6.37  3.24  0.0 
-4  16  17  116.27  12.99  11.83  0.0 
-4  16  18  14.13  6.71  3.14  0.0 
-4  16  19  29.62  6.11  6.51  0.0 
-4  16  22  52.38  8.66  7.71  180.0 
-4  16  23  25.43  6.76  4.15  180.0 
-4  16  24  78.58  9.54  7.84  0.0 
-4  16  25  43.12  8.52  7.21  0.0 
-4  16  28  33.33  6.90  6.11  0.0 
-4  17  1  124.02  10.41  11.70  180.0 
-4  17  3  42.58  7.84  6.47  0.0 
-4  17  4  325.99  14.43  17.88  180.0 
-4  17  5  23.47  4.84  6.08  0.0 
-4  17  8  46.55  8.45  7.32  180.0 
-4  17  9  47.09  6.99  7.26  180.0 
-4  17  11  120.43  9.91  11.02  0.0 
-4  17  12  41.78  10.86  6.86  0.0 
-4  17  14  16.36  6.19  3.82  180.0 
-4  17  15  17.14  7.64  4.09  180.0 
-4  17  16  111.88  11.37  11.08  180.0 
-4  17  17  119.51  11.05  10.60  180.0 
-4  17  18  70.67  11.15  7.96  0.0 
-4  17  22  57.57  10.82  7.82  180.0 
-4  17  23  189.99  18.64  13.13  0.0 
-4  17  24  207.43  19.80  14.58  180.0 
-4  17  25  19.44  7.32  4.66  180.0 
-4  18  1  51.66  9.57  7.26  0.0 
-4  18  3  28.98  6.33  5.04  0.0 
-4  18  5  12.65  5.76  3.89  180.0 
-4  18  7  90.21  8.67  9.74  180.0 
-4  18  9  85.59  8.42  9.33  0.0 
-4  18  14  204.55  13.64  13.71  180.0 
-4  18  15  25.74  6.73  4.11  180.0 
-4  18  16  24.40  7.31  5.07  0.0 
-4  18  19  85.87  10.76  8.71  0.0 
-4  18  21  42.69  8.20  6.83  180.0 
-4  18  22  30.81  7.71  5.55  0.0 
-4  18  23  26.61  8.87  5.36  180.0 
-4  19  1  71.77  9.14  9.31  180.0 
-4  19  3  23.05  7.04  4.52  0.0 
-4  19  5  229.18  16.85  15.22  0.0 
-4  19  7  85.56  9.29  9.14  180.0 
-4  19  8  54.67  7.70  8.15  0.0 
-4  19  9  43.03  7.34  7.43  180.0 
-4  19  11  63.33  12.48  8.29  0.0 
-4  19  12  384.61  28.60  19.31  0.0 
-4  19  14  107.74  10.40  9.70  180.0 
-4  19  15  33.63  7.40  5.40  180.0 
-4  19  16  20.79  7.50  5.21  180.0 
-4  19  20  72.05  9.78  8.20  0.0 
-4  20  5  211.50  18.82  14.94  180.0 
-4  20  11  13.81  6.31  5.09  0.0 
-4  20  13  40.81  8.49  6.90  0.0 
-4  20  16  50.08  9.40  8.75  180.0 
-4  21  3  129.31  20.66  11.42  0.0 
-4  21  7  138.73  23.67  11.71  180.0 
-4  21  9  68.26  12.16  8.19  180.0 
-4  21  10  71.10  24.67  5.07  0.0 
-3  0  2  7442.29  165.30  87.28  180.0 
-3  0  4  5723.92  142.39  76.84  0.0 
-3  0  6  6682.64  143.89  80.92  0.0 
-3  0  8  10.74  2.98  3.67  0.0 
-3  0  10  1025.96  47.61  32.68  0.0 
-3  0  12  1794.42  46.72  41.62  180.0 
-3  0  14  42.91  4.05  7.05  180.0 
-3  0  16  264.08  10.94  16.44  0.0 
-3  0  18  1288.21  34.07  35.89  180.0 
-3  0  20  1803.18  51.85  42.48  0.0 
-3  0  26  60.74  5.70  7.25  180.0 
-3  0  28  108.07  9.73  10.45  0.0 
-3  0  30  20.66  4.80  3.60  180.0 
-3  0  32  76.76  6.71  9.29  0.0 
-3  0  34  162.98  11.55  13.25  0.0 
-3  0  36  134.65  11.23  11.97  0.0 
-3  0  40  20.03  8.22  4.27  180.0 
-3  1  1  52.56  3.64  7.68  0.0 
-3  1  2  1814.06  43.78  42.04  0.0 
-3  1  3  5441.67  121.52  72.48  0.0 
-3  1  4  1277.16  31.32  36.37  0.0 
-3  1  5  46.69  2.98  6.93  0.0 
-3  1  7  1623.53  38.92  39.81  180.0 
-3  1  8  1776.06  43.13  41.72  0.0 
-3  1  9  893.14  25.46  29.67  180.0 
-3  1  10  635.48  20.23  25.15  0.0 
-3  1  11  1220.76  32.21  35.26  180.0 
-3  1  12  15.51  2.19  4.22  180.0 
-3  1  13  125.01  5.07  11.30  180.0 
-3  1  14  67.38  3.50  8.53  180.0 
-3  1  15  79.58  3.78  8.90  180.0 
-3  1  16  93.12  3.98  9.85  180.0 
-3  1  17  660.53  17.31  25.82  180.0 
-3  1  19  1670.99  40.79  40.97  0.0 
-3  1  20  5.70  2.69  2.24  0.0 
-3  1  21  499.91  13.60  22.53  0.0 
-3  1  22  15.78  2.20  4.47  180.0 
-3  1  23  1070.87  28.55  32.88  180.0 
-3  1  24  22.28  2.83  4.75  0.0 
-3  1  25  51.64  3.76  7.33  180.0 
-3  1  26  95.57  4.85  9.69  0.0 
-3  1  27  150.19  6.88  11.97  0.0 
-3  1  28  173.58  7.42  12.94  180.0 
-3  1  29  18.85  3.20  4.25  0.0 
-3  1  30  118.48  6.25  10.83  0.0 
-3  1  31  569.91  17.24  23.65  180.0 
-3  1  32  49.44  4.62  7.20  180.0 
-3  1  36  27.73  5.56  5.37  180.0 
-3  1  39  234.92  12.75  15.60  0.0 
-3  1  40  18.54  6.52  4.19  180.0 
-3  2  1  2137.69  49.96  46.31  180.0 
-3  2  2  16.91  2.15  3.79  0.0 
-3  2  3  372.19  11.42  19.70  180.0 
-3  2  4  1916.97  45.25  43.56  0.0 
-3  2  5  1180.93  29.43  33.74  180.0 
-3  2  6  184.96  7.08  13.71  0.0 
-3  2  7  4768.45  107.61  68.45  0.0 
-3  2  8  682.39  18.28  26.00  0.0 
-3  2  9  667.73  18.39  25.57  0.0 
-3  2  10  231.05  8.19  15.38  180.0 
-3  2  11  6.41  1.47  2.91  180.0 
-3  2  12  20.87  2.40  4.84  180.0 
-3  2  13  34.56  2.04  5.70  0.0 
-3  2  14  1296.15  31.74  35.88  0.0 
-3  2  15  16.95  1.74  4.19  0.0 
-3  2  17  154.55  5.32  12.34  180.0 
-3  2  18  51.59  2.82  7.24  0.0 
-3  2  19  1351.16  34.14  36.81  180.0 
-3  2  20  238.95  8.05  15.76  0.0 
-3  2  21  993.61  24.80  31.52  0.0 
-3  2  22  15.06  2.26  3.72  0.0 
-3  2  23  64.57  3.50  8.11  180.0 
-3  2  24  494.23  13.74  22.00  180.0 
-3  2  25  35.73  3.93  5.63  0.0 
-3  2  26  11.31  2.98  3.60  180.0 
-3  2  27  8.49  2.82  3.26  180.0 
-3  2  29  15.54  3.66  4.21  180.0 
-3  2  31  33.78  5.50  5.78  180.0 
-3  2  32  9.00  3.56  3.39  180.0 
-3  2  33  201.41  9.20  14.25  180.0 
-3  2  34  72.75  5.72  9.55  0.0 
-3  2  35  11.46  4.53  3.03  180.0 
-3  2  36  100.91  8.12  10.14  180.0 
-3  2  38  104.29  8.40  10.85  180.0 
-3  2  39  27.35  5.78  4.78  0.0 
-3  2  40  56.69  7.50  7.32  180.0 
-3  3  1  35.97  2.99  6.60  180.0 
-3  3  2  407.42  12.40  20.33  0.0 
-3  3  3  511.60  15.23  21.72  0.0 
-3  3  4  6793.87  152.50  81.68  180.0 
-3  3  5  1164.78  29.24  33.94  0.0 
-3  3  6  117.23  6.78  10.59  180.0 
-3  3  7  255.71  9.53  15.83  180.0 
-3  3  8  3191.84  75.24  55.86  0.0 
-3  3  9  1198.86  30.84  34.05  0.0 
-3  3  10  177.18  6.63  13.25  0.0 
-3  3  11  338.26  9.15  18.48  0.0 
-3  3  12  129.99  4.28  11.53  180.0 
-3  3  13  150.43  5.01  12.40  180.0 
-3  3  14  2499.70  57.88  49.48  180.0 
-3  3  15  25.35  2.28  4.80  180.0 
-3  3  16  72.81  3.25  8.56  180.0 
-3  3  17  297.82  8.32  17.30  180.0 
-3  3  18  158.57  5.69  12.53  180.0 
-3  3  19  9.40  1.83  3.01  180.0 
-3  3  21  15.36  2.36  4.25  0.0 
-3  3  22  85.24  4.46  9.35  0.0 
-3  3  23  204.15  7.53  14.39  180.0 
-3  3  24  153.41  6.01  12.34  0.0 
-3  3  25  91.94  4.53  9.42  180.0 
-3  3  26  108.48  5.08  10.58  0.0 
-3  3  27  581.85  16.85  23.51  0.0 
-3  3  28  41.44  3.82  6.85  180.0 
-3  3  30  17.75  4.68  5.52  180.0 
-3  3  33  58.44  5.56  7.71  180.0 
-3  3  34  88.24  7.45  9.50  180.0 
-3  3  36  26.42  5.40  4.54  0.0 
-3  3  37  36.79  6.03  6.98  0.0 
-3  3  38  33.45  9.41  6.23  0.0 
-3  4  1  364.93  11.49  18.90  0.0 
-3  4  2  3588.31  84.16  59.78  180.0 
-3  4  3  224.29  8.73  15.10  180.0 
-3  4  4  118.62  5.93  10.98  180.0 
-3  4  5  45.74  3.74  7.11  180.0 
-3  4  6  4244.63  97.94  64.08  180.0 
-3  4  7  171.85  6.87  12.95  180.0 
-3  4  8  11.67  2.53  3.90  180.0 
-3  4  9  24.76  2.03  4.74  0.0 
-3  4  10  198.79  6.17  14.51  180.0 
-3  4  11  1004.31  23.88  31.64  180.0 
-3  4  12  582.72  14.69  24.06  0.0 
-3  4  13  15.22  1.79  4.07  180.0 
-3  4  14  2485.28  58.36  49.35  0.0 
-3  4  15  1787.71  42.65  41.76  0.0 
-3  4  16  32.99  2.47  5.80  180.0 
-3  4  17  234.70  7.19  15.44  180.0 
-3  4  18  28.14  2.73  5.06  0.0 
-3  4  19  377.74  10.82  19.89  0.0 
-3  4  21  48.16  3.18  7.43  0.0 
-3  4  23  16.24  2.36  4.77  0.0 
-3  4  24  85.76  4.37  9.27  180.0 
-3  4  25  15.08  2.68  3.83  180.0 
-3  4  26  193.91  7.54  13.87  0.0 
-3  4  27  37.29  3.89  5.94  180.0 
-3  4  28  262.70  9.84  16.26  0.0 
-3  4  29  63.91  5.16  8.14  0.0 
-3  4  30  54.56  5.13  7.97  0.0 
-3  4  31  360.37  14.23  19.11  0.0 
-3  4  32  84.19  6.90  9.68  0.0 
-3  4  33  16.84  4.65  4.55  0.0 
-3  4  35  33.66  5.20  6.23  0.0 
-3  4  36  117.26  9.20  10.96  180.0 
-3  4  38  137.36  10.08  12.01  180.0 
-3  4  40  14.20  6.23  4.20  0.0 
-3  5  1  369.09  12.04  19.54  0.0 
-3  5  2  49.43  3.95  7.33  180.0 
-3  5  3  239.30  9.32  16.12  0.0 
-3  5  4  526.79  16.09  23.18  180.0 
-3  5  5  652.85  19.36  25.27  180.0 
-3  5  6  623.06  18.19  24.26  180.0 
-3  5  7  56.09  3.67  7.53  0.0 
-3  5  8  4472.45  102.16  65.98  0.0 
-3  5  9  186.80  5.83  13.77  0.0 
-3  5  10  3923.06  89.03  61.61  0.0 
-3  5  11  1273.37  29.96  35.48  180.0 
-3  5  12  588.01  15.34  24.40  180.0 
-3  5  13  57.90  2.59  7.74  180.0 
-3  5  14  63.04  2.83  8.27  0.0 
-3  5  15  681.58  17.15  26.36  180.0 
-3  5  16  55.90  2.96  7.43  0.0 
-3  5  17  20.64  2.26  4.82  0.0 
-3  5  19  237.22  7.68  15.17  180.0 
-3  5  20  28.87  2.49  5.72  0.0 
-3  5  21  20.96  2.37  4.72  180.0 
-3  5  23  17.98  2.73  4.29  180.0 
-3  5  24  15.97  2.84  3.63  180.0 
-3  5  25  120.21  6.03  10.63  180.0 
-3  5  27  11.50  4.42  3.99  180.0 
-3  5  28  134.76  7.42  11.62  180.0 
-3  5  30  8.43  4.00  3.49  180.0 
-3  5  32  19.23  4.49  3.95  180.0 
-3  5  33  24.17  4.85  4.86  180.0 
-3  5  35  62.74  6.35  8.26  0.0 
-3  5  36  18.47  5.46  4.78  0.0 
-3  6  1  1046.73  26.08  31.86  0.0 
-3  6  2  79.87  4.51  9.12  0.0 
-3  6  3  7.65  1.67  2.79  180.0 
-3  6  5  142.74  5.08  12.06  180.0 
-3  6  6  15.07  1.87  3.65  0.0 
-3  6  7  55.35  2.85  7.54  180.0 
-3  6  8  273.57  8.07  16.53  180.0 
-3  6  9  482.65  13.77  21.18  180.0 
-3  6  10  756.10  18.90  27.60  0.0 
-3  6  11  1055.15  25.25  32.88  180.0 
-3  6  12  675.43  17.68  25.50  0.0 
-3  6  13  297.33  8.21  17.29  180.0 
-3  6  14  16.68  1.75  4.31  0.0 
-3  6  15  109.47  4.19  10.09  180.0 
-3  6  16  26.01  3.31  5.58  180.0 
-3  6  17  173.51  6.59  13.10  0.0 
-3  6  18  651.62  17.60  25.47  180.0 
-3  6  23  6.63  3.17  2.21  0.0 
-3  6  24  80.34  6.45  9.11  0.0 
-3  6  25  249.17  9.51  15.26  180.0 
-3  6  26  19.13  3.71  3.67  180.0 
-3  6  27  83.32  6.11  9.55  180.0 
-3  6  29  38.38  4.52  6.48  180.0 
-3  6  31  60.02  5.31  8.24  0.0 
-3  6  33  288.88  13.10  16.48  0.0 
-3  6  34  18.88  4.99  4.41  180.0 
-3  6  35  27.97  5.30  5.27  180.0 
-3  6  37  91.05  9.79  9.76  0.0 
-3  6  39  65.97  8.65  6.87  180.0 
-3  7  1  819.04  20.11  28.75  0.0 
-3  7  2  364.33  10.50  18.78  0.0 
-3  7  3  761.21  19.08  27.56  180.0 
-3  7  4  599.21  15.67  24.25  180.0 
-3  7  5  249.66  8.17  15.76  180.0 
-3  7  6  15.15  1.97  4.43  180.0 
-3  7  7  348.20  9.74  18.90  0.0 
-3  7  9  40.58  3.05  6.78  0.0 
-3  7  10  1851.07  43.30  42.51  0.0 
-3  7  11  134.38  4.83  11.97  180.0 
-3  7  12  1024.82  25.65  31.53  180.0 
-3  7  13  323.03  9.24  17.97  180.0 
-3  7  14  50.07  2.87  7.11  0.0 
-3  7  15  648.60  17.15  25.51  0.0 
-3  7  16  24.67  2.94  5.01  0.0 
-3  7  18  5.67  2.75  2.37  180.0 
-3  7  19  160.19  6.44  12.31  0.0 
-3  7  21  8.07  2.88  3.62  0.0 
-3  7  22  419.09  15.12  20.09  180.0 
-3  7  23  294.49  12.87  16.57  0.0 
-3  7  25  76.59  5.99  8.45  0.0 
-3  7  26  93.14  5.92  9.43  180.0 
-3  7  27  157.03  7.59  12.80  180.0 
-3  7  31  31.71  4.88  6.04  180.0 
-3  7  36  14.23  6.81  4.16  0.0 
-3  7  38  136.50  11.97  11.03  180.0 
-3  8  1  27.09  2.37  5.31  180.0 
-3  8  2  1796.30  42.60  41.88  0.0 
-3  8  3  132.93  4.93  11.61  180.0 
-3  8  4  25.83  2.67  5.64  0.0 
-3  8  5  488.96  13.06  21.95  180.0 
-3  8  6  95.60  4.00  9.85  0.0 
-3  8  7  285.58  8.42  16.82  180.0 
-3  8  8  190.00  6.33  14.07  180.0 
-3  8  9  549.26  14.43  23.58  0.0 
-3  8  10  41.48  2.69  6.67  0.0 
-3  8  11  397.38  11.49  19.85  0.0 
-3  8  12  364.37  10.94  18.89  0.0 
-3  8  13  305.93  9.05  17.11  180.0 
-3  8  15  494.92  13.98  22.10  0.0 
-3  8  17  84.03  5.16  9.29  0.0 
-3  8  18  8.83  2.71  3.83  180.0 
-3  8  21  12.78  3.65  3.84  0.0 
-3  8  22  590.76  17.93  23.14  0.0 
-3  8  24  136.95  8.20  11.60  0.0 
-3  8  25  247.56  11.96  16.24  0.0 
-3  8  26  81.95  6.10  9.66  180.0 
-3  8  28  129.54  7.65  11.32  180.0 
-3  8  29  30.07  4.92  5.71  180.0 
-3  8  30  34.84  5.18  6.20  0.0 
-3  8  31  48.83  5.80  7.38  0.0 
-3  8  33  29.37  6.91  5.47  180.0 
-3  8  35  138.47  10.46  11.21  0.0 
-3  8  36  31.08  6.29  6.34  0.0 
-3  8  38  50.98  8.45  7.03  0.0 
-3  9  1  70.43  3.14  8.41  0.0 
-3  9  2  97.18  4.44  10.12  0.0 
-3  9  3  32.92  2.61  5.68  180.0 
-3  9  4  268.33  8.40  16.33  0.0 
-3  9  5  256.33  7.86  15.99  180.0 
-3  9  6  269.52  8.23  16.16  0.0 
-3  9  7  607.10  16.03  24.88  0.0 
-3  9  8  423.67  11.80  20.81  0.0 
-3  9  9  32.01  3.16  5.91  180.0 
-3  9  10  154.55  5.68  12.49  180.0 
-3  9  11  194.38  6.66  14.26  180.0 
-3  9  12  482.03  13.36  21.79  0.0 
-3  9  13  463.36  14.23  21.70  180.0 
-3  9  14  1957.43  46.41  43.27  180.0 
-3  9  15  12.82  2.33  2.39  0.0 
-3  9  16  102.65  5.18  10.16  0.0 
-3  9  18  25.63  3.48  4.33  0.0 
-3  9  19  362.68  12.07  18.43  180.0 
-3  9  20  175.56  7.84  12.99  180.0 
-3  9  22  206.96  9.15  14.15  0.0 
-3  9  23  173.67  8.48  12.97  0.0 
-3  9  24  10.30  4.25  2.93  0.0 
-3  9  26  480.85  16.36  21.52  0.0 
-3  9  27  245.36  10.83  16.00  180.0 
-3  9  31  35.29  5.34  6.34  180.0 
-3  9  32  11.54  5.33  3.93  180.0 
-3  9  36  70.54  8.41  8.21  180.0 
-3  9  37  76.59  9.40  8.90  0.0 
-3  10  1  10.38  1.82  3.29  180.0 
-3  10  3  305.72  8.92  17.34  180.0 
-3  10  4  89.30  3.78  9.56  180.0 
-3  10  5  503.04  13.41  22.64  180.0 
-3  10  6  818.95  21.67  28.93  180.0 
-3  10  7  642.63  16.83  25.15  180.0 
-3  10  8  187.00  6.41  13.95  180.0 
-3  10  9  174.90  6.12  13.06  0.0 
-3  10  10  152.78  5.66  12.39  180.0 
-3  10  11  234.84  8.16  15.18  0.0 
-3  10  12  291.08  9.87  17.19  0.0 
-3  10  13  734.48  19.14  26.59  180.0 
-3  10  14  311.76  10.96  17.69  0.0 
-3  10  15  12.49  2.21  3.58  180.0 
-3  10  16  8.18  2.75  3.08  0.0 
-3  10  17  155.73  6.68  12.21  0.0 
-3  10  18  478.06  14.38  21.47  180.0 
-3  10  19  157.41  7.28  12.33  180.0 
-3  10  20  83.94  5.58  9.07  180.0 
-3  10  21  106.10  6.29  10.20  180.0 
-3  10  22  10.60  3.91  3.80  0.0 
-3  10  23  30.93  4.43  5.67  180.0 
-3  10  24  92.59  6.25  9.85  0.0 
-3  10  25  286.40  12.13  16.53  0.0 
-3  10  26  123.30  7.54  11.25  180.0 
-3  10  28  75.61  6.73  9.22  0.0 
-3  10  29  12.63  4.73  3.93  180.0 
-3  10  30  20.00  5.07  4.79  0.0 
-3  10  31  88.73  7.28  9.15  180.0 
-3  10  32  16.91  4.79  4.87  0.0 
-3  10  34  118.68  9.37  9.87  180.0 
-3  10  35  71.01  7.50  8.07  0.0 
-3  10  36  79.71  9.93  8.71  180.0 
-3  11  1  117.79  5.17  10.79  0.0 
-3  11  2  21.70  2.12  5.28  180.0 
-3  11  3  32.88  2.52  5.93  180.0 
-3  11  4  655.18  17.34  25.70  0.0 
-3  11  5  38.56  3.13  6.34  0.0 
-3  11  6  280.52  8.77  16.71  0.0 
-3  11  7  52.82  3.42  7.09  0.0 
-3  11  8  94.15  4.38  10.00  180.0 
-3  11  9  42.22  3.09  6.95  0.0 
-3  11  10  311.63  9.60  17.40  0.0 
-3  11  11  28.90  2.89  5.16  180.0 
-3  11  12  30.94  2.89  6.01  180.0 
-3  11  13  21.20  3.54  4.93  0.0 
-3  11  16  40.18  4.14  6.69  0.0 
-3  11  17  267.03  9.87  16.23  0.0 
-3  11  18  62.06  4.66  7.68  180.0 
-3  11  19  846.36  24.32  28.20  180.0 
-3  11  20  119.83  6.96  10.88  180.0 
-3  11  22  307.59  11.69  17.74  180.0 
-3  11  23  195.91  8.96  13.42  0.0 
-3  11  24  11.83  4.91  3.86  0.0 
-3  11  25  171.03  8.64  13.35  180.0 
-3  11  27  62.83  5.84  8.02  0.0 
-3  11  31  264.19  12.45  15.95  0.0 
-3  11  32  63.87  6.52  7.94  180.0 
-3  11  33  29.20  5.11  6.08  180.0 
-3  11  34  26.56  7.04  5.05  180.0 
-3  11  35  62.99  8.29  7.31  0.0 
-3  12  1  5.70  2.17  3.27  0.0 
-3  12  3  174.62  6.50  13.22  0.0 
-3  12  4  8.94  3.05  3.90  180.0 
-3  12  6  11.07  3.84  3.25  0.0 
-3  12  7  12.28  3.19  3.34  180.0 
-3  12  8  25.22  2.91  5.26  0.0 
-3  12  9  35.92  3.42  6.10  180.0 
-3  12  10  76.12  4.71  8.98  180.0 
-3  12  12  25.48  3.35  4.84  0.0 
-3  12  13  224.37  9.98  14.66  180.0 
-3  12  14  735.52  21.87  26.48  0.0 
-3  12  15  392.06  12.30  19.39  180.0 
-3  12  17  1580.13  42.65  38.36  0.0 
-3  12  19  26.18  4.19  5.35  0.0 
-3  12  20  237.39  10.58  15.46  180.0 
-3  12  21  100.45  9.20  9.39  180.0 
-3  12  22  754.99  28.65  26.59  0.0 
-3  12  23  110.15  7.02  10.46  0.0 
-3  12  24  47.20  5.18  7.56  180.0 
-3  12  25  23.45  4.61  5.18  0.0 
-3  12  27  19.37  4.74  5.25  0.0 
-3  12  29  53.40  6.73  7.05  180.0 
-3  12  30  39.74  5.89  6.92  0.0 
-3  12  33  204.36  12.73  14.02  0.0 
-3  12  34  40.98  6.60  6.39  180.0 
-3  13  1  348.76  10.61  18.65  180.0 
-3  13  2  91.03  4.62  9.68  180.0 
-3  13  4  132.55  8.04  11.79  0.0 
-3  13  5  25.92  3.65  5.22  180.0 
-3  13  6  53.36  4.64  7.32  0.0 
-3  13  8  47.47  4.52  7.10  180.0 
-3  13  10  85.66  4.95  9.33  0.0 
-3  13  11  35.06  3.91  6.06  0.0 
-3  13  13  83.55  5.79  9.14  0.0 
-3  13  14  226.41  10.11  15.05  0.0 
-3  13  15  205.52  9.20  14.41  0.0 
-3  13  16  205.66  9.67  14.45  0.0 
-3  13  17  100.90  6.29  10.23  180.0 
-3  13  18  31.49  5.59  5.39  0.0 
-3  13  19  142.59  8.11  11.79  180.0 
-3  13  20  149.48  8.52  11.92  180.0 
-3  13  22  39.23  5.34  6.70  180.0 
-3  13  23  10.09  4.75  3.97  180.0 
-3  13  26  36.36  5.78  6.15  180.0 
-3  13  28  23.20  6.06  4.46  0.0 
-3  13  29  159.96  11.11  12.10  0.0 
-3  13  31  46.49  6.69  6.53  180.0 
-3  14  3  761.56  21.77  26.65  180.0 
-3  14  4  30.97  4.68  6.03  0.0 
-3  14  6  809.84  23.12  27.25  0.0 
-3  14  7  977.92  27.12  30.13  180.0 
-3  14  8  24.62  3.95  5.74  0.0 
-3  14  9  147.53  7.62  11.88  180.0 
-3  14  10  137.84  7.83  11.69  180.0 
-3  14  11  61.10  5.72  7.77  180.0 
-3  14  12  217.60  10.12  14.46  180.0 
-3  14  13  270.04  12.23  16.53  180.0 
-3  14  14  180.03  11.47  13.27  180.0 
-3  14  15  263.30  10.91  15.73  0.0 
-3  14  16  207.64  14.36  15.05  0.0 
-3  14  17  28.82  5.44  6.10  0.0 
-3  14  18  604.96  21.86  23.47  180.0 
-3  14  19  196.60  10.84  14.03  0.0 
-3  14  20  11.43  4.39  4.12  0.0 
-3  14  21  592.68  25.68  22.70  180.0 
-3  14  22  327.49  14.37  17.14  0.0 
-3  14  26  139.18  10.24  11.14  180.0 
-3  14  28  18.51  6.75  5.00  180.0 
-3  14  31  43.46  8.44  6.64  0.0 
-3  15  1  14.87  4.47  4.22  0.0 
-3  15  2  48.66  5.96  7.31  0.0 
-3  15  3  113.61  7.36  10.36  180.0 
-3  15  4  64.57  6.42  8.60  0.0 
-3  15  6  174.95  8.44  13.33  0.0 
-3  15  7  7.84  3.81  3.43  180.0 
-3  15  8  129.79  7.83  11.60  0.0 
-3  15  9  118.59  7.49  11.79  180.0 
-3  15  10  57.24  5.72  8.11  180.0 
-3  15  11  110.77  9.13  10.94  180.0 
-3  15  12  19.16  5.04  4.88  0.0 
-3  15  13  16.91  4.31  5.01  0.0 
-3  15  14  32.45  6.76  7.12  180.0 
-3  15  15  19.60  4.61  5.17  0.0 
-3  15  16  18.77  4.93  5.31  0.0 
-3  15  17  10.93  5.09  4.34  180.0 
-3  15  18  29.97  6.92  5.28  0.0 
-3  15  19  65.72  6.77  8.60  0.0 
-3  15  20  272.25  21.56  16.13  180.0 
-3  15  21  156.11  15.07  12.35  0.0 
-3  15  22  33.14  5.62  5.20  0.0 
-3  15  25  37.00  7.75  6.69  180.0 
-3  15  27  55.59  6.88  7.26  0.0 
-3  15  30  37.08  6.70  6.10  180.0 
-3  16  1  50.72  5.68  7.89  180.0 
-3  16  3  136.15  8.15  11.80  180.0 
-3  16  4  45.13  5.10  6.72  0.0 
-3  16  6  240.58  13.29  15.37  0.0 
-3  16  7  137.28  9.42  11.74  0.0 
-3  16  8  14.07  5.37  4.58  0.0 
-3  16  9  9.05  4.54  4.27  0.0 
-3  16  10  46.77  6.21  6.92  180.0 
-3  16  11  17.38  4.95  4.52  180.0 
-3  16  12  475.10  18.48  21.26  180.0 
-3  16  13  46.36  6.49  7.37  0.0 
-3  16  14  51.07  6.27  7.10  0.0 
-3  16  15  52.86  8.26  7.45  0.0 
-3  16  17  109.21  8.85  10.57  0.0 
-3  16  18  94.90  11.10  9.95  180.0 
-3  16  19  278.56  14.51  16.01  180.0 
-3  16  22  11.89  5.63  3.75  0.0 
-3  16  26  96.12  10.30  9.50  180.0 
-3  17  2  23.61  5.85  5.25  180.0 
-3  17  3  21.90  5.25  5.31  0.0 
-3  17  4  36.49  5.84  5.86  180.0 
-3  17  6  36.77  5.35  6.52  0.0 
-3  17  7  209.04  12.43  14.13  0.0 
-3  17  8  27.06  6.01  5.99  0.0 
-3  17  10  24.82  6.57  4.70  0.0 
-3  17  11  77.80  7.67  9.01  0.0 
-3  17  12  27.43  5.42  5.37  180.0 
-3  17  14  11.27  5.53  3.36  180.0 
-3  17  15  30.83  6.92  5.61  0.0 
-3  17  18  46.07  8.27  7.15  180.0 
-3  17  20  29.44  7.56  5.89  180.0 
-3  17  21  123.19  13.36  10.93  0.0 
-3  17  23  88.36  10.50  9.43  180.0 
-3  17  24  126.34  11.08  10.60  0.0 
-3  17  25  36.03  8.72  4.57  180.0 
-3  18  1  202.98  14.47  14.83  180.0 
-3  18  5  73.82  8.41  9.08  180.0 
-3  18  7  282.86  17.91  16.66  0.0 
-3  18  8  18.78  6.35  4.45  0.0 
-3  18  9  100.65  8.50  10.74  180.0 
-3  18  10  496.59  23.26  21.57  180.0 
-3  18  11  341.22  21.24  17.49  180.0 
-3  18  12  17.26  6.79  5.09  180.0 
-3  18  14  110.11  11.91  9.91  0.0 
-3  18  15  30.09  8.79  5.89  0.0 
-3  18  16  15.65  6.52  3.38  0.0 
-3  18  18  42.09  8.42  6.84  0.0 
-3  18  21  17.59  6.67  3.36  0.0 
-3  18  22  20.66  6.77  4.63  0.0 
-3  18  23  145.92  12.39  11.08  0.0 
-3  19  1  25.12  8.02  5.45  180.0 
-3  19  2  87.16  12.63  9.25  180.0 
-3  19  3  47.98  12.45  7.45  180.0 
-3  19  7  15.06  6.60  3.23  180.0 
-3  19  8  691.03  32.66  24.99  0.0 
-3  19  9  295.64  16.05  16.46  0.0 
-3  19  13  30.52  8.06  5.11  0.0 
-3  19  18  13.62  6.76  3.94  180.0 
-3  20  4  24.83  7.86  4.77  180.0 
-3  20  5  88.47  11.72  9.01  0.0 
-3  20  11  371.36  29.51  18.67  180.0 
-3  20  13  18.95  7.59  4.70  0.0 
-3  20  14  26.40  7.15  5.20  180.0 
-3  20  15  18.00  8.64  6.09  0.0 
-3  21  3  44.67  11.60  7.26  180.0 
-3  21  4  79.52  12.24  9.22  180.0 
-3  21  5  65.53  11.19  8.64  180.0 
-3  21  8  41.99  17.19  6.91  0.0 
-3  21  9  43.56  21.00  7.13  0.0 
-3  21  12  81.19  11.56  9.54  180.0 
-2  0  2  510.85  21.39  22.58  0.0 
-2  0  6  182.44  8.76  14.17  0.0 
-2  0  8  1617.86  49.22  40.04  0.0 
-2  0  10  527.95  20.52  23.30  180.0 
-2  0  12  2034.31  52.17  45.13  0.0 
-2  0  14  1966.95  47.90  44.08  0.0 
-2  0  16  442.56  14.53  21.32  0.0 
-2  0  18  148.46  6.55  12.42  180.0 
-2  0  20  249.33  10.22  16.09  0.0 
-2  0  24  101.78  8.04  9.63  180.0 
-2  0  28  69.51  6.69  8.84  0.0 
-2  0  30  326.69  18.78  18.80  0.0 
-2  0  32  30.25  5.99  5.48  0.0 
-2  0  34  19.56  5.95  3.99  0.0 
-2  0  36  27.94  8.53  5.41  180.0 
-2  0  38  107.78  11.66  10.44  180.0 
-2  1  1  3975.27  89.08  62.87  0.0 
-2  1  2  4461.41  107.43  66.09  0.0 
-2  1  3  5660.54  124.72  75.01  0.0 
-2  1  4  274.29  8.40  16.75  0.0 
-2  1  5  916.25  22.34  30.09  0.0 
-2  1  6  2647.42  60.99  51.36  0.0 
-2  1  7  1278.94  32.90  35.28  180.0 
-2  1  8  4175.83  100.73  64.35  180.0 
-2  1  9  1333.67  33.17  36.15  180.0 
-2  1  10  1136.54  29.02  33.66  0.0 
-2  1  11  309.17  11.25  17.35  180.0 
-2  1  12  657.23  19.05  25.68  180.0 
-2  1  13  428.52  11.77  20.60  0.0 
-2  1  14  235.66  7.29  15.41  0.0 
-2  1  15  968.91  24.42  31.19  0.0 
-2  1  16  320.05  9.97  17.83  0.0 
-2  1  17  9.52  2.21  3.01  0.0 
-2  1  18  1171.09  29.39  34.27  0.0 
-2  1  19  32.30  2.53  5.62  180.0 
-2  1  20  71.63  3.69  8.83  180.0 
-2  1  21  46.77  2.84  7.32  180.0 
-2  1  22  18.89  2.20  4.52  0.0 
-2  1  23  679.49  18.02  25.64  180.0 
-2  1  24  238.85  8.92  15.52  180.0 
-2  1  25  22.95  2.78  4.76  0.0 
-2  1  27  115.49  5.71  10.83  180.0 
-2  1  28  73.74  4.87  9.00  180.0 
-2  1  29  9.36  3.34  3.03  0.0 
-2  1  30  19.21  3.75  4.51  0.0 
-2  1  31  211.41  9.43  14.69  0.0 
-2  1  32  147.97  7.71  12.69  0.0 
-2  1  33  84.04  6.01  9.05  180.0 
-2  1  35  111.27  7.31  10.49  180.0 
-2  1  36  116.74  7.53  11.42  0.0 
-2  1  38  23.38  5.27  4.63  180.0 
-2  1  40  178.35  12.00  13.03  180.0 
-2  2  1  2546.07  58.43  50.51  180.0 
-2  2  2  15453.98  339.01  124.23  180.0 
-2  2  3  2426.62  55.89  49.52  0.0 
-2  2  4  3798.14  86.01  61.19  0.0 
-2  2  5  2246.95  52.26  47.03  180.0 
-2  2  6  94.59  4.47  9.76  180.0 
-2  2  7  16.88  1.98  4.42  180.0 
-2  2  8  1468.92  35.09  38.79  180.0 
-2  2  9  45.37  3.23  6.51  180.0 
-2  2  10  827.98  22.45  28.35  180.0 
-2  2  11  870.20  30.30  29.74  180.0 
-2  2  12  966.48  24.08  30.78  180.0 
-2  2  13  128.20  4.74  11.43  0.0 
-2  2  14  124.10  4.61  11.02  0.0 
-2  2  15  2673.29  65.11  51.76  180.0 
-2  2  16  945.54  23.07  30.85  180.0 
-2  2  17  909.05  22.66  30.30  0.0 
-2  2  18  429.29  11.54  21.25  180.0 
-2  2  19  1052.34  27.09  32.51  0.0 
-2  2  20  365.49  10.53  19.13  0.0 
-2  2  21  115.02  4.92  10.79  0.0 
-2  2  22  24.92  2.45  5.43  180.0 
-2  2  23  7.97  2.35  3.24  180.0 
-2  2  26  31.92  3.46  5.57  0.0 
-2  2  29  115.32  6.35  10.64  180.0 
-2  2  30  191.17  10.13  14.14  0.0 
-2  2  31  9.46  3.68  3.07  0.0 
-2  2  33  19.58  4.04  4.85  0.0 
-2  2  35  20.04  5.01  5.49  0.0 
-2  2  37  18.94  4.88  4.80  180.0 
-2  3  1  3701.04  87.08  60.21  180.0 
-2  3  2  1140.30  28.81  34.52  180.0 
-2  3  3  5917.80  132.94  76.36  0.0 
-2  3  4  1739.86  41.89  41.92  0.0 
-2  3  5  452.79  13.30  21.17  0.0 
-2  3  6  612.85  18.13  24.66  180.0 
-2  3  7  4.60  1.78  2.86  0.0 
-2  3  8  1254.65  30.94  35.14  0.0 
-2  3  9  307.40  9.87  17.27  180.0 
-2  3  10  1574.21  38.00  39.41  180.0 
-2  3  11  132.13  5.21  11.66  180.0 
-2  3  12  32.10  2.18  5.52  0.0 
-2  3  13  189.11  5.78  14.00  0.0 
-2  3  14  1366.69  32.65  36.63  180.0 
-2  3  15  94.78  3.69  9.82  0.0 
-2  3  16  186.65  5.87  13.64  0.0 
-2  3  17  152.91  5.43  12.76  180.0 
-2  3  18  124.47  4.53  11.45  0.0 
-2  3  19  283.97  10.95  16.84  0.0 
-2  3  20  27.52  2.44  5.42  180.0 
-2  3  22  187.52  6.68  13.62  180.0 
-2  3  23  133.51  5.60  11.72  0.0 
-2  3  24  21.63  2.53  4.50  0.0 
-2  3  25  272.40  8.83  16.54  180.0 
-2  3  27  186.51  7.35  13.53  180.0 
-2  3  28  179.61  7.76  13.09  180.0 
-2  3  29  30.93  4.07  5.38  180.0 
-2  3  31  34.83  4.15  6.11  180.0 
-2  3  34  25.73  4.89  4.70  0.0 
-2  3  36  227.06  11.39  14.75  0.0 
-2  3  37  63.57  6.76  7.77  0.0 
-2  3  38  17.48  5.34  4.63  180.0 
-2  3  39  15.63  5.44  4.44  0.0 
-2  3  40  41.28  9.38  6.18  180.0 
-2  4  1  3133.18  72.76  55.39  0.0 
-2  4  2  71.35  4.74  8.23  180.0 
-2  4  3  197.13  8.03  13.61  0.0 
-2  4  4  225.13  9.17  15.19  0.0 
-2  4  5  2413.53  57.31  48.98  0.0 
-2  4  6  4149.69  99.03  63.61  0.0 
-2  4  7  1298.14  32.32  35.57  180.0 
-2  4  8  1194.44  30.14  34.08  180.0 
-2  4  9  29.26  2.45  5.73  180.0 
-2  4  10  129.72  4.51  11.08  0.0 
-2  4  11  1978.99  46.32  44.23  0.0 
-2  4  12  27.77  2.15  5.43  0.0 
-2  4  13  1367.10  32.62  36.84  180.0 
-2  4  14  15.30  1.45  3.87  180.0 
-2  4  15  457.46  12.00  21.21  180.0 
-2  4  16  1513.11  35.93  38.74  180.0 
-2  4  17  213.93  6.58  14.45  0.0 
-2  4  18  153.30  5.27  12.63  0.0 
-2  4  19  611.16  17.62  25.10  0.0 
-2  4  20  84.91  4.00  9.09  0.0 
-2  4  21  346.25  10.52  18.73  180.0 
-2  4  22  77.50  3.75  9.08  0.0 
-2  4  23  847.76  22.35  28.84  180.0 
-2  4  24  239.61  8.01  15.18  0.0 
-2  4  25  73.67  4.45  8.67  180.0 
-2  4  26  171.28  7.11  12.59  0.0 
-2  4  27  63.39  4.72  7.89  180.0 
-2  4  28  247.38  9.46  16.25  0.0 
-2  4  29  27.74  4.40  5.59  180.0 
-2  4  30  13.96  3.88  4.58  0.0 
-2  4  31  173.08  8.96  13.35  0.0 
-2  4  32  16.90  4.22  4.49  0.0 
-2  4  33  66.01  6.66  9.03  0.0 
-2  4  34  135.01  8.94  11.22  180.0 
-2  4  36  16.50  5.09  3.41  0.0 
-2  4  37  25.00  5.19  4.74  0.0 
-2  4  38  52.87  6.95  7.28  0.0 
-2  4  39  125.37  10.43  11.23  180.0 
-2  5  2  21.82  3.08  5.38  0.0 
-2  5  3  194.00  7.87  14.13  180.0 
-2  5  4  5108.75  117.82  70.53  180.0 
-2  5  5  17828.16  402.19  131.73  0.0 
-2  5  6  2486.96  60.68  49.51  0.0 
-2  5  7  1879.60  46.56  42.92  180.0 
-2  5  8  372.14  10.93  19.71  0.0 
-2  5  9  153.49  4.89  12.66  0.0 
-2  5  10  960.97  23.17  30.53  0.0 
-2  5  13  505.69  12.92  22.46  0.0 
-2  5  14  47.90  2.85  7.10  180.0 
-2  5  15  90.24  3.51  9.84  180.0 
-2  5  16  175.57  5.55  13.41  180.0 
-2  5  17  608.23  16.20  24.38  180.0 
-2  5  18  159.31  6.86  12.57  0.0 
-2  5  19  325.79  11.42  18.05  0.0 
-2  5  20  7.76  2.15  3.03  0.0 
-2  5  21  376.32  12.91  19.80  0.0 
-2  5  22  13.16  2.43  3.76  0.0 
-2  5  24  586.11  17.39  23.62  0.0 
-2  5  25  66.15  4.33  8.38  180.0 
-2  5  26  561.46  18.80  22.98  0.0 
-2  5  27  717.23  22.26  26.21  180.0 
-2  5  29  202.43  10.90  14.82  180.0 
-2  5  30  200.74  9.93  14.60  180.0 
-2  5  31  136.79  8.23  11.74  180.0 
-2  5  32  285.04  12.53  16.97  180.0 
-2  5  33  142.25  8.81  11.97  180.0 
-2  5  34  26.22  4.68  4.87  180.0 
-2  5  35  72.88  7.27  8.52  0.0 
-2  5  36  33.26  7.25  4.58  180.0 
-2  5  38  35.77  6.61  5.52  180.0 
-2  6  1  882.07  23.83  29.67  180.0 
-2  6  2  507.23  18.30  22.73  180.0 
-2  6  4  6.34  2.24  1.89  0.0 
-2  6  6  710.97  18.16  26.66  180.0 
-2  6  8  88.74  3.70  9.25  180.0 
-2  6  9  67.86  3.31  8.57  0.0 
-2  6  10  24.60  2.02  4.87  180.0 
-2  6  11  2900.59  66.67  53.08  0.0 
-2  6  12  1153.44  28.44  34.21  0.0 
-2  6  13  636.02  15.83  25.01  180.0 
-2  6  14  540.37  14.00  23.16  180.0 
-2  6  15  455.42  12.48  21.47  180.0 
-2  6  16  34.20  3.03  5.98  180.0 
-2  6  17  6.92  2.08  3.04  180.0 
-2  6  18  52.18  3.56  7.49  0.0 
-2  6  19  29.71  2.79  5.39  0.0 
-2  6  21  222.93  8.67  14.75  180.0 
-2  6  22  78.01  5.75  8.41  180.0 
-2  6  23  271.86  11.82  16.01  180.0 
-2  6  24  69.68  5.56  8.64  180.0 
-2  6  25  279.45  10.70  16.19  0.0 
-2  6  28  85.48  5.63  9.75  0.0 
-2  6  29  100.33  6.44  10.54  0.0 
-2  6  30  106.98  7.98  10.63  0.0 
-2  6  31  193.61  9.33  14.14  0.0 
-2  6  32  85.71  6.81  9.76  180.0 
-2  6  33  21.06  4.66  4.14  180.0 
-2  6  34  52.09  6.57  7.17  180.0 
-2  6  35  20.19  6.73  5.46  0.0 
-2  6  38  21.77  6.83  4.25  0.0 
-2  7  1  1521.78  36.38  38.81  180.0 
-2  7  2  41.20  2.71  6.58  180.0 
-2  7  3  9.34  1.77  3.56  180.0 
-2  7  4  147.77  5.42  12.09  180.0 
-2  7  5  148.63  5.46  12.49  180.0 
-2  7  6  208.96  6.66  14.56  0.0 
-2  7  7  333.33  9.42  18.23  0.0 
-2  7  8  126.70  4.65  11.58  180.0 
-2  7  9  8078.72  182.90  88.43  180.0 
-2  7  10  141.00  5.05  11.74  0.0 
-2  7  11  4326.83  99.59  64.42  0.0 
-2  7  12  13.85  2.06  3.98  180.0 
-2  7  13  1031.90  25.42  31.98  0.0 
-2  7  14  263.11  7.88  15.86  180.0 
-2  7  15  717.08  18.47  26.69  180.0 
-2  7  16  146.62  6.08  12.85  0.0 
-2  7  17  151.28  8.72  12.01  180.0 
-2  7  18  18.71  3.04  4.13  0.0 
-2  7  19  36.74  3.48  5.81  180.0 
-2  7  20  227.00  9.39  15.20  0.0 
-2  7  21  14.56  3.34  4.10  0.0 
-2  7  22  62.69  4.75  7.72  180.0 
-2  7  24  151.38  6.84  12.39  0.0 
-2  7  26  72.64  5.19  8.52  0.0 
-2  7  27  79.44  5.96  9.46  0.0 
-2  7  28  15.98  3.83  4.43  0.0 
-2  7  29  15.85  4.84  4.33  0.0 
-2  7  30  84.01  6.22  9.81  180.0 
-2  7  31  116.78  7.46  10.68  0.0 
-2  7  32  22.76  4.61  5.30  0.0 
-2  7  33  49.07  5.97  6.88  0.0 
-2  7  34  25.80  7.64  5.11  180.0 
-2  8  1  219.95  6.64  14.89  0.0 
-2  8  2  169.42  5.44  12.96  180.0 
-2  8  3  109.34  4.29  10.43  180.0 
-2  8  4  263.10  7.84  16.13  180.0 
-2  8  6  139.74  5.00  11.96  180.0 
-2  8  8  634.87  16.30  25.25  180.0 
-2  8  9  4.83  2.09  2.52  0.0 
-2  8  10  953.41  23.65  30.59  0.0 
-2  8  12  72.09  3.85  8.25  0.0 
-2  8  13  13.59  3.01  4.21  0.0 
-2  8  14  112.68  4.71  10.66  180.0 
-2  8  15  194.49  7.02  14.08  180.0 
-2  8  16  18.14  2.90  3.68  0.0 
-2  8  18  184.52  7.38  13.22  0.0 
-2  8  19  12.01  2.97  4.06  180.0 
-2  8  20  117.75  6.15  10.67  0.0 
-2  8  22  220.59  12.20  14.27  180.0 
-2  8  23  40.13  4.25  6.08  180.0 
-2  8  24  24.68  4.43  5.56  180.0 
-2  8  25  108.65  9.06  10.25  180.0 
-2  8  27  13.53  4.00  3.93  0.0 
-2  8  28  76.14  7.14  8.91  0.0 
-2  8  29  26.02  4.69  5.67  180.0 
-2  8  30  230.67  11.06  14.88  0.0 
-2  8  32  110.02  7.60  9.97  180.0 
-2  8  36  186.74  13.75  12.75  0.0 
-2  8  37  29.07  7.36  5.96  0.0 
-2  9  1  229.05  6.80  15.22  180.0 
-2  9  2  83.41  3.42  9.66  0.0 
-2  9  3  183.87  6.06  13.73  180.0 
-2  9  4  2310.85  53.81  47.98  0.0 
-2  9  5  728.89  18.55  27.14  0.0 
-2  9  7  231.48  7.20  15.03  180.0 
-2  9  9  210.97  6.83  14.51  180.0 
-2  9  11  331.24  10.87  18.22  0.0 
-2  9  13  1031.13  25.76  31.65  0.0 
-2  9  14  174.61  7.23  13.10  180.0 
-2  9  15  1065.92  26.70  32.28  180.0 
-2  9  16  14.78  2.65  4.03  0.0 
-2  9  17  9.28  3.44  3.63  180.0 
-2  9  18  154.48  6.88  12.63  0.0 
-2  9  19  56.19  4.64  7.31  180.0 
-2  9  21  57.26  4.93  7.91  0.0 
-2  9  22  21.72  5.11  5.31  0.0 
-2  9  23  46.26  4.77  7.11  180.0 
-2  9  24  302.12  11.97  17.18  180.0 
-2  9  26  13.31  4.35  3.49  0.0 
-2  9  27  215.82  11.19  15.00  180.0 
-2  9  28  238.51  11.20  15.35  180.0 
-2  9  30  28.57  4.68  5.79  0.0 
-2  10  1  21.43  2.09  4.97  180.0 
-2  10  2  7.37  2.22  3.17  0.0 
-2  10  3  95.93  3.86  9.88  180.0 
-2  10  4  651.00  16.85  25.19  180.0 
-2  10  5  717.13  18.42  26.78  180.0 
-2  10  7  88.13  4.13  9.83  180.0 
-2  10  8  14.50  1.97  4.25  0.0 
-2  10  9  355.98  10.50  18.93  180.0 
-2  10  10  14.78  3.12  4.13  0.0 
-2  10  11  461.40  13.80  21.34  180.0 
-2  10  12  1441.92  34.77  37.68  0.0 
-2  10  13  137.08  5.58  11.86  0.0 
-2  10  14  1057.21  26.41  32.01  180.0 
-2  10  15  227.77  7.92  15.08  0.0 
-2  10  16  92.31  4.94  9.88  180.0 
-2  10  17  10.95  3.05  4.36  180.0 
-2  10  18  284.04  13.50  16.47  0.0 
-2  10  19  34.34  4.72  5.77  180.0 
-2  10  20  150.60  7.54  12.08  180.0 
-2  10  21  67.73  7.33  8.03  0.0 
-2  10  23  16.04  4.19  4.66  180.0 
-2  10  25  163.04  8.86  12.47  180.0 
-2  10  26  58.84  6.39  8.24  0.0 
-2  10  27  36.57  4.95  5.92  0.0 
-2  10  28  233.87  11.08  15.59  0.0 
-2  10  30  15.95  4.66  4.55  180.0 
-2  10  33  35.25  5.55  6.24  0.0 
-2  10  34  62.36  6.88  8.18  180.0 
-2  10  36  14.47  6.37  3.13  180.0 
-2  11  2  115.68  4.52  11.15  0.0 
-2  11  3  73.13  4.28  9.08  0.0 
-2  11  4  67.00  4.00  8.43  0.0 
-2  11  5  714.34  18.71  26.43  0.0 
-2  11  6  11.53  2.63  4.17  0.0 
-2  11  8  254.89  8.14  15.99  180.0 
-2  11  9  144.75  5.60  12.23  0.0 
-2  11  11  76.80  4.11  8.86  0.0 
-2  11  13  139.58  6.35  11.77  180.0 
-2  11  14  64.55  4.33  8.16  0.0 
-2  11  15  47.47  4.80  6.48  0.0 
-2  11  16  7.25  3.34  2.88  0.0 
-2  11  17  116.64  5.98  11.28  180.0 
-2  11  18  46.92  4.92  6.46  0.0 
-2  11  19  838.24  23.68  27.76  0.0 
-2  11  20  377.75  13.26  18.78  0.0 
-2  11  22  248.04  10.52  15.90  0.0 
-2  11  23  592.15  20.36  23.66  0.0 
-2  11  24  11.95  4.81  3.64  180.0 
-2  11  25  21.01  4.42  4.79  180.0 
-2  11  27  100.84  7.28  10.16  180.0 
-2  11  28  15.65  4.65  4.35  0.0 
-2  11  29  69.60  6.19  8.36  180.0 
-2  11  31  9.15  4.54  4.30  180.0 
-2  11  34  12.01  4.81  3.69  180.0 
-2  11  35  39.42  6.19  6.61  0.0 
-2  12  1  277.97  9.35  16.89  0.0 
-2  12  2  31.01  2.82  5.87  180.0 
-2  12  3  482.02  14.52  22.45  180.0 
-2  12  4  30.40  3.68  6.07  180.0 
-2  12  5  81.18  4.98  8.99  0.0 
-2  12  8  5.82  2.57  3.60  180.0 
-2  12  9  24.81  3.20  5.65  0.0 
-2  12  10  54.76  4.27  7.44  0.0 
-2  12  11  8.49  2.96  3.44  0.0 
-2  12  12  234.28  8.52  15.02  180.0 
-2  12  13  229.07  8.47  15.12  0.0 
-2  12  14  357.25  12.22  18.11  180.0 
-2  12  15  284.76  10.23  16.28  0.0 
-2  12  16  492.09  17.31  21.66  180.0 
-2  12  17  339.30  14.66  17.82  180.0 
-2  12  18  250.02  12.93  15.65  0.0 
-2  12  19  894.53  27.71  28.77  180.0 
-2  12  20  22.31  4.52  5.05  0.0 
-2  12  21  17.91  4.35  3.92  0.0 
-2  12  23  110.93  7.57  10.78  180.0 
-2  12  24  36.75  4.89  6.86  0.0 
-2  12  26  41.10  6.29  6.93  0.0 
-2  12  30  58.05  6.63  7.60  180.0 
-2  12  33  32.44  7.07  6.29  180.0 
-2  12  34  35.68  6.46  5.76  180.0 
-2  13  1  433.36  12.71  20.79  0.0 
-2  13  3  15.07  2.95  3.79  0.0 
-2  13  5  715.16  20.60  26.12  180.0 
-2  13  8  15.61  2.95  4.22  0.0 
-2  13  9  33.32  3.77  6.33  180.0 
-2  13  10  53.70  4.73  7.08  180.0 
-2  13  12  39.36  4.02  6.21  0.0 
-2  13  14  186.91  8.93  13.58  0.0 
-2  13  15  344.06  11.98  18.34  180.0 
-2  13  16  177.15  7.92  13.33  180.0 
-2  13  17  370.45  14.27  19.29  0.0 
-2  13  18  377.12  15.56  18.92  180.0 
-2  13  19  654.81  21.89  24.51  180.0 
-2  13  20  388.90  17.42  19.32  0.0 
-2  13  21  82.39  8.90  9.58  180.0 
-2  13  22  39.47  5.12  6.55  0.0 
-2  13  24  17.24  4.63  4.20  0.0 
-2  13  27  35.98  5.90  6.46  0.0 
-2  13  28  82.42  7.69  9.21  0.0 
-2  13  30  31.74  5.66  5.51  180.0 
-2  13  32  45.85  6.28  6.51  180.0 
-2  14  1  79.18  5.00  9.31  180.0 
-2  14  2  187.77  8.90  13.83  0.0 
-2  14  3  35.72  4.61  6.50  180.0 
-2  14  4  17.86  3.77  4.74  180.0 
-2  14  5  112.83  6.73  10.48  180.0 
-2  14  7  41.59  4.45  6.76  0.0 
-2  14  8  137.11  7.57  12.05  0.0 
-2  14  9  197.20  9.43  14.02  180.0 
-2  14  10  31.78  5.47  5.88  0.0 
-2  14  11  11.66  4.39  4.32  0.0 
-2  14  12  23.19  5.28  6.04  180.0 
-2  14  15  179.97  10.01  13.08  0.0 
-2  14  16  83.52  8.14  9.93  0.0 
-2  14  17  818.48  28.95  28.13  180.0 
-2  14  18  84.62  8.71  9.42  0.0 
-2  14  19  119.62  9.21  11.34  180.0 
-2  14  20  38.77  5.20  6.34  0.0 
-2  14  21  74.29  6.97  9.26  180.0 
-2  14  25  26.44  5.61  5.70  180.0 
-2  14  28  101.97  8.01  10.30  180.0 
-2  14  29  44.66  6.29  6.65  0.0 
-2  15  1  642.17  19.21  24.40  0.0 
-2  15  2  106.75  6.86  10.65  0.0 
-2  15  3  140.39  7.43  11.67  0.0 
-2  15  5  189.23  9.61  13.45  180.0 
-2  15  6  258.89  10.59  15.66  0.0 
-2  15  7  19.04  4.39  4.37  0.0 
-2  15  11  15.44  4.37  4.16  0.0 
-2  15  12  11.72  4.44  4.42  0.0 
-2  15  13  33.13  6.79  6.94  180.0 
-2  15  14  275.61  12.34  16.91  0.0 
-2  15  15  227.68  11.11  15.36  0.0 
-2  15  16  22.51  5.49  5.29  180.0 
-2  15  17  125.59  9.08  11.29  0.0 
-2  15  18  81.91  9.51  8.95  180.0 
-2  15  20  92.19  8.34  8.79  0.0 
-2  15  21  162.34  12.23  12.38  180.0 
-2  15  22  129.77  9.17  11.16  0.0 
-2  15  24  15.14  4.95  4.15  180.0 
-2  15  25  142.51  9.76  12.16  0.0 
-2  15  26  27.42  6.60  5.02  0.0 
-2  15  27  57.85  7.27  7.95  0.0 
-2  15  30  27.53  5.79  5.08  0.0 
-2  16  1  32.79  5.63  5.98  180.0 
-2  16  2  66.93  6.11  8.45  0.0 
-2  16  4  375.18  17.14  18.75  180.0 
-2  16  6  243.63  11.82  15.01  180.0 
-2  16  8  177.65  10.35  13.41  0.0 
-2  16  10  112.18  7.83  10.76  180.0 
-2  16  11  436.43  16.83  21.18  180.0 
-2  16  12  140.54  8.98  12.12  0.0 
-2  16  13  590.11  25.08  23.60  0.0 
-2  16  15  54.36  7.43  7.59  180.0 
-2  16  16  304.87  13.83  17.20  0.0 
-2  16  17  11.59  4.79  3.14  180.0 
-2  16  19  47.18  6.03  7.05  0.0 
-2  16  20  92.21  8.83  9.92  180.0 
-2  16  21  42.45  6.18  5.53  0.0 
-2  16  22  16.47  5.32  4.75  180.0 
-2  16  24  55.05  7.88  7.02  180.0 
-2  16  25  41.02  6.86  5.57  180.0 
-2  17  4  114.72  8.52  10.92  0.0 
-2  17  5  164.67  9.52  12.54  180.0 
-2  17  6  12.15  4.52  4.58  180.0 
-2  17  8  10.33  4.70  4.10  0.0 
-2  17  9  56.74  5.98  7.90  0.0 
-2  17  10  435.91  19.13  20.22  180.0 
-2  17  11  229.06  12.97  15.33  180.0 
-2  17  13  78.13  12.02  9.03  180.0 
-2  17  14  87.42  8.98  9.76  0.0 
-2  17  17  25.66  6.76  4.47  0.0 
-2  17  21  57.84  7.38  7.73  180.0 
-2  17  25  29.97  6.72  5.63  0.0 
-2  17  26  102.41  12.19  9.84  180.0 
-2  18  2  17.19  6.19  3.56  0.0 
-2  18  3  16.71  5.40  4.23  0.0 
-2  18  6  66.32  6.88  8.19  0.0 
-2  18  9  219.15  13.29  14.70  180.0 
-2  18  10  32.43  6.20  4.83  0.0 
-2  18  11  40.32  6.36  6.29  180.0 
-2  18  12  353.89  23.50  17.78  180.0 
-2  18  14  20.94  8.71  5.33  0.0 
-2  18  15  26.21  5.86  4.36  180.0 
-2  18  18  30.99  11.74  5.27  0.0 
-2  18  19  23.84  8.22  3.71  0.0 
-2  18  21  21.26  5.75  4.36  0.0 
-2  18  23  151.98  13.39  11.55  180.0 
-2  19  4  63.49  8.84  6.78  180.0 
-2  19  6  33.44  7.60  6.40  0.0 
-2  19  7  55.48  8.06  8.20  0.0 
-2  19  8  162.99  14.75  12.23  0.0 
-2  19  9  80.73  8.91  9.95  0.0 
-2  19  10  70.25  14.31  7.89  180.0 
-2  19  14  146.08  14.11  11.68  0.0 
-2  19  16  80.46  11.21  9.10  180.0 
-2  19  18  14.61  6.64  2.67  0.0 
-2  20  4  62.86  10.31  8.65  0.0 
-2  20  5  54.82  9.35  6.61  0.0 
-2  20  10  25.80  8.29  5.55  180.0 
-2  20  12  30.69  7.23  5.53  180.0 
-2  20  16  17.55  7.00  3.40  0.0 
-2  21  2  80.56  13.85  8.82  180.0 
-2  21  4  150.46  20.62  12.80  180.0 
-2  21  5  41.90  11.85  7.87  0.0 
-2  21  6  49.66  14.84  9.17  0.0 
-2  21  9  37.48  12.12  6.86  180.0 
-2  21  10  27.04  9.90  4.33  180.0 
-2  22  1  48.49  12.75  8.17  180.0 
-1  0  4  6640.03  138.40  79.90  0.0 
-1  0  6  10987.79  272.77  104.83  180.0 
-1  0  10  4262.74  123.89  64.64  180.0 
-1  0  12  1773.63  50.06  41.97  0.0 
-1  0  14  288.78  10.04  17.23  180.0 
-1  0  16  427.33  13.33  20.28  180.0 
-1  0  18  109.02  4.90  10.67  180.0 
-1  0  20  496.22  15.06  22.25  0.0 
-1  0  22  263.37  11.19  16.56  0.0 
-1  0  24  97.09  10.05  9.58  0.0 
-1  0  26  259.93  11.63  15.68  0.0 
-1  0  30  72.87  10.96  9.38  0.0 
-1  0  32  145.76  10.88  11.87  180.0 
-1  0  40  21.49  9.03  3.74  0.0 
-1  1  1  6027.80  88.94  79.16  180.0 
-1  1  2  29.29  3.32  5.92  0.0 
-1  1  3  117.54  5.07  11.04  180.0 
-1  1  4  50.63  3.68  7.19  0.0 
-1  1  5  4401.20  102.68  65.53  0.0 
-1  1  6  572.15  17.18  24.23  180.0 
-1  1  7  225.56  8.23  15.00  0.0 
-1  1  9  180.36  7.50  13.08  0.0 
-1  1  10  1807.56  43.79  42.65  180.0 
-1  1  11  55.10  4.29  7.66  0.0 
-1  1  12  1333.68  33.39  36.47  0.0 
-1  1  13  166.81  5.83  13.04  0.0 
-1  1  14  82.53  3.38  9.31  0.0 
-1  1  17  4.41  1.68  2.86  180.0 
-1  1  18  14.68  1.99  3.82  180.0 
-1  1  19  67.86  3.11  8.14  0.0 
-1  1  20  258.91  7.84  16.28  180.0 
-1  1  21  17.45  2.06  4.19  180.0 
-1  1  22  228.14  7.38  15.11  180.0 
-1  1  23  102.68  4.89  9.86  180.0 
-1  1  26  804.12  22.28  27.83  180.0 
-1  1  27  60.43  4.20  7.47  0.0 
-1  1  28  275.49  10.22  16.29  0.0 
-1  1  29  38.49  4.42  6.27  0.0 
-1  1  30  123.38  7.44  11.24  180.0 
-1  1  32  13.37  3.87  3.60  0.0 
-1  1  33  251.79  10.79  15.82  180.0 
-1  1  34  72.73  5.74  8.33  180.0 
-1  1  35  88.25  6.56  9.69  0.0 
-1  1  36  29.45  4.55  5.81  180.0 
-1  1  37  42.50  5.30  6.20  0.0 
-1  1  38  19.16  5.89  4.69  180.0 
-1  1  39  69.85  7.35  8.91  180.0 
-1  1  40  25.18  5.66  6.32  0.0 
-1  2  2  1744.82  41.62  41.70  0.0 
-1  2  3  30574.87  666.00  173.87  180.0 
-1  2  4  4018.16  91.07  63.65  0.0 
-1  2  5  21082.75  470.34  144.79  0.0 
-1  2  6  306.02  9.29  17.74  0.0 
-1  2  7  115.67  4.85  10.76  0.0 
-1  2  8  5746.38  129.43  74.90  180.0 
-1  2  9  161.58  6.53  12.84  0.0 
-1  2  10  307.75  10.39  17.50  0.0 
-1  2  11  30.81  3.21  6.26  0.0 
-1  2  12  59.07  3.11  7.56  180.0 
-1  2  13  31.83  2.23  5.91  180.0 
-1  2  15  431.88  11.26  21.03  180.0 
-1  2  16  1327.42  31.56  36.15  180.0 
-1  2  17  785.64  19.80  28.20  180.0 
-1  2  18  229.04  7.34  15.12  180.0 
-1  2  19  133.81  4.72  11.66  180.0 
-1  2  20  80.10  3.60  9.03  180.0 
-1  2  22  10.68  2.29  3.52  0.0 
-1  2  25  30.12  2.96  5.42  0.0 
-1  2  27  64.86  4.69  8.26  0.0 
-1  2  30  13.32  3.40  3.96  180.0 
-1  2  31  171.50  8.35  13.56  0.0 
-1  2  32  63.17  5.96  8.57  180.0 
-1  2  33  58.44  5.72  7.32  180.0 
-1  2  34  97.61  6.89  10.07  180.0 
-1  2  35  18.81  6.14  4.94  180.0 
-1  2  36  35.68  5.89  5.89  0.0 
-1  2  40  11.07  5.52  4.42  0.0 
-1  3  1  6267.03  139.48  79.06  0.0 
-1  3  2  19906.50  443.29  140.23  180.0 
-1  3  3  8.93  2.38  3.61  0.0 
-1  3  4  2335.93  54.75  47.69  0.0 
-1  3  5  3392.26  77.44  58.10  180.0 
-1  3  6  3214.87  73.82  56.68  0.0 
-1  3  7  883.69  22.81  29.85  180.0 
-1  3  8  5916.34  133.68  75.57  180.0 
-1  3  9  231.00  8.24  15.33  180.0 
-1  3  10  7.47  2.09  2.78  180.0 
-1  3  12  832.61  20.54  28.45  0.0 
-1  3  13  887.21  21.84  29.38  0.0 
-1  3  14  2300.61  54.71  47.53  0.0 
-1  3  15  1598.08  37.86  40.08  0.0 
-1  3  16  25.55  2.22  5.30  180.0 
-1  3  17  889.73  22.06  29.94  0.0 
-1  3  18  50.26  3.26  7.43  0.0 
-1  3  19  129.15  4.70  11.71  0.0 
-1  3  20  98.15  4.69  9.81  180.0 
-1  3  21  65.89  3.96  8.38  0.0 
-1  3  22  255.24  8.19  15.98  0.0 
-1  3  23  1097.11  27.05  32.88  180.0 
-1  3  24  32.07  3.40  5.82  180.0 
-1  3  25  55.34  3.88  7.28  180.0 
-1  3  26  118.57  6.21  10.64  0.0 
-1  3  27  9.08  2.97  2.97  180.0 
-1  3  28  11.97  3.39  2.60  0.0 
-1  3  29  245.99  9.29  15.95  0.0 
-1  3  30  391.18  13.86  19.41  0.0 
-1  3  31  10.53  3.53  3.43  180.0 
-1  3  35  21.44  6.16  4.77  0.0 
-1  3  36  215.55  11.05  14.49  180.0 
-1  3  37  152.58  10.68  12.00  180.0 
-1  3  39  237.33  15.12  15.14  180.0 
-1  3  40  85.89  8.64  9.70  0.0 
-1  4  1  1474.28  36.72  38.24  180.0 
-1  4  2  68.11  4.18  8.05  0.0 
-1  4  3  130.04  6.96  11.75  0.0 
-1  4  4  1040.63  27.38  31.70  0.0 
-1  4  5  557.65  15.81  23.30  0.0 
-1  4  6  8.27  2.30  2.93  0.0 
-1  4  7  7743.69  174.29  87.87  0.0 
-1  4  8  1215.00  30.51  34.47  180.0 
-1  4  9  3237.99  75.22  56.12  180.0 
-1  4  10  614.22  15.94  24.76  0.0 
-1  4  11  28.59  2.53  5.21  0.0 
-1  4  12  6.46  1.35  2.68  180.0 
-1  4  13  39.46  2.51  6.41  0.0 
-1  4  14  62.96  2.78  7.92  0.0 
-1  4  15  71.79  3.10  8.62  180.0 
-1  4  16  215.89  6.51  14.72  0.0 
-1  4  17  429.36  11.83  20.55  0.0 
-1  4  18  553.14  16.93  23.37  180.0 
-1  4  19  38.89  2.56  6.40  0.0 
-1  4  20  12.63  2.39  3.46  0.0 
-1  4  21  38.51  2.81  6.10  0.0 
-1  4  22  303.39  9.25  17.35  180.0 
-1  4  23  58.60  3.42  7.75  0.0 
-1  4  24  86.36  4.56  9.10  0.0 
-1  4  25  659.05  17.71  25.11  180.0 
-1  4  26  13.79  2.94  3.36  180.0 
-1  4  27  94.22  5.06  9.70  180.0 
-1  4  28  18.76  3.34  4.86  0.0 
-1  4  29  39.53  4.27  6.50  0.0 
-1  4  30  197.49  10.54  14.07  0.0 
-1  4  33  12.86  4.62  3.85  0.0 
-1  4  34  37.65  5.50  6.90  0.0 
-1  4  35  45.16  5.87  6.34  180.0 
-1  4  36  60.31  8.92  7.38  0.0 
-1  4  38  46.13  6.21  6.98  180.0 
-1  4  39  29.06  5.75  5.78  180.0 
-1  4  40  17.35  5.35  4.81  0.0 
-1  5  1  820.22  24.00  27.71  0.0 
-1  5  2  55.39  3.91  7.64  180.0 
-1  5  3  1646.75  40.54  40.03  180.0 
-1  5  4  2731.68  65.55  51.85  0.0 
-1  5  5  1867.25  45.82  42.88  180.0 
-1  5  6  11747.55  264.87  106.67  0.0 
-1  5  7  790.30  22.62  27.46  180.0 
-1  5  8  8483.01  191.38  90.44  180.0 
-1  5  9  22.54  1.86  4.83  0.0 
-1  5  10  4632.20  106.60  67.21  180.0 
-1  5  11  374.45  10.16  19.31  0.0 
-1  5  12  577.72  15.36  23.80  0.0 
-1  5  13  1123.46  27.04  33.68  180.0 
-1  5  14  561.82  14.64  23.37  180.0 
-1  5  15  490.87  12.89  22.02  0.0 
-1  5  18  139.82  5.77  12.22  180.0 
-1  5  19  189.62  6.94  13.89  0.0 
-1  5  20  785.69  20.13  27.63  0.0 
-1  5  21  46.13  3.91  6.19  180.0 
-1  5  22  72.61  6.24  8.52  0.0 
-1  5  23  128.32  5.35  11.25  0.0 
-1  5  24  12.03  2.61  3.35  180.0 
-1  5  25  415.40  13.07  19.71  180.0 
-1  5  26  32.10  3.27  5.78  180.0 
-1  5  27  232.53  8.63  15.22  0.0 
-1  5  28  89.24  6.24  9.23  180.0 
-1  5  29  51.79  4.56  7.62  180.0 
-1  5  32  298.22  12.57  16.76  0.0 
-1  5  33  28.33  5.19  5.17  0.0 
-1  5  34  51.94  6.58  7.77  180.0 
-1  5  35  21.31  6.17  3.71  0.0 
-1  6  1  781.74  23.35  28.07  180.0 
-1  6  2  7.71  2.68  3.65  180.0 
-1  6  3  33.88  3.29  6.09  180.0 
-1  6  4  16.98  2.92  4.16  180.0 
-1  6  5  3406.07  78.62  57.18  0.0 
-1  6  6  19.56  2.59  4.80  180.0 
-1  6  7  12.53  1.88  2.93  180.0 
-1  6  8  176.34  5.81  13.74  0.0 
-1  6  9  402.63  10.87  19.63  180.0 
-1  6  10  816.57  20.25  28.47  180.0 
-1  6  11  20.44  2.27  4.89  0.0 
-1  6  12  1419.53  33.99  37.37  180.0 
-1  6  13  5.48  1.84  2.10  180.0 
-1  6  14  26.67  2.15  5.32  180.0 
-1  6  16  60.75  3.58  7.79  0.0 
-1  6  17  6.51  2.16  2.89  0.0 
-1  6  18  52.98  3.40  7.29  180.0 
-1  6  19  89.03  5.84  9.66  180.0 
-1  6  20  143.16  5.49  12.16  180.0 
-1  6  21  145.63  7.04  12.26  0.0 
-1  6  22  253.63  10.10  15.61  0.0 
-1  6  23  180.61  7.11  13.12  180.0 
-1  6  24  135.91  8.23  11.75  180.0 
-1  6  25  202.58  9.48  14.09  180.0 
-1  6  27  182.04  7.84  13.77  180.0 
-1  6  29  15.20  3.67  3.54  0.0 
-1  6  30  45.89  4.79  6.65  180.0 
-1  6  31  18.35  4.53  4.53  0.0 
-1  6  34  251.40  13.36  15.68  0.0 
-1  6  35  16.16  8.14  3.62  0.0 
-1  6  36  33.28  6.31  4.87  180.0 
-1  6  38  138.65  11.44  11.48  180.0 
-1  7  1  1017.60  25.35  31.73  180.0 
-1  7  2  120.13  4.63  11.35  0.0 
-1  7  3  771.75  19.53  27.71  0.0 
-1  7  4  508.74  13.55  22.31  0.0 
-1  7  5  62.11  3.15  7.86  180.0 
-1  7  6  490.51  13.07  21.78  0.0 
-1  7  7  8.78  1.69  3.07  0.0 
-1  7  8  1630.37  38.65  39.82  180.0 
-1  7  9  8671.99  196.34  92.13  0.0 
-1  7  10  3840.51  87.99  60.98  180.0 
-1  7  11  594.85  15.30  24.61  0.0 
-1  7  12  529.91  13.77  23.11  0.0 
-1  7  13  37.20  2.71  6.05  180.0 
-1  7  14  167.47  5.57  12.71  180.0 
-1  7  15  306.34  8.85  17.65  180.0 
-1  7  17  190.88  7.49  13.65  0.0 
-1  7  18  85.11  4.76  9.29  0.0 
-1  7  19  322.35  11.70  17.78  180.0 
-1  7  20  212.59  7.63  14.61  0.0 
-1  7  21  144.65  6.03  11.95  0.0 
-1  7  22  331.67  12.22  18.45  0.0 
-1  7  24  24.30  4.32  5.84  180.0 
-1  7  25  274.69  12.63  16.08  0.0 
-1  7  26  73.63  6.87  9.11  180.0 
-1  7  27  120.59  6.73  10.98  180.0 
-1  7  28  14.22  3.99  4.21  180.0 
-1  7  31  132.29  7.73  12.04  180.0 
-1  7  32  110.80  7.62  10.57  0.0 
-1  7  34  24.25  5.40  4.25  0.0 
-1  7  38  106.16  10.95  9.59  0.0 
-1  8  2  9.82  2.04  3.61  180.0 
-1  8  3  44.64  2.52  7.08  0.0 
-1  8  4  35.64  2.32  6.19  0.0 
-1  8  5  1773.98  42.17  41.88  0.0 
-1  8  6  521.79  13.90  22.81  0.0 
-1  8  7  84.91  3.77  9.53  0.0 
-1  8  8  2630.94  60.92  50.71  0.0 
-1  8  9  557.36  14.84  23.66  180.0 
-1  8  10  223.44  7.73  14.71  180.0 
-1  8  11  1084.58  27.05  32.36  0.0 
-1  8  12  1254.28  30.40  35.23  180.0 
-1  8  13  24.70  2.39  5.15  0.0 
-1  8  14  180.23  6.33  13.36  180.0 
-1  8  15  65.81  4.85  8.30  180.0 
-1  8  16  110.27  5.24  10.93  0.0 
-1  8  17  324.70  10.47  18.04  180.0 
-1  8  18  14.92  3.00  3.56  180.0 
-1  8  21  6.52  3.13  1.19  0.0 
-1  8  22  973.12  26.27  30.31  0.0 
-1  8  24  31.41  5.04  5.27  0.0 
-1  8  27  33.67  4.71  6.21  0.0 
-1  8  28  30.35  4.45  6.32  0.0 
-1  8  29  26.82  4.63  5.05  180.0 
-1  8  30  1016.65  32.14  31.12  180.0 
-1  8  34  105.23  8.40  10.31  0.0 
-1  8  35  88.16  9.81  8.99  180.0 
-1  8  36  88.58  9.76  7.94  180.0 
-1  8  38  35.46  7.29  5.89  180.0 
-1  9  1  3.66  1.37  2.22  0.0 
-1  9  2  1528.90  35.91  38.94  180.0 
-1  9  3  13.71  2.51  4.32  180.0 
-1  9  4  3.48  1.65  1.39  0.0 
-1  9  5  1513.27  36.17  38.82  180.0 
-1  9  6  730.46  18.73  26.89  180.0 
-1  9  8  371.42  10.59  18.91  180.0 
-1  9  9  705.34  18.01  26.37  0.0 
-1  9  10  2060.92  48.50  44.95  0.0 
-1  9  11  75.80  3.73  8.70  0.0 
-1  9  12  9.18  3.50  2.85  0.0 
-1  9  13  961.71  24.28  30.77  180.0 
-1  9  14  1058.61  28.07  32.17  0.0 
-1  9  15  125.60  5.48  11.66  180.0 
-1  9  16  40.16  3.28  6.28  180.0 
-1  9  17  25.60  3.00  5.41  0.0 
-1  9  19  16.11  3.38  3.89  180.0 
-1  9  22  61.53  5.67  7.99  0.0 
-1  9  23  102.43  6.33  9.81  0.0 
-1  9  25  91.09  6.80  9.85  180.0 
-1  9  27  114.35  7.70  10.89  0.0 
-1  9  28  49.76  7.39  6.86  0.0 
-1  9  29  72.83  6.04  9.22  180.0 
-1  9  30  41.76  5.25  6.64  0.0 
-1  9  32  68.53  6.24  8.16  180.0 
-1  9  34  27.00  5.43  5.07  180.0 
-1  9  35  21.38  5.92  4.72  0.0 
-1  9  37  35.26  7.19  5.52  180.0 
-1  10  1  227.56  6.76  15.34  180.0 
-1  10  2  139.45  4.80  11.65  180.0 
-1  10  3  135.04  4.74  12.03  0.0 
-1  10  4  5.84  2.27  3.41  180.0 
-1  10  5  271.26  8.64  17.02  0.0 
-1  10  6  191.59  6.81  14.18  180.0 
-1  10  7  371.47  11.63  19.24  180.0 
-1  10  8  51.75  3.84  7.53  0.0 
-1  10  10  57.30  3.69  7.57  0.0 
-1  10  11  285.13  9.76  16.60  0.0 
-1  10  12  468.12  13.18  21.53  180.0 
-1  10  13  742.91  19.51  27.03  0.0 
-1  10  15  442.72  13.66  20.59  180.0 
-1  10  16  140.67  6.96  11.72  0.0 
-1  10  17  190.24  9.08  14.04  180.0 
-1  10  18  176.48  8.47  13.37  180.0 
-1  10  19  232.55  15.32  14.87  180.0 
-1  10  20  154.05  8.53  12.03  180.0 
-1  10  21  27.15  4.76  5.15  180.0 
-1  10  22  77.39  6.57  9.16  180.0 
-1  10  23  35.41  5.44  5.91  180.0 
-1  10  25  29.90  4.90  5.80  0.0 
-1  10  26  79.73  6.58  9.47  0.0 
-1  10  27  256.78  11.79  15.83  0.0 
-1  10  28  30.56  4.80  5.89  180.0 
-1  10  30  29.84  4.71  5.81  0.0 
-1  10  31  11.52  4.40  4.14  0.0 
-1  10  34  338.96  15.79  17.37  0.0 
-1  10  35  35.75  5.99  6.18  180.0 
-1  11  1  1080.19  26.35  32.81  0.0 
-1  11  2  151.95  5.26  12.58  0.0 
-1  11  3  23.78  2.23  5.28  0.0 
-1  11  4  51.80  3.01  7.18  180.0 
-1  11  5  676.67  17.65  25.66  180.0 
-1  11  6  582.60  15.65  23.62  180.0 
-1  11  9  61.19  3.40  8.24  0.0 
-1  11  13  37.85  3.78  6.70  180.0 
-1  11  14  514.16  17.15  22.33  180.0 
-1  11  15  119.51  7.10  10.71  0.0 
-1  11  17  326.89  11.81  17.45  0.0 
-1  11  19  175.56  7.92  13.01  0.0 
-1  11  20  63.19  5.18  8.27  0.0 
-1  11  21  94.49  6.35  9.31  0.0 
-1  11  22  82.69  6.07  9.62  0.0 
-1  11  23  9.32  4.28  3.59  180.0 
-1  11  25  60.04  5.60  7.80  180.0 
-1  11  26  18.66  5.19  3.89  180.0 
-1  11  27  58.02  5.84  8.22  0.0 
-1  11  28  10.62  4.31  3.22  0.0 
-1  11  29  16.74  4.64  4.83  0.0 
-1  11  31  196.44  10.04  13.31  180.0 
-1  11  33  224.48  11.75  14.07  0.0 
-1  12  1  82.67  4.08  9.54  180.0 
-1  12  2  686.78  17.82  26.35  0.0 
-1  12  3  640.15  16.76  25.12  0.0 
-1  12  4  36.66  2.93  6.25  180.0 
-1  12  5  29.12  2.77  5.69  0.0 
-1  12  7  596.32  17.66  24.12  180.0 
-1  12  8  63.63  6.57  7.76  180.0 
-1  12  9  132.31  6.14  11.70  0.0 
-1  12  10  280.54  10.80  16.69  0.0 
-1  12  11  576.79  17.73  23.35  0.0 
-1  12  12  29.15  3.55  5.34  0.0 
-1  12  13  126.49  6.00  11.03  0.0 
-1  12  15  125.95  6.57  11.12  0.0 
-1  12  16  98.08  10.04  10.01  0.0 
-1  12  17  357.10  13.14  18.40  180.0 
-1  12  19  64.69  5.57  8.37  180.0 
-1  12  20  152.76  8.12  12.73  180.0 
-1  12  21  177.84  10.96  13.24  180.0 
-1  12  22  101.11  7.64  10.65  180.0 
-1  12  23  48.13  7.45  7.51  180.0 
-1  12  25  16.51  4.66  4.14  180.0 
-1  12  26  28.17  4.92  6.11  180.0 
-1  12  30  80.35  7.16  9.46  180.0 
-1  12  32  54.48  6.96  7.08  0.0 
-1  12  33  134.35  9.89  11.14  180.0 
-1  13  1  14.74  2.44  4.41  0.0 
-1  13  2  589.11  18.21  24.11  0.0 
-1  13  5  159.67  7.58  12.78  180.0 
-1  13  6  75.52  4.97  8.87  180.0 
-1  13  7  77.30  5.06  8.99  180.0 
-1  13  8  81.44  4.99  8.61  180.0 
-1  13  9  22.07  3.41  4.48  0.0 
-1  13  12  62.65  4.82  8.56  180.0 
-1  13  14  356.06  15.37  18.60  180.0 
-1  13  18  181.86  11.26  13.73  0.0 
-1  13  19  46.73  5.16  6.25  0.0 
-1  13  20  361.15  14.42  18.56  0.0 
-1  13  21  103.28  8.08  9.96  180.0 
-1  13  22  222.28  10.86  14.90  0.0 
-1  13  23  233.57  11.29  14.52  180.0 
-1  13  24  13.30  5.68  5.10  180.0 
-1  13  25  18.11  5.03  4.90  180.0 
-1  13  26  57.32  6.42  7.59  0.0 
-1  13  27  30.69  5.42  5.80  0.0 
-1  14  1  22.19  4.69  5.85  180.0 
-1  14  2  371.29  14.91  18.87  0.0 
-1  14  3  1394.27  36.71  36.55  0.0 
-1  14  5  51.03  5.24  7.61  180.0 
-1  14  6  564.85  17.41  23.23  180.0 
-1  14  9  10.67  3.78  4.05  180.0 
-1  14  10  23.46  3.88  5.58  180.0 
-1  14  11  49.36  4.58  7.33  0.0 
-1  14  12  77.43  5.50  9.27  0.0 
-1  14  14  24.43  5.68  4.53  180.0 
-1  14  16  68.19  6.23  8.79  180.0 
-1  14  17  101.97  7.36  10.12  0.0 
-1  14  18  226.21  14.50  15.63  0.0 
-1  14  19  22.22  5.48  5.72  180.0 
-1  14  21  133.54  9.65  11.67  0.0 
-1  14  22  93.60  8.98  10.04  0.0 
-1  14  25  12.81  5.91  3.61  180.0 
-1  14  27  74.51  6.95  8.98  180.0 
-1  14  29  25.07  4.93  5.36  0.0 
-1  14  30  82.74  7.79  9.12  180.0 
-1  14  31  33.80  6.17  5.78  180.0 
-1  15  1  99.91  6.17  9.77  180.0 
-1  15  2  9.84  3.77  3.33  180.0 
-1  15  3  267.04  10.62  15.74  0.0 
-1  15  4  13.29  3.99  4.39  0.0 
-1  15  5  99.24  6.64  10.01  0.0 
-1  15  6  821.05  24.60  27.20  180.0 
-1  15  7  176.70  8.86  13.39  0.0 
-1  15  8  42.40  4.93  6.66  180.0 
-1  15  10  45.06  4.85  7.08  0.0 
-1  15  11  12.45  4.51  4.31  0.0 
-1  15  13  9.21  4.51  3.77  180.0 
-1  15  14  11.74  3.97  2.17  0.0 
-1  15  15  484.48  17.31  21.10  180.0 
-1  15  20  79.52  8.81  8.76  0.0 
-1  15  22  86.66  7.75  9.09  180.0 
-1  15  24  80.57  7.18  8.97  0.0 
-1  15  26  69.23  7.11  7.80  180.0 
-1  15  27  72.83  7.24  8.49  0.0 
-1  15  28  81.79  7.79  8.72  0.0 
-1  16  1  19.45  5.19  4.88  0.0 
-1  16  2  44.01  5.14  6.16  0.0 
-1  16  4  62.41  5.82  8.23  0.0 
-1  16  5  168.66  9.94  13.11  0.0 
-1  16  6  373.00  14.05  19.50  180.0 
-1  16  8  15.35  4.18  4.63  180.0 
-1  16  9  125.24  7.64  11.47  0.0 
-1  16  10  25.15  4.52  5.42  0.0 
-1  16  12  331.61  13.98  17.72  0.0 
-1  16  13  87.25  6.97  8.88  180.0 
-1  16  14  11.33  5.08  4.00  180.0 
-1  16  15  19.94  5.74  4.93  180.0 
-1  16  16  69.97  7.35  8.64  180.0 
-1  16  17  348.54  15.78  18.09  180.0 
-1  16  19  26.66  6.73  6.13  180.0 
-1  16  21  42.59  6.24  7.51  180.0 
-1  16  25  25.07  6.20  5.72  180.0 
-1  16  26  18.22  5.89  4.95  0.0 
-1  17  1  64.92  7.13  8.02  0.0 
-1  17  3  127.64  13.02  11.86  0.0 
-1  17  6  173.16  10.38  13.29  180.0 
-1  17  7  19.78  5.00  4.77  180.0 
-1  17  8  54.98  6.05  8.32  180.0 
-1  17  9  39.00  5.59  6.48  180.0 
-1  17  11  68.70  7.25  8.28  180.0 
-1  17  12  35.10  5.84  6.01  0.0 
-1  17  14  72.18  7.92  8.61  0.0 
-1  17  15  185.83  17.43  13.25  180.0 
-1  17  17  31.59  8.00  6.70  0.0 
-1  17  18  77.23  8.12  8.97  0.0 
-1  17  19  13.68  5.98  3.35  0.0 
-1  17  20  49.06  6.50  7.34  180.0 
-1  17  21  15.73  7.06  3.56  180.0 
-1  17  22  24.11  7.66  5.87  0.0 
-1  17  23  16.55  5.30  4.53  180.0 
-1  18  1  29.62  8.54  6.81  180.0 
-1  18  2  99.65  12.17  10.61  0.0 
-1  18  3  104.81  11.70  10.76  180.0 
-1  18  4  58.73  8.02  8.37  0.0 
-1  18  6  10.45  5.11  4.23  0.0 
-1  18  8  148.95  10.54  12.41  180.0 
-1  18  9  316.38  16.35  17.52  0.0 
-1  18  10  288.84  16.80  17.16  0.0 
-1  18  12  281.26  14.47  16.13  0.0 
-1  18  13  71.51  9.04  9.19  0.0 
-1  18  21  30.30  6.27  4.87  180.0 
-1  18  22  39.32  6.20  5.85  180.0 
-1  18  23  17.07  6.58  3.12  0.0 
-1  19  1  97.84  9.77  10.15  0.0 
-1  19  2  76.59  9.00  8.95  180.0 
-1  19  4  36.03  8.05  6.99  0.0 
-1  19  5  85.89  9.60  9.21  180.0 
-1  19  6  53.03  10.99  7.87  0.0 
-1  19  7  113.28  10.39  10.13  180.0 
-1  19  8  111.15  12.42  10.43  180.0 
-1  19  9  98.36  9.85  10.47  180.0 
-1  19  11  45.78  16.88  7.40  0.0 
-1  19  13  32.11  8.01  6.55  180.0 
-1  19  15  50.67  7.95  7.01  0.0 
-1  19  19  24.72  8.61  5.20  0.0 
-1  20  3  67.61  9.63  7.61  0.0 
-1  20  6  66.60  15.46  8.58  180.0 
-1  20  7  122.03  14.89  10.86  0.0 
-1  20  8  162.25  14.47  12.03  180.0 
-1  20  10  24.60  6.90  4.66  180.0 
-1  20  12  17.93  5.95  3.42  0.0 
-1  20  13  34.46  7.35  4.93  180.0 
-1  20  14  35.48  8.93  6.03  0.0 
-1  20  17  61.54  12.28  8.30  0.0 
-1  21  7  56.98  13.14  7.49  180.0 
-1  21  8  52.43  14.07  6.65  180.0 
-1  21  9  104.65  26.26  10.63  0.0 
-1  21  10  148.31  19.22  14.32  180.0 
0  0  4  1612.85  51.50  40.39  180.0 
0  0  6  1344.31  52.35  37.90  180.0 
0  0  8  186.44  9.65  13.96  0.0 
0  0  10  153.81  8.13  12.76  180.0 
0  0  12  1067.36  31.19  32.53  180.0 
0  0  14  249.76  8.52  16.16  0.0 
0  0  16  1857.33  44.74  43.31  0.0 
0  0  18  67.82  3.84  8.45  0.0 
0  0  20  19.93  3.13  4.53  180.0 
0  0  22  1698.98  45.76  41.61  180.0 
0  0  24  468.71  15.52  21.96  180.0 
0  0  26  464.26  16.90  21.12  0.0 
0  0  28  271.70  13.57  15.95  180.0 
0  0  30  18.23  6.06  3.78  0.0 
0  0  32  113.79  9.81  11.17  180.0 
0  1  2  6705.57  104.56  82.36  0.0 
0  1  3  14267.23  318.80  121.11  180.0 
0  1  4  245.78  7.61  15.50  0.0 
0  1  5  423.22  11.58  20.30  180.0 
0  1  6  96.08  4.54  9.93  180.0 
0  1  7  936.61  23.81  30.28  0.0 
0  1  8  193.60  7.54  13.75  180.0 
0  1  10  332.17  11.10  18.66  180.0 
0  1  11  7.94  2.15  2.71  180.0 
0  1  12  352.78  9.96  18.91  180.0 
0  1  13  243.00  7.16  15.92  0.0 
0  1  14  756.44  19.03  27.70  180.0 
0  1  15  140.20  4.63  11.99  0.0 
0  1  16  925.19  22.63  30.41  0.0 
0  1  17  339.28  9.02  18.48  0.0 
0  1  18  212.84  6.19  14.61  180.0 
0  1  19  14.18  2.18  3.46  180.0 
0  1  20  700.53  18.54  26.85  0.0 
0  1  21  465.13  12.64  21.63  180.0 
0  1  22  11.65  2.00  3.03  0.0 
0  1  23  138.82  5.19  11.95  0.0 
0  1  24  48.74  3.22  7.07  180.0 
0  1  25  242.36  8.26  15.66  0.0 
0  1  27  28.21  3.75  4.53  180.0 
0  1  28  46.20  4.79  6.57  180.0 
0  1  29  135.95  7.14  11.43  180.0 
0  1  31  21.90  4.12  4.56  0.0 
0  1  32  138.76  7.81  11.79  180.0 
0  1  33  168.85  8.67  13.30  0.0 
0  1  36  13.37  5.10  4.68  180.0 
0  1  37  60.16  5.89  7.96  180.0 
0  1  38  18.10  5.33  3.89  180.0 
0  2  0  9779.70  265.92  100.86  0.0 
0  2  1  3348.73  75.66  58.71  0.0 
0  2  2  4494.02  100.28  67.13  0.0 
0  2  3  89.64  4.47  9.55  0.0 
0  2  4  60912.15  1387.54  248.46  180.0 
0  2  5  17975.32  400.42  132.33  0.0 
0  2  6  645.95  16.87  25.10  0.0 
0  2  8  411.86  12.49  19.93  0.0 
0  2  9  270.49  9.34  16.62  0.0 
0  2  11  5.27  2.09  2.85  180.0 
0  2  12  1148.02  28.97  33.73  180.0 
0  2  13  191.14  6.15  13.70  180.0 
0  2  14  106.58  4.09  9.96  180.0 
0  2  15  12.94  1.55  3.03  180.0 
0  2  17  38.92  2.36  6.52  0.0 
0  2  18  189.26  6.03  14.02  0.0 
0  2  19  294.83  8.77  17.49  0.0 
0  2  20  182.79  6.00  13.92  180.0 
0  2  21  9.32  1.64  3.18  180.0 
0  2  22  176.77  5.78  13.11  180.0 
0  2  23  30.89  2.41  5.56  0.0 
0  2  24  110.99  4.92  10.27  0.0 
0  2  25  74.35  5.01  8.44  180.0 
0  2  26  106.88  5.39  10.46  0.0 
0  2  27  24.52  3.42  4.84  0.0 
0  2  28  17.35  3.59  4.27  0.0 
0  2  29  58.71  4.94  8.36  180.0 
0  2  30  287.84  11.53  17.29  180.0 
0  2  31  66.92  5.51  8.38  180.0 
0  2  32  73.00  5.98  8.71  180.0 
0  2  33  61.78  5.90  8.29  0.0 
0  2  34  21.73  4.44  5.45  180.0 
0  2  35  144.00  8.71  11.88  0.0 
0  2  36  154.48  9.83  12.24  0.0 
0  2  38  44.76  5.63  7.18  0.0 
0  2  40  27.25  5.50  6.17  0.0 
0  3  1  3288.84  74.92  57.12  0.0 
0  3  2  12226.38  272.70  109.72  0.0 
0  3  3  20186.28  444.79  140.34  180.0 
0  3  4  340.39  10.97  18.51  180.0 
0  3  5  1061.58  26.42  32.47  0.0 
0  3  6  177.08  6.55  12.78  180.0 
0  3  7  16.77  2.14  4.02  0.0 
0  3  8  3313.74  76.39  56.69  180.0 
0  3  9  61.29  3.95  6.76  180.0 
0  3  10  310.67  10.75  17.89  0.0 
0  3  12  950.57  22.98  30.65  180.0 
0  3  13  105.11  3.84  10.25  180.0 
0  3  14  5.09  1.48  2.72  180.0 
0  3  15  273.21  8.43  16.71  0.0 
0  3  16  221.35  6.58  14.81  0.0 
0  3  17  9.00  1.68  2.84  180.0 
0  3  18  271.00  7.85  16.67  0.0 
0  3  19  123.79  4.68  11.32  180.0 
0  3  20  27.10  2.54  5.62  180.0 
0  3  21  7.44  1.84  2.99  0.0 
0  3  22  189.54  6.27  13.61  0.0 
0  3  23  171.34  5.95  12.87  180.0 
0  3  24  417.96  11.93  20.32  180.0 
0  3  25  1307.88  32.69  35.46  0.0 
0  3  26  8.37  3.06  2.09  0.0 
0  3  27  142.17  6.36  11.56  0.0 
0  3  28  564.59  16.92  23.29  0.0 
0  3  29  26.04  3.74  5.48  180.0 
0  3  31  477.29  16.31  21.86  0.0 
0  3  32  51.73  5.29  7.09  0.0 
0  3  33  58.42  5.85  8.33  0.0 
0  3  37  81.39  7.49  8.76  180.0 
0  3  39  53.47  7.14  7.34  180.0 
0  3  40  121.87  10.02  10.78  0.0 
0  4  0  1727.30  45.13  41.89  0.0 
0  4  1  2021.02  49.71  45.01  180.0 
0  4  2  80.11  4.42  8.98  180.0 
0  4  3  1295.50  32.47  36.08  0.0 
0  4  4  46.84  3.58  7.01  180.0 
0  4  5  293.19  10.17  17.33  180.0 
0  4  6  111.86  5.57  10.66  0.0 
0  4  7  472.65  14.24  21.50  0.0 
0  4  8  7813.83  178.56  87.63  0.0 
0  4  9  693.74  19.14  25.66  180.0 
0  4  10  318.75  9.24  17.83  0.0 
0  4  11  51.30  2.52  7.24  0.0 
0  4  12  98.30  3.78  9.71  0.0 
0  4  13  996.42  24.40  31.16  180.0 
0  4  14  1303.94  31.56  35.83  180.0 
0  4  15  33.19  2.65  5.90  0.0 
0  4  16  104.20  4.46  10.55  0.0 
0  4  17  27.67  2.12  5.12  180.0 
0  4  18  22.01  2.78  4.68  0.0 
0  4  19  147.00  5.49  12.58  180.0 
0  4  21  263.25  8.03  16.18  0.0 
0  4  23  215.17  7.07  14.71  180.0 
0  4  25  6.68  2.43  1.94  0.0 
0  4  26  8.76  2.61  2.68  0.0 
0  4  27  189.48  7.13  13.31  0.0 
0  4  28  136.74  6.41  12.05  180.0 
0  4  29  65.38  5.04  8.34  180.0 
0  4  30  388.27  13.50  19.62  180.0 
0  4  31  407.85  15.44  20.58  180.0 
0  4  32  182.51  10.08  14.11  180.0 
0  4  34  34.94  5.67  6.49  180.0 
0  4  35  54.74  6.57  7.24  0.0 
0  4  37  70.85  7.61  8.73  180.0 
0  4  38  26.93  6.02  5.74  0.0 
0  4  39  41.58  7.57  5.67  180.0 
0  5  1  1115.42  28.76  32.89  180.0 
0  5  2  842.07  22.70  29.04  0.0 
0  5  3  16.23  2.58  4.41  180.0 
0  5  4  2502.85  60.56  50.37  0.0 
0  5  5  1873.67  45.94  43.05  180.0 
0  5  6  3727.74  86.75  60.44  180.0 
0  5  7  5343.65  122.59  71.92  0.0 
0  5  8  92.25  5.45  10.20  180.0 
0  5  9  15.42  1.74  4.39  180.0 
0  5  10  39.95  2.30  5.44  0.0 
0  5  11  23.93  1.96  4.87  0.0 
0  5  12  177.23  5.68  13.53  0.0 
0  5  13  57.88  2.85  7.19  180.0 
0  5  14  49.00  2.97  7.20  180.0 
0  5  15  11.83  1.68  3.53  180.0 
0  5  16  68.42  3.16  8.51  0.0 
0  5  17  403.61  11.19  20.07  180.0 
0  5  19  23.96  3.10  4.69  180.0 
0  5  20  217.81  6.96  14.58  180.0 
0  5  21  190.36  7.31  13.84  180.0 
0  5  22  416.13  12.30  19.96  180.0 
0  5  23  32.69  3.38  5.81  0.0 
0  5  24  593.82  16.15  24.09  180.0 
0  5  25  175.94  6.58  13.24  0.0 
0  5  26  106.40  5.10  9.98  180.0 
0  5  27  143.63  7.25  12.21  0.0 
0  5  28  217.20  11.45  15.35  0.0 
0  5  30  19.60  3.96  4.30  0.0 
0  5  31  12.36  4.04  4.50  180.0 
0  5  35  60.99  7.18  7.98  180.0 
0  5  36  42.97  7.28  6.61  180.0 
0  5  38  26.25  5.89  4.82  0.0 
0  5  39  63.51  9.41  8.41  180.0 
0  6  0  696.36  25.89  25.92  0.0 
0  6  1  845.53  23.14  29.09  0.0 
0  6  2  15.35  2.66  4.00  0.0 
0  6  3  2304.60  60.83  47.72  180.0 
0  6  4  293.89  10.43  17.65  0.0 
0  6  5  182.66  7.74  13.89  180.0 
0  6  6  108.29  4.23  10.11  0.0 
0  6  7  42.76  2.57  6.42  180.0 
0  6  8  951.10  23.04  30.87  180.0 
0  6  9  396.69  10.58  20.16  0.0 
0  6  10  119.77  4.27  11.22  0.0 
0  6  11  83.67  3.49  9.28  0.0 
0  6  12  1228.58  29.84  34.13  180.0 
0  6  13  1603.46  38.39  39.87  0.0 
0  6  14  15.26  2.74  4.04  180.0 
0  6  15  61.27  3.21  6.96  0.0 
0  6  17  395.16  11.04  19.69  0.0 
0  6  18  103.82  4.43  10.04  0.0 
0  6  19  279.17  9.07  16.50  180.0 
0  6  20  276.27  10.41  16.88  0.0 
0  6  21  148.84  5.60  12.29  0.0 
0  6  22  474.80  13.84  21.27  180.0 
0  6  23  38.80  3.23  6.16  0.0 
0  6  24  155.46  7.14  12.18  180.0 
0  6  25  39.48  3.70  5.98  180.0 
0  6  27  1909.56  47.17  42.20  0.0 
0  6  28  111.47  6.30  11.22  180.0 
0  6  31  233.41  10.79  15.09  180.0 
0  6  32  126.68  7.98  11.79  0.0 
0  6  33  37.66  5.90  6.05  0.0 
0  6  35  127.18  9.89  11.62  180.0 
0  6  37  155.49  11.22  12.16  180.0 
0  6  38  36.29  8.47  4.70  180.0 
0  6  39  91.44  9.92  9.74  180.0 
0  7  1  219.99  7.24  14.82  180.0 
0  7  2  60.52  3.22  8.11  0.0 
0  7  3  47.51  2.61  7.36  180.0 
0  7  5  8.70  1.65  2.73  0.0 
0  7  6  174.27  5.77  13.40  180.0 
0  7  7  790.49  19.65  27.69  180.0 
0  7  8  69.46  3.12  8.34  180.0 
0  7  9  830.71  20.45  28.43  0.0 
0  7  11  354.36  10.46  18.79  180.0 
0  7  12  192.31  6.06  14.01  0.0 
0  7  13  284.90  8.29  17.15  0.0 
0  7  14  78.59  6.03  3.19  180.0 
0  7  15  165.51  5.92  12.72  0.0 
0  7  16  191.02  7.09  13.53  0.0 
0  7  17  498.36  16.52  22.03  0.0 
0  7  18  19.99  2.62  3.76  180.0 
0  7  19  8.72  2.67  3.63  0.0 
0  7  20  86.68  4.80  9.80  0.0 
0  7  21  13.27  2.61  4.27  0.0 
0  7  24  333.60  12.39  17.88  180.0 
0  7  26  35.01  3.88  6.60  0.0 
0  7  28  28.53  3.70  5.90  0.0 
0  7  29  10.71  3.48  3.79  0.0 
0  7  30  29.78  4.81  5.77  0.0 
0  7  34  84.43  8.55  9.00  0.0 
0  7  35  57.96  7.58  7.28  0.0 
0  7  36  32.71  8.34  5.01  0.0 
0  8  0  443.08  13.44  21.07  180.0 
0  8  1  163.89  5.46  12.99  180.0 
0  8  2  407.23  11.51  20.01  0.0 
0  8  3  1563.86  36.89  38.88  0.0 
0  8  4  1053.10  25.77  32.29  0.0 
0  8  5  42.45  2.81  6.80  0.0 
0  8  6  20.42  1.95  4.98  180.0 
0  8  7  503.38  13.34  22.34  0.0 
0  8  8  12.77  2.32  0.26  0.0 
0  8  9  225.10  7.01  14.85  180.0 
0  8  10  394.46  11.00  19.71  180.0 
0  8  11  12.27  2.92  4.13  180.0 
0  8  12  11.34  2.52  3.45  180.0 
0  8  13  352.40  10.15  18.90  180.0 
0  8  14  35.49  3.84  6.70  180.0 
0  8  16  282.47  9.69  15.30  180.0 
0  8  17  197.73  6.86  13.81  180.0 
0  8  18  511.52  18.06  22.34  0.0 
0  8  19  41.46  3.27  6.70  0.0 
0  8  20  161.12  7.30  11.62  0.0 
0  8  22  15.44  3.83  4.48  180.0 
0  8  23  137.29  6.67  11.42  180.0 
0  8  24  62.37  4.92  7.70  180.0 
0  8  25  9.59  3.58  3.56  180.0 
0  8  27  64.18  5.30  8.18  180.0 
0  8  28  44.11  5.50  6.47  180.0 
0  8  31  18.12  5.03  4.94  180.0 
0  8  32  231.22  11.48  14.89  0.0 
0  8  34  14.35  6.81  4.78  0.0 
0  8  36  94.25  9.70  9.04  180.0 
0  9  1  115.75  4.23  11.02  180.0 
0  9  3  46.81  2.81  7.27  0.0 
0  9  4  2835.77  65.92  52.48  180.0 
0  9  5  25.33  2.68  5.08  180.0 
0  9  6  146.38  5.16  12.07  0.0 
0  9  7  263.30  7.97  16.37  180.0 
0  9  8  418.10  11.50  20.64  180.0 
0  9  9  35.65  3.09  4.88  180.0 
0  9  10  321.37  9.50  17.97  180.0 
0  9  11  48.38  3.04  7.40  180.0 
0  9  12  18.04  2.24  4.83  180.0 
0  9  13  14.55  2.66  3.63  180.0 
0  9  15  93.53  5.67  9.90  0.0 
0  9  16  211.99  8.03  14.11  180.0 
0  9  17  13.24  2.80  3.14  180.0 
0  9  18  106.55  6.01  9.75  180.0 
0  9  19  33.88  4.47  5.85  0.0 
0  9  21  32.08  4.67  5.91  180.0 
0  9  22  89.84  5.81  8.96  0.0 
0  9  23  39.03  5.29  6.14  180.0 
0  9  24  188.72  9.01  13.90  180.0 
0  9  25  10.54  4.26  2.60  180.0 
0  9  28  88.88  6.80  9.46  0.0 
0  9  30  322.80  13.37  17.58  180.0 
0  9  32  32.41  6.38  5.89  0.0 
0  10  0  978.66  25.98  30.98  180.0 
0  10  1  1472.35  34.83  37.91  0.0 
0  10  2  4.60  1.46  2.46  180.0 
0  10  3  6.42  1.95  2.91  0.0 
0  10  4  753.90  19.26  27.30  0.0 
0  10  5  2105.13  49.77  45.52  0.0 
0  10  7  238.01  7.56  15.33  0.0 
0  10  8  98.61  4.32  9.74  0.0 
0  10  9  38.79  2.73  6.42  0.0 
0  10  10  16.78  2.51  2.90  0.0 
0  10  11  25.29  3.37  4.52  180.0 
0  10  12  28.04  3.41  5.77  0.0 
0  10  14  139.56  5.73  11.60  180.0 
0  10  15  13.58  2.78  3.90  180.0 
0  10  16  29.95  3.54  5.62  180.0 
0  10  17  16.83  3.10  3.95  0.0 
0  10  18  46.13  4.01  6.77  0.0 
0  10  19  294.72  10.66  16.55  0.0 
0  10  20  21.49  3.97  4.17  0.0 
0  10  21  242.91  9.87  15.09  0.0 
0  10  22  24.57  4.12  4.97  0.0 
0  10  23  23.74  4.55  5.31  0.0 
0  10  24  11.37  4.25  3.89  180.0 
0  10  26  164.68  8.60  12.81  180.0 
0  10  27  49.22  5.21  7.20  180.0 
0  10  28  160.04  8.79  12.80  180.0 
0  10  29  25.47  4.89  5.04  180.0 
0  10  30  20.50  4.43  4.46  180.0 
0  10  31  55.93  6.18  7.49  0.0 
0  10  33  42.34  6.96  7.08  180.0 
0  10  34  20.93  5.25  3.83  180.0 
0  11  1  187.00  7.55  13.93  180.0 
0  11  2  548.29  14.44  23.41  180.0 
0  11  3  404.11  11.31  20.20  0.0 
0  11  4  7.37  2.42  3.38  180.0 
0  11  5  7.27  1.90  3.37  0.0 
0  11  6  184.52  6.68  13.69  0.0 
0  11  7  764.49  20.07  27.65  0.0 
0  11  8  135.32  5.50  12.17  0.0 
0  11  9  43.97  3.55  7.13  180.0 
0  11  10  197.52  8.94  14.05  180.0 
0  11  11  70.44  4.17  5.49  0.0 
0  11  12  15.10  2.89  3.74  180.0 
0  11  13  52.03  3.73  7.52  0.0 
0  11  14  107.58  5.67  10.58  0.0 
0  11  15  367.29  16.03  18.71  180.0 
0  11  16  123.71  7.13  10.93  180.0 
0  11  17  14.43  3.47  3.92  180.0 
0  11  20  290.65  11.47  16.90  0.0 
0  11  23  28.22  4.49  6.01  0.0 
0  11  24  33.44  4.85  6.31  0.0 
0  11  25  159.52  9.32  12.66  0.0 
0  11  26  18.59  4.32  4.26  0.0 
0  11  27  19.94  4.55  5.12  0.0 
0  11  28  214.44  10.64  13.82  180.0 
0  11  29  45.34  5.56  6.41  180.0 
0  11  30  30.30  4.88  5.54  180.0 
0  11  31  39.88  5.43  6.14  0.0 
0  11  34  145.14  10.08  12.21  0.0 
0  11  35  33.53  7.47  5.84  180.0 
0  12  0  1635.80  42.84  40.76  180.0 
0  12  2  25.83  2.53  5.73  0.0 
0  12  3  6.61  2.22  1.99  180.0 
0  12  4  259.22  8.45  15.80  180.0 
0  12  5  705.79  18.50  26.32  180.0 
0  12  6  21.09  3.71  5.10  0.0 
0  12  7  201.12  7.48  14.30  0.0 
0  12  8  31.72  3.83  4.82  0.0 
0  12  10  63.75  4.31  7.89  0.0 
0  12  11  69.29  6.15  8.37  0.0 
0  12  12  75.93  5.39  7.32  0.0 
0  12  13  247.66  12.02  15.50  0.0 
0  12  15  20.20  3.52  4.82  180.0 
0  12  16  79.44  5.54  8.92  180.0 
0  12  17  58.10  5.38  7.60  180.0 
0  12  19  24.91  4.64  6.03  180.0 
0  12  22  14.55  4.92  4.14  0.0 
0  12  23  81.76  9.00  9.21  0.0 
0  12  24  183.04  10.07  12.71  0.0 
0  12  27  116.40  8.22  11.39  0.0 
0  12  33  46.52  7.06  6.81  180.0 
0  12  34  27.34  7.06  5.24  180.0 
0  13  1  325.97  9.93  18.07  180.0 
0  13  2  876.43  22.95  29.33  180.0 
0  13  3  10.54  2.60  3.35  180.0 
0  13  4  208.91  7.58  14.34  180.0 
0  13  5  43.09  3.47  6.84  0.0 
0  13  7  32.49  4.47  6.25  180.0 
0  13  8  36.26  4.01  6.20  0.0 
0  13  9  175.46  7.37  13.28  180.0 
0  13  10  104.82  5.89  10.26  180.0 
0  13  12  42.89  5.39  6.66  0.0 
0  13  13  8.65  4.18  1.81  0.0 
0  13  15  22.42  4.30  5.02  180.0 
0  13  16  123.62  9.87  11.61  180.0 
0  13  17  18.81  4.09  4.67  180.0 
0  13  19  21.76  6.28  5.17  0.0 
0  13  20  197.60  9.44  13.55  180.0 
0  13  21  67.56  6.31  8.44  180.0 
0  13  22  194.85  12.67  13.99  180.0 
0  13  23  85.89  7.50  9.08  0.0 
0  13  24  31.23  5.90  5.60  0.0 
0  13  25  19.10  5.42  5.28  0.0 
0  13  27  85.78  7.03  9.54  180.0 
0  13  28  66.26  7.50  8.18  180.0 
0  13  29  13.25  5.03  3.88  180.0 
0  13  31  11.31  5.17  3.66  0.0 
0  13  32  98.40  8.96  9.72  0.0 
0  14  0  1788.33  46.96  41.29  0.0 
0  14  1  8.56  3.25  3.06  180.0 
0  14  3  15.51  3.58  4.16  0.0 
0  14  4  9.90  3.08  3.75  180.0 
0  14  5  12.46  4.43  4.17  180.0 
0  14  6  12.27  3.26  4.12  180.0 
0  14  9  160.63  7.36  12.39  0.0 
0  14  10  99.93  6.48  9.87  180.0 
0  14  11  13.17  4.51  3.32  180.0 
0  14  12  143.38  8.08  11.97  0.0 
0  14  13  99.39  7.53  9.96  0.0 
0  14  14  21.09  4.08  5.10  0.0 
0  14  19  23.61  6.04  4.47  0.0 
0  14  20  34.85  5.61  6.01  180.0 
0  14  21  47.64  5.96  7.67  0.0 
0  14  22  76.32  6.72  9.31  180.0 
0  14  24  10.46  4.71  1.49  0.0 
0  14  25  182.83  10.96  13.13  0.0 
0  14  27  20.67  4.91  2.89  180.0 
0  14  28  43.90  5.88  6.10  0.0 
0  14  30  11.19  4.68  3.97  0.0 
0  15  2  95.77  5.99  9.66  180.0 
0  15  3  163.48  8.36  12.40  0.0 
0  15  4  420.61  14.93  20.12  180.0 
0  15  5  138.84  7.90  12.07  0.0 
0  15  6  132.73  7.13  11.21  180.0 
0  15  8  7.44  3.73  2.56  0.0 
0  15  9  13.48  3.72  3.66  180.0 
0  15  12  19.79  6.08  3.76  0.0 
0  15  13  320.66  14.51  17.96  0.0 
0  15  16  44.00  5.40  6.98  0.0 
0  15  17  64.65  6.61  8.43  0.0 
0  15  20  191.40  10.84  13.42  180.0 
0  15  21  74.58  7.29  8.39  180.0 
0  15  22  58.74  6.58  7.20  180.0 
0  15  23  94.48  9.55  9.11  0.0 
0  15  26  39.65  6.28  6.05  0.0 
0  15  27  261.95  13.85  15.54  180.0 
0  15  29  31.08  5.95  6.35  180.0 
0  16  0  869.44  34.08  28.65  0.0 
0  16  1  15.94  5.00  4.24  0.0 
0  16  3  51.72  6.78  8.53  0.0 
0  16  4  323.56  15.32  17.79  180.0 
0  16  5  159.74  11.23  12.87  0.0 
0  16  6  19.83  4.36  5.29  180.0 
0  16  7  41.78  4.89  7.44  0.0 
0  16  8  82.18  7.16  9.98  180.0 
0  16  9  30.37  5.00  6.09  0.0 
0  16  10  17.68  4.37  4.25  180.0 
0  16  11  40.27  5.05  6.84  0.0 
0  16  13  23.90  4.86  5.21  180.0 
0  16  14  132.37  9.55  11.41  0.0 
0  16  16  31.02  5.67  6.05  180.0 
0  16  18  121.09  9.10  10.78  0.0 
0  16  19  116.47  8.69  9.98  0.0 
0  16  20  18.54  4.84  4.76  180.0 
0  16  21  22.59  5.68  4.38  180.0 
0  16  22  34.54  6.56  5.71  180.0 
0  16  23  11.17  4.89  2.75  180.0 
0  16  26  18.70  6.00  4.35  0.0 
0  16  27  50.28  7.05  7.36  180.0 
0  17  1  16.45  5.44  4.83  0.0 
0  17  2  285.67  17.16  16.82  0.0 
0  17  3  21.36  5.82  4.69  180.0 
0  17  5  20.95  4.89  4.88  0.0 
0  17  6  44.95  5.85  7.47  180.0 
0  17  7  19.68  5.18  5.11  180.0 
0  17  9  533.95  22.64  22.16  180.0 
0  17  11  45.48  6.56  6.19  180.0 
0  17  12  567.79  21.62  22.87  180.0 
0  17  16  108.69  11.46  11.17  0.0 
0  17  18  18.55  4.97  4.49  0.0 
0  17  20  79.19  10.77  8.91  0.0 
0  17  22  12.02  5.77  3.16  180.0 
0  17  24  10.99  4.99  4.80  0.0 
0  18  0  145.16  21.07  11.61  180.0 
0  18  4  109.88  9.81  10.74  180.0 
0  18  8  363.80  22.93  18.39  0.0 
0  18  9  102.10  9.56  10.30  0.0 
0  18  12  255.26  13.89  15.50  0.0 
0  18  13  26.95  5.64  6.15  180.0 
0  18  14  100.85  10.21  9.81  180.0 
0  18  23  22.88  5.59  4.36  0.0 
0  19  1  89.16  9.57  9.68  0.0 
0  19  2  161.91  12.11  13.20  0.0 
0  19  4  41.58  7.81  7.09  0.0 
0  19  5  67.89  14.94  8.57  0.0 
0  19  6  249.14  17.70  15.54  180.0 
0  19  7  67.23  12.29  8.77  0.0 
0  19  9  51.58  7.18  7.19  180.0 
0  19  10  20.96  6.50  4.84  0.0 
0  19  12  163.50  11.66  12.58  180.0 
0  19  13  33.49  5.95  6.19  0.0 
0  19  17  68.10  8.39  8.66  180.0 
0  19  18  12.86  5.41  5.09  0.0 
0  19  20  46.53  7.23  7.25  180.0 
0  20  3  29.04  9.02  4.97  0.0 
0  20  4  29.50  9.59  5.79  180.0 
0  20  5  95.36  11.94  10.36  180.0 
0  20  6  20.57  8.66  4.45  0.0 
0  20  8  47.80  13.69  6.26  180.0 
0  20  9  117.63  11.99  10.58  0.0 
0  20  10  113.28  10.79  10.27  0.0 
0  21  2  32.51  12.95  7.26  0.0 
0  21  6  201.07  18.10  14.55  180.0 
0  21  7  24.62  9.80  5.05  0.0 
0  21  10  63.62  14.75  8.39  0.0 
0  21  12  34.40  8.56  5.67  0.0 
1  0  2  1788.72  46.27  42.34  180.0 
1  0  4  155.73  9.38  13.04  0.0 
1  0  6  1743.92  45.15  42.08  0.0 
1  0  8  1766.19  46.87  42.07  180.0 
1  0  10  3211.85  82.46  56.41  0.0 
1  0  12  249.45  9.81  16.09  0.0 
1  0  14  2993.24  69.67  54.39  0.0 
1  0  18  314.09  9.66  17.79  0.0 
1  0  20  3403.50  82.85  58.07  180.0 
1  0  22  512.68  15.91  22.52  0.0 
1  0  24  73.88  5.82  8.78  180.0 
1  0  32  21.45  6.17  4.23  180.0 
1  0  34  98.76  13.52  9.74  0.0 
1  0  38  36.49  9.72  6.17  180.0 
1  1  1  136.89  13.45  13.05  0.0 
1  1  2  6130.90  135.00  78.77  180.0 
1  1  3  5312.61  120.67  73.39  180.0 
1  1  4  810.90  21.90  28.93  180.0 
1  1  5  1008.25  25.54  31.76  180.0 
1  1  6  148.63  6.00  12.44  180.0 
1  1  7  1939.53  46.16  43.52  180.0 
1  1  8  343.75  10.85  18.69  180.0 
1  1  9  1983.53  47.78  44.17  0.0 
1  1  10  252.78  9.09  16.43  180.0 
1  1  11  1729.33  43.60  41.86  0.0 
1  1  12  392.07  10.86  19.76  180.0 
1  1  13  3666.55  83.78  60.31  180.0 
1  1  14  192.40  5.88  13.84  180.0 
1  1  15  5.04  1.70  2.73  180.0 
1  1  16  125.73  4.10  11.50  180.0 
1  1  17  497.97  12.68  22.48  180.0 
1  1  18  700.67  17.66  26.48  180.0 
1  1  19  1262.05  31.29  35.80  180.0 
1  1  20  41.90  2.59  6.30  180.0 
1  1  21  1632.83  39.16  40.70  0.0 
1  1  22  25.17  2.36  3.99  180.0 
1  1  23  511.23  13.84  22.84  0.0 
1  1  24  198.53  7.77  13.95  180.0 
1  1  25  5.50  2.69  3.07  180.0 
1  1  26  256.73  8.97  15.59  0.0 
1  1  27  20.96  3.39  4.68  0.0 
1  1  29  194.52  8.66  14.23  0.0 
1  1  30  21.53  5.31  4.28  0.0 
1  1  32  63.22  5.75  7.82  180.0 
1  1  33  297.89  12.88  17.04  180.0 
1  1  34  12.00  5.58  4.10  0.0 
1  1  35  53.96  5.87  7.56  0.0 
1  1  37  33.69  5.39  5.76  0.0 
1  1  38  25.42  5.23  5.31  0.0 
1  2  0  53.30  3.59  7.50  180.0 
1  2  1  504.33  13.60  22.86  180.0 
1  2  2  4625.22  103.94  68.14  180.0 
1  2  3  1166.67  28.48  33.66  0.0 
1  2  4  2571.34  59.18  50.87  0.0 
1  2  5  13623.13  302.49  115.45  180.0 
1  2  6  169.22  6.64  13.14  180.0 
1  2  7  942.14  24.33  29.84  180.0 
1  2  8  287.68  9.94  16.70  180.0 
1  2  9  3110.64  77.21  55.24  180.0 
1  2  10  95.11  5.01  10.06  0.0 
1  2  11  699.65  21.86  26.52  0.0 
1  2  12  297.89  8.24  17.32  0.0 
1  2  13  291.18  8.00  17.16  0.0 
1  2  14  23.30  2.03  4.91  180.0 
1  2  15  1355.88  31.97  36.60  0.0 
1  2  16  3397.03  80.51  57.78  0.0 
1  2  17  583.04  15.07  24.15  0.0 
1  2  18  2155.87  52.06  46.65  180.0 
1  2  19  144.66  5.46  12.12  180.0 
1  2  20  7.37  2.49  2.66  0.0 
1  2  21  544.17  14.15  23.46  180.0 
1  2  22  4.03  2.02  1.65  180.0 
1  2  23  143.85  5.38  12.38  0.0 
1  2  24  65.02  3.59  8.46  0.0 
1  2  25  240.09  8.00  15.48  180.0 
1  2  26  75.07  4.46  8.92  180.0 
1  2  27  78.79  5.01  8.80  0.0 
1  2  28  10.97  3.47  2.78  180.0 
1  2  30  33.73  4.61  6.02  180.0 
1  2  31  46.72  5.18  7.51  0.0 
1  2  35  43.15  6.36  6.25  180.0 
1  2  36  25.51  5.95  4.81  0.0 
1  2  37  60.02  9.97  8.42  0.0 
1  2  38  81.81  8.23  9.30  180.0 
1  2  39  25.01  7.38  5.06  180.0 
1  3  0  654.59  18.16  25.69  0.0 
1  3  1  1127.05  27.89  33.52  0.0 
1  3  2  1888.75  44.37  43.37  0.0 
1  3  3  3815.14  88.14  60.61  0.0 
1  3  4  1532.15  36.81  38.93  180.0 
1  3  5  35.65  2.81  6.24  180.0 
1  3  6  567.76  15.88  23.74  0.0 
1  3  7  280.42  9.45  16.85  180.0 
1  3  8  399.81  12.63  19.97  0.0 
1  3  9  154.65  6.75  12.90  0.0 
1  3  10  32.69  2.99  5.42  0.0 
1  3  11  314.11  9.06  18.21  180.0 
1  3  12  4.62  1.21  2.44  180.0 
1  3  13  40.51  2.21  6.42  0.0 
1  3  14  621.17  15.59  24.70  0.0 
1  3  15  332.01  9.22  18.20  180.0 
1  3  16  232.52  7.33  15.51  0.0 
1  3  17  35.52  2.61  5.80  0.0 
1  3  19  123.45  4.62  11.17  180.0 
1  3  21  289.80  8.27  16.96  180.0 
1  3  22  210.18  6.60  14.34  180.0 
1  3  23  262.14  8.05  16.02  0.0 
1  3  24  46.06  3.10  6.64  180.0 
1  3  25  908.11  23.35  29.37  180.0 
1  3  28  658.88  19.55  25.51  0.0 
1  3  29  101.57  6.48  10.52  0.0 
1  3  32  13.79  4.73  4.30  0.0 
1  3  34  29.40  5.07  6.15  180.0 
1  3  35  25.52  5.46  4.39  180.0 
1  3  36  101.41  8.57  10.45  0.0 
1  3  37  45.75  6.61  6.49  0.0 
1  3  38  69.07  7.46  8.16  180.0 
1  3  39  24.44  6.78  5.58  0.0 
1  4  0  54.36  4.15  7.43  0.0 
1  4  1  196.38  7.65  14.17  0.0 
1  4  2  1593.55  38.63  39.76  0.0 
1  4  3  58.18  3.59  7.45  180.0 
1  4  4  3.79  1.79  1.84  0.0 
1  4  5  2443.66  57.09  49.30  0.0 
1  4  6  25.33  2.36  5.49  0.0 
1  4  7  1109.05  28.47  33.07  180.0 
1  4  8  401.67  12.50  19.87  180.0 
1  4  9  208.09  7.84  14.14  0.0 
1  4  10  37.84  2.51  6.20  180.0 
1  4  11  151.53  5.02  12.58  180.0 
1  4  12  938.81  23.18  30.43  180.0 
1  4  13  12.85  1.49  3.82  0.0 
1  4  14  457.58  11.87  21.32  0.0 
1  4  15  91.02  3.52  9.13  0.0 
1  4  16  925.71  22.56  30.21  0.0 
1  4  17  111.37  4.11  10.72  0.0 
1  4  18  46.25  2.72  6.87  0.0 
1  4  19  548.18  14.28  23.30  180.0 
1  4  20  8.24  1.80  3.05  180.0 
1  4  21  186.53  6.26  13.55  0.0 
1  4  22  1152.14  30.29  33.48  0.0 
1  4  23  18.17  2.35  3.95  0.0 
1  4  24  59.05  3.52  7.87  180.0 
1  4  25  524.32  14.54  22.37  0.0 
1  4  26  164.31  6.62  12.44  180.0 
1  4  27  21.88  3.15  4.68  180.0 
1  4  28  164.51  6.90  12.98  180.0 
1  4  29  20.93  3.87  4.07  180.0 
1  4  31  106.39  7.17  10.65  180.0 
1  4  35  23.60  5.30  6.30  180.0 
1  4  37  23.22  5.96  4.76  0.0 
1  4  39  25.54  5.39  5.67  0.0 
1  5  1  1263.68  33.16  35.47  180.0 
1  5  2  28.81  3.11  5.36  180.0 
1  5  3  6.53  2.15  3.42  0.0 
1  5  4  8.19  2.43  2.32  180.0 
1  5  5  74.03  4.28  8.82  180.0 
1  5  6  13.59  2.01  3.81  180.0 
1  5  7  15.00  2.20  4.16  0.0 
1  5  8  202.77  6.68  14.49  0.0 
1  5  9  220.24  6.64  14.96  180.0 
1  5  10  369.21  10.01  19.02  180.0 
1  5  12  105.30  3.84  10.29  180.0 
1  5  13  508.16  13.11  22.50  180.0 
1  5  14  103.41  3.88  10.28  180.0 
1  5  15  113.95  4.21  10.67  0.0 
1  5  16  395.79  10.81  19.84  0.0 
1  5  17  3.84  1.85  1.19  180.0 
1  5  18  233.67  7.51  15.02  0.0 
1  5  19  50.53  3.80  7.35  180.0 
1  5  20  455.55  12.38  21.31  180.0 
1  5  21  73.81  3.69  8.52  0.0 
1  5  22  8.91  2.56  3.71  180.0 
1  5  23  135.88  5.32  11.56  180.0 
1  5  24  640.44  17.02  24.68  180.0 
1  5  25  518.83  15.77  21.94  0.0 
1  5  26  47.78  3.85  6.85  180.0 
1  5  27  8.57  2.87  2.42  180.0 
1  5  28  16.32  3.70  4.90  0.0 
1  5  29  342.30  14.31  18.49  0.0 
1  5  31  52.93  5.53  7.73  0.0 
1  5  32  80.12  7.50  9.22  180.0 
1  5  34  15.48  7.78  4.14  0.0 
1  5  35  14.12  5.68  5.51  180.0 
1  5  37  30.47  9.29  6.23  0.0 
1  6  0  74.25  4.95  8.87  180.0 
1  6  1  29.95  3.26  5.67  0.0 
1  6  3  325.03  11.25  18.43  0.0 
1  6  5  136.89  5.08  11.36  180.0 
1  6  6  27.21  1.96  5.28  180.0 
1  6  7  195.43  5.96  14.16  0.0 
1  6  8  1050.95  25.83  32.21  0.0 
1  6  9  157.05  5.91  12.86  180.0 
1  6  10  461.06  12.16  21.62  180.0 
1  6  11  353.16  9.92  18.95  180.0 
1  6  12  12.68  2.06  3.83  0.0 
1  6  13  336.49  9.40  18.15  180.0 
1  6  14  133.24  4.68  11.48  0.0 
1  6  15  80.18  3.31  9.05  0.0 
1  6  16  75.71  3.54  8.72  0.0 
1  6  17  224.57  6.99  15.00  180.0 
1  6  19  85.67  4.47  9.43  0.0 
1  6  20  15.98  2.46  4.24  180.0 
1  6  21  128.59  5.78  11.14  180.0 
1  6  22  16.94  2.50  4.03  0.0 
1  6  23  416.06  15.09  20.11  0.0 
1  6  24  80.39  4.59  9.39  0.0 
1  6  25  167.13  6.96  12.85  0.0 
1  6  26  481.78  14.21  21.66  180.0 
1  6  27  181.39  9.03  13.83  0.0 
1  6  28  14.24  3.30  4.33  180.0 
1  6  30  24.98  4.48  5.53  0.0 
1  6  32  66.65  6.70  8.88  0.0 
1  6  35  14.28  5.86  4.12  0.0 
1  6  38  71.93  7.98  8.18  0.0 
1  7  0  924.26  23.16  30.27  0.0 
1  7  1  976.54  24.33  31.31  0.0 
1  7  2  354.54  10.05  19.20  180.0 
1  7  3  422.35  11.47  20.57  180.0 
1  7  5  374.87  10.39  19.41  0.0 
1  7  6  286.55  8.22  17.40  0.0 
1  7  7  274.92  8.10  16.47  0.0 
1  7  8  364.89  10.00  19.22  0.0 
1  7  9  6.19  2.40  2.34  180.0 
1  7  10  224.40  6.84  15.40  0.0 
1  7  11  692.26  17.43  26.35  180.0 
1  7  12  127.72  4.93  11.62  180.0 
1  7  13  354.51  9.81  18.83  180.0 
1  7  14  246.42  7.54  15.88  180.0 
1  7  15  12.14  2.39  3.87  180.0 
1  7  16  81.95  3.82  9.18  0.0 
1  7  19  15.93  2.75  3.84  0.0 
1  7  20  77.43  5.00  8.62  180.0 
1  7  21  23.43  2.95  5.07  180.0 
1  7  22  36.89  3.26  6.17  180.0 
1  7  25  17.28  3.11  4.82  180.0 
1  7  26  24.64  4.69  6.05  0.0 
1  7  27  86.19  5.14  9.55  0.0 
1  7  29  112.13  6.51  11.06  180.0 
1  7  30  11.18  3.86  3.90  180.0 
1  7  31  29.34  5.18  6.12  0.0 
1  7  32  47.25  5.86  7.14  180.0 
1  7  33  106.67  8.85  10.33  180.0 
1  7  36  17.94  5.78  5.08  0.0 
1  7  37  82.95  9.60  9.77  180.0 
1  8  0  218.51  6.54  14.90  180.0 
1  8  1  317.20  8.92  17.80  0.0 
1  8  2  138.83  4.76  11.92  180.0 
1  8  3  564.49  14.45  23.76  180.0 
1  8  4  124.47  4.47  11.19  180.0 
1  8  5  175.56  5.80  13.42  180.0 
1  8  6  830.58  20.89  29.03  0.0 
1  8  7  46.83  2.65  7.19  0.0 
1  8  8  325.26  9.18  17.85  0.0 
1  8  9  14.00  1.93  3.72  180.0 
1  8  10  708.30  17.93  26.60  0.0 
1  8  11  147.35  5.17  12.26  180.0 
1  8  12  39.55  2.81  6.67  0.0 
1  8  13  25.61  2.69  5.21  0.0 
1  8  14  98.48  4.28  10.10  0.0 
1  8  15  208.48  8.37  14.46  180.0 
1  8  16  93.04  4.27  9.71  180.0 
1  8  17  2181.17  58.35  45.65  0.0 
1  8  18  228.84  7.64  14.96  180.0 
1  8  19  140.06  5.82  11.81  180.0 
1  8  20  16.25  3.71  4.59  180.0 
1  8  21  48.64  3.75  7.22  0.0 
1  8  22  126.59  6.01  11.40  180.0 
1  8  23  7.07  3.16  3.21  180.0 
1  8  24  14.55  3.75  4.23  0.0 
1  8  28  318.82  13.53  17.43  180.0 
1  8  29  20.41  4.21  4.76  180.0 
1  8  30  224.10  10.44  15.71  0.0 
1  8  31  86.11  6.73  9.54  180.0 
1  8  34  150.81  11.53  11.74  180.0 
1  9  0  141.50  4.69  12.21  0.0 
1  9  1  428.41  11.37  20.83  180.0 
1  9  2  232.12  7.09  15.28  0.0 
1  9  3  20.56  2.19  4.95  180.0 
1  9  4  1765.44  41.78  41.28  180.0 
1  9  5  111.67  4.81  10.76  180.0 
1  9  6  20.90  1.95  4.76  180.0 
1  9  7  24.45  2.25  5.03  0.0 
1  9  8  377.41  10.65  19.37  0.0 
1  9  10  95.01  4.35  9.77  0.0 
1  9  11  428.51  13.40  20.69  180.0 
1  9  12  230.52  7.84  15.15  0.0 
1  9  13  42.05  2.92  6.67  0.0 
1  9  15  13.47  2.83  3.96  180.0 
1  9  16  51.34  3.55  6.81  180.0 
1  9  17  73.79  4.35  8.57  0.0 
1  9  18  15.88  3.02  3.50  180.0 
1  9  19  83.11  4.86  9.00  0.0 
1  9  20  612.04  17.42  23.66  180.0 
1  9  21  164.19  7.00  12.32  180.0 
1  9  22  520.17  15.81  22.24  180.0 
1  9  23  20.40  3.98  4.89  180.0 
1  9  24  27.09  3.88  5.37  0.0 
1  9  25  118.11  6.71  10.86  0.0 
1  9  26  93.86  6.40  9.70  0.0 
1  9  27  24.44  4.38  5.28  0.0 
1  9  29  134.89  8.81  11.56  0.0 
1  9  31  15.41  4.90  4.10  0.0 
1  9  32  40.17  7.27  7.01  0.0 
1  9  33  44.76  6.33  7.26  0.0 
1  9  35  32.86  6.44  6.02  180.0 
1  10  0  71.72  3.16  8.75  180.0 
1  10  1  110.41  4.78  10.57  0.0 
1  10  2  26.02  2.91  5.31  0.0 
1  10  3  437.43  11.77  20.69  180.0 
1  10  4  45.45  2.74  6.83  0.0 
1  10  5  385.75  11.05  19.60  180.0 
1  10  6  5.68  2.64  2.61  180.0 
1  10  7  466.14  12.73  21.70  0.0 
1  10  8  3.86  1.88  2.36  180.0 
1  10  9  52.60  3.12  7.59  180.0 
1  10  10  475.83  13.23  21.77  180.0 
1  10  11  162.52  6.26  12.88  0.0 
1  10  12  40.69  4.04  6.78  180.0 
1  10  13  473.13  13.57  21.58  180.0 
1  10  14  23.18  2.96  5.27  0.0 
1  10  15  233.01  8.40  15.11  0.0 
1  10  17  403.16  12.25  19.36  0.0 
1  10  18  683.73  19.41  25.01  0.0 
1  10  19  920.42  24.25  29.04  0.0 
1  10  20  26.80  3.74  4.45  0.0 
1  10  21  35.54  4.48  6.32  180.0 
1  10  22  219.91  10.81  14.86  0.0 
1  10  23  108.47  7.70  10.33  0.0 
1  10  25  12.30  4.03  3.79  180.0 
1  10  26  50.31  5.33  7.49  180.0 
1  10  27  33.90  4.86  6.57  0.0 
1  10  29  19.24  4.55  3.50  180.0 
1  10  32  51.37  6.26  7.40  0.0 
1  10  35  116.85  9.55  10.36  0.0 
1  11  0  248.04  7.62  15.95  0.0 
1  11  1  50.45  2.98  7.66  180.0 
1  11  2  17.31  2.34  4.57  0.0 
1  11  3  126.94  5.14  11.22  0.0 
1  11  4  580.79  15.54  24.21  180.0 
1  11  5  4.27  2.13  2.07  0.0 
1  11  6  7.05  2.04  2.89  0.0 
1  11  7  15.44  2.78  4.00  0.0 
1  11  10  37.07  3.10  6.52  0.0 
1  11  11  12.23  3.12  3.73  0.0 
1  11  12  49.77  3.91  7.21  0.0 
1  11  13  45.51  4.52  6.80  0.0 
1  11  14  276.15  9.31  16.33  180.0 
1  11  15  16.09  3.53  4.53  180.0 
1  11  18  10.72  3.57  4.10  0.0 
1  11  19  69.35  5.75  8.52  0.0 
1  11  20  383.14  17.01  19.49  180.0 
1  11  21  494.10  16.79  21.99  180.0 
1  11  22  51.79  5.58  7.93  180.0 
1  11  23  80.48  6.70  8.95  180.0 
1  11  27  17.26  5.26  4.93  180.0 
1  11  28  51.69  6.03  7.91  180.0 
1  11  29  19.93  4.92  4.33  0.0 
1  11  30  12.54  4.97  3.60  180.0 
1  11  32  88.14  9.64  9.14  0.0 
1  11  34  45.86  6.61  6.98  0.0 
1  12  0  32.20  2.57  5.78  180.0 
1  12  1  193.37  6.61  13.86  0.0 
1  12  2  20.29  2.91  4.84  0.0 
1  12  3  742.05  19.28  27.10  180.0 
1  12  4  697.15  18.34  26.06  0.0 
1  12  5  46.48  3.34  6.99  180.0 
1  12  6  89.48  4.45  9.38  180.0 
1  12  7  13.01  3.01  4.49  0.0 
1  12  8  12.72  2.80  4.01  180.0 
1  12  9  53.34  3.73  7.80  0.0 
1  12  10  334.07  11.02  18.13  180.0 
1  12  11  654.03  19.46  25.02  180.0 
1  12  12  8.46  3.59  2.65  0.0 
1  12  13  150.04  6.93  11.94  180.0 
1  12  14  6.97  3.07  3.03  180.0 
1  12  15  503.22  16.48  21.45  180.0 
1  12  16  10.50  3.65  4.41  0.0 
1  12  17  44.02  4.59  6.39  0.0 
1  12  19  186.25  9.87  13.71  0.0 
1  12  20  51.41  5.28  7.88  0.0 
1  12  22  78.62  6.50  8.77  180.0 
1  12  23  64.56  6.12  8.46  180.0 
1  12  25  63.86  6.45  8.95  0.0 
1  12  26  45.88  5.87  7.08  180.0 
1  12  30  36.64  5.78  6.59  180.0 
1  12  31  41.91  6.16  7.02  180.0 
1  12  33  16.64  4.95  4.43  0.0 
1  13  0  47.09  3.30  7.23  0.0 
1  13  3  45.68  3.35  6.90  0.0 
1  13  4  131.00  5.53  11.31  0.0 
1  13  5  10.90  2.55  3.32  180.0 
1  13  6  20.20  2.74  4.82  0.0 
1  13  8  71.27  5.40  8.74  0.0 
1  13  10  205.73  8.14  14.49  0.0 
1  13  11  8.10  3.42  2.79  180.0 
1  13  12  11.62  3.83  4.53  0.0 
1  13  13  48.94  6.09  7.60  180.0 
1  13  14  25.17  4.28  4.42  180.0 
1  13  15  176.96  10.09  13.22  180.0 
1  13  17  104.48  6.69  10.18  0.0 
1  13  18  51.78  5.58  7.52  0.0 
1  13  19  46.69  4.72  7.36  0.0 
1  13  20  11.00  4.51  2.44  180.0 
1  13  21  82.30  6.40  9.19  0.0 
1  13  22  26.56  5.15  5.68  180.0 
1  13  23  38.44  5.29  6.50  0.0 
1  13  24  60.12  7.22  8.17  0.0 
1  13  25  82.78  7.18  9.72  180.0 
1  13  26  168.94  10.07  12.76  180.0 
1  13  27  33.79  5.40  6.06  180.0 
1  13  28  122.50  8.68  10.59  180.0 
1  13  31  42.96  6.24  6.50  180.0 
1  14  0  454.87  13.82  21.13  180.0 
1  14  1  188.60  7.60  13.91  0.0 
1  14  2  128.44  6.11  11.37  180.0 
1  14  4  81.82  4.59  8.86  0.0 
1  14  5  142.09  6.24  11.63  0.0 
1  14  6  141.54  6.47  11.97  0.0 
1  14  7  359.86  11.83  18.36  0.0 
1  14  8  131.86  6.72  11.40  180.0 
1  14  9  61.69  4.63  7.59  0.0 
1  14  10  83.54  6.23  8.99  0.0 
1  14  12  90.20  6.29  9.56  0.0 
1  14  13  188.53  9.13  13.54  180.0 
1  14  14  31.08  5.05  5.83  0.0 
1  14  15  58.28  5.41  7.89  180.0 
1  14  16  66.83  7.40  8.69  180.0 
1  14  17  81.27  6.60  9.08  0.0 
1  14  19  374.00  28.04  18.92  0.0 
1  14  20  110.47  8.04  10.62  180.0 
1  14  21  107.49  7.66  10.84  0.0 
1  14  22  25.23  4.87  5.38  180.0 
1  14  23  72.53  6.97  8.21  0.0 
1  14  24  37.10  6.37  6.32  0.0 
1  14  25  96.74  9.44  10.57  0.0 
1  14  26  83.16  9.30  9.40  0.0 
1  14  27  30.89  6.69  5.79  0.0 
1  14  29  32.94  5.98  5.54  180.0 
1  15  1  61.88  5.35  7.91  180.0 
1  15  2  34.09  4.21  6.51  180.0 
1  15  3  128.71  7.49  11.30  180.0 
1  15  5  28.34  3.98  5.47  180.0 
1  15  7  51.31  4.87  7.44  180.0 
1  15  8  15.10  3.84  4.96  0.0 
1  15  9  290.64  12.96  16.99  0.0 
1  15  11  176.02  9.29  13.70  0.0 
1  15  13  64.68  5.92  8.37  180.0 
1  15  14  10.87  4.15  4.09  180.0 
1  15  16  204.79  11.70  14.16  180.0 
1  15  17  65.84  10.25  8.41  180.0 
1  15  18  73.52  6.45  8.96  180.0 
1  15  20  68.76  7.22  8.23  180.0 
1  15  21  207.09  11.81  14.76  0.0 
1  15  23  42.31  6.14  7.08  0.0 
1  16  0  68.77  6.91  8.82  180.0 
1  16  1  26.91  4.97  5.79  180.0 
1  16  2  250.79  15.38  15.71  180.0 
1  16  4  187.30  9.95  13.76  0.0 
1  16  5  258.23  15.76  16.49  180.0 
1  16  6  23.96  6.33  4.69  0.0 
1  16  7  295.16  14.29  17.07  180.0 
1  16  8  11.54  4.16  4.13  180.0 
1  16  9  21.63  4.31  4.68  180.0 
1  16  10  17.66  5.07  4.47  180.0 
1  16  17  88.73  7.88  9.64  0.0 
1  16  18  17.84  4.65  4.15  180.0 
1  16  20  129.59  9.40  12.13  180.0 
1  16  21  19.48  5.04  5.34  180.0 
1  16  24  21.25  5.67  4.96  0.0 
1  17  0  73.66  7.29  9.36  0.0 
1  17  1  43.78  8.04  6.82  180.0 
1  17  2  11.79  5.18  3.38  180.0 
1  17  5  76.62  7.01  8.96  180.0 
1  17  6  59.24  7.68  8.21  0.0 
1  17  7  42.98  6.96  6.69  180.0 
1  17  9  101.28  9.23  9.81  0.0 
1  17  11  74.31  7.42  8.83  0.0 
1  17  12  13.00  4.48  2.88  0.0 
1  17  13  95.87  7.31  9.65  0.0 
1  17  16  10.37  4.57  3.55  180.0 
1  17  17  16.67  4.75  3.57  180.0 
1  17  18  88.75  7.37  9.32  180.0 
1  17  19  18.37  6.18  4.34  180.0 
1  17  21  36.07  6.55  5.84  180.0 
1  17  22  20.57  5.87  4.49  180.0 
1  17  24  10.43  5.16  2.76  180.0 
1  17  25  90.13  9.09  9.64  180.0 
1  18  0  29.06  7.51  4.92  180.0 
1  18  1  18.69  5.98  4.83  180.0 
1  18  2  13.42  6.24  3.64  180.0 
1  18  3  28.87  6.38  5.77  0.0 
1  18  7  150.09  10.36  11.95  180.0 
1  18  11  197.66  14.08  13.85  0.0 
1  18  12  179.80  11.64  13.44  180.0 
1  18  13  12.95  5.28  3.42  0.0 
1  18  14  25.77  7.08  5.20  0.0 
1  18  15  175.62  11.98  13.09  0.0 
1  18  16  46.67  5.86  6.89  0.0 
1  18  18  108.65  9.87  10.49  180.0 
1  18  20  45.62  7.90  7.16  180.0 
1  18  22  71.35  8.45  8.69  0.0 
1  18  23  33.53  8.89  6.15  0.0 
1  19  3  18.45  6.98  5.71  0.0 
1  19  8  64.03  12.29  8.01  180.0 
1  19  13  48.02  7.18  6.51  0.0 
1  19  14  28.69  6.03  5.26  0.0 
1  19  15  22.16  6.16  4.56  0.0 
1  19  17  93.48  10.40  9.44  0.0 
1  19  18  32.80  6.36  6.21  0.0 
1  20  5  89.95  31.97  11.37  0.0 
1  20  7  130.60  13.35  11.72  180.0 
1  20  8  40.52  7.96  7.26  0.0 
1  20  10  190.46  13.20  13.00  180.0 
1  20  11  30.77  9.13  6.29  180.0 
1  20  12  58.39  8.05  7.76  180.0 
1  20  13  29.19  8.78  6.48  180.0 
1  20  16  36.88  7.01  6.65  0.0 
1  21  4  119.71  17.40  11.11  0.0 
1  21  7  37.45  9.72  5.86  0.0 
1  21  9  27.03  7.11  5.17  180.0 
1  21  10  51.29  9.21  7.37  0.0 
1  21  12  18.09  6.48  3.63  180.0 
2  0  0  32912.79  693.94  181.03  180.0 
2  0  2  5191.46  122.83  72.98  0.0 
2  0  4  833.37  25.78  28.83  180.0 
2  0  6  786.04  24.78  28.10  0.0 
2  0  8  2849.19  81.09  53.18  180.0 
2  0  10  1422.48  43.64  38.08  0.0 
2  0  12  29.48  2.98  5.36  180.0 
2  0  18  52.74  3.41  7.71  180.0 
2  0  20  15.15  2.54  4.52  180.0 
2  0  22  513.85  16.27  23.13  0.0 
2  0  24  79.65  7.83  8.96  180.0 
2  0  26  693.74  22.15  26.13  180.0 
2  0  28  236.65  18.23  14.81  180.0 
2  0  32  642.13  25.61  25.42  0.0 
2  0  34  1997.27  65.43  43.27  180.0 
2  0  36  23.13  6.87  4.97  0.0 
2  0  38  16.99  6.98  4.22  0.0 
2  0  40  27.25  10.66  5.71  0.0 
2  1  0  4391.91  98.20  65.90  180.0 
2  1  1  885.22  22.86  29.94  0.0 
2  1  2  632.47  18.11  25.06  180.0 
2  1  3  1058.88  27.10  32.83  0.0 
2  1  4  1647.89  39.92  41.82  0.0 
2  1  5  1429.18  35.26  37.84  0.0 
2  1  6  168.46  6.91  13.36  0.0 
2  1  7  40.07  3.24  6.28  0.0 
2  1  8  8577.25  193.08  91.78  0.0 
2  1  9  220.43  8.98  14.88  180.0 
2  1  10  708.86  20.16  26.86  180.0 
2  1  11  57.22  3.66  7.56  180.0 
2  1  12  239.83  7.17  15.58  0.0 
2  1  13  73.12  3.29  8.59  180.0 
2  1  14  12.93  1.43  3.67  180.0 
2  1  15  154.31  5.18  12.54  180.0 
2  1  16  1785.87  41.65  42.37  180.0 
2  1  17  1119.32  26.78  33.14  180.0 
2  1  18  325.56  8.93  18.16  0.0 
2  1  19  86.21  4.00  9.11  180.0 
2  1  20  456.13  12.55  21.23  180.0 
2  1  21  316.44  9.10  17.75  0.0 
2  1  22  22.84  2.47  4.37  0.0 
2  1  23  30.42  2.92  5.28  0.0 
2  1  24  134.38  6.00  11.17  0.0 
2  1  25  29.95  3.70  5.69  180.0 
2  1  26  37.41  3.63  6.46  180.0 
2  1  29  166.66  9.17  13.09  180.0 
2  1  30  453.47  15.79  21.47  180.0 
2  1  32  38.32  5.21  6.31  0.0 
2  1  35  33.45  6.28  6.76  180.0 
2  1  36  30.77  5.45  6.26  180.0 
2  1  37  102.21  8.61  10.71  0.0 
2  1  38  76.82  7.53  8.85  0.0 
2  1  39  104.07  9.84  10.42  0.0 
2  2  0  492.30  14.01  21.86  180.0 
2  2  1  5670.55  126.34  75.80  0.0 
2  2  2  5687.20  127.35  75.06  180.0 
2  2  3  842.23  22.13  28.76  0.0 
2  2  4  314.75  10.52  17.83  0.0 
2  2  5  3894.38  88.79  61.48  180.0 
2  2  6  769.22  20.56  27.68  180.0 
2  2  7  707.44  19.52  26.60  180.0 
2  2  8  54.66  3.68  7.34  0.0 
2  2  9  249.87  9.00  15.89  180.0 
2  2  10  246.67  9.02  16.09  0.0 
2  2  11  42.06  2.59  6.42  0.0 
2  2  12  1460.14  34.25  38.02  0.0 
2  2  13  36.12  2.15  6.14  180.0 
2  2  14  63.77  2.78  8.09  0.0 
2  2  15  1846.45  42.88  42.67  0.0 
2  2  16  165.64  5.20  12.65  0.0 
2  2  17  201.58  6.06  14.25  180.0 
2  2  18  67.15  3.63  8.47  180.0 
2  2  20  203.68  6.39  14.08  0.0 
2  2  21  87.34  4.12  9.42  0.0 
2  2  22  595.71  15.96  24.32  0.0 
2  2  23  46.27  3.34  6.57  180.0 
2  2  25  30.98  3.12  5.47  0.0 
2  2  26  6.68  3.00  2.47  0.0 
2  2  29  137.83  7.41  11.79  0.0 
2  2  30  875.12  25.53  28.88  0.0 
2  2  31  8.67  4.37  1.47  0.0 
2  2  32  180.35  9.52  14.01  0.0 
2  2  33  10.15  4.62  3.44  180.0 
2  2  34  24.56  5.25  4.50  180.0 
2  2  35  127.47  9.15  11.06  180.0 
2  2  36  250.59  13.07  15.53  180.0 
2  2  38  341.70  18.12  19.01  0.0 
2  2  39  65.28  8.91  7.76  180.0 
2  3  0  1743.73  41.51  41.72  180.0 
2  3  1  1556.53  37.17  39.42  180.0 
2  3  2  1378.81  33.16  37.27  0.0 
2  3  3  1373.63  33.35  37.12  180.0 
2  3  4  775.15  20.24  28.03  180.0 
2  3  5  1035.09  26.76  32.31  0.0 
2  3  6  2358.33  56.40  48.27  0.0 
2  3  7  65.21  4.15  8.36  180.0 
2  3  8  1965.35  47.68  43.86  0.0 
2  3  9  36.69  3.96  6.38  180.0 
2  3  10  30.67  2.92  6.05  0.0 
2  3  11  217.81  6.43  14.43  0.0 
2  3  12  112.67  3.97  10.74  0.0 
2  3  13  74.55  3.13  8.83  0.0 
2  3  15  5.20  1.93  2.64  180.0 
2  3  16  8.61  1.88  2.77  180.0 
2  3  17  121.66  4.51  11.06  180.0 
2  3  18  39.25  2.77  6.41  180.0 
2  3  19  65.26  3.21  8.18  180.0 
2  3  20  23.28  2.12  4.38  0.0 
2  3  21  214.33  6.72  14.82  0.0 
2  3  22  156.06  5.64  12.23  180.0 
2  3  23  84.10  4.03  9.26  0.0 
2  3  24  326.87  10.08  17.68  0.0 
2  3  26  59.60  4.18  7.85  0.0 
2  3  27  124.72  6.49  10.90  180.0 
2  3  28  128.20  6.74  11.02  180.0 
2  3  29  211.97  9.40  14.20  180.0 
2  3  30  130.19  7.41  11.13  180.0 
2  3  32  218.74  10.74  14.61  0.0 
2  3  33  69.67  6.93  9.14  180.0 
2  3  34  10.85  4.72  4.23  0.0 
2  3  35  67.13  6.92  8.55  180.0 
2  3  36  63.98  7.20  8.24  180.0 
2  3  37  155.64  11.29  13.04  0.0 
2  3  38  32.22  6.79  5.81  0.0 
2  3  39  22.81  11.18  6.07  0.0 
2  4  1  2845.66  66.34  52.97  0.0 
2  4  2  24.40  3.15  5.28  0.0 
2  4  3  4.45  1.99  1.43  180.0 
2  4  4  41.67  3.05  6.76  180.0 
2  4  5  6634.30  149.84  81.18  180.0 
2  4  6  11.83  2.25  3.56  180.0 
2  4  7  35.52  3.92  5.75  180.0 
2  4  8  115.44  5.94  10.81  180.0 
2  4  9  6.15  1.49  2.89  180.0 
2  4  10  5.28  1.37  2.11  0.0 
2  4  11  1530.28  35.78  38.76  180.0 
2  4  12  6.66  1.80  3.43  0.0 
2  4  13  2547.58  58.47  49.71  0.0 
2  4  14  248.47  7.13  15.50  0.0 
2  4  15  669.54  16.73  26.07  180.0 
2  4  16  799.98  19.78  27.96  180.0 
2  4  17  203.12  6.68  14.62  180.0 
2  4  18  290.87  8.28  17.37  180.0 
2  4  19  117.93  4.75  10.87  180.0 
2  4  20  329.24  9.40  18.10  0.0 
2  4  21  85.62  3.86  9.08  180.0 
2  4  22  160.24  5.96  12.95  180.0 
2  4  23  259.45  8.22  16.18  0.0 
2  4  24  30.79  2.90  5.33  180.0 
2  4  25  46.49  3.43  6.85  180.0 
2  4  26  59.12  3.95  8.06  180.0 
2  4  27  122.40  5.99  11.30  0.0 
2  4  28  37.02  4.08  6.14  0.0 
2  4  30  37.96  4.78  7.23  0.0 
2  4  32  19.67  4.83  5.70  0.0 
2  4  35  32.18  8.02  6.03  180.0 
2  4  37  56.67  7.88  7.82  0.0 
2  4  39  492.14  28.68  20.85  0.0 
2  5  0  1323.17  33.31  36.63  0.0 
2  5  1  125.09  6.26  10.81  180.0 
2  5  2  50.58  3.95  6.94  0.0 
2  5  3  210.20  8.39  14.43  0.0 
2  5  4  1693.46  43.60  41.13  180.0 
2  5  5  218.86  8.02  15.06  0.0 
2  5  6  546.69  15.37  23.68  180.0 
2  5  7  48.54  2.74  7.21  0.0 
2  5  8  166.17  5.31  13.01  180.0 
2  5  9  1371.80  32.46  36.71  180.0 
2  5  10  48.53  2.43  7.30  180.0 
2  5  11  67.77  3.31  8.23  0.0 
2  5  12  137.36  4.63  11.76  180.0 
2  5  13  266.52  7.68  16.50  0.0 
2  5  14  385.25  10.45  19.56  0.0 
2  5  16  69.36  3.46  8.74  0.0 
2  5  17  23.37  2.35  4.77  180.0 
2  5  18  151.71  6.03  12.75  180.0 
2  5  19  356.76  10.02  18.72  180.0 
2  5  20  26.63  2.85  5.42  180.0 
2  5  22  11.50  2.87  2.96  180.0 
2  5  23  49.02  3.38  7.38  180.0 
2  5  26  240.38  8.55  15.15  0.0 
2  5  27  91.36  5.98  9.93  180.0 
2  5  28  177.33  7.93  13.50  180.0 
2  5  35  61.38  7.67  8.54  180.0 
2  5  36  22.44  6.54  6.51  180.0 
2  5  38  147.08  12.07  12.35  180.0 
2  6  0  10.06  2.38  3.92  180.0 
2  6  1  3472.37  80.91  59.02  0.0 
2  6  2  26.35  2.91  5.64  180.0 
2  6  3  88.89  4.42  9.31  0.0 
2  6  4  471.56  12.86  21.69  180.0 
2  6  5  705.92  18.12  26.35  180.0 
2  6  6  13.93  1.67  3.95  0.0 
2  6  7  197.46  6.07  14.11  0.0 
2  6  8  21.92  1.73  4.78  180.0 
2  6  9  638.04  16.12  25.09  180.0 
2  6  10  154.15  4.88  12.40  180.0 
2  6  11  334.53  9.01  18.26  0.0 
2  6  12  1402.21  33.04  37.05  0.0 
2  6  13  669.03  16.82  25.70  0.0 
2  6  14  47.08  2.62  7.15  0.0 
2  6  15  416.21  11.68  20.47  0.0 
2  6  16  71.10  3.64  8.70  180.0 
2  6  17  24.42  2.51  5.15  180.0 
2  6  18  160.73  5.99  12.97  0.0 
2  6  20  104.69  5.93  10.31  0.0 
2  6  21  49.52  3.24  7.17  0.0 
2  6  22  14.40  2.61  4.39  0.0 
2  6  23  165.04  7.11  12.76  180.0 
2  6  24  227.95  8.18  15.03  180.0 
2  6  26  250.62  11.44  15.87  0.0 
2  6  27  73.28  6.08  8.85  180.0 
2  6  28  54.80  4.54  7.51  0.0 
2  6  31  35.81  4.80  5.84  0.0 
2  6  35  30.57  6.78  4.71  180.0 
2  6  36  20.22  6.10  5.96  0.0 
2  6  37  95.31  9.34  10.51  0.0 
2  7  1  2005.57  46.93  44.76  0.0 
2  7  2  453.13  12.05  21.28  0.0 
2  7  3  2660.53  61.23  50.89  0.0 
2  7  4  11.41  1.64  3.67  0.0 
2  7  5  1488.71  35.08  38.14  0.0 
2  7  6  11.52  2.09  3.27  0.0 
2  7  7  19.57  1.82  4.80  0.0 
2  7  8  1943.15  45.21  43.43  0.0 
2  7  9  1426.04  33.95  37.16  180.0 
2  7  10  266.25  7.63  16.47  180.0 
2  7  11  3296.17  78.06  56.71  180.0 
2  7  12  250.62  7.43  15.73  0.0 
2  7  13  161.36  5.51  12.74  0.0 
2  7  14  271.01  8.05  16.75  0.0 
2  7  15  56.55  2.92  7.60  0.0 
2  7  16  74.72  4.70  8.83  180.0 
2  7  17  122.22  6.18  10.84  180.0 
2  7  18  23.71  2.45  5.12  0.0 
2  7  19  293.46  9.70  17.08  0.0 
2  7  20  159.82  6.19  12.71  180.0 
2  7  21  29.14  3.40  5.56  180.0 
2  7  22  330.01  11.36  17.77  0.0 
2  7  24  24.27  3.28  5.43  0.0 
2  7  25  50.89  4.28  7.05  180.0 
2  7  26  7.31  3.20  2.77  180.0 
2  7  27  7.87  3.40  3.23  180.0 
2  7  28  8.32  3.61  4.01  0.0 
2  7  30  51.43  6.13  7.87  180.0 
2  7  31  51.52  5.95  7.33  0.0 
2  7  32  19.92  4.90  3.90  180.0 
2  7  33  16.05  6.21  5.02  0.0 
2  7  36  115.23  10.36  10.78  180.0 
2  7  37  47.10  9.73  7.36  180.0 
2  8  0  96.16  3.77  9.81  0.0 
2  8  1  5.51  1.70  1.80  0.0 
2  8  2  10.15  2.01  3.94  180.0 
2  8  3  550.32  14.07  23.44  180.0 
2  8  4  953.29  23.20  30.83  180.0 
2  8  5  309.50  8.81  17.71  180.0 
2  8  6  36.30  2.39  6.01  0.0 
2  8  7  1139.09  27.30  33.52  180.0 
2  8  8  131.99  4.61  11.63  180.0 
2  8  9  224.47  6.78  15.12  180.0 
2  8  11  988.27  24.30  31.28  180.0 
2  8  12  922.83  24.42  30.03  0.0 
2  8  14  40.89  3.48  6.54  0.0 
2  8  15  5.53  2.28  2.10  180.0 
2  8  16  16.00  2.76  4.22  180.0 
2  8  17  18.51  2.56  4.15  180.0 
2  8  18  75.70  3.96  9.31  0.0 
2  8  20  87.78  5.23  9.10  0.0 
2  8  21  6.19  3.12  3.29  0.0 
2  8  22  122.04  8.03  11.01  180.0 
2  8  23  43.64  4.60  7.07  0.0 
2  8  24  32.31  4.60  6.47  180.0 
2  8  25  166.22  8.44  12.94  180.0 
2  8  26  64.41  5.68  8.84  0.0 
2  8  28  315.53  12.29  17.65  0.0 
2  8  29  24.33  5.10  4.73  0.0 
2  8  30  74.70  6.73  9.04  180.0 
2  8  31  75.69  6.59  9.26  0.0 
2  8  32  58.72  6.61  8.43  180.0 
2  8  34  27.03  7.21  5.74  180.0 
2  8  35  29.16  6.91  6.20  0.0 
2  9  0  168.77  5.39  12.92  180.0 
2  9  1  66.22  2.88  8.35  0.0 
2  9  2  45.50  2.40  7.04  0.0 
2  9  3  425.90  11.37  20.62  0.0 
2  9  5  305.97  9.41  17.45  0.0 
2  9  6  1264.38  31.81  34.85  0.0 
2  9  7  611.80  16.59  24.79  0.0 
2  9  8  16.27  2.44  4.39  0.0 
2  9  9  1145.45  29.37  33.46  180.0 
2  9  10  10.72  2.50  4.03  180.0 
2  9  11  533.30  14.64  22.70  180.0 
2  9  13  158.55  6.19  12.77  0.0 
2  9  15  18.21  2.88  4.66  0.0 
2  9  16  40.51  4.21  6.49  180.0 
2  9  17  6.18  3.07  3.21  180.0 
2  9  18  218.71  8.10  14.54  180.0 
2  9  24  16.54  3.68  4.08  180.0 
2  9  26  204.94  9.30  13.92  180.0 
2  9  27  12.99  4.14  3.91  0.0 
2  9  28  56.88  5.74  7.50  0.0 
2  9  34  19.23  5.94  5.15  180.0 
2  10  0  380.50  10.93  19.68  0.0 
2  10  1  1201.43  28.50  34.52  180.0 
2  10  2  105.08  3.96  10.17  0.0 
2  10  3  304.05  8.49  17.77  0.0 
2  10  4  2.95  1.46  1.87  0.0 
2  10  5  29.31  2.52  5.72  180.0 
2  10  6  22.15  2.25  5.03  0.0 
2  10  7  213.96  6.97  14.91  0.0 
2  10  8  154.59  5.48  12.68  0.0 
2  10  10  217.25  7.51  14.36  180.0 
2  10  11  39.82  3.20  6.18  180.0 
2  10  12  458.77  13.23  21.18  180.0 
2  10  13  53.94  4.01  7.81  180.0 
2  10  14  164.69  6.54  13.38  0.0 
2  10  16  713.89  20.55  25.80  180.0 
2  10  17  48.86  3.80  6.89  0.0 
2  10  18  103.65  5.29  10.25  0.0 
2  10  20  285.40  9.95  16.51  0.0 
2  10  21  141.95  9.74  12.34  0.0 
2  10  22  169.33  8.56  13.46  180.0 
2  10  23  205.70  9.29  14.40  0.0 
2  10  24  11.25  4.10  4.02  180.0 
2  10  25  87.32  7.30  9.60  180.0 
2  10  28  22.26  4.90  5.24  0.0 
2  10  29  129.67  8.55  10.81  0.0 
2  10  31  98.08  8.05  9.63  180.0 
2  10  32  81.44  7.84  9.05  180.0 
2  10  33  129.20  10.79  11.75  0.0 
2  10  34  152.57  11.65  12.78  0.0 
2  10  35  20.55  6.21  4.81  180.0 
2  11  0  65.94  3.27  8.45  0.0 
2  11  1  351.95  10.32  18.88  180.0 
2  11  3  887.72  21.87  29.67  180.0 
2  11  4  316.67  9.43  17.91  0.0 
2  11  5  68.18  3.55  8.75  0.0 
2  11  6  108.27  5.62  10.74  0.0 
2  11  7  7.01  2.13  3.11  0.0 
2  11  8  516.44  14.32  22.55  0.0 
2  11  10  45.50  4.14  6.76  0.0 
2  11  11  7.73  2.69  3.27  0.0 
2  11  12  138.58  7.73  11.54  0.0 
2  11  13  246.49  10.13  15.59  0.0 
2  11  14  39.85  4.12  6.19  0.0 
2  11  15  116.49  5.84  10.93  0.0 
2  11  17  151.04  7.04  11.93  180.0 
2  11  18  167.25  7.60  12.76  180.0 
2  11  19  84.30  5.82  9.53  180.0 
2  11  21  46.40  5.90  7.47  180.0 
2  11  22  104.80  8.17  10.46  0.0 
2  11  23  15.10  4.66  4.94  180.0 
2  11  24  10.81  4.79  4.60  180.0 
2  11  25  18.37  4.81  5.23  0.0 
2  11  26  115.88  8.23  10.97  180.0 
2  11  27  28.55  5.44  5.57  180.0 
2  11  28  234.58  12.16  15.56  0.0 
2  11  30  33.32  6.59  6.30  0.0 
2  11  31  154.41  10.82  11.99  180.0 
2  11  32  212.35  13.28  14.10  180.0 
2  11  34  176.50  11.98  12.70  180.0 
2  12  0  221.04  7.97  14.84  0.0 
2  12  1  118.44  4.79  11.06  180.0 
2  12  2  110.06  4.61  10.69  180.0 
2  12  3  519.68  14.39  22.62  180.0 
2  12  4  145.66  5.64  12.26  180.0 
2  12  5  33.79  3.18  6.32  0.0 
2  12  6  14.68  2.43  3.26  180.0 
2  12  8  428.57  12.85  20.37  0.0 
2  12  9  93.45  5.22  9.86  180.0 
2  12  10  150.46  6.58  12.02  180.0 
2  12  12  6.57  3.20  2.78  0.0 
2  12  13  402.01  14.65  20.01  180.0 
2  12  16  8.37  3.48  3.17  0.0 
2  12  20  44.56  5.46  7.93  0.0 
2  12  22  15.51  5.73  3.47  180.0 
2  12  25  107.10  7.80  10.75  180.0 
2  12  26  32.49  5.69  5.76  0.0 
2  12  27  25.12  5.28  4.72  180.0 
2  12  28  55.26  6.64  6.69  0.0 
2  12  31  55.18  7.15  7.00  0.0 
2  13  1  342.97  10.46  18.35  180.0 
2  13  2  105.80  5.26  10.45  0.0 
2  13  4  15.81  3.06  4.46  180.0 
2  13  6  52.94  3.68  7.20  180.0 
2  13  7  64.76  4.23  8.38  0.0 
2  13  8  84.11  5.17  9.41  180.0 
2  13  9  13.98  3.25  3.86  0.0 
2  13  10  158.20  7.70  12.42  0.0 
2  13  11  402.79  15.48  19.71  180.0 
2  13  12  120.31  7.41  11.13  180.0 
2  13  13  262.52  11.20  16.21  0.0 
2  13  14  9.09  4.31  3.50  0.0 
2  13  15  30.24  3.87  5.38  0.0 
2  13  16  79.11  6.40  9.60  0.0 
2  13  17  10.86  4.38  3.33  180.0 
2  13  18  72.38  6.71  8.50  180.0 
2  13  19  64.01  6.65  8.14  0.0 
2  13  21  20.75  4.38  4.48  0.0 
2  13  22  217.35  10.50  14.93  0.0 
2  13  24  117.01  8.18  10.97  180.0 
2  13  25  27.28  5.66  4.72  0.0 
2  13  28  104.25  8.98  10.37  0.0 
2  13  30  98.43  8.44  9.43  0.0 
2  13  32  129.48  11.18  10.79  180.0 
2  14  1  59.82  4.42  8.38  180.0 
2  14  2  6.36  2.99  3.06  180.0 
2  14  3  22.50  3.33  4.81  180.0 
2  14  4  84.10  4.89  9.12  180.0 
2  14  7  14.67  3.15  4.54  180.0 
2  14  9  28.59  3.94  5.61  0.0 
2  14  11  122.53  7.58  11.18  180.0 
2  14  12  25.36  4.44  5.14  180.0 
2  14  16  25.09  5.81  5.19  0.0 
2  14  17  136.31  8.02  11.38  0.0 
2  14  19  17.61  4.66  4.24  180.0 
2  14  20  30.75  5.19  5.72  180.0 
2  14  21  17.80  5.54  4.07  0.0 
2  14  25  12.56  5.58  2.93  180.0 
2  15  0  13.61  3.52  3.16  0.0 
2  15  2  28.78  3.92  5.85  0.0 
2  15  3  44.78  4.43  6.25  180.0 
2  15  4  161.78  7.45  12.84  0.0 
2  15  5  32.19  4.11  6.17  180.0 
2  15  7  148.81  7.78  12.56  0.0 
2  15  8  121.08  6.94  11.23  0.0 
2  15  9  8.87  3.67  3.71  180.0 
2  15  10  82.50  5.81  9.25  0.0 
2  15  11  32.28  4.93  5.91  180.0 
2  15  12  15.72  4.91  4.63  180.0 
2  15  14  40.81  5.01  6.26  180.0 
2  15  16  27.83  4.86  4.89  0.0 
2  15  17  164.48  9.20  12.16  180.0 
2  15  19  15.01  4.61  3.90  180.0 
2  15  20  20.21  5.63  3.77  0.0 
2  15  23  17.80  5.64  5.18  180.0 
2  15  24  23.44  5.87  5.20  180.0 
2  15  25  14.62  7.22  3.28  180.0 
2  15  26  27.18  7.67  6.16  180.0 
2  15  27  35.19  6.28  7.06  0.0 
2  15  29  36.24  7.22  6.10  180.0 
2  16  1  39.13  6.23  6.62  0.0 
2  16  2  57.62  6.01  7.63  0.0 
2  16  4  174.37  8.58  12.93  0.0 
2  16  5  98.77  7.72  10.07  180.0 
2  16  7  326.98  12.97  18.07  180.0 
2  16  10  10.25  4.95  4.44  180.0 
2  16  11  158.74  8.95  12.57  180.0 
2  16  12  186.56  9.91  14.07  180.0 
2  16  13  221.64  10.76  14.84  180.0 
2  16  15  362.30  15.36  18.20  0.0 
2  16  18  68.48  6.51  8.62  0.0 
2  16  20  24.16  5.83  5.41  0.0 
2  16  22  55.67  8.37  8.19  0.0 
2  16  25  27.38  8.06  4.79  180.0 
2  16  26  42.28  7.04  6.38  180.0 
2  17  0  114.97  8.47  10.87  180.0 
2  17  1  71.43  7.50  8.35  180.0 
2  17  3  436.61  22.15  21.05  180.0 
2  17  4  99.42  12.05  11.01  0.0 
2  17  5  11.06  5.07  0.99  0.0 
2  17  6  99.95  7.97  9.67  0.0 
2  17  8  571.83  21.87  23.50  0.0 
2  17  9  296.89  14.29  16.76  0.0 
2  17  10  213.43  13.33  14.24  0.0 
2  17  11  63.99  6.24  8.37  0.0 
2  17  12  9.34  4.58  2.10  180.0 
2  17  14  18.07  5.08  4.27  180.0 
2  17  16  45.89  7.10  7.48  180.0 
2  17  18  39.27  6.46  6.07  0.0 
2  17  25  92.79  9.63  9.77  0.0 
2  18  0  67.21  8.63  8.70  0.0 
2  18  1  15.80  5.88  4.55  0.0 
2  18  4  17.36  6.62  3.81  0.0 
2  18  5  239.92  15.09  15.69  180.0 
2  18  12  29.27  8.39  5.08  180.0 
2  18  14  29.46  6.12  5.38  180.0 
2  18  15  25.30  5.82  5.40  0.0 
2  18  16  82.51  7.30  9.06  180.0 
2  18  17  17.72  4.73  3.56  180.0 
2  18  18  50.69  7.14  7.65  180.0 
2  18  20  35.24  9.26  6.15  0.0 
2  19  1  139.96  13.35  12.20  180.0 
2  19  2  17.56  8.31  5.40  180.0 
2  19  4  61.13  9.86  8.68  180.0 
2  19  5  57.09  9.23  7.69  180.0 
2  19  9  16.66  5.34  4.12  0.0 
2  19  10  51.92  9.18  7.06  0.0 
2  19  11  79.21  8.09  8.93  0.0 
2  19  12  78.06  11.75  8.80  180.0 
2  19  13  17.44  6.26  4.47  180.0 
2  19  16  81.78  8.50  8.73  0.0 
2  19  18  76.01  12.51  9.40  180.0 
2  20  0  59.08  12.10  7.81  0.0 
2  20  3  20.72  10.19  3.74  180.0 
2  20  7  15.90  7.08  0.67  0.0 
2  20  12  41.57  9.01  6.80  0.0 
2  20  13  34.49  6.63  6.28  0.0 
2  20  16  58.30  13.35  7.59  180.0 
2  21  0  22.62  9.94  5.23  0.0 
2  21  7  47.58  11.69  6.24  180.0 
2  21  8  82.04  15.36  8.60  0.0 
2  21  9  18.29  7.49  2.99  0.0 
3  0  0  15972.28  341.09  126.02  180.0 
3  0  2  4768.51  112.41  69.56  180.0 
3  0  6  7.20  3.18  3.17  0.0 
3  0  8  135.42  8.50  11.60  180.0 
3  0  10  1005.40  31.96  31.89  0.0 
3  0  12  608.19  17.21  24.31  180.0 
3  0  14  2760.32  64.51  52.54  180.0 
3  0  16  60.44  3.42  7.63  180.0 
3  0  18  314.12  10.36  17.75  180.0 
3  0  20  2140.58  50.89  46.02  0.0 
3  0  22  19.92  3.62  4.94  180.0 
3  0  24  352.06  13.44  18.45  0.0 
3  0  28  68.47  10.02  8.55  0.0 
3  0  30  323.73  15.23  17.96  180.0 
3  0  36  115.44  16.29  10.70  0.0 
3  0  38  106.40  12.21  10.91  180.0 
3  1  0  6717.71  149.97  82.27  180.0 
3  1  1  2210.18  52.15  46.79  0.0 
3  1  2  2194.28  52.29  46.55  180.0 
3  1  3  907.29  24.35  30.04  0.0 
3  1  4  3954.22  91.17  63.41  180.0 
3  1  5  2171.48  52.23  46.94  180.0 
3  1  6  85.84  5.05  9.56  0.0 
3  1  7  9.11  2.28  3.15  0.0 
3  1  8  2251.28  54.32  47.04  180.0 
3  1  9  833.61  23.12  28.83  0.0 
3  1  10  542.30  15.47  23.64  0.0 
3  1  11  386.57  10.40  19.42  0.0 
3  1  12  192.30  5.98  13.83  180.0 
3  1  13  98.01  3.57  10.00  0.0 
3  1  14  95.82  3.59  9.95  0.0 
3  1  15  197.89  5.92  13.92  180.0 
3  1  16  137.55  4.37  12.01  180.0 
3  1  17  968.72  23.22  31.19  0.0 
3  1  18  44.04  2.20  6.80  180.0 
3  1  19  437.77  11.47  21.00  0.0 
3  1  20  65.19  3.89  8.41  0.0 
3  1  21  522.40  13.77  22.87  180.0 
3  1  22  219.31  7.11  14.61  0.0 
3  1  23  201.38  8.68  13.96  180.0 
3  1  24  114.70  5.27  10.61  0.0 
3  1  25  6.97  3.01  0.79  180.0 
3  1  26  13.57  3.12  3.48  0.0 
3  1  27  18.00  3.56  4.15  0.0 
3  1  28  71.85  5.24  8.77  180.0 
3  1  29  497.09  16.07  22.41  180.0 
3  1  30  54.36  5.04  7.81  0.0 
3  1  31  58.29  5.56  7.90  180.0 
3  1  32  22.96  4.65  5.12  180.0 
3  1  33  254.19  12.43  16.44  0.0 
3  1  34  48.53  6.12  6.93  180.0 
3  1  36  173.14  10.86  12.99  0.0 
3  1  37  32.78  5.95  5.93  0.0 
3  2  0  7544.09  168.21  86.70  180.0 
3  2  1  3246.25  74.66  56.70  0.0 
3  2  2  223.69  8.29  15.10  0.0 
3  2  3  320.74  11.52  18.50  0.0 
3  2  4  5.49  2.25  2.42  180.0 
3  2  5  3062.76  72.55  55.16  180.0 
3  2  6  20.32  2.57  4.82  180.0 
3  2  7  54.92  3.73  8.02  0.0 
3  2  8  304.60  10.29  17.69  0.0 
3  2  9  366.14  12.20  19.02  180.0 
3  2  10  13.63  1.46  3.75  0.0 
3  2  11  186.24  5.69  13.61  180.0 
3  2  12  5.19  1.43  1.87  0.0 
3  2  13  470.61  12.03  21.76  0.0 
3  2  14  22.44  1.73  4.86  180.0 
3  2  15  252.10  7.10  15.71  180.0 
3  2  16  754.74  18.53  27.42  180.0 
3  2  17  184.51  5.94  13.66  180.0 
3  2  18  775.41  19.49  27.80  0.0 
3  2  20  182.86  5.99  13.66  180.0 
3  2  21  4.94  2.04  2.27  180.0 
3  2  22  15.21  2.36  4.42  0.0 
3  2  23  114.42  5.77  10.60  180.0 
3  2  24  126.96  5.48  11.24  180.0 
3  2  26  300.30  11.03  17.06  0.0 
3  2  28  32.40  4.21  5.71  0.0 
3  2  29  744.26  21.95  27.33  0.0 
3  2  30  20.94  4.29  3.73  0.0 
3  2  31  341.02  13.27  18.08  180.0 
3  2  32  73.17  6.77  8.76  0.0 
3  2  33  63.12  8.19  8.42  0.0 
3  2  34  210.79  11.14  14.11  0.0 
3  2  38  22.61  8.20  4.72  180.0 
3  2  39  42.96  7.13  6.88  0.0 
3  3  0  2362.39  55.51  48.58  0.0 
3  3  1  235.14  8.39  15.72  0.0 
3  3  2  183.40  7.50  13.56  0.0 
3  3  3  39.96  3.36  6.45  0.0 
3  3  5  73.13  4.91  8.50  0.0 
3  3  6  13.60  2.65  1.71  180.0 
3  3  7  113.12  7.58  11.13  180.0 
3  3  8  526.55  15.74  23.27  0.0 
3  3  9  6.44  1.48  1.27  180.0 
3  3  10  575.80  14.41  23.94  180.0 
3  3  11  800.71  19.47  28.35  0.0 
3  3  12  2037.88  47.09  45.05  0.0 
3  3  13  3566.44  81.18  59.59  180.0 
3  3  16  5.74  1.42  2.02  180.0 
3  3  18  265.02  7.57  16.35  180.0 
3  3  19  21.21  2.38  4.71  0.0 
3  3  20  217.55  6.76  14.67  0.0 
3  3  21  74.93  3.70  8.64  0.0 
3  3  22  465.00  12.70  21.22  0.0 
3  3  23  90.26  4.51  9.31  180.0 
3  3  24  191.05  7.04  13.63  0.0 
3  3  25  102.60  5.06  9.85  0.0 
3  3  26  666.76  18.37  25.10  180.0 
3  3  27  42.87  3.99  6.39  180.0 
3  3  28  88.65  5.90  9.76  180.0 
3  3  29  200.69  9.25  14.49  180.0 
3  3  31  56.26  8.22  8.03  180.0 
3  3  32  336.67  14.05  17.86  180.0 
3  3  33  256.25  12.64  15.58  180.0 
3  3  34  25.35  5.87  4.67  180.0 
3  3  35  50.96  6.88  7.32  0.0 
3  3  38  127.27  11.61  11.36  0.0 
3  4  0  395.10  12.24  19.73  180.0 
3  4  1  106.46  5.29  10.37  0.0 
3  4  2  66.80  3.96  8.17  180.0 
3  4  3  96.15  5.35  10.02  180.0 
3  4  4  127.84  6.01  11.36  0.0 
3  4  5  171.56  7.04  13.09  180.0 
3  4  6  152.96  7.17  13.12  0.0 
3  4  7  193.33  7.82  13.91  0.0 
3  4  8  10.30  1.89  3.91  180.0 
3  4  10  392.09  10.34  19.81  180.0 
3  4  11  442.55  11.54  21.47  0.0 
3  4  12  608.37  15.24  24.77  0.0 
3  4  13  215.90  6.41  14.73  0.0 
3  4  14  900.77  21.79  29.75  180.0 
3  4  15  77.76  3.39  8.93  180.0 
3  4  16  195.64  6.00  14.12  0.0 
3  4  17  328.77  9.11  18.21  180.0 
3  4  18  73.11  3.21  8.52  180.0 
3  4  19  86.27  3.66  9.44  0.0 
3  4  20  263.04  7.90  16.08  180.0 
3  4  21  28.42  2.58  5.69  180.0 
3  4  22  163.84  5.96  12.81  180.0 
3  4  23  25.42  2.71  5.07  180.0 
3  4  25  220.98  9.15  14.48  180.0 
3  4  26  131.19  6.20  11.10  0.0 
3  4  27  70.56  4.67  8.89  0.0 
3  4  31  15.21  4.72  3.29  0.0 
3  4  32  71.14  7.37  8.39  0.0 
3  4  33  369.90  16.24  19.49  180.0 
3  4  35  54.89  7.85  7.52  0.0 
3  4  37  32.69  7.56  6.12  0.0 
3  5  0  1243.30  32.82  35.32  180.0 
3  5  1  28.10  2.97  5.45  0.0 
3  5  2  1620.36  40.30  40.22  0.0 
3  5  3  451.45  14.62  21.40  0.0 
3  5  4  1645.52  41.38  39.97  180.0 
3  5  5  28.77  3.38  6.17  0.0 
3  5  7  560.98  15.03  23.84  180.0 
3  5  8  194.97  6.10  14.03  0.0 
3  5  9  791.27  19.42  27.59  0.0 
3  5  10  410.34  10.73  20.03  180.0 
3  5  11  39.36  2.44  6.63  180.0 
3  5  12  159.32  5.29  12.28  0.0 
3  5  13  1021.43  24.71  31.84  0.0 
3  5  14  670.75  17.02  25.86  0.0 
3  5  15  259.02  7.67  16.36  180.0 
3  5  16  1466.59  34.58  38.20  180.0 
3  5  17  1118.97  27.06  33.20  0.0 
3  5  18  144.67  6.19  12.21  180.0 
3  5  20  34.65  3.02  6.10  180.0 
3  5  21  78.67  4.66  8.94  0.0 
3  5  22  984.07  24.80  30.85  0.0 
3  5  23  72.33  4.27  8.35  0.0 
3  5  24  99.58  6.01  9.74  0.0 
3  5  25  77.07  4.64  9.00  180.0 
3  5  26  227.56  9.45  15.01  180.0 
3  5  28  263.60  10.52  16.29  0.0 
3  5  29  180.99  8.86  13.36  0.0 
3  5  30  43.81  6.28  7.18  0.0 
3  5  33  82.45  7.94  9.36  180.0 
3  5  37  20.97  6.07  4.27  180.0 
3  6  0  289.45  9.27  16.75  180.0 
3  6  1  85.32  4.12  9.30  0.0 
3  6  2  570.28  15.24  23.82  180.0 
3  6  3  253.41  7.59  15.80  180.0 
3  6  4  211.18  6.52  14.36  0.0 
3  6  5  122.12  4.36  10.96  180.0 
3  6  6  231.28  7.22  15.27  0.0 
3  6  8  809.63  20.90  28.25  180.0 
3  6  9  132.80  4.71  11.80  180.0 
3  6  10  797.77  20.41  27.94  0.0 
3  6  11  4.19  1.34  2.32  0.0 
3  6  12  309.57  8.66  17.26  180.0 
3  6  13  576.06  14.82  23.89  0.0 
3  6  14  10.99  2.16  3.26  0.0 
3  6  15  456.13  12.25  20.93  180.0 
3  6  16  124.97  4.76  11.43  0.0 
3  6  17  285.76  8.61  17.01  0.0 
3  6  18  28.13  2.55  5.33  180.0 
3  6  20  342.55  10.31  18.31  180.0 
3  6  21  13.19  2.64  3.60  0.0 
3  6  22  129.02  5.50  11.10  0.0 
3  6  23  10.15  3.07  3.48  180.0 
3  6  24  914.76  24.14  29.41  0.0 
3  6  25  260.26  9.33  15.74  180.0 
3  6  26  109.25  7.11  10.63  0.0 
3  6  27  76.52  5.29  8.93  180.0 
3  6  29  90.68  6.59  9.93  0.0 
3  6  30  45.34  5.14  6.93  0.0 
3  6  32  54.47  6.69  7.56  180.0 
3  6  36  37.79  6.83  6.92  0.0 
3  6  37  139.72  11.25  12.04  0.0 
3  7  0  182.76  5.89  13.75  180.0 
3  7  1  112.45  4.25  10.39  0.0 
3  7  3  76.95  3.24  8.61  0.0 
3  7  5  108.57  4.08  10.07  0.0 
3  7  8  65.80  3.07  8.25  0.0 
3  7  9  1267.47  30.06  35.22  180.0 
3  7  10  9.40  2.12  3.10  180.0 
3  7  11  884.67  21.71  29.48  0.0 
3  7  12  107.34  4.37  10.44  0.0 
3  7  13  188.78  6.43  13.89  180.0 
3  7  14  166.42  5.58  12.92  0.0 
3  7  16  346.32  9.97  18.31  180.0 
3  7  17  101.88  4.48  10.18  180.0 
3  7  18  70.28  4.54  8.54  180.0 
3  7  21  36.43  3.25  6.19  180.0 
3  7  22  582.25  17.51  23.27  0.0 
3  7  25  1315.38  34.42  35.31  180.0 
3  7  27  132.36  7.01  11.66  180.0 
3  7  29  23.56  4.20  5.46  0.0 
3  7  30  65.07  5.68  8.87  0.0 
3  7  34  149.57  11.35  11.82  180.0 
3  7  35  20.65  6.61  4.92  180.0 
3  7  37  229.59  14.56  15.16  0.0 
3  8  0  161.90  5.21  12.71  180.0 
3  8  1  3.03  1.37  2.14  180.0 
3  8  2  573.88  14.41  23.70  180.0 
3  8  3  42.56  2.35  6.74  0.0 
3  8  4  375.66  10.14  19.39  0.0 
3  8  5  641.12  16.24  24.97  180.0 
3  8  6  2107.42  49.18  45.55  180.0 
3  8  7  12.68  1.94  3.87  0.0 
3  8  8  217.79  6.73  14.78  180.0 
3  8  9  11.46  2.11  3.44  0.0 
3  8  10  172.04  5.67  13.25  180.0 
3  8  11  18.61  2.08  4.05  0.0 
3  8  12  10.50  1.59  3.35  180.0 
3  8  13  62.06  3.73  8.00  0.0 
3  8  14  47.22  2.92  7.40  0.0 
3  8  15  72.72  3.97  8.59  0.0 
3  8  16  73.21  3.81  8.87  0.0 
3  8  17  817.08  22.46  27.94  180.0 
3  8  18  48.23  4.32  7.05  180.0 
3  8  19  43.11  3.40  6.42  180.0 
3  8  20  1536.21  39.91  37.94  180.0 
3  8  21  484.66  14.43  21.27  180.0 
3  8  23  101.39  5.43  9.85  0.0 
3  8  24  623.17  21.07  24.58  0.0 
3  8  25  139.61  7.16  11.92  180.0 
3  8  26  187.83  8.21  13.76  180.0 
3  8  28  119.02  7.02  11.42  0.0 
3  8  29  127.53  7.74  11.25  0.0 
3  8  32  59.74  6.35  8.31  180.0 
3  9  1  96.33  3.66  10.07  0.0 
3  9  2  63.93  3.22  8.14  0.0 
3  9  3  11.32  1.41  3.69  0.0 
3  9  4  459.56  12.06  21.38  0.0 
3  9  5  616.39  15.52  24.83  0.0 
3  9  6  183.41  6.00  13.47  0.0 
3  9  7  678.02  17.78  25.75  180.0 
3  9  8  466.64  14.15  22.19  180.0 
3  9  9  72.87  3.46  8.55  0.0 
3  9  10  79.69  4.69  9.37  180.0 
3  9  11  268.14  11.13  16.38  0.0 
3  9  12  60.26  3.30  7.47  0.0 
3  9  13  130.00  5.79  11.95  0.0 
3  9  14  40.64  2.94  6.68  180.0 
3  9  15  37.96  2.91  6.33  0.0 
3  9  16  476.11  13.23  21.62  0.0 
3  9  18  139.78  5.77  11.71  0.0 
3  9  19  78.90  4.53  9.04  0.0 
3  9  20  391.67  12.97  19.17  0.0 
3  9  21  224.88  9.33  14.75  0.0 
3  9  23  27.37  3.81  5.59  0.0 
3  9  24  96.71  5.68  9.81  0.0 
3  9  25  115.71  6.18  11.51  180.0 
3  9  26  222.48  9.38  15.29  180.0 
3  9  27  102.22  6.54  10.30  180.0 
3  9  28  12.77  6.39  4.65  180.0 
3  9  29  395.52  15.69  19.64  0.0 
3  9  32  15.60  5.95  4.43  180.0 
3  9  33  196.01  11.85  14.04  180.0 
3  9  34  24.18  7.06  4.91  180.0 
3  9  35  26.20  10.88  4.93  0.0 
3  9  36  80.85  10.00  9.14  180.0 
3  10  1  53.40  2.88  7.50  0.0 
3  10  2  26.30  2.26  5.25  0.0 
3  10  3  9.96  1.49  3.12  0.0 
3  10  4  71.03  3.14  8.58  0.0 
3  10  5  4.32  1.69  1.61  0.0 
3  10  6  588.62  15.44  24.35  0.0 
3  10  7  4.38  2.07  1.62  0.0 
3  10  8  831.33  21.46  28.93  180.0 
3  10  9  73.45  4.08  8.74  0.0 
3  10  10  9.25  2.32  3.45  0.0 
3  10  11  118.28  6.35  10.86  180.0 
3  10  12  75.63  4.04  9.03  0.0 
3  10  13  94.41  4.48  9.88  0.0 
3  10  14  37.78  3.17  6.09  0.0 
3  10  16  720.83  19.93  25.89  0.0 
3  10  17  24.83  3.51  4.74  180.0 
3  10  18  76.61  4.85  8.61  180.0 
3  10  19  813.73  23.99  27.62  180.0 
3  10  20  47.35  4.71  7.16  180.0 
3  10  21  18.27  3.67  4.62  0.0 
3  10  22  11.15  3.81  4.15  0.0 
3  10  25  9.25  3.72  4.40  0.0 
3  10  27  189.94  9.98  13.56  180.0 
3  10  29  51.81  6.17  7.29  0.0 
3  10  30  32.27  8.53  6.14  0.0 
3  10  34  16.51  5.89  3.67  180.0 
3  10  35  30.27  6.79  6.08  180.0 
3  11  0  176.30  6.34  13.35  180.0 
3  11  1  296.98  8.62  17.16  180.0 
3  11  2  34.16  2.69  5.97  180.0 
3  11  3  821.07  21.37  28.80  0.0 
3  11  4  439.12  12.03  20.85  0.0 
3  11  5  295.39  8.99  17.12  180.0 
3  11  6  8.13  2.62  3.30  180.0 
3  11  7  842.04  21.54  28.69  180.0 
3  11  8  135.88  5.61  11.06  180.0 
3  11  10  79.81  4.55  9.10  180.0 
3  11  12  63.24  4.66  8.19  180.0 
3  11  15  66.47  4.78  8.13  180.0 
3  11  17  19.37  4.52  4.93  180.0 
3  11  18  277.10  12.69  16.39  0.0 
3  11  19  25.96  3.67  5.97  180.0 
3  11  21  9.76  4.17  3.67  0.0 
3  11  25  61.55  5.99  8.28  180.0 
3  11  26  61.33  6.42  8.02  0.0 
3  11  29  367.38  16.96  18.52  0.0 
3  11  30  24.23  6.38  5.72  0.0 
3  11  33  304.94  16.59  16.51  180.0 
3  11  34  31.26  6.54  5.52  180.0 
3  12  0  28.29  3.32  5.87  180.0 
3  12  1  636.66  16.62  25.02  180.0 
3  12  2  69.83  3.66  8.60  180.0 
3  12  4  408.44  12.01  20.55  0.0 
3  12  5  108.52  6.31  10.46  0.0 
3  12  8  12.87  3.59  3.28  180.0 
3  12  9  665.82  18.53  25.73  180.0 
3  12  10  78.36  5.33  8.92  180.0 
3  12  13  196.81  9.82  14.25  180.0 
3  12  14  40.35  4.01  6.26  0.0 
3  12  15  142.32  9.79  11.39  0.0 
3  12  16  140.62  7.68  11.91  180.0 
3  12  17  8.81  3.55  3.31  0.0 
3  12  18  13.22  4.63  4.60  180.0 
3  12  23  60.27  5.96  7.90  0.0 
3  12  24  71.91  7.00  8.84  180.0 
3  12  25  126.48  8.22  11.62  180.0 
3  12  27  280.04  14.25  16.33  180.0 
3  12  28  27.38  5.98  5.20  180.0 
3  12  29  85.49  8.33  9.53  180.0 
3  12  30  145.43  10.50  11.60  0.0 
3  12  31  243.74  14.59  15.45  0.0 
3  12  32  103.82  10.80  9.55  180.0 
3  12  33  89.93  8.77  9.56  0.0 
3  13  0  4.69  2.36  3.49  180.0 
3  13  1  257.57  8.39  15.92  0.0 
3  13  2  36.58  3.30  6.48  0.0 
3  13  3  74.66  4.43  8.87  0.0 
3  13  4  320.25  10.32  17.74  0.0 
3  13  5  238.73  9.34  15.28  0.0 
3  13  6  211.81  8.34  13.98  0.0 
3  13  7  141.86  6.39  11.70  180.0 
3  13  8  36.99  3.91  5.95  0.0 
3  13  9  87.70  5.37  8.90  0.0 
3  13  10  153.91  7.82  12.14  180.0 
3  13  11  188.04  8.97  13.35  0.0 
3  13  12  11.95  3.33  3.49  0.0 
3  13  13  18.35  3.93  4.65  180.0 
3  13  14  7.54  3.42  3.36  180.0 
3  13  15  29.90  5.32  5.43  180.0 
3  13  18  36.21  4.61  6.44  0.0 
3  13  19  12.48  4.19  3.91  0.0 
3  13  21  43.56  5.83  7.72  0.0 
3  13  26  21.07  5.53  5.60  0.0 
3  13  27  25.43  5.94  5.90  0.0 
3  14  0  221.55  8.11  14.61  180.0 
3  14  1  364.71  11.45  18.91  180.0 
3  14  2  272.74  9.59  16.23  180.0 
3  14  3  78.11  4.80  9.31  180.0 
3  14  4  289.13  10.44  16.50  0.0 
3  14  5  894.50  23.97  29.23  0.0 
3  14  6  160.11  7.34  12.35  180.0 
3  14  7  27.31  5.10  5.15  180.0 
3  14  8  74.13  5.40  8.80  0.0 
3  14  9  34.25  4.18  6.33  0.0 
3  14  13  351.73  12.53  18.48  0.0 
3  14  14  9.48  3.66  3.79  0.0 
3  14  16  163.54  9.87  12.99  180.0 
3  14  19  104.51  7.12  10.61  180.0 
3  14  20  347.24  15.38  18.47  0.0 
3  14  21  60.86  6.52  8.59  180.0 
3  14  22  19.04  7.25  4.63  0.0 
3  14  26  70.34  8.13  9.12  180.0 
3  14  27  50.76  7.28  7.34  180.0 
3  14  28  81.05  8.77  8.45  0.0 
3  14  29  50.50  7.46  6.90  180.0 
3  14  30  19.32  5.77  4.32  180.0 
3  15  1  173.81  8.10  13.09  180.0 
3  15  2  347.23  13.08  17.86  180.0 
3  15  3  100.91  6.14  9.62  0.0 
3  15  4  15.19  3.38  4.23  0.0 
3  15  5  204.10  9.08  14.13  180.0 
3  15  6  303.80  11.87  17.22  0.0 
3  15  7  10.04  3.53  3.46  180.0 
3  15  8  394.01  14.12  19.87  180.0 
3  15  9  32.71  5.92  6.66  0.0 
3  15  12  41.05  5.94  6.61  180.0 
3  15  13  98.37  6.51  10.18  0.0 
3  15  14  20.98  4.71  4.49  0.0 
3  15  15  68.55  7.21  8.44  180.0 
3  15  16  13.91  4.70  3.07  0.0 
3  15  17  40.39  5.34  6.67  180.0 
3  15  18  23.02  4.91  5.36  0.0 
3  15  19  99.52  8.03  10.17  0.0 
3  15  20  42.86  5.90  7.51  0.0 
3  15  21  77.41  7.91  9.48  180.0 
3  15  23  67.63  7.67  8.86  180.0 
3  15  28  37.46  6.77  6.94  180.0 
3  16  0  63.04  6.89  9.15  180.0 
3  16  1  213.13  9.87  14.66  180.0 
3  16  2  162.14  8.84  12.60  0.0 
3  16  3  59.70  5.63  7.67  180.0 
3  16  6  95.34  6.74  9.77  0.0 
3  16  8  106.04  8.44  9.93  180.0 
3  16  9  584.65  22.99  23.59  180.0 
3  16  10  33.18  5.98  6.69  0.0 
3  16  12  18.99  4.45  5.28  180.0 
3  16  13  14.85  4.46  4.98  0.0 
3  16  16  43.53  5.90  6.28  180.0 
3  16  17  195.69  11.00  13.92  180.0 
3  16  18  11.57  5.58  4.66  0.0 
3  16  20  339.66  18.84  18.04  0.0 
3  16  21  48.46  7.81  7.21  180.0 
3  16  23  22.47  9.37  5.39  180.0 
3  16  24  108.50  10.44  10.16  180.0 
3  17  2  432.73  17.96  20.64  180.0 
3  17  4  12.49  4.78  5.11  0.0 
3  17  6  58.22  5.98  8.17  0.0 
3  17  9  37.93  8.75  6.31  0.0 
3  17  12  141.28  8.86  11.90  0.0 
3  17  13  28.15  4.95  4.75  180.0 
3  17  17  62.61  6.58  8.08  180.0 
3  17  19  53.33  8.86  7.94  0.0 
3  17  20  52.33  7.91  7.35  0.0 
3  17  22  24.64  6.62  4.42  0.0 
3  17  24  104.81  10.75  10.64  0.0 
3  18  0  49.32  7.80  7.91  0.0 
3  18  2  24.56  6.80  5.09  0.0 
3  18  5  514.18  26.75  22.14  0.0 
3  18  6  69.63  9.05  8.34  180.0 
3  18  9  131.63  9.75  11.48  180.0 
3  18  10  140.61  10.61  11.66  180.0 
3  18  12  174.69  10.59  13.41  0.0 
3  18  13  21.18  6.03  4.26  0.0 
3  18  17  15.76  6.36  3.81  180.0 
3  18  19  25.45  6.53  4.35  0.0 
3  18  20  15.68  6.78  2.71  0.0 
3  18  22  130.78  13.85  11.64  180.0 
3  19  3  23.35  11.36  5.56  180.0 
3  19  6  64.66  10.22  8.15  0.0 
3  19  7  19.88  7.73  5.09  0.0 
3  19  10  119.39  10.19  11.07  180.0 
3  19  12  69.99  8.40  7.68  0.0 
3  19  13  50.83  8.06  7.88  180.0 
3  19  15  31.90  6.70  5.86  180.0 
3  19  16  48.34  7.93  7.26  180.0 
3  20  1  62.76  14.09  7.93  180.0 
3  20  6  45.81  10.15  7.16  0.0 
3  20  9  62.55  11.32  7.76  180.0 
3  20  10  94.64  13.90  10.01  0.0 
3  20  15  51.84  8.23  6.61  180.0 
3  21  2  38.89  11.39  6.55  180.0 
3  21  3  21.14  9.99  4.60  180.0 
4  0  0  3598.77  86.14  58.82  180.0 
4  0  2  10826.55  238.93  104.15  0.0 
4  0  4  5670.65  130.59  73.81  180.0 
4  0  6  881.84  29.23  30.09  0.0 
4  0  8  4024.81  97.21  62.39  0.0 
4  0  10  1056.70  27.86  32.75  180.0 
4  0  12  1499.90  36.72  38.72  180.0 
4  0  14  4001.11  92.51  62.85  180.0 
4  0  16  1854.25  45.28  42.44  180.0 
4  0  18  19.66  2.92  3.99  180.0 
4  0  20  21.42  2.63  4.08  180.0 
4  0  22  85.98  10.17  8.97  180.0 
4  0  28  103.85  9.03  10.79  0.0 
4  0  30  117.16  10.10  10.73  180.0 
4  0  32  20.39  6.29  4.74  180.0 
4  0  34  518.65  25.98  22.90  0.0 
4  0  36  248.25  27.23  16.62  180.0 
4  0  38  169.92  20.39  13.23  0.0 
4  1  0  323.86  10.69  18.24  0.0 
4  1  1  33.37  3.10  6.13  0.0 
4  1  2  124.35  6.26  11.09  0.0 
4  1  3  2623.66  62.48  50.98  180.0 
4  1  4  1598.84  39.54  40.16  180.0 
4  1  5  99.12  6.36  9.99  180.0 
4  1  7  689.18  20.59  26.12  0.0 
4  1  8  1027.63  28.44  32.63  180.0 
4  1  9  413.69  12.81  20.34  180.0 
4  1  10  439.18  11.86  21.34  0.0 
4  1  11  281.52  8.16  16.98  180.0 
4  1  12  4.35  1.55  1.67  0.0 
4  1  13  373.49  9.91  19.46  0.0 
4  1  14  198.35  6.01  14.08  180.0 
4  1  15  2119.25  49.06  45.68  0.0 
4  1  16  482.50  12.49  22.05  0.0 
4  1  17  234.80  6.78  15.61  0.0 
4  1  18  5.31  1.91  2.70  180.0 
4  1  19  14.02  1.71  3.86  180.0 
4  1  20  11.14  1.88  3.21  0.0 
4  1  21  54.38  3.06  7.69  180.0 
4  1  22  5.54  2.20  1.72  180.0 
4  1  23  116.78  5.13  10.66  180.0 
4  1  24  33.66  3.41  5.84  0.0 
4  1  25  11.22  3.20  3.09  0.0 
4  1  26  6.96  3.46  3.07  180.0 
4  1  27  18.37  3.80  4.96  180.0 
4  1  29  12.28  3.86  3.98  0.0 
4  1  30  68.82  5.56  8.22  0.0 
4  1  31  84.61  6.34  9.56  0.0 
4  1  33  11.09  5.34  4.58  0.0 
4  1  35  17.01  5.81  4.26  180.0 
4  1  37  139.53  12.87  11.78  180.0 
4  1  38  39.22  8.19  6.81  180.0 
4  1  39  79.19  10.59  9.27  180.0 
4  2  0  3909.69  90.09  62.33  0.0 
4  2  1  700.54  18.95  26.45  180.0 
4  2  2  1684.73  41.09  40.75  0.0 
4  2  3  9.04  2.33  3.31  0.0 
4  2  4  124.12  6.11  11.46  180.0 
4  2  5  138.83  6.89  11.81  180.0 
4  2  6  95.92  5.92  9.42  0.0 
4  2  7  3726.58  87.23  60.54  0.0 
4  2  8  1508.91  36.16  38.33  0.0 
4  2  9  879.75  21.61  29.01  0.0 
4  2  10  163.99  5.25  12.87  0.0 
4  2  11  23.76  1.86  4.98  0.0 
4  2  12  150.88  4.97  12.34  180.0 
4  2  13  64.91  2.80  8.18  180.0 
4  2  14  347.32  9.50  18.79  180.0 
4  2  15  152.67  4.82  12.66  180.0 
4  2  16  35.06  2.12  5.85  0.0 
4  2  17  830.23  21.94  28.78  0.0 
4  2  18  237.97  7.10  15.71  0.0 
4  2  19  321.48  9.16  17.88  180.0 
4  2  20  279.32  8.13  16.33  0.0 
4  2  21  152.08  5.57  12.53  180.0 
4  2  22  34.49  3.53  5.97  180.0 
4  2  24  12.50  2.80  3.97  180.0 
4  2  26  76.15  4.95  9.01  0.0 
4  2  27  322.81  11.53  17.80  180.0 
4  2  29  237.93  10.41  15.98  180.0 
4  2  30  100.01  6.89  10.09  180.0 
4  2  31  62.53  7.38  8.10  0.0 
4  2  32  75.22  7.42  9.57  0.0 
4  2  33  36.42  6.30  6.40  0.0 
4  2  35  29.12  7.82  5.72  0.0 
4  2  36  44.15  9.43  6.66  0.0 
4  2  37  22.35  6.17  5.52  180.0 
4  2  38  108.96  18.77  10.72  180.0 
4  3  0  794.25  22.11  28.37  0.0 
4  3  1  10.97  2.36  3.78  0.0 
4  3  2  551.17  16.20  23.80  180.0 
4  3  3  850.19  22.71  29.75  0.0 
4  3  4  22.67  3.03  5.09  180.0 
4  3  5  1088.14  29.01  32.47  180.0 
4  3  6  3788.22  89.59  60.98  180.0 
4  3  7  5525.79  127.00  73.74  0.0 
4  3  8  46.31  2.55  6.88  0.0 
4  3  9  100.73  3.66  10.04  0.0 
4  3  10  7.11  1.30  2.68  0.0 
4  3  11  458.48  11.83  21.33  180.0 
4  3  13  106.28  4.19  10.48  0.0 
4  3  14  399.44  10.44  20.00  180.0 
4  3  15  60.33  2.64  7.75  180.0 
4  3  17  173.74  5.84  13.27  0.0 
4  3  18  385.40  10.39  20.04  0.0 
4  3  19  4.86  1.79  1.66  0.0 
4  3  20  153.25  5.52  12.68  180.0 
4  3  22  95.04  4.69  9.69  0.0 
4  3  23  319.99  9.97  17.76  0.0 
4  3  24  109.20  5.24  10.45  0.0 
4  3  25  27.21  3.33  5.77  180.0 
4  3  26  15.76  3.11  4.86  180.0 
4  3  27  90.70  6.20  10.02  0.0 
4  3  28  112.14  6.53  10.61  180.0 
4  3  29  99.94  6.65  10.28  180.0 
4  3  30  24.40  6.13  5.94  0.0 
4  3  31  205.05  9.97  14.73  180.0 
4  3  32  83.10  7.72  8.74  180.0 
4  3  33  360.17  15.65  18.76  0.0 
4  3  34  143.30  10.41  12.24  0.0 
4  4  0  796.92  21.74  27.97  0.0 
4  4  2  14.40  2.37  4.28  0.0 
4  4  3  4312.13  101.37  64.91  180.0 
4  4  4  481.56  15.93  21.84  180.0 
4  4  6  1138.86  29.06  33.09  180.0 
4  4  8  71.18  3.08  8.36  180.0 
4  4  9  1368.23  32.14  36.79  0.0 
4  4  10  6.85  1.55  3.22  180.0 
4  4  11  90.12  3.49  9.75  0.0 
4  4  12  163.09  5.56  12.36  180.0 
4  4  13  1492.33  35.31  38.23  180.0 
4  4  14  257.78  7.52  16.12  180.0 
4  4  15  73.53  3.14  8.75  0.0 
4  4  16  227.31  7.07  15.59  180.0 
4  4  17  799.17  19.76  28.32  0.0 
4  4  18  273.28  7.97  16.67  0.0 
4  4  19  170.14  6.13  13.26  180.0 
4  4  20  83.23  3.88  9.29  180.0 
4  4  21  560.26  15.01  23.48  180.0 
4  4  23  485.63  14.05  21.82  0.0 
4  4  24  242.62  8.75  15.45  180.0 
4  4  25  346.01  11.28  18.14  0.0 
4  4  26  151.86  6.88  12.32  0.0 
4  4  27  184.50  9.13  13.49  180.0 
4  4  28  143.54  7.87  11.99  180.0 
4  4  29  16.27  4.55  4.04  0.0 
4  4  30  44.04  6.78  6.38  180.0 
4  4  31  35.14  6.05  6.07  0.0 
4  4  32  23.52  5.41  5.50  180.0 
4  4  33  120.90  8.76  11.60  0.0 
4  4  37  26.80  8.00  6.38  180.0 
4  5  0  102.77  5.65  10.53  0.0 
4  5  1  864.11  23.05  29.48  0.0 
4  5  2  495.60  14.69  22.35  180.0 
4  5  3  164.74  6.30  13.18  180.0 
4  5  4  852.03  21.87  29.20  180.0 
4  5  5  80.23  3.71  8.87  180.0 
4  5  6  60.30  3.00  8.00  180.0 
4  5  7  804.60  20.05  28.33  180.0 
4  5  8  230.80  6.76  15.45  0.0 
4  5  9  743.05  18.23  27.41  0.0 
4  5  10  510.69  13.06  22.26  0.0 
4  5  11  28.22  2.04  5.80  180.0 
4  5  12  134.17  4.68  11.83  0.0 
4  5  13  25.67  2.21  5.81  180.0 
4  5  14  276.67  8.06  16.95  180.0 
4  5  16  28.57  2.17  5.91  180.0 
4  5  17  244.87  8.62  15.59  0.0 
4  5  18  27.95  2.83  5.56  0.0 
4  5  19  13.30  2.26  3.91  0.0 
4  5  20  152.32  5.88  12.48  180.0 
4  5  23  183.48  7.40  12.86  180.0 
4  5  24  639.14  18.49  24.64  0.0 
4  5  27  290.72  11.12  17.30  0.0 
4  5  28  21.88  4.08  4.76  0.0 
4  5  29  581.93  19.34  23.47  180.0 
4  5  30  216.45  10.68  15.46  180.0 
4  5  32  10.28  4.87  4.07  0.0 
4  5  33  70.91  7.37  8.47  0.0 
4  5  35  244.56  13.90  15.57  0.0 
4  5  36  15.20  7.32  4.56  0.0 
4  5  38  117.77  11.95  10.56  0.0 
4  6  0  379.64  10.50  19.52  0.0 
4  6  1  1028.32  24.94  32.20  180.0 
4  6  2  3008.31  68.97  54.44  0.0 
4  6  3  2264.90  52.36  47.12  0.0 
4  6  5  8.31  1.94  3.27  180.0 
4  6  6  80.59  3.97  9.14  180.0 
4  6  7  114.99  4.11  10.70  0.0 
4  6  8  22.20  1.74  4.99  0.0 
4  6  9  1589.01  37.23  39.40  0.0 
4  6  10  43.42  2.40  6.71  0.0 
4  6  11  565.09  14.37  23.63  180.0 
4  6  12  10.69  1.57  3.57  180.0 
4  6  13  691.45  17.46  26.63  180.0 
4  6  14  112.98  4.40  10.59  180.0 
4  6  15  11.30  2.40  2.78  180.0 
4  6  16  81.67  4.41  9.52  180.0 
4  6  17  130.70  5.04  11.96  0.0 
4  6  18  27.64  2.61  5.55  180.0 
4  6  19  5.38  2.42  2.91  0.0 
4  6  20  34.26  3.86  5.96  0.0 
4  6  21  1411.28  35.50  36.54  180.0 
4  6  22  31.70  3.85  5.50  180.0 
4  6  23  1179.55  30.24  33.30  0.0 
4  6  24  17.66  3.74  3.90  0.0 
4  6  27  256.91  12.14  16.13  180.0 
4  6  28  359.44  13.25  18.70  0.0 
4  6  29  34.06  4.85  6.47  180.0 
4  6  30  244.03  14.68  15.66  180.0 
4  6  31  92.99  7.15  9.59  180.0 
4  6  34  16.80  6.07  3.69  0.0 
4  6  36  23.38  6.16  4.54  180.0 
4  6  37  163.78  12.65  12.55  180.0 
4  7  0  10.20  1.79  3.71  0.0 
4  7  1  506.65  12.95  22.35  180.0 
4  7  2  31.52  2.34  5.53  0.0 
4  7  3  384.55  10.32  19.44  180.0 
4  7  4  541.26  14.02  23.41  180.0 
4  7  5  918.64  22.55  30.07  180.0 
4  7  6  28.06  2.01  5.55  0.0 
4  7  7  498.90  13.04  22.38  180.0 
4  7  8  179.49  6.40  13.77  180.0 
4  7  9  312.96  8.73  17.54  0.0 
4  7  10  742.43  18.48  26.95  0.0 
4  7  11  1897.41  45.33  43.19  0.0 
4  7  12  390.00  10.76  19.73  180.0 
4  7  13  33.00  2.88  6.14  180.0 
4  7  15  75.75  4.27  8.83  0.0 
4  7  17  105.76  4.55  10.44  0.0 
4  7  18  30.83  2.83  5.78  0.0 
4  7  19  250.24  8.26  15.55  0.0 
4  7  20  124.71  5.44  11.30  180.0 
4  7  21  198.25  7.34  13.82  180.0 
4  7  23  473.76  16.01  21.08  180.0 
4  7  24  115.69  6.14  10.77  0.0 
4  7  25  703.87  21.00  26.25  0.0 
4  7  28  7.85  3.77  4.23  180.0 
4  7  30  25.24  4.37  5.49  180.0 
4  7  31  324.59  13.66  18.01  180.0 
4  7  33  65.61  7.13  7.69  0.0 
4  7  37  46.44  10.40  7.18  180.0 
4  8  0  1366.24  32.27  36.73  0.0 
4  8  1  26.36  2.20  5.60  180.0 
4  8  2  679.96  17.12  26.15  0.0 
4  8  3  137.22  4.64  11.75  180.0 
4  8  4  52.24  2.99  7.37  0.0 
4  8  5  22.73  2.49  5.30  0.0 
4  8  6  748.70  18.75  27.45  180.0 
4  8  7  255.70  7.72  15.94  0.0 
4  8  8  55.06  3.81  7.15  180.0 
4  8  9  144.31  4.92  11.79  0.0 
4  8  10  68.81  3.07  8.47  0.0 
4  8  11  221.81  6.89  14.87  0.0 
4  8  12  6.73  1.77  3.34  180.0 
4  8  17  53.77  3.45  7.42  0.0 
4  8  18  408.45  12.01  19.47  180.0 
4  8  19  330.23  10.67  17.58  180.0 
4  8  20  29.66  3.35  4.10  0.0 
4  8  22  73.07  4.72  8.89  180.0 
4  8  24  214.95  8.90  14.79  180.0 
4  8  25  106.42  6.34  10.24  0.0 
4  8  26  260.71  10.29  16.09  0.0 
4  8  27  16.24  3.95  4.55  0.0 
4  8  28  56.98  5.26  8.02  0.0 
4  8  31  15.19  4.90  3.67  180.0 
4  8  33  59.61  7.34  7.95  0.0 
4  8  34  18.16  5.42  3.90  0.0 
4  8  36  41.96  7.91  5.48  180.0 
4  9  0  776.61  19.08  28.13  180.0 
4  9  2  65.47  2.87  8.27  0.0 
4  9  4  733.51  18.07  26.92  0.0 
4  9  5  114.70  4.52  10.79  180.0 
4  9  6  2673.05  63.38  51.42  180.0 
4  9  7  7.50  2.44  2.69  180.0 
4  9  8  132.00  4.87  11.83  0.0 
4  9  9  496.85  13.41  22.16  0.0 
4  9  10  1803.12  42.59  42.19  180.0 
4  9  11  434.60  16.44  20.95  0.0 
4  9  12  610.78  16.62  24.58  180.0 
4  9  13  75.23  4.74  8.73  180.0 
4  9  14  76.44  3.92  8.78  180.0 
4  9  15  4.70  2.34  2.79  180.0 
4  9  16  563.07  16.74  23.30  0.0 
4  9  18  550.78  16.93  22.79  0.0 
4  9  19  199.33  7.81  14.09  0.0 
4  9  20  103.49  5.27  10.08  0.0 
4  9  21  69.04  4.52  8.34  180.0 
4  9  22  45.62  4.17  6.98  0.0 
4  9  23  14.86  3.52  3.90  180.0 
4  9  24  78.03  5.67  8.73  0.0 
4  9  25  129.76  7.23  12.30  0.0 
4  9  26  48.94  4.80  7.27  180.0 
4  9  27  199.71  9.21  14.88  0.0 
4  9  29  70.51  6.36  8.70  180.0 
4  9  30  106.90  8.27  10.21  0.0 
4  9  31  114.39  8.71  10.97  180.0 
4  9  33  32.28  6.05  6.35  0.0 
4  9  34  314.42  17.24  17.32  0.0 
4  10  0  33.81  2.30  6.02  0.0 
4  10  1  17.85  1.84  4.57  0.0 
4  10  2  35.02  2.60  5.84  0.0 
4  10  3  64.25  3.26  8.18  0.0 
4  10  4  95.09  4.10  9.60  180.0 
4  10  5  31.00  2.58  5.69  0.0 
4  10  6  261.57  8.06  15.97  180.0 
4  10  7  57.79  3.34  7.64  0.0 
4  10  8  58.80  3.38  7.88  180.0 
4  10  9  9.30  2.41  3.40  0.0 
4  10  10  202.72  6.82  13.98  0.0 
4  10  11  380.61  11.66  19.25  0.0 
4  10  12  18.25  2.57  3.81  0.0 
4  10  13  356.69  10.93  18.51  0.0 
4  10  15  31.76  3.10  5.51  0.0 
4  10  16  132.46  6.45  11.53  180.0 
4  10  17  483.03  15.68  21.42  180.0 
4  10  18  39.16  4.69  6.88  180.0 
4  10  19  82.97  5.24  9.54  180.0 
4  10  20  15.11  3.98  4.24  0.0 
4  10  21  19.79  3.69  4.30  180.0 
4  10  22  75.83  5.44  9.04  180.0 
4  10  23  520.54  16.69  22.51  180.0 
4  10  25  57.87  6.19  7.07  180.0 
4  10  27  68.45  5.99  8.61  0.0 
4  10  29  33.13  5.88  5.72  180.0 
4  10  30  10.79  5.34  4.18  180.0 
4  10  33  104.11  9.82  10.05  180.0 
4  11  0  118.92  4.64  10.93  180.0 
4  11  1  102.27  4.11  10.31  0.0 
4  11  2  119.16  4.52  10.79  0.0 
4  11  4  61.58  3.17  7.99  180.0 
4  11  5  130.75  5.56  11.59  180.0 
4  11  8  118.54  5.51  10.62  180.0 
4  11  9  109.96  5.61  10.76  0.0 
4  11  11  695.99  22.22  25.92  180.0 
4  11  12  177.97  6.89  13.05  180.0 
4  11  14  61.20  3.93  7.64  0.0 
4  11  15  122.37  5.69  10.98  180.0 
4  11  16  172.56  7.21  12.96  0.0 
4  11  19  64.64  5.12  8.57  180.0 
4  11  21  58.01  5.20  7.65  0.0 
4  11  23  71.04  7.13  8.94  180.0 
4  11  24  152.63  8.62  12.53  180.0 
4  11  26  16.31  5.87  4.52  0.0 
4  11  27  69.87  7.10  8.41  0.0 
4  11  29  66.05  7.74  9.30  180.0 
4  11  32  12.98  5.65  4.28  0.0 
4  12  0  415.28  12.55  20.13  0.0 
4  12  1  154.11  5.64  12.72  180.0 
4  12  2  94.20  4.31  9.93  180.0 
4  12  3  1930.71  46.69  43.30  0.0 
4  12  4  38.08  3.28  6.22  0.0 
4  12  5  11.85  3.47  3.77  180.0 
4  12  6  214.06  8.09  14.51  180.0 
4  12  7  214.14  8.00  14.56  180.0 
4  12  8  16.89  2.73  4.35  0.0 
4  12  9  29.35  3.90  5.65  0.0 
4  12  10  43.36  3.68  7.00  0.0 
4  12  11  166.68  7.61  12.67  180.0 
4  12  12  13.92  3.08  3.13  0.0 
4  12  13  798.99  21.86  27.10  0.0 
4  12  14  39.57  4.02  6.21  0.0 
4  12  16  8.51  3.66  3.62  180.0 
4  12  17  117.03  6.70  11.09  180.0 
4  12  18  117.93  6.53  11.39  0.0 
4  12  19  69.00  5.55  8.81  0.0 
4  12  20  83.77  6.10  9.70  0.0 
4  12  21  45.63  5.07  7.30  0.0 
4  12  23  20.83  5.34  5.34  180.0 
4  12  24  17.80  6.51  5.25  180.0 
4  12  25  23.28  5.67  4.65  180.0 
4  12  28  53.33  7.13  7.55  180.0 
4  12  29  273.73  16.51  16.44  0.0 
4  12  31  216.98  14.54  14.01  180.0 
4  13  0  57.66  3.50  8.05  180.0 
4  13  1  165.25  6.18  12.52  0.0 
4  13  2  46.71  4.49  7.17  180.0 
4  13  3  10.25  2.96  2.47  180.0 
4  13  5  32.48  3.49  6.17  0.0 
4  13  7  166.78  7.80  13.05  0.0 
4  13  10  96.76  7.72  9.70  180.0 
4  13  11  71.58  4.89  8.51  180.0 
4  13  12  28.50  3.77  5.39  180.0 
4  13  13  9.97  3.52  3.62  0.0 
4  13  14  205.98  8.59  13.84  0.0 
4  13  15  815.05  25.58  27.99  0.0 
4  13  17  85.40  5.99  9.85  180.0 
4  13  18  21.52  5.17  5.76  180.0 
4  13  19  53.96  5.48  7.77  0.0 
4  13  20  109.76  7.36  10.31  0.0 
4  13  23  35.93  6.29  6.13  0.0 
4  13  26  64.81  8.00  8.15  0.0 
4  13  28  44.66  8.53  7.16  0.0 
4  13  29  27.44  6.30  5.18  0.0 
4  13  30  15.71  6.25  3.86  180.0 
4  14  1  289.24  9.94  16.90  0.0 
4  14  2  209.85  8.77  14.46  0.0 
4  14  4  228.32  9.21  15.07  180.0 
4  14  5  126.04  6.39  11.44  0.0 
4  14  7  78.18  5.84  9.14  180.0 
4  14  8  43.09  4.45  6.39  0.0 
4  14  11  251.80  11.08  16.10  0.0 
4  14  12  127.62  7.06  11.97  180.0 
4  14  15  19.98  4.08  4.18  0.0 
4  14  16  60.24  5.34  7.96  180.0 
4  14  17  495.24  19.77  21.93  180.0 
4  14  20  21.48  6.15  5.23  0.0 
4  14  24  48.68  7.26  6.77  180.0 
4  14  25  143.97  12.93  11.97  180.0 
4  14  27  266.26  15.28  16.29  0.0 
4  15  0  58.75  4.79  7.72  180.0 
4  15  2  134.84  6.75  11.76  0.0 
4  15  3  192.63  8.50  14.07  180.0 
4  15  4  94.17  6.05  9.83  0.0 
4  15  5  31.14  4.09  6.04  0.0 
4  15  6  30.22  4.28  5.50  180.0 
4  15  7  42.49  6.03  7.17  180.0 
4  15  8  61.80  5.31  8.59  180.0 
4  15  9  190.28  9.10  13.44  180.0 
4  15  10  333.49  13.20  18.68  180.0 
4  15  11  601.62  19.55  24.09  180.0 
4  15  12  86.04  6.58  9.19  180.0 
4  15  13  29.76  5.34  6.20  0.0 
4  15  14  21.25  4.50  4.80  0.0 
4  15  15  256.93  11.86  15.65  0.0 
4  15  17  17.98  6.27  5.25  180.0 
4  15  18  39.46  7.02  6.85  0.0 
4  15  19  163.28  10.77  12.67  180.0 
4  15  20  148.02  10.84  12.34  0.0 
4  15  23  40.39  7.32  7.12  180.0 
4  15  27  175.29  15.31  13.04  180.0 
4  15  28  28.45  7.02  5.27  0.0 
4  16  3  196.94  9.50  14.72  0.0 
4  16  4  27.90  4.43  5.99  180.0 
4  16  5  34.76  4.72  5.98  0.0 
4  16  7  255.11  11.44  15.83  0.0 
4  16  8  344.21  13.84  18.57  0.0 
4  16  9  10.88  4.58  3.31  0.0 
4  16  10  36.45  5.57  6.71  0.0 
4  16  11  145.67  8.52  12.46  0.0 
4  16  15  8.98  4.51  3.57  180.0 
4  16  18  89.83  9.54  9.69  180.0 
4  16  19  19.61  7.79  4.98  180.0 
4  16  20  145.39  11.54  11.25  0.0 
4  16  21  107.80  10.65  10.68  0.0 
4  16  23  186.18  16.79  13.71  180.0 
4  16  24  28.25  7.31  6.00  0.0 
4  16  26  60.11  11.04  7.53  180.0 
4  17  3  239.75  12.67  15.21  0.0 
4  17  4  20.35  6.85  6.41  180.0 
4  17  6  12.09  5.35  3.69  180.0 
4  17  7  908.68  29.76  29.63  0.0 
4  17  8  421.18  16.42  20.14  180.0 
4  17  9  67.87  8.88  8.67  180.0 
4  17  11  63.04  6.37  8.08  180.0 
4  17  12  13.66  5.68  3.93  0.0 
4  17  14  16.05  6.16  5.08  180.0 
4  17  15  58.22  7.02  7.43  0.0 
4  17  16  18.11  7.49  4.54  0.0 
4  17  17  63.15  7.71  7.55  180.0 
4  17  18  30.23  7.13  5.19  180.0 
4  17  19  27.51  5.90  5.01  180.0 
4  17  20  28.29  6.54  5.97  0.0 
4  17  22  19.21  7.28  6.95  0.0 
4  17  23  299.69  21.03  15.31  0.0 
4  17  24  87.99  10.71  8.89  180.0 
4  18  2  109.32  10.82  10.31  180.0 
4  18  4  72.62  10.89  7.80  180.0 
4  18  6  29.25  8.95  5.71  180.0 
4  18  9  23.79  7.57  5.13  0.0 
4  18  14  88.97  9.03  9.27  0.0 
4  18  17  36.87  7.60  6.06  0.0 
4  18  18  25.05  6.11  5.39  0.0 
4  19  2  48.59  11.57  7.96  180.0 
4  19  5  109.09  13.24  10.45  0.0 
4  19  6  94.32  12.66  10.42  180.0 
4  19  10  14.21  6.92  3.64  0.0 
4  19  11  342.11  18.74  17.92  180.0 
4  19  12  174.28  15.61  12.44  0.0 
4  19  14  35.24  6.95  5.85  180.0 
4  19  15  62.44  8.09  7.61  180.0 
4  19  17  62.00  7.75  8.12  180.0 
4  19  18  14.84  6.22  3.60  180.0 
4  20  0  23.80  10.21  6.38  180.0 
4  20  2  65.51  14.90  7.41  0.0 
4  20  7  20.24  9.15  4.17  180.0 
4  20  10  24.00  9.19  5.13  180.0 
4  20  11  80.12  9.97  9.00  0.0 
4  20  12  28.86  7.95  4.21  0.0 
4  20  13  84.36  10.26  9.00  180.0 
4  20  15  21.97  7.07  4.24  0.0 
4  21  5  22.31  10.46  5.20  0.0 
4  21  7  40.44  9.73  7.30  180.0 
4  21  8  41.58  10.39  6.04  180.0 
4  21  9  27.87  13.94  6.08  180.0 
5  0  0  300.15  12.91  16.63  180.0 
5  0  4  2643.94  66.85  51.07  0.0 
5  0  6  1532.99  43.85  39.46  0.0 
5  0  8  325.61  12.56  17.81  0.0 
5  0  10  369.54  12.58  18.83  180.0 
5  0  12  335.11  10.55  18.69  0.0 
5  0  14  861.37  22.85  29.14  180.0 
5  0  16  86.01  4.37  9.56  0.0 
5  0  18  212.71  7.52  14.44  0.0 
5  0  20  10.22  2.64  2.87  180.0 
5  0  24  40.76  5.17  6.42  0.0 
5  0  28  622.67  28.80  24.49  180.0 
5  0  30  116.02  10.31  10.95  180.0 
5  0  32  139.45  11.61  12.26  180.0 
5  0  36  101.15  20.17  10.78  0.0 
5  1  0  21.35  2.71  4.75  0.0 
5  1  1  155.38  6.88  12.45  180.0 
5  1  2  9.45  2.69  3.23  0.0 
5  1  3  2855.31  68.11  52.03  0.0 
5  1  4  201.20  8.32  14.20  0.0 
5  1  5  318.09  11.57  18.01  0.0 
5  1  6  1392.95  36.27  36.93  180.0 
5  1  7  1005.65  26.49  31.41  180.0 
5  1  8  819.18  20.63  27.92  0.0 
5  1  9  1780.41  42.13  41.54  180.0 
5  1  10  64.38  3.08  7.85  180.0 
5  1  11  2000.43  46.60  44.37  0.0 
5  1  12  713.38  17.91  26.50  0.0 
5  1  13  31.70  1.98  5.49  180.0 
5  1  14  4.31  1.55  2.58  0.0 
5  1  15  2462.97  57.00  49.55  180.0 
5  1  17  637.23  15.86  25.29  0.0 
5  1  18  87.43  3.51  9.47  0.0 
5  1  19  575.68  14.66  24.05  0.0 
5  1  20  104.65  4.12  10.41  180.0 
5  1  24  27.34  3.46  4.95  0.0 
5  1  26  42.41  4.46  7.39  0.0 
5  1  27  29.71  4.00  5.35  0.0 
5  1  28  704.98  21.06  26.16  0.0 
5  1  29  460.34  15.65  21.15  0.0 
5  1  30  10.22  4.39  3.92  0.0 
5  1  31  21.21  4.83  5.90  0.0 
5  1  32  49.92  5.78  7.57  0.0 
5  1  33  19.66  4.94  5.58  180.0 
5  1  36  41.83  13.85  6.50  180.0 
5  2  0  2151.04  51.77  46.45  0.0 
5  2  1  13915.85  311.23  116.21  180.0 
5  2  2  262.40  10.11  16.46  0.0 
5  2  3  914.79  25.20  30.27  180.0 
5  2  4  243.01  9.40  15.87  0.0 
5  2  5  3615.78  85.19  59.36  0.0 
5  2  6  1073.12  29.79  32.79  0.0 
5  2  8  744.35  18.73  26.54  180.0 
5  2  9  371.13  10.32  19.25  0.0 
5  2  10  127.93  4.61  11.27  180.0 
5  2  12  56.69  3.08  7.72  0.0 
5  2  13  132.81  4.93  11.56  0.0 
5  2  14  305.07  8.53  17.59  180.0 
5  2  15  865.43  21.90  29.37  180.0 
5  2  16  136.69  4.64  11.56  0.0 
5  2  17  54.02  3.17  7.71  180.0 
5  2  18  535.47  14.41  22.86  0.0 
5  2  19  45.83  3.52  7.33  0.0 
5  2  20  300.46  8.86  17.28  180.0 
5  2  21  607.73  16.91  24.34  0.0 
5  2  22  24.09  2.75  4.68  180.0 
5  2  23  66.94  4.33  8.06  0.0 
5  2  24  25.46  3.20  5.30  0.0 
5  2  25  71.92  5.19  8.71  0.0 
5  2  26  129.69  6.52  11.32  180.0 
5  2  28  26.13  4.20  6.10  180.0 
5  2  29  224.42  10.13  14.97  180.0 
5  2  30  29.83  4.96  6.20  180.0 
5  2  32  20.76  6.79  4.61  180.0 
5  2  33  132.93  10.17  11.72  180.0 
5  3  0  329.53  11.02  18.25  180.0 
5  3  1  1219.01  31.95  34.23  180.0 
5  3  2  87.54  5.02  8.94  0.0 
5  3  3  39.71  3.45  6.39  180.0 
5  3  4  369.15  12.10  19.33  0.0 
5  3  5  79.30  5.96  9.09  0.0 
5  3  6  28.30  2.75  5.54  180.0 
5  3  7  1161.55  28.01  33.98  180.0 
5  3  8  333.51  9.36  18.19  180.0 
5  3  9  14.45  1.81  3.98  0.0 
5  3  10  404.07  10.98  20.27  0.0 
5  3  11  108.28  4.12  10.65  0.0 
5  3  12  112.12  4.16  10.85  180.0 
5  3  13  195.23  6.00  14.20  0.0 
5  3  14  460.08  12.15  21.11  180.0 
5  3  15  706.18  17.52  26.73  180.0 
5  3  16  334.89  9.91  18.57  180.0 
5  3  17  10.05  2.38  3.48  180.0 
5  3  18  9.90  2.16  3.68  0.0 
5  3  19  120.51  5.87  11.23  0.0 
5  3  20  301.14  9.06  17.16  180.0 
5  3  21  165.85  6.40  12.91  180.0 
5  3  22  66.67  4.16  7.84  180.0 
5  3  23  131.58  7.05  11.21  180.0 
5  3  24  357.22  11.39  18.84  180.0 
5  3  25  50.47  4.09  6.92  180.0 
5  3  26  113.79  5.90  11.25  0.0 
5  3  27  29.59  3.97  6.24  0.0 
5  3  29  269.36  12.03  16.58  0.0 
5  3  30  43.35  5.66  6.71  180.0 
5  3  31  151.57  9.60  12.31  0.0 
5  3  33  31.98  7.46  5.75  0.0 
5  3  35  15.93  7.87  4.40  180.0 
5  4  0  11.97  3.49  3.98  180.0 
5  4  1  1331.99  35.23  36.48  180.0 
5  4  2  376.48  13.02  19.34  180.0 
5  4  3  399.58  12.72  19.99  0.0 
5  4  5  1182.24  28.98  34.21  0.0 
5  4  6  242.49  7.38  15.75  180.0 
5  4  7  349.08  9.59  18.40  0.0 
5  4  8  553.19  14.22  23.49  180.0 
5  4  9  72.24  3.19  8.59  180.0 
5  4  11  24.14  2.27  4.63  0.0 
5  4  12  36.83  2.75  5.96  180.0 
5  4  13  96.86  3.91  10.15  0.0 
5  4  14  164.66  5.54  12.88  0.0 
5  4  15  89.58  4.35  9.90  180.0 
5  4  16  33.65  2.39  5.99  180.0 
5  4  17  251.70  7.72  16.18  180.0 
5  4  18  369.38  10.39  19.30  0.0 
5  4  19  359.09  10.28  19.14  0.0 
5  4  20  505.58  13.88  22.36  180.0 
5  4  22  19.67  3.02  4.54  180.0 
5  4  23  25.47  3.58  5.07  0.0 
5  4  24  102.55  6.29  10.30  0.0 
5  4  25  153.47  7.24  12.60  180.0 
5  4  26  93.30  5.90  10.22  180.0 
5  4  27  11.60  4.00  4.32  180.0 
5  4  28  78.28  6.12  9.59  0.0 
5  4  29  28.87  4.59  6.10  0.0 
5  4  31  37.23  6.30  5.95  180.0 
5  4  33  257.16  13.79  15.77  0.0 
5  4  34  42.49  7.74  6.47  180.0 
5  4  37  107.35  11.07  10.68  180.0 
5  5  0  58.02  3.50  7.88  180.0 
5  5  1  824.18  20.49  28.53  0.0 
5  5  2  1754.24  41.25  41.48  180.0 
5  5  3  1184.61  28.54  34.21  180.0 
5  5  4  893.97  22.22  30.16  0.0 
5  5  6  143.70  5.05  11.90  180.0 
5  5  7  158.83  5.15  13.02  0.0 
5  5  8  100.48  3.78  10.19  180.0 
5  5  9  13.04  1.79  3.68  0.0 
5  5  10  283.09  8.15  16.70  0.0 
5  5  11  656.54  16.62  25.93  0.0 
5  5  13  14.25  2.33  3.69  0.0 
5  5  14  188.58  6.41  13.89  180.0 
5  5  15  359.68  10.28  19.04  0.0 
5  5  16  17.79  2.75  3.81  0.0 
5  5  17  24.27  2.63  4.79  180.0 
5  5  18  497.11  13.92  22.08  0.0 
5  5  19  12.89  2.48  3.69  0.0 
5  5  20  792.84  20.85  27.68  0.0 
5  5  21  18.99  3.45  4.51  180.0 
5  5  22  493.47  15.00  22.17  180.0 
5  5  23  81.55  5.25  9.40  0.0 
5  5  24  72.69  5.18  8.74  0.0 
5  5  25  104.79  6.26  10.26  180.0 
5  5  27  10.93  3.92  4.26  0.0 
5  5  28  143.08  8.03  12.43  180.0 
5  5  31  94.97  7.90  10.38  0.0 
5  5  34  176.86  11.66  13.12  0.0 
5  6  0  8.53  1.35  3.47  0.0 
5  6  1  44.32  2.43  6.76  180.0 
5  6  2  40.27  2.39  6.48  180.0 
5  6  3  78.63  3.39  9.07  0.0 
5  6  4  488.55  12.76  22.18  0.0 
5  6  5  772.36  19.44  27.48  0.0 
5  6  6  278.91  8.11  17.18  0.0 
5  6  8  501.62  13.99  22.33  0.0 
5  6  9  201.29  6.14  14.38  180.0 
5  6  10  23.65  2.48  5.58  180.0 
5  6  12  39.04  2.41  6.51  0.0 
5  6  13  396.97  11.09  20.23  180.0 
5  6  16  29.44  3.11  5.89  0.0 
5  6  17  13.05  2.39  3.75  180.0 
5  6  18  81.32  4.10  8.83  180.0 
5  6  19  138.24  5.71  11.72  0.0 
5  6  20  80.75  4.64  8.87  0.0 
5  6  21  406.68  12.51  19.75  0.0 
5  6  23  40.89  4.09  6.97  180.0 
5  6  24  19.42  3.75  4.03  180.0 
5  6  28  137.80  8.63  12.11  180.0 
5  6  30  31.48  4.55  5.80  180.0 
5  6  33  156.19  11.34  12.72  0.0 
5  7  0  204.93  6.50  14.27  180.0 
5  7  1  1232.46  29.33  35.08  180.0 
5  7  2  41.41  2.30  6.32  0.0 
5  7  3  1036.69  24.96  31.86  180.0 
5  7  4  683.28  17.15  26.13  180.0 
5  7  5  2244.55  51.99  46.85  180.0 
5  7  6  311.63  8.58  17.50  180.0 
5  7  8  346.93  9.49  18.82  180.0 
5  7  9  489.06  12.64  22.13  0.0 
5  7  11  546.04  14.03  23.13  180.0 
5  7  13  8.00  2.16  3.39  180.0 
5  7  15  111.58  4.76  10.60  180.0 
5  7  16  55.05  3.32  7.69  180.0 
5  7  17  116.59  5.10  10.89  180.0 
5  7  18  264.65  8.43  15.98  0.0 
5  7  19  1118.81  28.11  32.53  180.0 
5  7  21  164.25  6.77  12.70  0.0 
5  7  22  883.21  23.70  28.84  180.0 
5  7  23  485.63  18.01  21.91  0.0 
5  7  24  14.57  3.72  4.54  0.0 
5  7  25  495.94  17.41  22.29  0.0 
5  7  26  122.79  6.97  11.36  180.0 
5  7  27  40.33  5.10  6.39  180.0 
5  7  28  20.71  4.33  4.84  0.0 
5  7  29  30.99  4.51  6.00  0.0 
5  7  30  52.91  5.39  7.52  180.0 
5  7  32  94.87  7.29  9.97  0.0 
5  7  33  23.71  6.86  5.71  180.0 
5  7  34  78.10  7.63  8.74  0.0 
5  8  0  214.20  6.96  14.51  0.0 
5  8  1  79.80  4.03  8.89  180.0 
5  8  3  226.18  6.93  15.14  0.0 
5  8  4  68.92  3.73  8.63  180.0 
5  8  6  985.32  24.33  31.43  0.0 
5  8  7  7.74  2.01  2.71  0.0 
5  8  8  44.56  3.13  6.64  180.0 
5  8  9  628.25  15.97  24.87  0.0 
5  8  10  167.89  6.34  13.36  180.0 
5  8  11  25.58  2.23  5.27  0.0 
5  8  12  348.67  9.57  18.64  180.0 
5  8  13  72.61  4.11  8.90  0.0 
5  8  15  62.78  4.55  8.54  180.0 
5  8  16  51.06  3.27  7.41  0.0 
5  8  17  14.36  3.03  4.15  0.0 
5  8  18  148.67  6.27  11.95  180.0 
5  8  19  331.66  14.06  18.35  0.0 
5  8  20  154.53  6.55  12.24  0.0 
5  8  21  110.01  5.82  10.08  180.0 
5  8  22  29.43  4.98  6.40  0.0 
5  8  23  19.87  3.88  4.48  0.0 
5  8  24  156.71  9.32  12.69  180.0 
5  8  25  377.18  13.81  19.49  0.0 
5  8  28  506.12  19.43  21.72  180.0 
5  8  29  43.83  4.97  6.88  180.0 
5  8  30  18.30  4.42  4.57  180.0 
5  8  33  14.93  5.10  4.01  180.0 
5  9  0  696.31  18.09  26.41  0.0 
5  9  1  46.85  2.95  7.09  180.0 
5  9  2  103.51  3.98  10.33  0.0 
5  9  3  15.20  1.88  4.00  180.0 
5  9  5  273.38  8.11  16.61  180.0 
5  9  6  147.91  5.13  12.41  180.0 
5  9  7  848.28  21.65  29.33  0.0 
5  9  8  395.88  11.09  19.98  0.0 
5  9  9  204.32  6.64  14.37  0.0 
5  9  10  33.48  2.63  5.93  180.0 
5  9  11  4.70  2.19  2.28  180.0 
5  9  13  96.94  4.64  9.54  180.0 
5  9  14  99.14  5.29  9.69  180.0 
5  9  15  480.70  14.02  21.81  0.0 
5  9  16  46.57  3.45  6.98  180.0 
5  9  17  35.01  3.18  5.72  180.0 
5  9  18  7.91  3.81  3.01  180.0 
5  9  19  209.85  7.93  13.91  180.0 
5  9  20  331.46  10.97  17.81  180.0 
5  9  21  67.01  5.36  8.88  0.0 
5  9  22  18.32  3.53  4.49  0.0 
5  9  23  243.57  12.17  15.60  0.0 
5  9  24  271.82  11.41  16.20  180.0 
5  9  25  80.66  5.84  9.58  0.0 
5  9  26  306.43  12.40  17.77  0.0 
5  9  27  47.72  5.12  7.87  180.0 
5  9  28  62.30  7.13  8.13  180.0 
5  9  29  62.82  5.77  8.62  180.0 
5  9  32  24.07  5.22  4.91  0.0 
5  10  0  4.56  2.08  3.02  0.0 
5  10  1  103.99  4.27  10.30  0.0 
5  10  2  210.88  7.04  14.47  180.0 
5  10  4  37.81  2.68  6.64  0.0 
5  10  5  658.53  16.95  25.77  180.0 
5  10  6  233.52  7.56  15.11  180.0 
5  10  7  38.74  2.77  6.48  180.0 
5  10  8  844.68  22.52  28.63  0.0 
5  10  9  542.35  14.57  22.83  0.0 
5  10  10  7.45  2.30  2.89  180.0 
5  10  11  12.07  2.99  4.11  0.0 
5  10  12  7.28  3.07  4.08  180.0 
5  10  13  6.66  3.13  2.47  0.0 
5  10  14  296.27  9.26  17.01  0.0 
5  10  15  140.13  6.86  11.60  180.0 
5  10  16  27.75  3.98  6.09  0.0 
5  10  17  119.85  8.12  10.79  0.0 
5  10  18  50.62  4.46  7.36  180.0 
5  10  19  41.96  4.75  6.65  0.0 
5  10  20  45.46  5.51  7.00  180.0 
5  10  21  749.72  23.77  27.06  180.0 
5  10  23  20.35  5.27  4.38  0.0 
5  10  24  347.62  13.43  18.51  0.0 
5  10  25  448.57  17.24  21.00  0.0 
5  10  27  95.95  7.70  9.32  0.0 
5  10  29  64.93  7.14  8.15  180.0 
5  10  31  42.44  7.46  7.09  180.0 
5  10  33  117.18  10.15  10.05  180.0 
5  10  34  15.86  7.18  4.48  180.0 
5  11  1  762.27  19.38  27.76  0.0 
5  11  3  1891.05  45.21  43.36  180.0 
5  11  4  406.37  11.35  20.24  180.0 
5  11  5  238.48  7.78  15.44  0.0 
5  11  6  247.92  8.24  15.95  180.0 
5  11  7  151.01  6.02  12.37  180.0 
5  11  8  155.15  6.68  12.47  0.0 
5  11  9  81.17  4.30  9.29  0.0 
5  11  11  290.51  9.39  16.61  180.0 
5  11  12  29.36  3.05  6.05  180.0 
5  11  13  7.54  3.50  3.94  180.0 
5  11  14  23.15  3.25  5.27  0.0 
5  11  15  490.01  14.46  21.33  0.0 
5  11  16  53.54  4.46  7.31  180.0 
5  11  21  42.56  4.87  6.84  180.0 
5  11  22  161.59  8.52  12.88  180.0 
5  11  23  31.19  5.11  5.97  180.0 
5  11  24  174.68  9.69  13.08  0.0 
5  11  29  61.05  7.58  8.16  180.0 
5  11  31  168.57  12.04  13.14  0.0 
5  11  33  44.54  7.04  7.30  0.0 
5  12  0  169.54  6.17  13.19  0.0 
5  12  1  2929.78  68.41  53.29  0.0 
5  12  2  182.83  6.53  13.53  180.0 
5  12  3  134.85  5.37  11.67  0.0 
5  12  4  277.59  9.89  16.71  180.0 
5  12  5  138.82  6.44  12.06  180.0 
5  12  7  29.92  3.52  5.35  0.0 
5  12  8  57.41  4.77  7.64  180.0 
5  12  9  257.41  9.17  16.00  0.0 
5  12  10  51.98  4.34  7.36  0.0 
5  12  12  540.50  19.66  22.67  180.0 
5  12  13  247.49  9.32  14.98  180.0 
5  12  14  77.30  5.13  9.24  0.0 
5  12  16  64.66  6.83  8.48  0.0 
5  12  17  699.87  24.54  25.77  0.0 
5  12  20  564.90  21.54  22.85  180.0 
5  12  23  37.58  5.67  6.49  180.0 
5  12  24  110.64  8.27  10.78  0.0 
5  12  25  387.45  16.52  19.58  0.0 
5  12  27  137.42  9.77  11.55  0.0 
5  13  0  134.41  5.80  11.38  0.0 
5  13  1  404.39  11.89  20.28  180.0 
5  13  2  13.20  2.56  4.23  0.0 
5  13  3  94.71  5.43  9.87  0.0 
5  13  4  286.81  10.54  16.90  180.0 
5  13  5  173.35  7.30  13.10  180.0 
5  13  7  60.03  4.53  7.98  0.0 
5  13  8  80.27  5.14  9.01  180.0 
5  13  9  26.63  3.78  5.55  0.0 
5  13  10  10.94  3.59  3.74  0.0 
5  13  11  16.59  3.99  4.51  0.0 
5  13  12  60.68  5.27  8.34  180.0 
5  13  18  33.07  4.89  6.92  0.0 
5  13  21  175.36  11.35  13.49  180.0 
5  13  22  176.64  11.59  13.31  180.0 
5  13  25  71.72  8.14  8.96  0.0 
5  13  26  18.37  6.36  5.18  180.0 
5  13  28  175.18  13.01  12.66  180.0 
5  13  29  20.73  7.66  4.25  0.0 
5  14  0  118.40  6.08  10.90  0.0 
5  14  1  853.26  23.36  27.96  0.0 
5  14  2  68.80  5.12  8.05  180.0 
5  14  3  52.27  6.57  7.30  0.0 
5  14  4  51.09  4.78  7.19  180.0 
5  14  5  635.16  19.08  24.24  180.0 
5  14  6  423.74  14.28  20.04  0.0 
5  14  7  37.20  4.34  6.22  0.0 
5  14  8  47.85  4.67  7.27  0.0 
5  14  9  18.96  4.06  5.35  0.0 
5  14  10  16.84  3.93  5.46  0.0 
5  14  12  58.04  5.41  8.36  180.0 
5  14  13  292.15  12.58  16.72  180.0 
5  14  14  19.89  4.20  5.27  180.0 
5  14  15  80.49  6.21  9.28  0.0 
5  14  16  482.37  17.68  21.43  0.0 
5  14  18  39.82  5.86  6.81  180.0 
5  14  19  138.61  9.43  11.51  0.0 
5  14  20  20.10  5.49  5.11  180.0 
5  14  21  403.50  17.58  19.62  180.0 
5  14  22  30.06  6.11  6.28  180.0 
5  14  23  37.72  9.59  5.90  180.0 
5  14  24  61.34  8.17  7.54  0.0 
5  14  26  30.19  7.09  5.59  0.0 
5  14  28  311.44  19.82  17.02  180.0 
5  14  29  19.47  6.64  4.13  0.0 
5  15  0  164.63  8.25  13.24  0.0 
5  15  1  153.31  9.60  12.47  0.0 
5  15  2  218.21  10.85  14.42  0.0 
5  15  4  143.36  7.88  12.30  180.0 
5  15  5  135.52  7.60  12.46  0.0 
5  15  6  116.09  7.84  10.92  180.0 
5  15  7  153.44  8.64  12.73  180.0
[truncated: 165,149 more chars]
