# Supplementary material for: Anharmonicity and isomorphic phase transition: a multi-temperature X-ray single-crystal and powder diffraction study of 1-(2′-aminophenyl)-2-methyl-4-nitroimidazole
Source: IUCrJ. 2014 Feb 28;1(Pt 2):110–8. doi: 10.1107/S2052252514002838 (PMC4062092; doi:10.1107/S2052252514002838)
Supplement: Supplementary file 3 [file m-01-00110-I_35Ksup3.fcf]

#
# fcf, LIST 6 option, 
# written by MOPRO.11
#
#data_mol

_data_I_35K
_shelx_title ' written by MoPro.11'
_shelx_refln_list_code        6
_shelx_F_calc_maximum      132.58
_exptl_crystal_F_000       912.00
_reflns_d_resolution_high  0.5697

loop_
 _symmetry_equiv_pos_as_xyz
'x, y, z'
'-x, y+1/2, -z+1/2'
'-x, -y, -z'
'x, -y-1/2, z-1/2'

_cell_length_a    10.9784
_cell_length_b    10.0056
_cell_length_c    18.4881
_cell_angle_alpha  90.000
_cell_angle_beta   97.223
_cell_angle_gamma  90.000


loop_
 _refln_index_h
 _refln_index_k
 _refln_index_l
 _refln_F_squared_meas
 _refln_F_squared_sigma
 _refln_F_calc
 _refln_phase_calc
-19  1  8  6.425  3.213  2.646  180.0 
-19  2  6  169.743  8.542  13.081  180.0 
-18  0  8  124.978  5.874  11.515  180.0 
-18  0  10  669.876  20.883  25.500  0.0 
-18  0  12  37.944  6.148  6.243  0.0 
-18  0  14  1679.329  67.195  40.452  0.0 
-18  1  4  16.702  3.718  4.268  0.0 
-18  1  5  98.544  5.210  9.994  180.0 
-18  1  7  22.187  4.587  4.605  0.0 
-18  1  8  36.318  5.327  5.851  0.0 
-18  1  9  24.846  5.412  5.547  0.0 
-18  1  10  16.052  3.760  4.110  0.0 
-18  1  11  52.941  6.478  6.967  180.0 
-18  1  12  176.200  6.923  12.662  0.0 
-18  1  13  9.398  2.877  3.320  180.0 
-18  2  1  15.129  2.899  3.869  180.0 
-18  2  2  89.671  5.623  8.953  180.0 
-18  2  3  11.458  3.042  3.596  180.0 
-18  2  4  25.224  4.726  5.108  0.0 
-18  2  5  496.212  15.508  23.071  0.0 
-18  2  7  51.591  5.884  7.367  0.0 
-18  2  8  44.096  6.178  6.820  0.0 
-18  2  10  469.323  16.939  21.470  180.0 
-18  2  11  54.659  7.174  7.295  180.0 
-18  2  12  326.703  14.092  17.843  0.0 
-18  2  13  4.949  3.830  2.663  180.0 
-18  2  14  3.982  2.699  2.035  0.0 
-18  3  1  135.489  7.437  11.531  0.0 
-18  3  2  262.531  10.250  15.967  180.0 
-18  3  4  110.470  7.033  10.311  0.0 
-18  3  5  3.603  2.782  2.328  180.0 
-18  3  7  9.386  4.000  3.035  180.0 
-18  3  8  111.969  8.173  11.125  180.0 
-18  3  9  5.689  3.726  1.804  0.0 
-18  3  11  31.962  7.463  6.480  180.0 
-18  3  12  143.707  10.325  12.098  0.0 
-18  3  13  301.206  15.005  16.709  180.0 
-18  4  1  95.255  7.470  9.603  180.0 
-18  4  2  238.462  10.761  15.086  0.0 
-18  4  3  27.816  6.122  5.668  180.0 
-18  4  4  5.504  3.559  2.703  0.0 
-18  4  5  62.841  6.896  8.799  0.0 
-18  4  6  101.687  7.980  11.031  0.0 
-18  4  7  148.858  9.562  12.508  0.0 
-18  4  8  9.453  4.590  3.257  0.0 
-18  4  9  344.679  15.181  18.670  180.0 
-18  4  10  165.252  10.907  12.859  180.0 
-18  4  11  27.387  8.223  5.671  0.0 
-18  4  12  78.012  9.506  8.139  0.0 
-18  5  1  19.176  4.666  4.802  0.0 
-18  5  2  29.644  7.099  6.051  0.0 
-18  5  3  137.408  9.402  12.106  0.0 
-18  5  5  78.875  8.332  9.832  180.0 
-18  5  6  202.935  11.564  15.320  0.0 
-18  5  7  203.251  12.010  15.589  0.0 
-18  5  8  898.975  35.149  29.656  180.0 
-18  5  9  53.838  8.966  6.330  180.0 
-18  5  10  9.059  5.253  3.252  180.0 
-18  6  3  126.100  10.261  12.060  180.0 
-18  6  4  28.422  5.781  6.251  180.0 
-18  6  5  224.897  13.030  15.733  0.0 
-17  0  6  60.422  3.802  7.300  180.0 
-17  0  8  147.285  5.970  12.213  0.0 
-17  0  10  77.683  5.438  8.817  180.0 
-17  0  12  154.764  7.546  12.274  180.0 
-17  0  14  20.002  4.046  4.750  180.0 
-17  0  16  94.811  8.176  9.482  0.0 
-17  0  18  22.051  5.417  4.338  180.0 
-17  1  1  93.131  4.013  9.489  180.0 
-17  1  2  6.619  2.102  2.585  0.0 
-17  1  3  13.108  2.264  3.694  0.0 
-17  1  4  57.370  4.028  8.105  180.0 
-17  1  5  356.525  9.745  18.715  0.0 
-17  1  6  137.807  5.815  11.521  180.0 
-17  1  7  65.250  4.760  7.960  0.0 
-17  1  8  47.854  4.913  7.188  0.0 
-17  1  9  49.639  3.337  6.995  180.0 
-17  1  10  262.656  8.513  16.098  180.0 
-17  1  11  522.082  19.338  22.314  180.0 
-17  1  12  289.041  13.000  16.390  0.0 
-17  1  13  261.485  8.459  15.612  180.0 
-17  1  14  87.779  5.301  9.158  0.0 
-17  1  15  169.837  22.709  12.982  0.0 
-17  1  16  186.452  7.864  13.874  0.0 
-17  1  17  4.411  2.909  2.347  180.0 
-17  1  18  26.713  8.392  5.400  0.0 
-17  2  1  54.289  4.313  6.875  0.0 
-17  2  3  15.685  2.706  3.826  0.0 
-17  2  4  103.664  5.365  11.015  0.0 
-17  2  5  806.903  22.823  27.820  0.0 
-17  2  7  121.116  6.189  11.228  180.0 
-17  2  8  21.514  3.367  4.502  0.0 
-17  2  10  227.990  6.851  14.640  0.0 
-17  2  11  357.228  10.006  18.365  180.0 
-17  2  12  87.216  9.115  9.278  180.0 
-17  2  13  43.519  4.374  6.893  180.0 
-17  2  14  211.473  13.515  14.375  0.0 
-17  2  15  579.034  69.194  24.218  0.0 
-17  2  17  38.024  5.471  6.189  180.0 
-17  2  18  32.370  5.803  6.300  0.0 
-17  3  1  436.949  13.080  20.955  180.0 
-17  3  2  7.965  2.766  3.414  0.0 
-17  3  3  136.737  6.544  12.212  0.0 
-17  3  4  516.055  15.293  22.791  180.0 
-17  3  5  51.433  5.331  6.913  180.0 
-17  3  7  61.636  5.841  7.627  0.0 
-17  3  8  147.352  7.715  12.207  180.0 
-17  3  9  3.715  2.844  1.899  180.0 
-17  3  10  26.411  4.195  5.967  180.0 
-17  3  11  268.143  11.487  16.267  180.0 
-17  3  12  430.167  12.233  20.144  180.0 
-17  3  13  301.392  9.631  17.016  0.0 
-17  3  14  358.622  29.532  18.606  0.0 
-17  3  15  151.114  9.888  11.853  0.0 
-17  4  1  3.464  2.623  2.350  180.0 
-17  4  2  394.632  13.111  20.329  180.0 
-17  4  3  11.950  3.271  3.988  0.0 
-17  4  4  26.147  5.232  5.652  0.0 
-17  4  6  138.593  7.977  12.014  180.0 
-17  4  7  344.481  12.785  18.288  0.0 
-17  4  9  220.826  10.341  14.351  180.0 
-17  4  10  61.334  7.243  7.650  180.0 
-17  4  11  138.290  9.275  11.823  180.0 
-17  4  12  183.991  10.775  13.687  0.0 
-17  4  13  360.403  15.826  18.406  0.0 
-17  4  14  8.786  2.880  3.055  180.0 
-17  4  15  3.927  2.679  1.867  0.0 
-17  4  16  67.664  6.042  8.069  0.0 
-17  5  1  164.275  8.659  13.085  180.0 
-17  5  2  9.697  3.730  3.102  180.0 
-17  5  3  57.300  6.456  7.526  180.0 
-17  5  4  20.735  4.051  4.948  180.0 
-17  5  5  108.968  7.842  10.308  0.0 
-17  5  7  234.361  11.230  14.953  180.0 
-17  5  8  479.745  17.968  21.843  0.0 
-17  5  10  5.299  3.877  2.666  180.0 
-17  5  11  99.227  9.168  9.788  180.0 
-17  5  12  6.347  4.412  1.664  180.0 
-17  5  13  218.668  12.969  14.852  0.0 
-17  5  14  24.540  5.984  5.303  0.0 
-17  6  1  193.282  10.413  14.118  180.0 
-17  6  2  335.940  14.076  18.031  180.0 
-17  6  3  35.964  6.965  6.615  180.0 
-17  6  4  64.292  7.623  7.881  180.0 
-17  6  6  166.325  10.477  12.968  0.0 
-17  6  7  550.507  21.351  23.764  0.0 
-17  6  9  213.027  12.287  13.829  180.0 
-17  6  12  14.722  5.694  3.973  0.0 
-17  6  13  6.060  4.739  3.609  0.0 
-17  7  1  40.433  7.945  6.830  0.0 
-17  7  3  152.885  10.713  13.147  0.0 
-17  7  4  439.585  18.845  22.275  180.0 
-17  7  5  354.785  16.398  20.182  0.0 
-17  7  8  41.712  9.417  6.162  0.0 
-17  7  9  974.724  39.881  32.135  180.0 
-17  7  10  149.846  12.446  11.973  180.0 
-17  7  11  302.075  16.980  17.186  0.0 
-17  8  2  292.752  16.017  17.969  180.0 
-17  8  3  8.266  5.289  4.070  0.0 
-17  8  4  12.008  5.749  4.526  180.0 
-17  8  5  176.551  12.885  13.529  0.0 
-17  8  6  608.021  26.862  25.074  0.0 
-16  0  4  40.133  2.809  6.562  180.0 
-16  0  6  328.033  7.878  17.541  0.0 
-16  0  8  45.071  3.817  6.478  180.0 
-16  0  10  3266.913  137.742  54.901  180.0 
-16  0  12  165.928  6.898  12.108  0.0 
-16  0  14  48.431  5.411  6.546  0.0 
-16  0  16  32.462  5.976  5.907  180.0 
-16  0  18  20.149  4.659  4.698  180.0 
-16  0  20  122.405  10.168  11.229  0.0 
-16  1  1  105.110  3.934  10.322  180.0 
-16  1  2  114.802  4.083  10.341  180.0 
-16  1  3  68.497  3.480  8.066  0.0 
-16  1  4  2.524  1.695  0.845  0.0 
-16  1  5  21.703  3.370  5.204  0.0 
-16  1  6  9.459  2.204  3.383  180.0 
-16  1  7  34.303  7.323  5.991  180.0 
-16  1  8  104.334  3.698  10.071  180.0 
-16  1  9  132.696  4.356  11.613  180.0 
-16  1  10  346.018  25.819  18.511  0.0 
-16  1  11  52.055  3.415  7.149  0.0 
-16  1  13  1173.109  101.331  34.431  0.0 
-16  1  15  126.075  9.000  11.112  0.0 
-16  1  16  25.228  4.114  4.895  180.0 
-16  1  17  180.710  7.344  13.400  180.0 
-16  1  18  193.462  12.202  13.448  180.0 
-16  1  19  8.770  3.275  3.303  0.0 
-16  1  20  18.094  3.796  4.667  180.0 
-16  1  21  66.842  6.871  8.222  180.0 
-16  2  1  55.885  3.766  7.430  0.0 
-16  2  2  239.055  6.771  16.063  180.0 
-16  2  3  63.313  3.970  7.671  0.0 
-16  2  4  45.637  4.065  7.531  0.0 
-16  2  5  738.218  18.834  26.253  180.0 
-16  2  6  164.276  6.027  12.733  0.0 
-16  2  7  3.050  2.135  0.374  180.0 
-16  2  8  46.739  4.526  7.295  180.0 
-16  2  9  170.280  5.056  12.758  0.0 
-16  2  10  292.049  7.681  17.123  180.0 
-16  2  11  100.378  13.833  9.795  0.0 
-16  2  12  25.555  4.953  5.002  180.0 
-16  2  13  3.959  2.065  1.877  180.0 
-16  2  14  484.251  33.191  21.393  0.0 
-16  2  15  19.922  2.688  4.546  180.0 
-16  2  16  146.720  11.314  11.859  180.0 
-16  2  17  26.390  3.886  5.061  180.0 
-16  2  18  20.865  3.362  4.549  180.0 
-16  2  20  119.891  12.260  10.960  0.0 
-16  3  1  28.072  3.900  5.060  180.0 
-16  3  2  107.466  5.096  10.408  0.0 
-16  3  4  160.990  6.311  12.496  180.0 
-16  3  5  30.860  4.390  5.224  0.0 
-16  3  6  35.565  4.536  5.752  180.0 
-16  3  7  158.619  6.664  12.381  0.0 
-16  3  8  14.470  2.957  3.949  180.0 
-16  3  9  280.384  9.554  16.855  180.0 
-16  3  10  232.358  8.878  14.763  0.0 
-16  3  11  96.500  4.872  9.442  180.0 
-16  3  12  63.204  4.694  7.799  0.0 
-16  3  13  135.182  16.226  11.616  0.0 
-16  3  14  14.913  3.908  4.314  180.0 
-16  3  15  57.924  7.982  8.013  180.0 
-16  3  16  11.199  2.778  3.503  180.0 
-16  3  17  59.458  5.637  7.394  180.0 
-16  3  18  36.627  5.261  5.838  180.0 
-16  3  19  132.838  7.550  11.506  0.0 
-16  3  20  9.454  3.798  2.739  180.0 
-16  4  1  174.617  6.945  13.213  0.0 
-16  4  2  116.946  5.874  11.556  180.0 
-16  4  3  295.119  9.438  18.513  0.0 
-16  4  4  441.616  12.997  21.039  0.0 
-16  4  5  260.484  9.065  16.082  180.0 
-16  4  6  8.612  3.159  3.446  0.0 
-16  4  7  580.104  17.028  23.680  180.0 
-16  4  8  17.335  3.358  4.626  0.0 
-16  4  9  398.753  13.047  19.832  0.0 
-16  4  10  39.194  5.822  5.979  180.0 
-16  4  11  228.749  9.752  14.936  0.0 
-16  4  12  215.392  28.349  14.441  180.0 
-16  4  14  63.215  8.448  8.313  0.0 
-16  4  15  3.538  2.385  1.741  0.0 
-16  4  16  332.644  14.131  18.176  180.0 
-16  4  17  4.374  2.822  1.907  0.0 
-16  4  18  58.588  5.908  7.437  180.0 
-16  4  19  44.615  6.996  6.674  0.0 
-16  5  1  213.207  8.514  14.838  0.0 
-16  5  2  540.939  16.373  24.587  0.0 
-16  5  3  247.192  9.293  16.868  180.0 
-16  5  4  61.556  5.989  8.542  0.0 
-16  5  5  220.389  9.116  15.439  0.0 
-16  5  6  604.227  18.680  25.398  180.0 
-16  5  7  11.715  3.512  3.700  0.0 
-16  5  8  177.248  8.603  13.483  0.0 
-16  5  9  496.813  31.406  21.286  0.0 
-16  5  10  65.074  11.453  8.003  180.0 
-16  5  13  54.870  4.418  7.201  0.0 
-16  5  14  23.087  3.436  5.008  0.0 
-16  5  15  7.652  3.068  3.340  0.0 
-16  5  16  7.058  3.056  2.984  180.0 
-16  5  17  59.141  5.892  7.563  180.0 
-16  5  18  245.893  10.760  15.399  0.0 
-16  6  1  86.220  6.778  9.550  0.0 
-16  6  2  39.441  5.876  6.599  0.0 
-16  6  3  506.744  16.822  23.409  0.0 
-16  6  4  54.146  6.440  7.422  180.0 
-16  6  5  338.713  25.971  17.223  180.0 
-16  6  6  26.585  20.582  6.631  0.0 
-16  6  7  200.383  19.960  13.520  180.0 
-16  6  10  62.272  14.750  7.248  180.0 
-16  6  12  17.005  4.813  4.316  0.0 
-16  6  13  67.076  8.666  7.938  180.0 
-16  6  14  34.374  8.427  5.969  180.0 
-16  6  15  521.246  30.518  22.203  180.0 
-16  6  16  8.358  3.339  3.213  0.0 
-16  6  17  60.220  6.269  7.008  0.0 
-16  7  2  73.249  13.422  8.638  0.0 
-16  7  3  34.261  11.950  6.372  0.0 
-16  7  5  1162.199  41.973  34.197  180.0 
-16  7  6  319.030  13.837  17.810  180.0 
-16  7  7  17.234  4.585  3.996  0.0 
-16  7  8  24.488  4.942  4.768  0.0 
-16  7  9  49.327  7.945  7.068  0.0 
-16  7  13  24.351  6.083  4.962  180.0 
-16  7  14  68.557  10.177  7.970  180.0 
-16  7  15  38.012  9.920  5.970  0.0 
-16  8  1  160.189  10.472  12.303  0.0 
-16  8  2  71.725  8.395  9.699  180.0 
-16  8  3  40.426  7.725  7.179  0.0 
-16  8  4  227.851  12.349  15.715  180.0 
-16  8  5  142.419  10.401  11.485  180.0 
-16  8  6  81.724  9.256  7.995  180.0 
-16  8  8  40.220  8.742  6.265  180.0 
-16  8  9  24.508  5.971  4.763  0.0 
-16  8  11  7.092  4.938  2.885  0.0 
-16  8  13  32.283  10.022  6.009  0.0 
-16  9  1  512.091  22.765  23.386  0.0 
-16  9  2  11.785  5.562  4.074  0.0 
-16  9  3  11.676  5.553  3.461  180.0 
-16  9  4  279.642  15.348  16.418  180.0 
-16  9  5  116.775  10.946  11.866  180.0 
-16  9  6  229.505  14.359  15.891  0.0 
-16  9  7  79.608  10.762  8.689  0.0 
-16  9  8  34.747  10.160  6.404  0.0 
-16  9  9  138.279  12.795  11.311  0.0 
-16  9  10  479.477  23.668  20.757  0.0 
-15  0  2  250.243  5.437  15.846  180.0 
-15  0  4  236.794  5.375  15.323  0.0 
-15  0  6  72.431  3.522  8.780  180.0 
-15  0  8  12.351  2.157  3.756  180.0 
-15  0  12  491.465  12.467  21.593  180.0 
-15  0  14  1030.674  29.361  32.268  180.0 
-15  0  16  229.486  8.850  15.169  180.0 
-15  0  18  173.809  8.831  13.177  0.0 
-15  0  20  297.072  13.253  16.686  0.0 
-15  0  22  334.957  16.359  18.555  180.0 
-15  1  1  68.792  3.299  8.385  0.0 
-15  1  2  373.344  7.755  20.016  0.0 
-15  1  4  32.640  3.406  6.171  0.0 
-15  1  5  788.895  23.376  27.446  180.0 
-15  1  6  166.691  4.189  12.664  0.0 
-15  1  9  205.437  5.724  14.215  0.0 
-15  1  10  65.124  5.600  8.195  0.0 
-15  1  11  226.110  20.527  14.809  0.0 
-15  1  12  76.806  5.699  8.555  180.0 
-15  1  13  256.440  6.945  15.529  0.0 
-15  1  14  76.742  5.220  8.644  0.0 
-15  1  15  5.706  1.993  2.106  0.0 
-15  1  16  21.267  5.255  4.702  180.0 
-15  1  17  20.444  4.883  4.151  0.0 
-15  1  18  180.678  12.240  13.992  0.0 
-15  1  20  155.310  7.356  12.088  180.0 
-15  1  21  105.615  6.822  10.059  180.0 
-15  1  22  16.877  3.861  4.444  0.0 
-15  1  23  25.816  4.472  5.349  0.0 
-15  2  1  107.825  4.025  10.719  0.0 
-15  2  2  392.079  8.736  20.273  0.0 
-15  2  3  70.738  3.993  8.138  180.0 
-15  2  4  85.459  4.111  9.529  180.0 
-15  2  5  434.395  10.001  20.681  180.0 
-15  2  6  53.041  3.959  7.455  180.0 
-15  2  7  462.473  35.455  21.275  0.0 
-15  2  8  14.101  1.449  3.698  0.0 
-15  2  9  169.106  24.150  12.766  180.0 
-15  2  10  62.855  3.280  7.913  0.0 
-15  2  12  29.096  2.807  5.174  0.0 
-15  2  14  148.494  10.481  12.280  180.0 
-15  2  15  4.020  2.029  1.799  0.0 
-15  2  16  42.231  6.033  6.277  180.0 
-15  2  18  265.011  17.390  16.038  0.0 
-15  2  19  58.608  5.671  7.774  0.0 
-15  2  20  5.099  2.935  1.667  180.0 
-15  2  21  93.514  6.694  9.673  0.0 
-15  2  22  154.953  8.609  12.800  180.0 
-15  3  1  338.365  8.289  19.197  0.0 
-15  3  2  43.322  3.796  6.841  0.0 
-15  3  3  25.535  3.909  4.865  180.0 
-15  3  4  45.384  4.078  6.988  0.0 
-15  3  5  323.777  8.433  18.512  0.0 
-15  3  6  23.281  2.765  5.051  180.0 
-15  3  7  445.969  11.253  20.325  180.0 
-15  3  8  435.991  11.313  20.125  0.0 
-15  3  9  28.369  2.822  5.187  0.0 
-15  3  10  191.014  5.252  13.324  180.0 
-15  3  11  40.731  2.920  6.156  0.0 
-15  3  12  4.431  3.472  2.416  0.0 
-15  3  13  45.878  5.937  6.684  180.0 
-15  3  14  113.861  8.424  10.751  180.0 
-15  3  15  8.674  5.138  2.957  0.0 
-15  3  18  14.916  2.898  3.945  180.0 
-15  3  19  22.890  3.327  5.117  0.0 
-15  3  20  25.831  3.697  5.134  180.0 
-15  3  22  18.624  4.162  4.354  180.0 
-15  4  1  17.303  2.576  4.676  0.0 
-15  4  2  146.252  5.662  12.528  0.0 
-15  4  3  651.842  16.522  24.043  180.0 
-15  4  4  339.923  9.342  18.016  180.0 
-15  4  5  315.498  8.925  17.719  180.0 
-15  4  6  450.272  11.857  21.138  180.0 
-15  4  8  213.058  16.349  14.792  180.0 
-15  4  9  166.890  14.189  12.660  0.0 
-15  4  10  90.304  7.031  8.748  0.0 
-15  4  11  143.090  4.718  11.756  180.0 
-15  4  12  23.003  4.384  5.076  180.0 
-15  4  13  17.117  5.070  4.379  0.0 
-15  4  14  29.706  6.735  4.974  180.0 
-15  4  15  108.577  9.798  10.151  180.0 
-15  4  16  2.823  2.073  1.287  180.0 
-15  4  17  31.337  4.393  5.682  180.0 
-15  4  18  25.930  5.843  5.681  0.0 
-15  4  19  12.214  3.231  4.153  0.0 
-15  4  21  120.289  10.047  10.648  180.0 
-15  5  1  249.102  8.029  16.802  180.0 
-15  5  2  32.981  4.401  6.424  0.0 
-15  5  3  16.419  2.856  4.014  0.0 
-15  5  4  254.002  8.364  15.427  180.0 
-15  5  6  43.859  8.213  6.292  0.0 
-15  5  9  24.798  9.856  4.970  180.0 
-15  5  10  25.413  16.755  4.563  0.0 
-15  5  11  241.885  24.923  14.470  0.0 
-15  5  12  9.731  5.251  3.817  180.0 
-15  5  14  91.474  4.726  9.617  0.0 
-15  5  15  14.436  2.560  3.699  0.0 
-15  5  16  14.241  2.755  3.633  180.0 
-15  5  17  36.920  4.751  5.753  0.0 
-15  5  19  192.192  8.688  14.060  0.0 
-15  5  20  77.951  6.737  8.547  180.0 
-15  5  21  102.912  7.758  10.266  180.0 
-15  6  1  162.617  19.864  12.968  180.0 
-15  6  2  50.981  26.480  7.422  0.0 
-15  6  3  70.608  19.523  8.660  180.0 
-15  6  4  463.460  26.300  22.424  0.0 
-15  6  5  481.597  27.011  22.419  180.0 
-15  6  6  78.875  15.086  8.314  180.0 
-15  6  7  60.314  11.362  7.418  0.0 
-15  6  8  29.387  15.851  6.562  180.0 
-15  6  9  676.421  37.221  26.980  0.0 
-15  6  10  122.783  48.776  10.044  0.0 
-15  6  11  40.045  10.254  5.994  0.0 
-15  6  12  58.525  8.129  7.688  180.0 
-15  6  13  55.513  4.159  7.448  0.0 
-15  6  14  182.949  6.838  13.591  180.0 
-15  6  15  27.117  5.197  5.079  180.0 
-15  6  17  5.488  2.930  2.518  0.0 
-15  6  20  307.270  17.853  16.726  0.0 
-15  7  1  1185.848  63.139  35.141  180.0 
-15  7  4  22.870  9.717  5.358  0.0 
-15  7  5  240.637  39.357  16.120  0.0 
-15  7  6  163.278  58.885  12.353  180.0 
-15  7  8  238.997  22.214  14.662  0.0 
-15  7  9  215.406  25.263  14.967  0.0 
-15  7  11  6.268  3.872  2.281  180.0 
-15  7  12  8.029  4.305  3.312  0.0 
-15  7  14  33.920  4.527  5.742  0.0 
-15  7  15  132.364  6.547  11.065  180.0 
-15  7  17  91.567  6.632  9.107  0.0 
-15  7  18  71.651  6.662  8.307  0.0 
-15  8  1  163.855  21.785  12.682  0.0 
-15  8  4  237.492  50.464  16.019  0.0 
-15  8  5  335.444  28.414  17.368  180.0 
-15  8  6  127.152  17.022  10.974  180.0 
-15  8  7  163.125  9.666  12.798  180.0 
-15  8  8  5.284  3.747  2.507  180.0 
-15  8  9  84.500  8.367  8.664  180.0 
-15  8  10  12.321  4.792  4.278  0.0 
-15  8  11  20.636  5.185  4.610  180.0 
-15  8  12  10.335  5.012  3.508  0.0 
-15  8  13  100.031  10.013  9.976  180.0 
-15  8  14  157.155  11.837  12.398  180.0 
-15  8  16  263.258  24.238  16.220  180.0 
-15  9  1  1161.413  44.121  35.938  180.0 
-15  9  2  628.436  23.869  25.240  0.0 
-15  9  3  158.224  10.313  12.223  0.0 
-15  9  4  35.535  7.598  5.769  0.0 
-15  9  5  157.501  10.644  12.537  0.0 
-15  9  7  200.892  12.061  13.036  0.0 
-15  9  8  257.843  13.754  16.752  0.0 
-15  9  10  65.250  9.404  7.615  0.0 
-15  9  11  166.894  12.229  12.871  0.0 
-15  9  13  130.555  12.158  11.300  180.0 
-15  9  14  320.890  18.282  17.484  180.0 
-15  10  1  13.303  5.457  3.824  0.0 
-15  10  2  6.058  4.465  2.149  0.0 
-15  10  3  252.786  14.483  17.182  0.0 
-15  10  5  91.787  10.159  9.510  180.0 
-15  10  6  70.675  10.069  8.526  180.0 
-15  10  7  197.433  13.617  13.372  180.0 
-15  10  8  102.271  11.329  9.931  180.0 
-15  10  9  46.187  10.008  6.632  180.0 
-15  10  10  68.113  10.834  7.367  0.0 
-15  10  11  30.493  6.990  6.261  180.0 
-14  0  8  61.938  4.286  7.482  0.0 
-14  0  10  2.378  1.824  0.807  0.0 
-14  0  12  146.972  4.982  11.817  180.0 
-14  0  14  2.882  2.149  2.373  0.0 
-14  0  16  114.084  10.901  11.051  0.0 
-14  0  18  131.582  18.493  11.960  180.0 
-14  0  20  465.403  31.615  21.860  180.0 
-14  0  22  41.145  7.486  6.498  0.0 
-14  0  24  9.186  5.345  3.482  0.0 
-14  1  5  161.520  5.123  12.718  180.0 
-14  1  6  161.124  5.255  12.732  180.0 
-14  1  7  341.093  7.534  17.979  180.0 
-14  1  8  70.640  7.757  8.311  0.0 
-14  1  9  148.751  3.954  12.248  0.0 
-14  1  10  492.997  10.819  22.259  180.0 
-14  1  11  1.332  1.051  0.443  0.0 
-14  1  13  99.219  5.837  9.977  180.0 
-14  1  14  100.758  6.607  9.926  180.0 
-14  1  15  46.117  4.569  6.925  0.0 
-14  1  17  122.707  11.954  11.182  180.0 
-14  1  20  7.084  5.220  3.213  0.0 
-14  1  21  185.537  15.413  13.247  0.0 
-14  1  22  16.560  3.383  4.004  0.0 
-14  1  23  108.693  7.214  10.161  180.0 
-14  2  1  276.050  6.285  17.316  180.0 
-14  2  2  56.571  4.417  7.242  0.0 
-14  2  3  46.481  4.164  7.437  180.0 
-14  2  4  17.610  2.665  4.353  180.0 
-14  2  5  106.202  4.721  10.715  180.0 
-14  2  6  21.370  2.695  4.725  180.0 
-14  2  7  17.490  2.567  4.115  180.0 
-14  2  8  23.914  2.171  5.038  0.0 
-14  2  10  144.668  9.011  11.898  0.0 
-14  2  11  67.605  6.637  8.099  0.0 
-14  2  12  59.520  4.957  7.816  180.0 
-14  2  13  40.312  4.533  5.996  0.0 
-14  2  14  323.648  16.303  17.502  0.0 
-14  2  15  30.698  5.037  5.304  180.0 
-14  2  16  379.476  16.929  19.306  0.0 
-14  2  17  209.691  13.518  14.074  180.0 
-14  2  18  159.838  12.362  12.887  180.0 
-14  2  19  10.280  5.981  3.178  0.0 
-14  2  21  353.951  22.010  19.050  180.0 
-14  2  22  31.362  7.491  5.476  0.0 
-14  3  2  15.635  2.483  3.848  0.0 
-14  3  3  43.672  3.954  6.815  0.0 
-14  3  4  14.010  2.473  3.279  180.0 
-14  3  5  254.728  6.251  15.746  180.0 
-14  3  6  105.652  4.686  10.352  0.0 
-14  3  7  4.454  2.416  2.431  0.0 
-14  3  8  81.249  6.041  8.978  0.0 
-14  3  9  210.417  18.632  14.878  0.0 
-14  3  10  23.468  4.631  5.252  0.0 
-14  3  12  14.774  3.849  4.431  0.0 
-14  3  13  51.385  5.901  7.427  180.0 
-14  3  14  131.017  8.491  11.010  0.0 
-14  3  15  54.571  6.307  7.302  180.0 
-14  3  16  14.521  4.948  3.650  180.0 
-14  3  17  14.849  5.754  3.863  0.0 
-14  3  18  47.981  7.621  7.091  0.0 
-14  3  19  7.870  5.216  2.791  0.0 
-14  3  20  113.317  6.044  10.598  0.0 
-14  3  22  208.926  20.222  14.583  0.0 
-14  3  23  124.797  8.866  11.028  0.0 
-14  4  1  5.435  2.353  2.447  0.0 
-14  4  4  324.180  24.462  18.181  180.0 
-14  4  5  18.570  4.979  3.828  180.0 
-14  4  7  76.223  7.807  8.492  0.0 
-14  4  8  41.935  6.224  6.009  0.0 
-14  4  10  4.220  3.069  1.049  180.0 
-14  4  11  49.947  5.531  6.693  180.0 
-14  4  12  227.989  21.977  14.328  180.0 
-14  4  13  183.970  13.606  13.513  0.0 
-14  4  14  69.889  7.045  8.129  0.0 
-14  4  15  151.829  10.148  12.850  180.0 
-14  4  17  64.651  7.419  8.298  0.0 
-14  4  18  128.779  10.307  10.948  180.0 
-14  4  20  5.548  2.857  2.134  0.0 
-14  4  21  156.618  15.462  12.457  180.0 
-14  4  22  9.429  3.639  3.202  180.0 
-14  4  23  68.584  6.899  8.398  0.0 
-14  5  1  179.377  17.229  14.519  0.0 
-14  5  3  15.256  5.751  4.269  0.0 
-14  5  4  32.812  12.582  4.764  0.0 
-14  5  5  261.760  14.956  15.943  180.0 
-14  5  6  48.008  7.090  6.934  0.0 
-14  5  7  19.291  11.862  3.626  0.0 
-14  5  9  252.473  26.609  15.844  0.0 
-14  5  10  211.791  11.142  14.406  180.0 
-14  5  12  17.444  7.161  3.883  0.0 
-14  5  13  73.698  7.064  8.480  180.0 
-14  5  16  211.802  14.236  14.188  180.0 
-14  5  17  15.077  6.378  4.261  180.0 
-14  5  18  21.494  6.233  5.140  180.0 
-14  5  19  16.399  8.721  3.675  180.0 
-14  5  20  96.709  7.018  9.573  0.0 
-14  5  22  48.760  6.401  7.455  180.0 
-14  5  23  57.979  10.603  7.989  180.0 
-14  6  1  72.983  8.762  8.957  180.0 
-14  6  2  162.683  38.975  12.146  0.0 
-14  6  3  156.738  12.232  13.100  180.0 
-14  6  4  48.824  19.489  6.457  0.0 
-14  6  7  54.135  8.613  7.577  0.0 
-14  6  8  262.388  18.279  15.709  0.0 
-14  6  10  77.162  10.266  9.200  180.0 
-14  6  13  14.341  8.599  4.202  180.0 
-14  6  14  49.821  9.849  7.520  0.0 
-14  6  15  15.843  7.566  3.809  0.0 
-14  6  16  14.955  5.140  3.553  0.0 
-14  6  17  20.791  5.225  4.629  180.0 
-14  6  18  137.999  6.761  11.818  0.0 
-14  6  19  95.541  6.311  9.831  180.0 
-14  6  22  142.027  12.840  12.478  180.0 
-14  7  1  59.149  18.015  7.955  0.0 
-14  7  2  34.695  8.857  6.108  0.0 
-14  7  3  167.763  32.449  13.332  180.0 
-14  7  4  54.385  12.383  7.020  0.0 
-14  7  5  272.544  19.625  16.240  180.0 
-14  7  6  89.001  10.937  9.390  0.0 
-14  7  9  77.905  10.807  8.075  0.0 
-14  7  10  163.533  17.309  12.733  180.0 
-14  7  11  75.642  7.524  8.617  180.0 
-14  7  12  5.177  4.196  2.841  180.0 
-14  7  13  93.550  10.605  9.695  180.0 
-14  7  14  85.710  4.784  9.494  0.0 
-14  7  16  220.375  16.429  14.393  180.0 
-14  7  17  129.454  6.747  11.194  180.0 
-14  7  18  270.251  10.239  16.279  0.0 
-14  7  19  117.802  7.299  11.297  0.0 
-14  7  20  30.102  5.063  5.619  180.0 
-14  8  1  113.860  19.589  11.261  180.0 
-14  8  2  277.493  21.085  17.023  0.0 
-14  8  4  43.404  13.848  6.006  180.0 
-14  8  8  24.995  18.886  4.182  180.0 
-14  8  10  50.005  12.038  7.069  180.0 
-14  8  11  177.640  21.257  13.265  180.0 
-14  8  12  8.274  3.847  2.863  180.0 
-14  8  13  187.889  21.110  13.638  0.0 
-14  8  14  26.150  7.265  4.445  0.0 
-14  8  16  46.134  5.308  6.284  0.0 
-14  8  17  197.779  8.799  13.516  180.0 
-14  8  18  137.720  7.852  11.367  0.0 
-14  8  19  30.264  5.117  5.684  180.0 
-14  9  1  124.840  16.227  11.739  0.0 
-14  9  2  70.557  13.840  8.870  180.0 
-14  9  3  98.576  13.660  9.855  0.0 
-14  9  4  24.202  9.645  5.098  0.0 
-14  9  5  22.194  15.788  3.970  180.0 
-14  9  6  14.350  9.741  3.767  0.0 
-14  9  7  44.845  7.030  7.619  0.0 
-14  9  8  33.744  6.969  5.880  0.0 
-14  9  9  57.192  7.475  7.335  0.0 
-14  9  10  5.185  3.796  2.077  0.0 
-14  9  11  162.630  10.673  12.981  180.0 
-14  9  12  22.811  5.248  5.268  0.0 
-14  9  13  52.513  5.080  7.238  0.0 
-14  9  14  21.892  4.213  4.362  0.0 
-14  9  15  240.962  15.081  15.223  180.0 
-14  9  16  306.184  20.046  17.683  0.0 
-14  9  17  20.318  6.057  4.612  0.0 
-14  10  1  176.765  10.750  12.712  180.0 
-14  10  4  6.959  4.184  3.282  0.0 
-14  10  6  17.384  5.117  4.594  0.0 
-14  10  7  10.325  4.979  3.123  0.0 
-14  10  8  195.458  11.930  13.649  0.0 
-14  10  9  67.604  8.966  8.019  180.0 
-14  10  10  86.457  9.677  9.311  180.0 
-14  10  11  141.085  11.270  11.898  180.0 
-14  10  13  122.678  7.051  11.226  0.0 
-14  10  14  69.997  6.586  8.332  180.0 
-14  10  15  6.778  5.294  3.229  0.0 
-14  11  1  5.214  4.210  2.164  180.0 
-14  11  3  68.112  9.572  8.815  0.0 
-14  11  4  11.257  5.426  4.356  0.0 
-14  11  5  119.154  10.611  10.720  180.0 
-14  11  6  23.557  6.212  5.330  180.0 
-14  11  7  56.637  9.720  7.535  0.0 
-14  11  8  14.361  6.138  4.214  180.0 
-14  11  9  184.870  13.657  13.233  180.0 
-14  11  10  134.016  12.695  11.060  180.0 
-14  11  11  124.222  12.468  11.487  0.0 
-13  0  12  342.268  15.707  18.101  0.0 
-13  0  14  354.248  17.748  18.029  0.0 
-13  0  16  233.422  19.499  14.270  0.0 
-13  0  18  25.684  7.107  5.297  180.0 
-13  0  22  918.618  53.672  28.718  0.0 
-13  0  26  7.727  5.479  2.394  180.0 
-13  1  11  251.610  12.512  15.860  180.0 
-13  1  12  299.949  10.534  17.618  180.0 
-13  1  13  613.110  47.200  25.055  180.0 
-13  1  14  52.825  9.466  7.045  180.0 
-13  1  15  48.179  7.579  6.548  0.0 
-13  1  16  5.571  3.458  3.097  0.0 
-13  1  17  98.721  6.740  9.907  0.0 
-13  1  18  14.220  4.572  3.860  180.0 
-13  1  19  280.425  14.108  16.336  180.0 
-13  1  20  382.763  17.955  18.729  0.0 
-13  1  21  75.192  8.265  8.161  180.0 
-13  1  22  35.811  7.299  5.756  180.0 
-13  1  23  238.236  15.448  14.861  0.0 
-13  1  24  28.878  3.935  5.496  180.0 
-13  1  25  439.172  15.786  20.180  0.0 
-13  1  26  8.933  4.178  2.538  180.0 
-13  2  7  46.470  11.115  6.724  0.0 
-13  2  8  93.394  14.436  9.220  180.0 
-13  2  9  113.137  17.456  9.295  0.0 
-13  2  10  354.828  14.856  18.274  0.0 
-13  2  11  228.745  9.826  15.198  0.0 
-13  2  12  129.640  6.876  11.319  0.0 
-13  2  13  118.674  7.918  11.126  0.0 
-13  2  14  4.972  3.498  2.479  0.0 
-13  2  16  45.588  4.931  6.571  0.0 
-13  2  17  87.682  6.541  8.874  0.0 
-13  2  18  380.540  21.853  19.243  180.0 
-13  2  19  478.350  20.359  22.609  180.0 
-13  2  21  102.650  9.670  10.341  180.0 
-13  2  23  22.786  3.434  4.739  0.0 
-13  2  24  18.812  3.672  4.734  0.0 
-13  2  25  14.632  3.935  3.896  180.0 
-13  2  26  239.475  11.574  14.674  180.0 
-13  3  4  11.364  8.355  4.047  0.0 
-13  3  5  51.479  12.147  7.656  0.0 
-13  3  7  14.198  9.487  4.691  180.0 
-13  3  9  7.659  5.712  2.202  180.0 
-13  3  10  82.159  12.044  9.080  0.0 
-13  3  11  198.613  8.574  14.280  180.0 
-13  3  12  6.963  3.348  2.991  180.0 
-13  3  13  170.028  15.832  12.709  180.0 
-13  3  14  90.989  8.595  9.629  180.0 
-13  3  15  67.109  11.880  8.457  0.0 
-13  3  18  160.770  10.629  12.952  0.0 
-13  3  19  347.371  17.131  18.504  180.0 
-13  3  20  197.972  13.386  13.668  0.0 
-13  3  21  126.813  11.009  11.740  180.0 
-13  3  23  345.163  20.916  18.303  0.0 
-13  3  24  6.007  3.465  2.762  0.0 
-13  3  25  79.919  7.325  8.769  0.0 
-13  4  1  309.181  13.205  16.929  180.0 
-13  4  2  37.194  4.921  6.400  180.0 
-13  4  3  69.441  5.776  7.922  0.0 
-13  4  4  17.423  14.129  3.264  0.0 
-13  4  5  126.051  11.053  11.608  0.0 
-13  4  6  99.490  6.919  9.779  0.0 
-13  4  7  30.284  8.575  5.972  180.0 
-13  4  8  7.411  3.707  2.987  0.0 
-13  4  9  33.819  7.194  5.868  180.0 
-13  4  10  34.840  12.076  6.036  0.0 
-13  4  11  77.073  10.875  8.960  180.0 
-13  4  12  38.123  5.543  5.989  0.0 
-13  4  13  482.234  17.953  21.868  180.0 
-13  4  14  36.072  5.360  5.433  0.0 
-13  4  15  95.524  7.010  9.392  0.0 
-13  4  16  112.852  8.266  10.147  180.0 
-13  4  17  81.650  7.961  9.041  180.0 
-13  4  18  15.596  7.359  4.234  0.0 
-13  4  19  35.131  7.172  5.758  180.0 
-13  4  22  4.721  2.848  2.576  180.0 
-13  4  23  129.965  13.534  11.412  0.0 
-13  4  24  427.125  45.173  20.826  0.0 
-13  4  25  42.808  6.927  6.456  180.0 
-13  5  2  494.092  21.902  21.726  180.0 
-13  5  3  111.692  8.072  10.354  180.0 
-13  5  4  17.678  4.632  4.581  0.0 
-13  5  5  263.228  13.183  16.348  0.0 
-13  5  6  102.483  7.884  10.627  180.0 
-13  5  8  9.907  7.071  2.984  0.0 
-13  5  9  282.045  29.669  18.303  180.0 
-13  5  10  127.408  7.726  11.433  0.0 
-13  5  12  56.625  7.300  7.458  0.0 
-13  5  13  43.333  5.206  6.319  180.0 
-13  5  14  543.167  21.378  22.283  180.0 
-13  5  15  247.498  13.476  15.989  0.0 
-13  5  16  56.160  6.957  7.476  180.0 
-13  5  17  14.394  7.385  2.893  180.0 
-13  5  18  223.578  15.450  15.368  0.0 
-13  5  20  108.330  11.851  10.529  180.0 
-13  5  22  52.273  5.731  7.351  0.0 
-13  5  23  30.025  4.215  5.752  0.0 
-13  5  24  19.759  4.291  4.527  180.0 
-13  6  3  191.195  19.072  14.433  0.0 
-13  6  4  15.857  6.796  3.223  0.0 
-13  6  5  181.901  20.640  13.262  0.0 
-13  6  6  36.656  6.356  6.430  0.0 
-13  6  8  12.764  5.768  3.890  0.0 
-13  6  9  284.575  12.129  16.525  0.0 
-13  6  11  107.853  7.330  9.838  180.0 
-13  6  12  29.166  5.140  5.178  0.0 
-13  6  13  98.677  7.816  9.401  0.0 
-13  6  16  110.614  21.629  10.099  0.0 
-13  6  17  28.391  7.315  4.493  0.0 
-13  6  18  175.344  14.098  13.576  0.0 
-13  6  20  65.337  5.571  7.741  180.0 
-13  6  23  129.031  18.527  11.806  0.0 
-13  7  1  17.577  10.938  5.669  180.0 
-13  7  2  53.620  7.629  7.298  0.0 
-13  7  4  63.992  10.884  7.100  0.0 
-13  7  5  46.195  7.493  6.315  0.0 
-13  7  7  330.516  43.489  19.402  0.0 
-13  7  8  110.529  15.633  10.589  180.0 
-13  7  9  338.902  14.740  18.001  180.0 
-13  7  10  246.828  14.715  15.726  0.0 
-13  7  11  397.705  17.387  19.279  180.0 
-13  7  12  157.399  11.029  12.438  180.0 
-13  7  13  124.817  9.777  10.964  0.0 
-13  7  15  578.321  29.639  23.850  180.0 
-13  7  16  30.873  7.769  5.642  0.0 
-13  7  17  145.044  16.685  11.647  180.0 
-13  7  18  180.916  16.483  13.516  0.0 
-13  7  20  130.885  7.492  11.242  0.0 
-13  7  21  6.672  3.552  3.079  180.0 
-13  7  22  9.306  3.995  3.062  0.0 
-13  8  1  334.827  47.091  18.520  180.0 
-13  8  3  38.293  9.623  7.319  0.0 
-13  8  4  94.227  10.479  9.536  180.0 
-13  8  6  38.433  7.819  5.946  0.0 
-13  8  8  72.388  10.268  8.351  180.0 
-13  8  10  17.631  2.236  4.460  180.0 
-13  8  11  79.288  7.321  8.881  0.0 
-13  8  13  97.978  9.491  9.911  180.0 
-13  8  15  57.457  11.761  6.796  180.0 
-13  8  16  680.096  34.074  26.130  0.0 
-13  8  17  39.348  9.235  6.830  180.0 
-13  8  18  61.879  5.744  7.479  0.0 
-13  8  19  11.004  5.139  3.857  180.0 
-13  8  21  140.842  8.753  11.862  180.0 
-13  9  1  107.947  12.915  10.637  0.0 
-13  9  2  39.948  9.182  6.972  180.0 
-13  9  3  130.192  14.067  11.949  180.0 
-13  9  5  51.357  13.821  6.714  0.0 
-13  9  6  970.895  158.680  32.372  180.0 
-13  9  7  27.167  11.940  4.299  0.0 
-13  9  8  27.101  15.875  5.116  180.0 
-13  9  9  109.747  19.362  10.630  180.0 
-13  9  10  244.785  15.777  15.902  180.0 
-13  9  11  59.140  8.690  7.288  180.0 
-13  9  12  92.688  13.510  9.657  180.0 
-13  9  13  214.386  16.382  14.013  0.0 
-13  9  14  90.867  5.454  9.555  0.0 
-13  9  15  39.082  4.855  6.182  180.0 
-13  9  16  33.025  7.563  5.976  0.0 
-13  9  17  12.899  3.355  4.007  0.0 
-13  9  18  3.680  2.837  1.170  0.0 
-13  10  3  94.513  14.502  9.363  0.0 
-13  10  5  296.912  26.421  16.915  0.0 
-13  10  6  37.637  6.850  6.431  0.0 
-13  10  7  48.446  6.996  6.523  0.0 
-13  10  8  403.301  15.644  20.394  0.0 
-13  10  9  280.940  12.806  15.990  0.0 
-13  10  10  41.429  7.412  7.247  180.0 
-13  10  11  250.562  8.497  15.182  0.0 
-13  10  14  52.473  7.154  7.368  0.0 
-13  10  15  55.894  5.728  7.171  180.0 
-13  10  16  302.516  11.657  16.973  180.0 
-13  11  2  73.249  8.285  8.947  0.0 
-13  11  3  15.080  4.802  4.145  180.0 
-13  11  4  12.265  4.656  3.896  180.0 
-13  11  5  86.305  8.908  10.075  180.0 
-13  11  6  21.566  5.152  4.868  180.0 
-13  11  8  5.817  4.266  3.128  180.0 
-13  11  9  151.325  11.008  11.485  180.0 
-13  11  10  8.506  2.844  3.088  180.0 
-13  11  11  10.718  4.350  3.420  0.0 
-13  11  12  15.776  5.470  4.128  0.0 
-13  11  13  30.728  5.168  5.628  180.0 
-13  11  14  196.444  9.285  14.046  0.0 
-13  11  15  192.325  14.670  14.626  0.0 
-13  12  1  112.089  10.810  10.751  180.0 
-13  12  3  28.123  6.140  5.664  0.0 
-13  12  4  54.626  9.258  6.902  180.0 
-13  12  5  56.228  9.086  7.240  180.0 
-13  12  6  27.140  6.292  5.500  0.0 
-13  12  7  5.657  4.612  2.148  0.0 
-13  12  8  16.722  6.181  4.248  0.0 
-13  12  9  82.947  10.908  8.544  0.0 
-13  12  10  87.129  11.340  9.604  180.0 
-13  12  11  69.944  6.396  8.123  180.0 
-12  0  10  587.184  61.966  24.423  0.0 
-12  0  12  68.959  19.427  8.059  180.0 
-12  0  14  54.982  9.150  7.396  0.0 
-12  0  16  159.581  14.163  12.621  180.0 
-12  0  18  246.828  14.858  14.866  180.0 
-12  0  22  31.548  20.767  5.744  180.0 
-12  0  26  2268.999  103.414  46.063  0.0 
-12  1  7  97.426  14.168  9.028  0.0 
-12  1  8  156.558  9.066  13.874  180.0 
-12  1  9  24.770  10.024  5.139  0.0 
-12  1  11  19.124  5.057  5.754  180.0 
-12  1  12  302.271  15.762  17.790  180.0 
-12  1  13  7.330  4.338  3.042  180.0 
-12  1  14  256.819  13.059  16.351  180.0 
-12  1  15  57.213  4.195  7.534  180.0 
-12  1  16  84.491  9.227  8.681  180.0 
-12  1  17  182.483  12.245  13.860  180.0 
-12  1  18  26.615  6.220  5.640  0.0 
-12  1  19  5.380  4.132  2.567  0.0 
-12  1  20  18.811  5.023  4.262  180.0 
-12  1  21  195.607  12.063  13.918  0.0 
-12  1  22  34.071  6.748  5.301  0.0 
-12  1  23  93.673  9.779  9.101  180.0 
-12  1  25  339.489  13.263  18.311  180.0 
-12  1  26  219.312  11.727  14.440  0.0 
-12  1  27  5.163  3.637  1.750  180.0 
-12  2  3  127.771  14.891  12.574  0.0 
-12  2  4  32.822  9.512  7.362  180.0 
-12  2  5  89.531  7.249  8.780  0.0 
-12  2  6  3.962  3.050  1.066  0.0 
-12  2  7  214.634  11.117  14.915  180.0 
-12  2  8  104.021  10.527  10.222  0.0 
-12  2  9  127.322  9.536  11.117  0.0 
-12  2  10  75.771  7.295  8.252  0.0 
-12  2  11  14.732  11.577  5.119  0.0 
-12  2  12  42.058  13.589  6.446  180.0 
-12  2  13  15.315  6.317  5.481  180.0 
-12  2  15  99.185  6.425  9.641  180.0 
-12  2  16  4.174  2.826  0.569  0.0 
-12  2  17  144.976  7.662  11.822  0.0 
-12  2  18  29.243  4.431  5.422  0.0 
-12  2  19  32.001  7.472  5.772  0.0 
-12  2  20  48.845  5.939  6.969  0.0 
-12  2  21  212.487  12.612  14.378  0.0 
-12  2  22  36.952  6.416  5.582  180.0 
-12  2  23  86.532  9.652  8.830  180.0 
-12  2  25  78.561  7.726  8.887  0.0 
-12  2  26  187.333  9.428  13.570  0.0 
-12  2  27  9.699  4.189  2.937  0.0 
-12  3  1  254.110  18.216  15.931  0.0 
-12  3  2  53.500  11.032  6.855  180.0 
-12  3  3  50.514  10.833  6.950  180.0 
-12  3  4  332.787  20.984  18.588  0.0 
-12  3  5  9.307  7.515  0.406  180.0 
-12  3  6  118.749  16.876  11.412  180.0 
-12  3  7  124.951  9.464  11.491  180.0 
-12  3  8  587.344  26.043  25.336  0.0 
-12  3  9  177.903  13.561  13.018  0.0 
-12  3  11  9.890  5.338  2.840  180.0 
-12  3  13  14.847  6.046  4.648  180.0 
-12  3  14  356.866  17.310  18.994  180.0 
-12  3  15  269.625  14.601  16.795  0.0 
-12  3  16  110.959  6.698  10.529  0.0 
-12  3  17  157.444  8.963  12.213  180.0 
-12  3  18  70.245  6.169  8.236  0.0 
-12  3  19  16.625  5.038  4.301  0.0 
-12  3  21  589.378  26.053  23.931  0.0 
-12  3  22  261.162  16.395  15.522  180.0 
-12  3  23  116.235  11.330  11.399  180.0 
-12  3  24  25.394  3.601  5.104  0.0 
-12  3  25  17.344  3.720  3.945  0.0 
-12  3  26  134.543  12.280  11.065  0.0 
-12  3  27  27.669  4.813  5.828  180.0 
-12  4  1  77.241  13.435  8.149  0.0 
-12  4  2  334.515  22.195  17.659  180.0 
-12  4  3  253.680  20.711  16.193  0.0 
-12  4  4  43.467  12.054  6.703  0.0 
-12  4  5  944.712  54.047  32.372  0.0 
-12  4  6  284.825  22.140  16.826  0.0 
-12  4  7  38.501  12.749  6.782  180.0 
-12  4  8  19.800  11.511  4.657  0.0 
-12  4  9  31.887  15.956  5.666  180.0 
-12  4  10  10.480  5.633  2.121  180.0 
-12  4  11  65.284  16.697  8.180  0.0 
-12  4  12  12.935  5.081  3.612  180.0 
-12  4  13  225.110  9.911  15.005  180.0 
-12  4  14  96.801  6.226  9.510  180.0 
-12  4  15  71.040  5.650  8.478  180.0 
-12  4  16  540.705  20.499  23.122  0.0 
-12  4  17  6.622  4.121  1.307  0.0 
-12  4  18  58.016  6.935  7.806  180.0 
-12  4  19  603.766  24.232  23.696  0.0 
-12  4  20  106.654  11.261  9.549  0.0 
-12  4  21  7.895  5.555  3.460  180.0 
-12  4  23  319.077  10.982  18.044  180.0 
-12  4  24  10.592  3.370  3.412  0.0 
-12  4  26  3.782  3.078  1.534  0.0 
-12  5  1  23.298  11.785  6.390  0.0 
-12  5  2  769.922  46.978  29.040  180.0 
-12  5  3  698.954  42.960  27.232  0.0 
-12  5  4  25.972  12.323  4.791  180.0 
-12  5  5  536.128  35.409  23.295  180.0 
-12  5  6  259.782  23.189  16.689  180.0 
-12  5  7  25.519  12.805  5.598  180.0 
-12  5  8  98.511  16.367  9.318  180.0 
-12  5  9  391.466  30.624  18.340  180.0 
-12  5  10  742.841  32.309  28.092  0.0 
-12  5  11  70.944  6.771  8.514  180.0 
-12  5  12  712.010  24.295  25.508  180.0 
-12  5  13  142.175  9.717  12.159  180.0 
-12  5  14  7.769  5.597  0.508  0.0 
-12  5  15  13.564  4.510  3.411  0.0 
-12  5  16  9.850  4.815  3.526  0.0 
-12  5  18  230.590  13.298  15.672  0.0 
-12  5  20  58.640  7.914  7.242  180.0 
-12  5  21  50.813  8.398  6.663  180.0 
-12  5  22  308.852  20.964  17.245  180.0 
-12  5  23  4.157  2.827  1.835  180.0 
-12  5  24  4.479  3.103  2.434  0.0 
-12  5  25  193.262  9.856  13.703  180.0 
-12  5  26  69.661  11.210  8.096  0.0 
-12  6  1  13.656  10.606  4.564  180.0 
-12  6  2  136.664  21.387  12.495  180.0 
-12  6  3  544.407  38.476  22.573  0.0 
-12  6  4  149.667  21.475  11.136  180.0 
-12  6  6  135.558  9.201  11.848  0.0 
-12  6  7  122.615  8.612  11.145  180.0 
-12  6  9  10.885  5.272  3.746  180.0 
-12  6  10  17.077  3.562  4.745  180.0 
-12  6  11  5.323  4.220  2.023  180.0 
-12  6  12  244.062  11.483  15.969  180.0 
-12  6  13  120.018  7.802  10.751  0.0 
-12  6  14  358.681  16.080  18.463  0.0 
-12  6  15  27.417  5.759  4.484  180.0 
-12  6  16  53.073  6.716  6.955  0.0 
-12  6  18  250.568  15.828  15.566  180.0 
-12  6  19  864.610  36.674  29.322  0.0 
-12  6  20  325.489  18.824  17.301  180.0 
-12  6  21  242.824  15.465  14.840  180.0 
-12  6  22  123.736  6.924  10.918  0.0 
-12  6  23  234.196  10.019  15.163  180.0 
-12  6  24  61.222  6.804  7.577  0.0 
-12  7  1  325.863  40.774  17.595  0.0 
-12  7  2  114.086  9.610  10.624  180.0 
-12  7  3  14.389  6.323  3.767  180.0 
-12  7  5  317.101  16.249  18.536  0.0 
-12  7  7  180.707  15.076  13.766  180.0 
-12  7  8  51.177  7.156  6.883  180.0 
-12  7  9  134.562  8.008  11.469  0.0 
-12  7  10  113.405  6.817  10.691  0.0 
-12  7  11  209.774  22.699  14.298  0.0 
-12  7  12  10.919  5.273  4.108  180.0 
-12  7  13  106.118  7.913  10.092  0.0 
-12  7  14  25.131  5.902  5.439  180.0 
-12  7  15  5.610  4.517  1.918  180.0 
-12  7  16  5.820  4.535  3.382  0.0 
-12  7  17  397.660  26.447  20.210  0.0 
-12  7  18  13.738  6.871  4.126  0.0 
-12  7  19  221.963  43.975  15.963  180.0 
-12  7  20  100.247  10.653  10.459  0.0 
-12  7  21  5.501  3.128  2.771  180.0 
-12  7  22  479.142  36.711  21.841  180.0 
-12  7  23  13.579  3.982  3.742  0.0 
-12  7  24  9.434  4.314  3.447  0.0 
-12  8  2  184.614  13.703  13.528  180.0 
-12  8  3  18.857  7.723  4.082  180.0 
-12  8  4  78.081  8.381  9.144  0.0 
-12  8  5  105.441  9.548  9.934  0.0 
-12  8  7  21.419  6.998  4.695  180.0 
-12  8  8  341.556  15.798  17.939  0.0 
-12  8  9  176.009  10.403  13.008  0.0 
-12  8  10  775.465  33.964  26.895  180.0 
-12  8  11  81.928  7.373  8.928  0.0 
-12  8  12  12.014  3.826  3.418  180.0 
-12  8  13  35.511  6.496  5.448  180.0 
-12  8  14  516.738  27.232  22.793  0.0 
-12  8  15  88.870  8.887  8.865  180.0 
-12  8  16  109.673  10.435  10.327  0.0 
-12  8  17  18.267  6.638  4.953  180.0 
-12  8  18  11.649  2.855  3.678  180.0 
-12  8  19  42.870  5.184  5.862  0.0 
-12  8  20  289.219  12.967  17.110  180.0 
-12  8  21  57.327  6.305  7.956  0.0 
-12  8  22  550.718  56.774  23.338  0.0 
-12  8  23  56.035  11.173  7.602  180.0 
-12  9  1  8.872  6.714  0.836  0.0 
-12  9  3  86.792  10.278  9.809  0.0 
-12  9  5  70.856  9.592  8.380  180.0 
-12  9  6  118.044  19.088  10.514  180.0 
-12  9  7  33.411  5.638  5.643  180.0 
-12  9  8  8.455  6.705  2.485  0.0 
-12  9  9  53.538  22.822  7.473  180.0 
-12  9  10  525.888  30.564  22.466  180.0 
-12  9  11  22.766  8.641  4.923  0.0 
-12  9  12  242.343  20.358  15.917  0.0 
-12  9  13  32.330  9.390  5.241  180.0 
-12  9  14  5.013  3.983  2.222  0.0 
-12  9  16  444.816  35.715  20.631  180.0 
-12  9  17  69.870  5.458  8.018  180.0 
-12  9  18  38.515  5.331  6.779  0.0 
-12  9  19  95.371  6.860  9.295  180.0 
-12  9  21  305.085  15.718  16.708  180.0 
-12  10  2  84.137  11.334  9.160  180.0 
-12  10  3  64.130  9.821  8.211  0.0 
-12  10  6  811.434  44.301  28.864  0.0 
-12  10  7  176.263  33.985  13.669  0.0 
-12  10  8  153.001  15.751  12.770  180.0 
-12  10  9  124.093  16.717  11.334  0.0 
-12  10  10  10.494  3.948  3.575  180.0 
-12  10  11  94.216  7.320  10.329  0.0 
-12  10  12  77.255  14.876  8.897  180.0 
-12  10  13  10.524  4.448  3.701  180.0 
-12  10  14  12.783  4.807  3.522  0.0 
-12  10  16  75.253  9.163  8.400  0.0 
-12  10  17  33.516  5.113  5.875  180.0 
-12  10  18  231.044  10.141  15.421  180.0 
-12  10  19  73.891  10.851  8.557  0.0 
-12  11  3  115.305  32.732  11.353  0.0 
-12  11  4  62.063  13.433  8.204  180.0 
-12  11  5  35.498  6.731  6.001  180.0 
-12  11  7  40.732  7.173  6.586  180.0 
-12  11  8  273.122  51.445  16.844  180.0 
-12  11  10  22.723  4.231  5.063  180.0 
-12  11  11  266.565  9.127  16.986  180.0 
-12  11  12  38.345  8.398  6.238  0.0 
-12  11  13  103.783  20.299  11.062  0.0 
-12  11  14  3.030  2.472  2.214  0.0 
-12  11  15  14.462  5.896  4.660  0.0 
-12  11  16  220.983  14.626  15.131  180.0 
-12  12  1  247.142  12.880  16.261  0.0 
-12  12  4  158.561  10.335  13.504  0.0 
-12  12  5  85.666  8.858  9.720  180.0 
-12  12  6  6.104  4.416  2.804  0.0 
-12  12  9  3.044  2.381  1.738  0.0 
-12  12  10  150.709  35.214  12.708  180.0 
-12  12  11  209.078  13.418  15.480  180.0 
-12  12  12  69.831  8.604  8.243  0.0 
-12  12  13  393.989  28.523  20.507  0.0 
-12  12  14  36.833  6.260  6.436  0.0 
-12  13  1  10.984  5.749  3.986  180.0 
-12  13  6  205.570  13.648  13.458  180.0 
-12  13  7  79.211  10.542  8.808  0.0 
-12  13  8  46.242  5.692  6.719  180.0 
-12  13  9  62.062  6.112  8.146  180.0 
-12  13  10  10.679  3.748  3.861  0.0 
-11  0  6  1930.157  187.203  44.377  0.0 
-11  0  10  92.258  8.899  9.797  0.0 
-11  0  12  341.733  25.121  19.214  180.0 
-11  0  16  83.471  9.241  8.259  180.0 
-11  0  18  193.458  15.298  13.874  0.0 
-11  0  22  20.508  7.840  5.543  0.0 
-11  0  24  170.612  36.131  12.262  0.0 
-11  0  26  35.875  7.893  5.766  0.0 
-11  0  28  79.725  10.790  9.136  0.0 
-11  1  2  47.101  8.635  7.604  180.0 
-11  1  4  115.328  11.036  12.162  0.0 
-11  1  5  338.504  17.089  18.349  0.0 
-11  1  6  12.754  8.786  4.477  180.0 
-11  1  7  6.567  2.698  1.995  180.0 
-11  1  8  12.303  6.694  3.235  0.0 
-11  1  9  74.160  9.320  8.089  0.0 
-11  1  10  262.661  12.750  16.402  180.0 
-11  1  11  20.942  6.730  5.046  0.0 
-11  1  12  265.171  12.346  16.303  0.0 
-11  1  13  15.493  4.498  3.889  180.0 
-11  1  14  252.401  11.379  16.216  0.0 
-11  1  15  10.241  4.529  2.798  180.0 
-11  1  16  32.331  4.167  4.988  180.0 
-11  1  17  216.461  10.562  14.318  0.0 
-11  1  18  89.278  6.788  9.322  180.0 
-11  1  19  855.501  28.989  28.944  0.0 
-11  1  20  10.892  4.374  2.275  180.0 
-11  1  22  201.532  12.397  13.730  180.0 
-11  1  23  33.590  6.466  5.207  180.0 
-11  1  24  23.384  7.142  4.317  180.0 
-11  1  25  11.987  7.672  4.017  180.0 
-11  1  26  157.766  8.012  12.157  180.0 
-11  1  27  366.112  13.783  18.224  180.0 
-11  1  28  70.977  7.587  8.520  0.0 
-11  2  1  94.689  12.711  10.518  0.0 
-11  2  3  370.571  18.845  19.683  0.0 
-11  2  6  146.779  9.042  11.891  180.0 
-11  2  7  303.464  13.676  16.950  180.0 
-11  2  10  531.668  27.617  23.461  180.0 
-11  2  11  1091.573  46.702  32.955  180.0 
-11  2  12  293.192  12.238  17.177  180.0 
-11  2  13  42.037  7.081  6.810  0.0 
-11  2  14  895.486  32.465  30.107  180.0 
-11  2  15  46.459  5.679  7.009  0.0 
-11  2  16  36.273  8.193  5.619  180.0 
-11  2  17  101.638  8.615  9.978  0.0 
-11  2  18  4.828  3.167  2.537  180.0 
-11  2  19  62.982  7.723  8.181  0.0 
-11  2  20  7.962  4.765  2.700  0.0 
-11  2  21  175.022  10.580  13.041  0.0 
-11  2  22  71.689  8.737  7.586  180.0 
-11  2  23  107.893  9.296  10.083  180.0 
-11  2  25  436.118  26.845  20.680  180.0 
-11  2  26  11.651  3.496  3.008  0.0 
-11  2  27  58.594  11.948  7.229  0.0 
-11  2  28  45.045  8.316  7.198  180.0 
-11  3  1  96.342  14.386  9.104  0.0 
-11  3  2  104.540  14.776  12.092  180.0 
-11  3  3  652.124  32.450  24.954  180.0 
-11  3  4  420.598  22.763  20.249  0.0 
-11  3  5  42.590  10.455  5.791  180.0 
-11  3  6  74.077  12.437  9.260  0.0 
-11  3  7  386.658  23.214  19.540  0.0 
-11  3  8  503.802  39.175  22.607  180.0 
-11  3  9  109.979  9.298  9.803  180.0 
-11  3  10  215.493  20.854  15.002  180.0 
-11  3  11  1269.296  130.609  36.082  0.0 
-11  3  12  109.435  10.487  10.063  0.0 
-11  3  13  64.603  7.421  7.773  0.0 
-11  3  14  2040.764  101.849  44.565  0.0 
-11  3  15  48.898  5.464  7.035  180.0 
-11  3  16  50.837  4.124  7.086  180.0 
-11  3  17  10.567  3.791  3.282  180.0 
-11  3  18  240.287  11.222  15.949  180.0 
-11  3  19  73.679  8.298  8.037  180.0 
-11  3  21  154.060  9.951  12.271  180.0 
-11  3  22  64.844  9.043  7.455  0.0 
-11  3  23  203.766  13.513  13.611  180.0 
-11  3  24  858.652  40.021  29.467  180.0 
-11  3  25  14.512  4.997  4.211  0.0 
-11  3  26  62.822  6.262  7.868  0.0 
-11  3  27  287.545  12.167  16.990  0.0 
-11  3  28  10.360  4.474  3.868  180.0 
-11  4  1  622.915  33.355  25.168  180.0 
-11  4  3  165.031  17.692  13.243  0.0 
-11  4  4  109.057  16.627  10.962  0.0 
-11  4  6  102.748  17.365  11.343  180.0 
-11  4  8  235.387  20.856  15.341  180.0 
-11  4  10  269.384  15.445  16.107  0.0 
-11  4  11  122.486  17.459  11.292  180.0 
-11  4  12  524.763  92.066  22.460  0.0 
-11  4  13  11.841  9.469  2.913  0.0 
-11  4  14  125.956  9.336  10.246  180.0 
-11  4  15  90.830  5.088  9.702  0.0 
-11  4  17  126.807  7.053  11.462  180.0 
-11  4  18  104.187  7.894  10.105  0.0 
-11  4  19  434.146  17.523  20.574  0.0 
-11  4  20  36.097  5.981  6.151  0.0 
-11  4  21  119.999  9.060  10.984  0.0 
-11  4  23  44.193  8.046  6.086  180.0 
-11  4  24  7.022  4.159  2.956  180.0 
-11  4  26  164.692  15.657  12.736  0.0 
-11  4  27  13.975  4.189  4.024  0.0 
-11  5  1  75.768  14.009  8.752  180.0 
-11  5  3  94.744  14.696  10.103  0.0 
-11  5  4  129.837  18.009  10.967  0.0 
-11  5  5  21.011  11.070  5.185  0.0 
-11  5  6  164.368  21.550  13.150  0.0 
-11  5  8  28.823  12.233  6.796  180.0 
-11  5  10  382.888  28.040  19.093  180.0 
-11  5  11  35.200  13.551  5.756  0.0 
-11  5  12  9.165  6.088  4.368  180.0 
-11  5  13  339.045  22.310  18.956  0.0 
-11  5  14  374.192  15.750  19.424  0.0 
-11  5  15  78.358  5.482  8.881  180.0 
-11  5  16  278.652  12.258  16.506  180.0 
-11  5  17  306.582  13.758  16.817  0.0 
-11  5  18  1735.342  71.439  40.681  180.0 
-11  5  19  54.546  6.342  7.432  180.0 
-11  5  20  611.822  25.492  24.318  0.0 
-11  5  21  14.011  6.332  2.905  0.0 
-11  5  22  30.610  8.697  6.460  0.0 
-11  5  23  515.988  25.401  22.324  180.0 
-11  5  24  9.234  3.270  3.514  0.0 
-11  5  25  121.751  10.729  10.682  0.0 
-11  5  26  19.343  4.128  4.380  180.0 
-11  6  1  117.889  19.142  8.846  0.0 
-11  6  5  982.301  46.059  30.266  0.0 
-11  6  7  27.861  5.839  4.993  180.0 
-11  6  8  894.119  41.445  30.718  180.0 
-11  6  9  49.065  24.088  7.696  180.0 
-11  6  10  162.054  23.575  13.144  0.0 
-11  6  11  183.797  25.455  13.509  0.0 
-11  6  12  692.052  29.376  25.129  0.0 
-11  6  13  30.797  4.434  5.582  180.0 
-11  6  14  516.952  19.566  22.717  180.0 
-11  6  15  160.879  9.010  12.641  0.0 
-11  6  16  1086.697  38.586  33.500  180.0 
-11  6  17  183.635  13.104  13.037  180.0 
-11  6  18  30.920  6.264  5.307  180.0 
-11  6  19  24.316  11.588  5.500  0.0 
-11  6  20  200.041  13.639  13.979  0.0 
-11  6  21  197.000  14.352  14.188  0.0 
-11  6  22  35.063  7.096  5.815  180.0 
-11  6  23  609.800  24.797  23.830  180.0 
-11  6  24  6.381  3.457  2.742  180.0 
-11  6  25  10.229  3.890  3.187  0.0 
-11  6  26  10.934  4.257  3.470  0.0 
-11  7  2  15.675  10.763  0.235  180.0 
-11  7  4  604.512  31.546  25.046  0.0 
-11  7  5  313.635  23.638  17.433  0.0 
-11  7  6  41.457  15.716  6.518  0.0 
-11  7  7  600.062  75.813  23.538  180.0 
-11  7  8  62.154  8.668  8.258  0.0 
-11  7  9  84.843  9.999  9.283  180.0 
-11  7  10  7.804  4.515  2.178  180.0 
-11  7  11  42.366  10.443  6.123  0.0 
-11  7  12  25.501  17.987  4.989  0.0 
-11  7  13  20.354  6.430  3.703  180.0 
-11  7  14  68.144  8.648  8.125  0.0 
-11  7  15  452.306  21.021  20.706  0.0 
-11  7  16  316.387  16.000  17.643  180.0 
-11  7  17  25.384  9.136  5.052  0.0 
-11  7  18  449.115  20.645  20.718  180.0 
-11  7  19  653.194  27.608  25.023  0.0 
-11  7  20  62.653  9.438  8.001  0.0 
-11  7  21  335.033  21.370  18.388  180.0 
-11  7  23  32.821  5.686  5.959  0.0 
-11  7  25  114.496  8.544  10.459  180.0 
-11  8  1  179.495  12.325  12.458  180.0 
-11  8  2  75.029  8.586  9.196  0.0 
-11  8  3  40.410  5.823  7.178  0.0 
-11  8  4  739.417  39.946  26.567  0.0 
-11  8  5  62.314  6.342  8.274  180.0 
-11  8  6  41.286  6.022  6.481  180.0 
-11  8  7  96.517  9.062  9.696  180.0 
-11  8  8  549.752  31.617  23.979  180.0 
-11  8  9  83.714  7.432  9.280  180.0 
-11  8  11  139.392  8.589  11.963  180.0 
-11  8  12  170.631  29.328  12.641  0.0 
-11  8  13  33.087  5.138  5.721  0.0 
-11  8  14  172.352  14.800  13.483  180.0 
-11  8  16  1914.603  105.319  43.857  180.0 
-11  8  18  120.814  11.523  11.000  0.0 
-11  8  19  315.593  20.754  17.816  0.0 
-11  8  20  510.538  24.596  21.274  0.0 
-11  8  21  142.828  9.320  11.364  0.0 
-11  8  22  71.656  6.477  8.845  0.0 
-11  8  23  123.040  16.749  11.097  0.0 
-11  8  24  95.888  12.305  9.994  180.0 
-11  9  2  58.377  7.140  7.486  180.0 
-11  9  4  40.607  10.555  6.378  0.0 
-11  9  5  66.828  7.506  8.369  0.0 
-11  9  6  9.922  4.535  2.995  180.0 
-11  9  7  86.314  6.446  9.032  180.0 
-11  9  8  679.314  25.135  26.433  180.0 
-11  9  9  59.265  6.018  7.824  180.0 
-11  9  10  295.972  24.320  17.632  0.0 
-11  9  12  59.962  6.574  7.221  0.0 
-11  9  13  96.351  4.377  10.127  0.0 
-11  9  17  21.522  8.745  4.371  0.0 
-11  9  18  76.146  8.380  9.209  0.0 
-11  9  20  108.246  10.678  10.278  180.0 
-11  9  21  35.862  6.145  6.159  180.0 
-11  9  22  136.994  8.733  11.377  180.0 
-11  10  2  18.665  6.419  5.206  0.0 
-11  10  3  30.892  7.941  5.397  0.0 
-11  10  4  28.715  7.059  5.215  0.0 
-11  10  5  10.860  4.849  4.106  180.0 
-11  10  6  144.879  10.455  12.234  180.0 
-11  10  7  304.055  21.623  17.749  180.0 
-11  10  8  513.127  29.752  22.579  180.0 
-11  10  10  94.707  8.606  10.366  0.0 
-11  10  11  38.046  6.696  6.406  180.0 
-11  10  12  579.237  39.046  23.949  0.0 
-11  10  13  161.695  23.562  12.542  0.0 
-11  10  14  6.987  2.510  2.889  0.0 
-11  10  15  25.331  13.140  5.700  180.0 
-11  10  16  78.412  5.432  9.160  180.0 
-11  10  17  71.073  5.693  9.143  0.0 
-11  10  19  10.610  5.537  3.785  0.0 
-11  10  20  243.603  15.272  15.983  0.0 
-11  10  21  24.968  5.220  5.061  0.0 
-11  11  1  14.002  7.566  3.132  180.0 
-11  11  2  23.753  9.416  5.527  0.0 
-11  11  4  125.727  10.278  11.455  0.0 
-11  11  6  116.254  10.100  10.707  180.0 
-11  11  7  340.977  18.397  18.395  0.0 
-11  11  8  205.529  14.491  14.353  0.0 
-11  11  9  52.641  7.919  7.008  180.0 
-11  11  10  253.802  22.151  16.177  0.0 
-11  11  11  19.429  6.644  4.552  0.0 
-11  11  12  52.953  5.106  7.201  0.0 
-11  11  13  365.297  20.881  19.154  0.0 
-11  11  14  585.325  57.533  25.299  180.0 
-11  11  15  60.365  5.543  8.025  180.0 
-11  11  16  67.963  11.518  8.303  180.0 
-11  11  17  3.422  2.751  2.030  180.0 
-11  11  18  103.024  16.717  10.534  0.0 
-11  11  19  33.605  7.954  6.277  180.0 
-11  12  1  103.808  15.659  10.393  0.0 
-11  12  3  465.873  12.644  22.470  180.0 
-11  12  5  16.395  10.501  3.722  0.0 
-11  12  6  233.006  16.069  16.325  180.0 
-11  12  7  360.875  25.000  18.424  180.0 
-11  12  9  103.661  18.239  9.728  180.0 
-11  12  10  22.638  9.030  5.612  180.0 
-11  12  11  756.389  98.736  28.682  0.0 
-11  12  12  98.007  6.260  10.471  0.0 
-11  12  13  53.014  11.153  7.394  180.0 
-11  12  14  16.569  3.558  4.112  0.0 
-11  12  15  44.779  6.465  7.358  0.0 
-11  12  16  28.933  7.471  6.041  180.0 
-11  13  1  137.798  10.718  12.636  180.0 
-11  13  2  36.377  8.518  5.596  0.0 
-11  13  3  120.075  6.152  10.904  180.0 
-11  13  4  49.177  7.897  7.114  180.0 
-11  13  6  6.377  2.912  3.029  180.0 
-11  13  8  11.075  3.156  3.708  0.0 
-11  13  9  15.406  3.492  3.968  180.0 
-11  13  10  629.258  20.048  25.398  0.0 
-11  13  11  36.195  5.719  6.349  180.0 
-11  13  12  85.229  7.716  9.403  180.0 
-11  13  13  4.507  3.467  2.562  0.0 
-11  14  1  151.414  13.487  12.559  180.0 
-11  14  2  48.790  5.814  7.195  0.0 
-11  14  3  68.833  6.230  8.165  0.0 
-11  14  4  11.333  3.415  3.937  180.0 
-11  14  5  27.786  13.883  4.989  180.0 
-11  14  6  107.007  6.878  10.816  0.0 
-11  14  7  10.626  3.678  3.246  0.0 
-11  14  8  264.726  11.530  17.051  0.0 
-10  0  2  129.040  8.837  12.223  0.0 
-10  0  4  269.850  13.634  16.684  0.0 
-10  0  6  1520.714  127.798  38.681  0.0 
-10  0  8  3619.407  369.031  60.465  180.0 
-10  0  10  146.499  15.831  12.076  0.0 
-10  0  12  279.307  27.422  17.120  0.0 
-10  0  14  44.342  13.257  6.712  0.0 
-10  0  16  239.198  15.398  14.920  180.0 
-10  0  18  77.961  9.602  7.798  0.0 
-10  0  20  65.295  7.691  7.829  0.0 
-10  0  22  1160.664  59.973  33.732  180.0 
-10  0  26  138.774  9.289  10.597  180.0 
-10  0  28  137.870  11.349  11.215  0.0 
-10  1  1  206.099  11.571  14.164  0.0 
-10  1  2  516.759  19.863  22.622  180.0 
-10  1  3  19.094  4.317  3.799  0.0 
-10  1  4  18.158  2.476  4.954  0.0 
-10  1  5  176.578  9.755  13.809  180.0 
-10  1  6  749.709  23.710  28.033  180.0 
-10  1  7  1062.178  43.513  32.676  180.0 
-10  1  8  221.959  9.071  14.787  0.0 
-10  1  9  140.787  8.294  11.556  180.0 
-10  1  10  422.389  15.085  20.734  0.0 
-10  1  11  2568.949  124.721  50.343  0.0 
-10  1  12  237.797  9.721  15.274  0.0 
-10  1  13  19.380  3.439  3.939  180.0 
-10  1  14  37.307  4.199  6.070  0.0 
-10  1  15  213.312  10.220  14.288  180.0 
-10  1  17  95.784  7.087  9.777  0.0 
-10  1  18  14.185  6.086  3.048  180.0 
-10  1  21  9.465  4.414  3.738  0.0 
-10  1  23  42.874  6.898  6.647  180.0 
-10  1  24  531.886  24.113  22.873  0.0 
-10  1  25  39.275  7.740  6.386  180.0 
-10  1  26  208.298  8.511  13.703  0.0 
-10  1  27  199.271  20.593  13.789  0.0 
-10  1  28  65.786  11.903  8.106  0.0 
-10  1  29  379.462  20.048  19.694  0.0 
-10  2  1  1840.271  86.059  42.394  0.0 
-10  2  2  51.023  8.837  7.438  180.0 
-10  2  3  661.000  29.445  26.542  180.0 
-10  2  4  2230.780  114.171  47.534  0.0 
-10  2  5  247.662  40.638  15.695  0.0 
-10  2  6  129.202  11.335  11.375  0.0 
-10  2  7  79.324  4.990  9.218  0.0 
-10  2  8  645.894  22.570  25.644  180.0 
-10  2  9  338.292  20.308  18.006  0.0 
-10  2  10  551.353  19.542  23.428  180.0 
-10  2  11  502.420  17.006  22.764  180.0 
-10  2  12  174.010  9.352  13.404  0.0 
-10  2  13  71.131  5.824  9.037  180.0 
-10  2  14  1092.814  39.856  32.863  180.0 
-10  2  15  43.032  6.661  6.644  0.0 
-10  2  16  12.834  5.354  4.152  0.0 
-10  2  17  282.624  16.206  17.019  180.0 
-10  2  18  16.526  3.975  4.425  0.0 
-10  2  20  18.318  4.690  4.740  0.0 
-10  2  21  6.363  4.137  2.636  180.0 
-10  2  22  23.322  7.048  4.964  0.0 
-10  2  23  87.619  8.092  8.356  0.0 
-10  2  24  428.527  20.832  20.586  180.0 
-10  2  27  64.632  7.168  8.361  0.0 
-10  2  28  22.650  4.291  4.734  180.0 
-10  2  29  8.483  4.332  3.322  180.0 
-10  3  1  411.008  20.920  21.435  180.0 
-10  3  2  824.747  38.900  28.865  0.0 
-10  3  3  780.130  37.049  28.295  0.0 
-10  3  4  33.671  9.398  5.703  0.0 
-10  3  5  128.030  15.061  11.851  0.0 
-10  3  6  197.562  34.590  14.338  180.0 
-10  3  7  11.012  3.917  3.875  180.0 
-10  3  8  134.823  15.129  12.236  180.0 
-10  3  9  407.892  14.912  20.095  0.0 
-10  3  10  563.613  23.220  24.323  0.0 
-10  3  11  818.108  27.091  29.220  0.0 
-10  3  12  85.829  6.850  9.175  180.0 
-10  3  13  241.847  14.308  15.272  0.0 
-10  3  14  188.066  17.949  13.561  0.0 
-10  3  15  248.606  21.083  15.255  180.0 
-10  3  16  292.577  13.811  16.844  180.0 
-10  3  17  3.651  2.903  1.115  180.0 
-10  3  18  12.798  4.755  4.100  0.0 
-10  3  19  469.101  17.194  21.533  0.0 
-10  3  20  251.117  11.936  16.222  180.0 
-10  3  21  14.712  4.738  3.472  0.0 
-10  3  22  156.286  14.781  12.182  180.0 
-10  3  23  7.380  4.956  2.916  0.0 
-10  3  24  27.279  6.515  5.549  0.0 
-10  3  25  62.963  10.400  7.367  180.0 
-10  4  1  236.212  18.550  16.033  180.0 
-10  4  2  1472.807  77.529  40.914  0.0 
-10  4  3  13.670  8.431  3.561  0.0 
-10  4  4  155.094  16.622  13.639  0.0 
-10  4  5  1208.682  63.773  34.901  180.0 
-10  4  6  36.596  3.916  6.142  180.0 
-10  4  7  232.070  12.600  16.077  0.0 
-10  4  8  19.797  4.437  5.054  180.0 
-10  4  9  22.001  14.878  5.431  0.0 
-10  4  10  131.515  9.369  11.526  180.0 
-10  4  11  128.366  7.113  10.711  180.0 
-10  4  12  481.382  17.251  22.212  180.0 
-10  4  13  28.800  4.669  5.201  180.0 
-10  4  14  137.560  14.448  11.238  180.0 
-10  4  15  307.060  13.976  17.069  0.0 
-10  4  17  4.175  3.261  2.467  180.0 
-10  4  18  216.169  11.400  14.804  0.0 
-10  4  19  144.639  8.241  12.088  180.0 
-10  4  20  10.770  5.131  3.361  180.0 
-10  4  21  8.441  4.577  0.864  180.0 
-10  4  22  543.473  22.782  23.181  0.0 
-10  4  23  33.269  6.436  5.595  180.0 
-10  4  24  61.525  8.866  7.217  180.0 
-10  4  25  86.173  10.751  9.528  0.0 
-10  4  27  23.263  4.159  4.832  180.0 
-10  4  28  30.153  7.135  5.788  0.0 
-10  5  2  2853.900  182.065  51.960  0.0 
-10  5  3  77.991  13.234  8.010  180.0 
-10  5  4  72.869  13.323  8.741  0.0 
-10  5  5  201.396  43.883  14.395  0.0 
-10  5  6  19.220  11.273  4.761  180.0 
-10  5  7  204.543  26.795  14.572  180.0 
-10  5  8  29.341  12.457  5.550  180.0 
-10  5  10  200.887  48.575  14.261  180.0 
-10  5  13  23.602  6.563  4.309  180.0 
-10  5  14  8.399  4.065  2.362  180.0 
-10  5  15  385.439  19.524  19.156  180.0 
-10  5  16  472.417  19.225  20.996  0.0 
-10  5  18  35.222  8.421  5.988  180.0 
-10  5  19  96.187  7.154  9.754  180.0 
-10  5  20  228.300  18.688  14.491  0.0 
-10  5  21  775.750  31.123  26.805  0.0 
-10  5  22  84.381  8.892  8.562  180.0 
-10  5  23  18.513  7.099  4.150  180.0 
-10  5  24  149.983  7.030  12.057  180.0 
-10  5  25  37.098  5.386  5.612  180.0 
-10  5  26  72.834  6.620  8.128  0.0 
-10  5  27  46.209  7.078  6.766  0.0 
-10  5  28  14.329  6.785  4.084  180.0 
-10  6  1  286.225  22.035  16.134  0.0 
-10  6  2  35.753  5.758  5.339  180.0 
-10  6  3  285.071  15.679  17.685  180.0 
-10  6  4  103.664  28.962  10.794  180.0 
-10  6  5  243.124  14.246  15.540  180.0 
-10  6  6  1028.241  95.061  31.899  180.0 
-10  6  7  337.480  17.831  19.023  180.0 
-10  6  8  314.366  27.820  18.080  0.0 
-10  6  9  54.808  11.994  7.105  180.0 
-10  6  10  122.507  9.853  11.280  0.0 
-10  6  11  483.474  59.595  22.055  180.0 
-10  6  12  329.144  19.143  17.987  180.0 
-10  6  13  43.926  9.815  6.743  0.0 
-10  6  15  455.332  21.270  21.728  0.0 
-10  6  16  11.682  6.074  4.220  0.0 
-10  6  17  481.198  30.388  22.115  0.0 
-10  6  18  253.872  13.254  16.372  180.0 
-10  6  20  36.814  9.263  6.176  180.0 
-10  6  22  79.534  9.353  8.566  180.0 
-10  6  23  6.507  5.109  2.674  180.0 
-10  6  24  7.935  3.223  3.253  0.0 
-10  6  25  3.543  2.798  2.482  180.0 
-10  6  27  187.488  14.859  13.836  180.0 
-10  7  1  108.680  12.322  10.128  0.0 
-10  7  2  64.453  9.779  7.716  0.0 
-10  7  3  366.670  24.903  19.922  0.0 
-10  7  4  27.028  7.537  4.421  0.0 
-10  7  5  1019.510  64.082  32.069  180.0 
-10  7  8  146.957  12.186  12.024  0.0 
-10  7  9  14.519  7.339  3.844  0.0 
-10  7  10  40.928  7.341  6.173  180.0 
-10  7  11  135.073  21.659  11.384  0.0 
-10  7  13  106.959  8.416  10.581  0.0 
-10  7  14  24.698  5.382  4.783  0.0 
-10  7  15  1539.751  81.246  39.195  0.0 
-10  7  16  12.492  5.438  3.927  0.0 
-10  7  17  96.841  8.856  10.034  180.0 
-10  7  18  171.243  13.475  13.150  180.0 
-10  7  20  12.078  6.070  3.932  0.0 
-10  7  21  7.696  6.261  2.285  0.0 
-10  7  24  34.235  8.615  6.226  180.0 
-10  7  25  83.149  9.397  8.753  180.0 
-10  7  26  22.583  4.691  5.601  0.0 
-10  8  1  25.410  19.184  6.587  180.0 
-10  8  2  104.507  10.197  10.338  0.0 
-10  8  3  6.346  5.019  4.014  180.0 
-10  8  4  1000.005  50.784  32.200  180.0 
-10  8  6  16.729  6.465  1.918  0.0 
-10  8  7  29.889  8.594  5.304  0.0 
-10  8  8  383.348  34.304  19.720  0.0 
-10  8  9  148.634  11.332  12.042  180.0 
-10  8  10  1291.302  50.611  36.345  0.0 
-10  8  12  187.134  12.045  13.822  180.0 
-10  8  13  85.725  6.749  9.716  180.0 
-10  8  14  6.509  4.566  2.916  0.0 
-10  8  15  234.586  12.292  14.856  0.0 
-10  8  16  323.184  22.570  18.330  0.0 
-10  8  17  164.496  13.263  12.676  180.0 
-10  8  18  358.774  28.075  19.024  180.0 
-10  8  19  11.579  5.959  3.527  180.0 
-10  8  21  29.216  10.127  5.528  0.0 
-10  8  22  72.510  6.066  8.106  180.0 
-10  8  23  23.481  6.744  5.218  180.0 
-10  8  24  9.076  4.043  2.959  0.0 
-10  9  1  70.662  8.687  8.823  180.0 
-10  9  2  591.261  48.054  24.270  180.0 
-10  9  3  44.203  19.564  7.327  180.0 
-10  9  4  10.782  6.668  1.595  180.0 
-10  9  5  548.865  40.869  22.915  180.0 
-10  9  6  412.967  71.746  20.938  0.0 
-10  9  7  188.642  13.250  13.848  180.0 
-10  9  8  106.459  7.798  10.259  0.0 
-10  9  9  283.656  18.105  16.214  0.0 
-10  9  10  238.745  11.515  16.055  0.0 
-10  9  11  179.367  10.288  13.621  180.0 
-10  9  12  230.668  11.817  14.824  180.0 
-10  9  14  330.980  16.451  18.225  0.0 
-10  9  15  213.244  13.281  14.605  0.0 
-10  9  16  185.743  13.019  13.447  180.0 
-10  9  17  158.523  11.866  12.553  180.0 
-10  9  18  31.206  7.343  5.789  180.0 
-10  9  19  139.436  19.526  11.205  180.0 
-10  9  20  9.045  5.724  2.897  180.0 
-10  9  21  12.303  5.613  3.817  0.0 
-10  9  24  198.920  14.038  14.089  0.0 
-10  10  2  192.969  11.900  13.821  0.0 
-10  10  3  708.409  25.982  26.601  180.0 
-10  10  4  436.793  18.698  21.694  180.0 
-10  10  5  255.607  16.670  15.917  0.0 
-10  10  6  1361.662  49.820  37.318  180.0 
-10  10  7  79.197  8.500  8.885  180.0 
-10  10  8  620.858  23.346  25.448  0.0 
-10  10  9  19.843  4.783  4.359  0.0 
-10  10  10  73.529  7.046  8.537  180.0 
-10  10  11  79.056  7.261  9.118  180.0 
-10  10  12  773.055  30.854  27.387  180.0 
-10  10  13  105.984  8.723  10.520  0.0 
-10  10  14  5.605  4.403  2.524  0.0 
-10  10  15  14.035  6.210  5.005  180.0 
-10  10  16  13.126  6.448  3.569  0.0 
-10  10  17  287.860  40.577  17.112  180.0 
-10  10  18  7.244  2.962  3.229  0.0 
-10  10  19  54.223  7.030  8.190  180.0 
-10  10  20  185.441  10.784  13.960  180.0 
-10  10  21  6.667  4.339  3.298  0.0 
-10  11  1  24.909  5.787  5.298  0.0 
-10  11  2  878.199  35.583  29.803  180.0 
-10  11  3  72.086  7.086  8.723  0.0 
-10  11  5  51.869  6.461  7.535  0.0 
-10  11  6  1142.271  44.164  33.859  0.0 
-10  11  7  183.383  11.778  13.198  0.0 
-10  11  8  553.280  23.126  23.496  0.0 
-10  11  9  679.755  28.002  25.812  0.0 
-10  11  11  13.836  6.127  4.073  180.0 
-10  11  12  43.647  9.071  6.508  180.0 
-10  11  13  47.303  7.566  7.306  180.0 
-10  11  18  192.638  10.718  14.956  180.0 
-10  11  19  5.048  3.847  2.329  0.0 
-10  11  20  7.769  4.891  3.847  0.0 
-10  12  1  391.795  28.241  19.583  180.0 
-10  12  3  7.487  5.329  2.902  180.0 
-10  12  4  138.405  12.828  11.487  0.0 
-10  12  5  95.631  11.082  9.775  180.0 
-10  12  6  62.430  8.929  7.974  180.0 
-10  12  7  85.234  9.025  8.810  180.0 
-10  12  8  577.407  26.795  23.646  0.0 
-10  12  9  483.231  27.067  21.774  180.0 
-10  12  10  6.235  4.839  2.531  180.0 
-10  12  12  282.727  57.617  18.866  180.0 
-10  12  13  46.940  13.462  7.280  0.0 
-10  12  14  7.662  3.766  3.595  180.0 
-10  12  15  140.652  8.891  12.904  0.0 
-10  12  16  68.148  7.631  7.832  0.0 
-10  12  18  67.901  8.908  8.525  0.0 
-10  13  1  63.851  4.724  7.718  0.0 
-10  13  2  10.972  2.565  3.310  0.0 
-10  13  3  153.343  19.216  12.661  0.0 
-10  13  4  12.249  2.605  3.443  180.0 
-10  13  5  539.762  15.527  23.935  180.0 
-10  13  6  892.727  137.016  31.315  0.0 
-10  13  7  67.725  6.233  8.610  180.0 
-10  13  8  222.548  8.876  15.565  0.0 
-10  13  9  109.671  6.751  11.215  0.0 
-10  13  10  455.591  15.525  22.327  180.0 
-10  13  11  77.439  6.880  9.450  180.0 
-10  13  12  65.135  6.920  7.886  180.0 
-10  13  14  9.983  4.568  3.429  180.0 
-10  13  15  17.898  5.058  4.895  180.0 
-10  14  1  47.425  14.888  6.841  180.0 
-10  14  2  41.392  5.226  6.486  180.0 
-10  14  3  44.923  5.254  6.819  180.0 
-10  14  4  8.246  3.263  3.008  180.0 
-10  14  5  16.587  3.515  4.222  180.0 
-10  14  6  233.142  9.954  16.078  0.0 
-10  14  8  17.643  4.023  4.521  180.0 
-10  14  9  95.424  7.667  10.387  180.0 
-10  14  10  55.323  7.229  8.199  0.0 
-10  14  11  34.199  7.163  6.203  180.0 
-9  0  2  361.913  14.736  19.683  0.0 
-9  0  4  517.856  22.667  23.405  0.0 
-9  0  6  880.783  30.249  30.142  0.0 
-9  0  8  317.558  42.291  17.713  0.0 
-9  0  10  1202.693  121.285  33.433  180.0 
-9  0  12  1966.972  146.378  43.139  0.0 
-9  0  14  1578.117  79.826  38.387  180.0 
-9  0  16  1406.617  66.882  37.604  0.0 
-9  0  20  679.172  39.983  26.007  0.0 
-9  0  22  18.890  6.758  4.146  0.0 
-9  0  24  33.910  8.588  6.185  180.0 
-9  0  26  632.593  40.754  25.099  180.0 
-9  0  28  325.850  15.601  18.243  180.0 
-9  0  30  292.746  17.816  16.435  180.0 
-9  1  1  119.800  9.650  11.471  0.0 
-9  1  2  70.264  9.661  9.733  0.0 
-9  1  3  2213.338  100.648  45.520  180.0 
-9  1  4  345.738  18.235  18.811  180.0 
-9  1  5  397.401  21.984  20.512  0.0 
-9  1  6  284.609  14.130  16.738  0.0 
-9  1  7  3068.615  103.426  55.272  0.0 
-9  1  8  324.681  15.628  17.830  180.0 
-9  1  9  701.029  36.565  26.668  180.0 
-9  1  10  13.606  2.791  3.932  180.0 
-9  1  11  718.362  38.728  26.248  180.0 
-9  1  12  8.428  3.030  3.299  0.0 
-9  1  13  40.259  4.196  6.664  180.0 
-9  1  14  220.415  15.122  14.920  180.0 
-9  1  15  65.141  9.113  7.850  0.0 
-9  1  16  352.599  17.070  18.324  0.0 
-9  1  17  29.009  4.489  5.663  180.0 
-9  1  18  19.048  4.634  4.077  180.0 
-9  1  19  379.980  18.064  18.882  180.0 
-9  1  20  36.172  5.140  6.238  180.0 
-9  1  22  190.770  10.681  13.594  0.0 
-9  1  24  68.573  7.294  7.961  180.0 
-9  1  25  265.145  15.732  16.103  0.0 
-9  1  26  140.418  13.912  11.888  0.0 
-9  1  27  634.432  19.494  25.514  0.0 
-9  1  28  12.326  3.671  3.481  180.0 
-9  1  29  10.042  4.078  3.078  180.0 
-9  1  30  113.146  14.468  10.838  0.0 
-9  2  1  35.332  7.545  5.947  0.0 
-9  2  4  527.017  50.811  23.348  180.0 
-9  2  5  636.670  21.695  25.870  0.0 
-9  2  6  495.676  24.016  22.945  0.0 
-9  2  8  509.655  26.788  22.601  180.0 
-9  2  9  1307.100  63.947  36.258  180.0 
-9  2  10  2.355  1.853  1.017  180.0 
-9  2  12  105.179  6.473  10.293  180.0 
-9  2  14  275.201  15.916  17.090  0.0 
-9  2  15  223.985  9.307  14.863  0.0 
-9  2  16  386.169  20.547  19.495  180.0 
-9  2  17  308.088  14.619  17.464  180.0 
-9  2  18  267.762  13.510  15.705  0.0 
-9  2  19  786.865  47.053  27.283  0.0 
-9  2  20  96.745  7.177  9.767  180.0 
-9  2  21  493.544  21.489  21.577  180.0 
-9  2  22  90.944  6.710  9.683  0.0 
-9  2  23  35.608  5.909  5.755  180.0 
-9  2  24  196.391  12.836  13.658  180.0 
-9  2  25  19.134  6.480  4.502  180.0 
-9  2  27  507.059  16.162  22.351  180.0 
-9  2  28  21.307  9.565  5.424  180.0 
-9  2  29  112.726  8.332  9.975  180.0 
-9  2  30  12.750  4.852  3.681  0.0 
-9  3  1  95.218  12.800  9.946  180.0 
-9  3  2  230.040  16.324  14.545  0.0 
-9  3  3  1562.036  77.616  39.608  180.0 
-9  3  4  463.538  24.144  21.435  180.0 
-9  3  5  37.108  9.661  6.303  180.0 
-9  3  6  292.560  10.973  17.567  0.0 
-9  3  7  46.656  4.218  6.882  0.0 
-9  3  8  493.373  18.675  22.520  180.0 
-9  3  9  652.550  33.287  25.723  180.0 
-9  3  10  181.788  8.935  13.477  180.0 
-9  3  11  343.706  11.450  18.347  180.0 
-9  3  12  323.346  12.406  17.621  180.0 
-9  3  13  38.118  3.745  5.743  0.0 
-9  3  15  53.263  4.259  7.275  0.0 
-9  3  16  254.870  10.772  15.876  0.0 
-9  3  17  423.749  16.303  20.835  0.0 
-9  3  18  44.351  5.358  5.966  0.0 
-9  3  19  9.636  7.629  3.786  180.0 
-9  3  20  41.593  5.450  5.757  0.0 
-9  3  21  88.177  9.751  9.426  180.0 
-9  3  22  27.381  5.174  5.688  180.0 
-9  3  24  211.755  18.675  13.891  0.0 
-9  3  25  90.431  9.414  9.838  0.0 
-9  3  26  151.232  13.887  11.915  180.0 
-9  3  27  103.635  8.420  9.858  0.0 
-9  3  28  19.309  4.810  4.809  0.0 
-9  4  3  3163.199  148.953  55.231  180.0 
-9  4  4  23.491  4.532  4.572  180.0 
-9  4  5  347.237  25.858  18.852  0.0 
-9  4  7  46.951  5.069  7.304  0.0 
-9  4  9  163.760  27.180  13.326  180.0 
-9  4  11  670.407  23.451  25.609  0.0 
-9  4  12  461.328  23.098  21.265  0.0 
-9  4  13  765.928  24.911  27.843  0.0 
-9  4  14  776.586  25.950  27.259  0.0 
-9  4  15  160.653  9.287  11.966  180.0 
-9  4  16  104.664  6.390  10.498  0.0 
-9  4  17  88.558  6.383  9.461  0.0 
-9  4  18  275.782  14.012  16.119  180.0 
-9  4  19  1026.475  36.042  31.654  180.0 
-9  4  20  7.564  3.810  2.281  0.0 
-9  4  21  92.566  6.808  8.799  0.0 
-9  4  22  572.277  23.091  23.144  180.0 
-9  4  23  8.812  5.156  3.411  0.0 
-9  4  24  185.234  12.934  13.550  180.0 
-9  4  25  564.121  28.066  23.746  0.0 
-9  4  26  17.217  3.291  4.388  180.0 
-9  4  27  15.053  3.673  3.467  0.0 
-9  4  28  6.323  3.771  2.480  0.0 
-9  4  29  5.013  3.735  2.369  180.0 
-9  5  2  1025.048  58.771  32.350  180.0 
-9  5  3  786.641  32.901  27.494  180.0 
-9  5  5  36.625  7.211  6.034  0.0 
-9  5  6  21.646  7.495  5.267  0.0 
-9  5  7  15.037  6.255  2.885  0.0 
-9  5  8  337.979  31.265  19.141  0.0 
-9  5  9  306.907  11.768  17.176  0.0 
-9  5  10  62.002  7.045  8.334  180.0 
-9  5  11  116.315  29.985  10.010  180.0 
-9  5  12  80.425  9.804  9.376  0.0 
-9  5  14  265.936  15.052  16.370  0.0 
-9  5  15  36.582  6.073  5.775  180.0 
-9  5  16  20.062  7.258  4.654  0.0 
-9  5  17  6.469  3.967  0.778  180.0 
-9  5  18  255.495  20.173  16.054  0.0 
-9  5  19  215.301  14.538  14.743  0.0 
-9  5  20  120.763  11.278  11.370  180.0 
-9  5  21  443.426  19.104  21.260  180.0 
-9  5  22  24.063  4.718  5.266  180.0 
-9  5  23  178.860  16.986  13.841  0.0 
-9  5  24  59.006  8.528  7.403  0.0 
-9  5  25  24.000  3.373  5.348  0.0 
-9  5  26  66.737  8.321  7.481  0.0 
-9  5  27  22.252  4.140  5.050  0.0 
-9  5  28  19.616  6.258  4.500  180.0 
-9  6  1  1045.403  80.110  32.226  180.0 
-9  6  2  53.445  10.511  6.747  0.0 
-9  6  3  394.119  28.836  20.512  180.0 
-9  6  4  322.133  16.565  17.982  180.0 
-9  6  5  93.307  8.527  9.771  180.0 
-9  6  7  151.530  17.650  12.122  0.0 
-9  6  9  23.049  4.589  5.110  180.0 
-9  6  10  134.635  12.145  11.222  180.0 
-9  6  12  98.158  8.069  9.468  0.0 
-9  6  13  62.907  5.927  8.031  180.0 
-9  6  14  65.956  9.540  7.430  0.0 
-9  6  15  44.983  5.561  7.081  180.0 
-9  6  16  25.241  4.259  4.457  180.0 
-9  6  17  524.626  47.313  23.982  180.0 
-9  6  18  77.440  6.661  9.079  0.0 
-9  6  19  514.602  25.514  23.371  180.0 
-9  6  21  583.102  24.789  23.840  180.0 
-9  6  22  15.930  5.694  4.184  0.0 
-9  6  23  341.741  39.407  18.787  0.0 
-9  6  24  8.514  2.670  3.610  180.0 
-9  6  26  13.501  5.115  3.316  0.0 
-9  6  27  12.116  5.558  3.897  0.0 
-9  6  28  291.378  17.602  16.179  180.0 
-9  7  1  47.241  6.393  7.004  180.0 
-9  7  2  579.502  67.040  24.178  180.0 
-9  7  3  114.769  36.723  10.952  0.0 
-9  7  4  649.349  30.243  24.861  180.0 
-9  7  5  178.209  30.359  13.501  180.0 
-9  7  6  281.312  33.903  17.254  0.0 
-9  7  7  409.587  20.903  19.936  0.0 
-9  7  8  4.273  3.235  1.901  0.0 
-9  7  11  14.567  3.540  2.461  0.0 
-9  7  12  40.494  5.186  6.232  0.0 
-9  7  13  588.876  25.471  24.159  180.0 
-9  7  14  61.011  5.263  7.747  180.0 
-9  7  15  175.846  16.791  13.443  180.0 
-9  7  16  175.426  8.846  13.526  0.0 
-9  7  17  22.524  7.832  4.343  180.0 
-9  7  18  86.113  9.201  9.658  180.0 
-9  7  19  47.615  5.083  6.551  180.0 
-9  7  20  198.734  11.717  14.765  180.0 
-9  7  21  214.689  13.838  14.496  0.0 
-9  7  23  162.383  14.689  12.528  180.0 
-9  7  26  79.388  53.612  12.677  0.0 
-9  7  27  19.630  6.419  4.339  180.0 
-9  8  1  119.645  26.765  11.195  0.0 
-9  8  3  563.203  28.473  24.499  180.0 
-9  8  5  265.500  43.496  15.542  0.0 
-9  8  6  33.221  6.231  5.443  0.0 
-9  8  7  17.880  11.759  4.180  0.0 
-9  8  8  362.263  17.219  18.671  0.0 
-9  8  9  164.133  15.414  12.974  0.0 
-9  8  10  10.735  4.882  2.904  180.0 
-9  8  11  116.150  9.128  11.331  180.0 
-9  8  12  11.782  4.346  3.606  0.0 
-9  8  13  46.412  6.472  6.855  0.0 
-9  8  14  51.274  5.643  7.257  180.0 
-9  8  15  256.530  22.601  16.645  0.0 
-9  8  16  115.799  13.919  11.211  180.0 
-9  8  17  412.223  16.825  20.567  0.0 
-9  8  18  4.693  3.814  2.426  0.0 
-9  8  19  147.892  15.404  12.416  180.0 
-9  8  20  44.315  10.168  6.521  0.0 
-9  8  23  45.834  10.055  10.655  180.0 
-9  8  25  42.351  28.550  9.038  0.0 
-9  9  1  104.309  13.762  9.791  180.0 
-9  9  2  61.038  7.072  7.176  0.0 
-9  9  3  89.807  11.548  10.021  0.0 
-9  9  5  72.173  14.564  9.525  180.0 
-9  9  6  98.634  12.418  10.643  0.0 
-9  9  7  65.679  8.977  9.394  0.0 
-9  9  9  108.043  7.328  10.455  0.0 
-9  9  11  27.742  6.811  4.752  180.0 
-9  9  12  635.954  27.405  26.124  180.0 
-9  9  13  128.670  9.105  11.463  180.0 
-9  9  14  9.770  3.560  1.881  180.0 
-9  9  15  199.081  19.482  13.962  180.0 
-9  9  16  478.609  42.623  21.691  0.0 
-9  9  17  22.082  5.493  4.378  180.0 
-9  9  18  45.528  11.576  7.242  0.0 
-9  9  19  98.314  9.675  9.964  0.0 
-9  9  20  205.977  31.063  15.249  0.0 
-9  9  21  26.641  8.930  5.309  180.0 
-9  9  22  221.338  19.249  16.513  0.0 
-9  9  23  63.468  16.891  9.812  0.0 
-9  9  24  245.742  17.370  20.306  0.0 
-9  10  1  413.213  23.451  20.152  0.0 
-9  10  3  153.624  12.950  12.193  180.0 
-9  10  5  55.319  6.313  7.439  180.0 
-9  10  6  87.042  7.571  9.417  180.0 
-9  10  7  178.007  11.816  13.164  0.0 
-9  10  9  96.520  8.012  9.908  180.0 
-9  10  10  114.452  8.871  10.397  0.0 
-9  10  11  20.573  5.842  5.271  180.0 
-9  10  13  1205.556  55.346  34.966  180.0 
-9  10  14  159.699  15.497  12.488  0.0 
-9  10  15  749.575  34.802  26.709  0.0 
-9  10  16  65.357  9.560  8.005  0.0 
-9  10  17  11.453  6.905  2.930  180.0 
-9  10  18  175.877  18.405  13.818  180.0 
-9  10  19  21.052  10.244  3.819  180.0 
-9  10  20  8.125  6.571  3.038  180.0 
-9  10  21  315.398  16.204  19.031  180.0 
-9  10  22  146.944  46.415  14.607  180.0 
-9  10  23  66.923  27.996  11.351  180.0 
-9  11  1  53.448  5.770  7.500  180.0 
-9  11  2  11.127  4.586  3.067  180.0 
-9  11  3  66.253  11.895  7.309  180.0 
-9  11  4  15.438  4.795  3.876  0.0 
-9  11  6  16.082  4.795  4.070  0.0 
-9  11  7  180.385  11.375  12.849  180.0 
-9  11  8  7.815  4.563  2.924  180.0 
-9  11  9  270.106  16.037  16.597  0.0 
-9  11  11  27.066  6.597  5.475  180.0 
-9  11  12  267.961  17.232  17.069  180.0 
-9  11  13  53.671  9.101  7.448  0.0 
-9  11  15  17.736  7.821  3.871  0.0 
-9  11  16  70.484  11.832  8.304  0.0 
-9  11  17  32.973  8.828  5.166  0.0 
-9  11  19  111.461  15.552  11.663  0.0 
-9  11  21  175.988  46.516  14.626  180.0 
-9  11  22  115.893  11.484  11.287  0.0 
-9  12  3  19.749  7.741  4.001  0.0 
-9  12  4  52.818  11.627  7.029  180.0 
-9  12  5  81.869  11.876  8.303  180.0 
-9  12  6  163.723  20.665  12.835  180.0 
-9  12  7  29.226  8.602  6.046  0.0 
-9  12  9  813.483  38.427  29.016  0.0 
-9  12  10  29.409  7.933  6.190  0.0 
-9  12  11  413.757  24.373  19.549  180.0 
-9  12  12  118.752  13.877  10.352  180.0 
-9  12  13  86.932  14.315  9.500  180.0 
-9  12  14  170.722  20.687  13.871  0.0 
-9  12  15  11.325  3.867  3.969  180.0 
-9  12  16  96.288  7.898  9.998  180.0 
-9  12  17  116.624  8.915  11.425  0.0 
-9  12  18  33.776  7.694  5.834  0.0 
-9  12  19  156.771  11.421  13.626  180.0 
-9  13  2  250.765  20.201  16.550  180.0 
-9  13  3  279.413  21.632  16.520  180.0 
-9  13  4  77.262  11.366  9.258  0.0 
-9  13  5  61.412  11.175  7.429  180.0 
-9  13  6  8.765  6.857  1.859  180.0 
-9  13  7  96.172  13.025  9.288  180.0 
-9  13  8  209.878  22.417  15.626  0.0 
-9  13  9  63.680  13.097  7.618  180.0 
-9  13  11  34.946  5.747  6.252  180.0 
-9  13  12  46.170  6.240  7.204  0.0 
-9  13  14  65.890  7.534  8.425  0.0 
-9  13  15  225.100  11.907  15.348  0.0 
-9  13  16  7.648  4.549  2.651  0.0 
-9  13  17  25.206  5.887  5.441  0.0 
-9  14  1  195.339  8.410  14.133  180.0 
-9  14  3  33.404  5.314  5.767  180.0 
-9  14  4  188.693  8.420  13.697  0.0 
-9  14  5  160.466  7.975  13.260  180.0 
-9  14  8  92.634  7.163  10.123  0.0 
-9  14  9  106.458  7.724  11.305  0.0 
-9  14  11  6.460  3.943  2.880  0.0 
-9  14  13  35.424  7.608  6.435  180.0 
-9  14  14  193.578  12.237  14.615  180.0 
-9  15  1  79.128  7.370  9.354  0.0 
-9  15  2  8.493  4.070  3.460  0.0 
-9  15  3  4.270  3.284  2.804  0.0 
-9  15  4  44.951  6.673  7.048  0.0 
-9  15  5  14.306  4.241  3.934  0.0 
-9  15  6  6.487  3.977  3.709  0.0 
-9  15  7  594.511  22.552  25.299  0.0 
-9  15  9  5.581  4.074  3.139  0.0 
-8  0  2  101.744  8.732  9.941  180.0 
-8  0  4  97.305  10.218  10.033  180.0 
-8  0  6  2351.585  117.741  47.438  180.0 
-8  0  8  315.310  18.478  17.453  0.0 
-8  0  10  985.785  39.325  31.670  180.0 
-8  0  12  43.226  9.290  7.386  180.0 
-8  0  14  177.377  21.275  13.868  180.0 
-8  0  16  5381.615  368.834  71.525  0.0 
-8  0  20  410.557  34.527  20.049  180.0 
-8  0  22  413.243  22.189  21.118  0.0 
-8  0  24  541.313  28.221  21.879  180.0 
-8  0  26  12.880  8.205  4.079  0.0 
-8  0  28  43.665  8.156  6.490  0.0 
-8  0  30  19.061  6.401  4.885  0.0 
-8  1  2  411.284  16.914  20.047  180.0 
-8  1  3  1567.275  207.059  39.539  0.0 
-8  1  4  63.039  16.876  7.675  0.0 
-8  1  5  77.790  7.822  8.887  180.0 
-8  1  6  25.820  3.325  4.802  180.0 
-8  1  7  863.793  27.394  28.684  180.0 
-8  1  8  1106.248  34.443  32.480  0.0 
-8  1  9  58.679  5.551  7.251  180.0 
-8  1  10  495.809  15.388  22.510  0.0 
-8  1  11  647.853  19.773  25.251  180.0 
-8  1  12  77.132  4.476  8.408  0.0 
-8  1  13  175.735  8.924  13.131  0.0 
-8  1  14  648.159  29.451  25.321  0.0 
-8  1  15  391.053  16.470  19.508  0.0 
-8  1  17  12.108  4.017  3.465  0.0 
-8  1  19  655.285  26.622  26.134  180.0 
-8  1  20  9.323  4.684  0.077  180.0 
-8  1  21  158.766  15.393  12.680  180.0 
-8  1  22  8.619  3.989  1.878  0.0 
-8  1  23  123.949  10.541  10.948  0.0 
-8  1  24  36.237  5.907  6.264  0.0 
-8  1  25  23.527  7.956  5.360  180.0 
-8  1  26  39.554  7.360  5.905  0.0 
-8  1  27  16.849  8.158  3.531  0.0 
-8  1  28  73.015  8.927  8.263  0.0 
-8  1  30  14.341  5.665  4.233  0.0 
-8  2  2  275.613  15.488  15.385  180.0 
-8  2  3  215.462  26.822  15.227  180.0 
-8  2  4  1001.309  51.007  32.012  180.0 
-8  2  5  2835.053  97.412  55.058  180.0 
-8  2  6  122.115  9.650  10.997  0.0 
-8  2  7  135.858  5.793  11.519  0.0 
-8  2  8  932.049  36.915  30.515  0.0 
-8  2  9  483.859  15.237  21.842  180.0 
-8  2  10  1168.175  36.842  34.003  0.0 
-8  2  11  3199.619  108.284  55.894  0.0 
-8  2  12  579.359  32.452  23.820  180.0 
-8  2  13  4.307  2.560  1.949  0.0 
-8  2  14  876.689  28.080  29.540  0.0 
-8  2  15  9.121  5.501  3.655  0.0 
-8  2  16  412.616  14.852  19.729  0.0 
-8  2  17  108.037  11.226  10.129  0.0 
-8  2  18  11.428  6.792  3.135  180.0 
-8  2  19  687.107  33.432  26.418  180.0 
-8  2  20  300.602  15.621  17.311  180.0 
-8  2  21  19.951  4.962  4.440  0.0 
-8  2  23  88.627  7.009  9.570  0.0 
-8  2  24  65.670  6.724  8.314  0.0 
-8  2  25  8.372  5.088  2.860  0.0 
-8  2  26  15.525  6.513  4.419  180.0 
-8  2  27  12.080  3.126  3.411  0.0 
-8  2  28  315.165  11.714  17.824  0.0 
-8  2  29  5.308  3.516  2.263  180.0 
-8  2  30  195.936  14.286  14.773  180.0 
-8  3  1  1235.276  59.085  33.968  0.0 
-8  3  2  233.326  15.848  15.006  180.0 
-8  3  3  529.417  24.534  23.049  0.0 
-8  3  4  1824.848  74.249  42.931  180.0 
-8  3  5  534.901  40.927  22.714  0.0 
-8  3  6  210.705  11.792  14.843  0.0 
-8  3  7  90.172  5.525  9.621  0.0 
-8  3  8  38.063  5.451  6.322  180.0 
-8  3  9  1078.238  51.359  32.363  180.0 
-8  3  10  6.727  3.396  3.101  180.0 
-8  3  11  103.686  11.742  10.259  180.0 
-8  3  12  67.584  4.528  8.006  180.0 
-8  3  13  1566.353  50.849  39.304  180.0 
-8  3  14  498.835  20.602  22.262  180.0 
-8  3  15  53.214  6.437  6.917  0.0 
-8  3  16  48.941  4.888  7.054  0.0 
-8  3  17  51.639  7.476  7.356  0.0 
-8  3  18  963.927  34.418  30.426  180.0 
-8  3  19  925.551  34.297  30.454  180.0 
-8  3  21  319.467  27.766  19.304  0.0 
-8  3  23  138.718  10.947  11.589  0.0 
-8  3  24  31.394  5.211  5.906  180.0 
-8  3  25  48.242  6.500  6.708  180.0 
-8  3  26  7.849  5.714  2.620  0.0 
-8  3  27  85.351  6.226  9.126  180.0 
-8  3  29  22.833  6.024  5.190  180.0 
-8  3  30  51.653  10.516  7.442  180.0 
-8  4  1  2069.736  91.136  45.521  0.0 
-8  4  2  1567.084  68.981  39.135  180.0 
-8  4  3  179.229  11.204  13.397  180.0 
-8  4  4  226.948  12.507  15.245  180.0 
-8  4  6  679.007  27.616  26.198  0.0 
-8  4  7  1195.643  48.768  33.430  180.0 
-8  4  8  1474.534  46.620  38.476  0.0 
-8  4  9  1520.626  50.439  39.110  0.0 
-8  4  10  34.296  3.578  5.303  0.0 
-8  4  11  15.940  2.481  3.743  0.0 
-8  4  12  12.854  2.790  3.672  0.0 
-8  4  13  138.484  10.232  11.875  0.0 
-8  4  14  92.052  5.305  9.674  0.0 
-8  4  16  51.097  4.392  6.202  0.0 
-8  4  17  409.487  16.799  19.614  180.0 
-8  4  18  14.451  4.755  3.782  180.0 
-8  4  19  322.821  18.333  18.243  180.0 
-8  4  20  253.740  10.488  15.669  180.0 
-8  4  21  28.876  4.203  5.485  180.0 
-8  4  23  136.728  11.518  11.808  0.0 
-8  4  24  42.500  5.810  6.154  0.0 
-8  4  25  20.491  5.385  4.934  180.0 
-8  4  26  12.833  5.810  3.512  0.0 
-8  4  27  14.922  4.232  4.378  180.0 
-8  4  28  14.495  5.334  3.613  180.0 
-8  4  29  36.446  9.449  6.329  0.0 
-8  4  30  6.755  5.313  3.682  180.0 
-8  5  1  137.803  10.180  12.410  180.0 
-8  5  2  110.454  9.242  10.681  180.0 
-8  5  3  993.441  41.358  30.675  180.0 
-8  5  4  81.782  7.135  9.061  180.0 
-8  5  5  106.165  8.817  10.698  0.0 
-8  5  6  41.647  7.858  6.923  0.0 
-8  5  7  16.851  3.670  3.775  0.0 
-8  5  8  200.288  9.561  14.243  180.0 
-8  5  9  83.443  4.392  8.999  0.0 
-8  5  10  50.149  3.914  7.020  180.0 
-8  5  11  372.382  12.497  19.155  180.0 
-8  5  13  271.871  16.478  16.967  180.0 
-8  5  14  11.610  2.960  3.540  0.0 
-8  5  15  4.226  3.325  2.547  180.0 
-8  5  16  454.027  19.268  20.601  0.0 
-8  5  17  541.798  24.641  23.390  180.0 
-8  5  18  449.494  19.992  21.574  0.0 
-8  5  19  3.554  2.806  1.577  180.0 
-8  5  20  11.082  4.637  3.297  0.0 
-8  5  21  25.205  5.904  5.474  0.0 
-8  5  22  357.395  16.701  19.088  0.0 
-8  5  23  979.187  59.331  31.678  0.0 
-8  5  24  33.036  6.519  5.409  180.0 
-8  5  28  11.705  5.017  3.540  180.0 
-8  6  1  855.425  61.123  29.486  0.0 
-8  6  2  150.797  10.445  11.806  180.0 
-8  6  3  396.488  18.753  20.391  0.0 
-8  6  4  85.547  5.544  8.959  180.0 
-8  6  5  153.802  21.414  12.251  0.0 
-8  6  6  493.108  17.802  22.426  0.0 
-8  6  7  95.772  5.320  9.437  0.0 
-8  6  8  180.615  9.383  13.410  180.0 
-8  6  9  42.432  3.328  6.499  0.0 
-8  6  10  174.817  7.277  13.006  180.0 
-8  6  11  133.175  12.414  11.484  0.0 
-8  6  13  620.536  21.575  25.367  180.0 
-8  6  15  7.015  3.893  2.342  0.0 
-8  6  16  696.245  28.298  27.003  0.0 
-8  6  17  353.182  19.829  19.089  180.0 
-8  6  18  31.972  3.840  6.292  0.0 
-8  6  19  174.422  11.926  13.099  180.0 
-8  6  20  16.303  4.225  4.561  180.0 
-8  6  21  761.201  32.673  27.287  0.0 
-8  6  23  5.946  4.684  2.353  0.0 
-8  6  24  22.144  6.297  5.058  0.0 
-8  6  25  14.685  9.651  4.309  180.0 
-8  6  26  5.580  4.537  3.034  180.0 
-8  7  1  24.798  5.135  3.869  180.0 
-8  7  2  137.873  7.985  11.835  180.0 
-8  7  3  17.882  7.613  4.794  180.0 
-8  7  5  167.030  8.836  12.887  180.0 
-8  7  6  415.166  19.189  20.011  180.0 
-8  7  7  817.542  29.926  27.750  0.0 
-8  7  8  157.399  7.084  12.099  180.0 
-8  7  10  4.796  3.337  2.047  180.0 
-8  7  11  32.389  5.065  5.438  180.0 
-8  7  12  116.385  7.690  11.577  180.0 
-8  7  13  551.262  20.927  23.272  0.0 
-8  7  14  77.520  6.514  8.637  0.0 
-8  7  15  303.795  15.367  17.507  180.0 
-8  7  16  11.709  3.904  2.965  0.0 
-8  7  17  5.190  3.045  3.145  180.0 
-8  7  18  11.141  3.698  3.372  0.0 
-8  7  19  25.216  6.394  5.365  180.0 
-8  7  20  21.958  5.365  4.755  0.0 
-8  7  22  22.798  5.973  5.333  0.0 
-8  7  23  12.509  6.333  2.770  180.0 
-8  7  26  9.992  4.802  3.529  180.0 
-8  7  27  331.207  67.290  19.195  180.0 
-8  8  1  339.116  13.666  18.770  0.0 
-8  8  2  447.653  17.885  21.336  180.0 
-8  8  4  540.538  23.362  23.160  0.0 
-8  8  5  18.766  3.764  4.948  0.0 
-8  8  6  27.244  5.081  4.947  180.0 
-8  8  8  10.356  3.525  3.899  180.0 
-8  8  9  4.976  3.877  3.162  0.0 
-8  8  10  74.992  9.822  8.401  180.0 
-8  8  11  75.312  5.335  8.574  0.0 
-8  8  12  5.299  3.206  2.020  0.0 
-8  8  13  225.947  10.757  15.484  0.0 
-8  8  14  138.465  7.969  12.007  0.0 
-8  8  15  73.686  4.957  7.903  180.0 
-8  8  16  31.080  3.962  5.255  0.0 
-8  8  18  174.194  10.080  12.585  0.0 
-8  8  19  55.377  6.082  7.675  180.0 
-8  8  20  147.813  10.508  12.451  180.0 
-8  8  21  22.681  6.184  4.629  0.0 
-8  8  24  14.754  8.512  4.341  0.0 
-8  8  25  145.889  15.406  12.254  180.0 
-8  9  1  54.304  6.037  7.039  0.0 
-8  9  2  503.835  19.853  22.882  0.0 
-8  9  3  413.161  16.830  19.336  180.0 
-8  9  4  277.652  12.629  16.680  180.0 
-8  9  5  7.099  4.710  2.980  0.0 
-8  9  7  10.140  5.501  3.853  180.0 
-8  9  9  65.128  6.486  7.748  180.0 
-8  9  10  92.877  7.896  9.314  0.0 
-8  9  11  14.069  3.391  3.937  0.0 
-8  9  13  43.416  3.995  6.554  180.0 
-8  9  14  173.463  11.893  12.985  180.0 
-8  9  15  65.095  6.901  8.338  180.0 
-8  9  16  6.887  4.772  2.688  0.0 
-8  9  17  4.643  3.583  2.250  180.0 
-8  9  18  697.366  30.739  26.447  180.0 
-8  9  19  105.264  8.767  10.769  0.0 
-8  9  20  97.504  10.183  10.448  0.0 
-8  9  21  161.735  19.149  13.228  0.0 
-8  9  22  65.920  10.238  8.749  0.0 
-8  9  24  82.136  21.978  9.237  180.0 
-8  10  1  828.025  37.296  29.297  180.0 
-8  10  2  316.690  15.156  18.158  180.0 
-8  10  3  51.836  5.764  6.402  0.0 
-8  10  5  29.547  5.063  5.254  180.0 
-8  10  6  101.431  11.264  10.374  0.0 
-8  10  7  72.960  9.721  8.293  0.0 
-8  10  8  9.615  4.953  2.628  180.0 
-8  10  9  68.849  7.393  8.078  180.0 
-8  10  10  19.000  4.058  4.898  180.0 
-8  10  11  270.603  13.261  16.280  0.0 
-8  10  12  161.863  12.002  12.294  0.0 
-8  10  13  31.688  5.637  5.472  0.0 
-8  10  14  17.373  4.130  3.491  180.0 
-8  10  17  85.918  12.759  9.338  180.0 
-8  10  19  6.179  4.789  1.920  180.0 
-8  10  20  42.414  12.702  5.672  0.0 
-8  10  22  10.417  4.219  3.670  180.0 
-8  10  23  225.890  48.518  18.535  180.0 
-8  10  24  69.460  10.965  9.153  0.0 
-8  11  1  30.205  4.966  5.309  180.0 
-8  11  2  186.848  10.737  14.002  0.0 
-8  11  3  129.888  10.416  10.761  0.0 
-8  11  4  33.153  5.663  5.878  180.0 
-8  11  5  228.972  12.224  15.668  0.0 
-8  11  6  1058.015  40.346  33.106  180.0 
-8  11  7  185.820  11.229  13.209  180.0 
-8  11  8  35.698  5.461  6.839  180.0 
-8  11  9  38.347  5.369  6.414  0.0 
-8  11  11  97.224  10.382  9.697  0.0 
-8  11  12  150.313  9.483  12.146  0.0 
-8  11  13  463.876  20.901  21.420  180.0 
-8  11  14  124.025  8.393  11.217  0.0 
-8  11  15  248.162  13.482  15.683  180.0 
-8  11  16  6.530  4.857  3.630  0.0 
-8  11  17  103.219  14.097  10.871  180.0 
-8  11  18  42.086  8.115  6.707  0.0 
-8  11  19  16.036  5.947  5.261  0.0 
-8  11  20  47.114  16.703  7.713  0.0 
-8  11  21  10.158  4.560  4.454  0.0 
-8  12  1  22.514  6.632  4.274  0.0 
-8  12  3  410.871  21.148  19.946  0.0 
-8  12  4  28.639  6.254  5.697  0.0 
-8  12  5  1391.244  66.442  37.733  0.0 
-8  12  6  418.170  20.294  20.361  0.0 
-8  12  7  303.932  17.310  17.112  0.0 
-8  12  9  160.845  11.400  12.955  0.0 
-8  12  10  704.333  31.058  25.957  0.0 
-8  12  11  49.859  7.725  6.230  180.0 
-8  12  12  47.601  7.120  6.340  180.0 
-8  12  13  85.484  7.958  9.331  180.0 
-8  12  16  120.805  23.537  11.533  180.0 
-8  12  17  75.590  13.847  8.582  180.0 
-8  12  18  17.492  4.236  4.974  180.0 
-8  12  19  114.196  15.827  11.933  0.0 
-8  12  20  9.178  7.418  4.266  0.0 
-8  12  21  73.148  10.347  9.299  0.0 
-8  13  1  14.836  7.700  3.622  180.0 
-8  13  2  40.904  8.633  6.739  0.0 
-8  13  3  408.088  24.566  19.622  0.0 
-8  13  4  26.055  8.453  4.453  0.0 
-8  13  6  458.823  27.083  21.720  180.0 
-8  13  7  484.197  30.015  21.886  180.0 
-8  13  8  771.336  47.908  27.097  180.0 
-8  13  11  321.425  22.255  18.010  0.0 
-8  13  12  49.209  12.973  6.774  180.0 
-8  13  16  14.955  4.849  3.875  180.0 
-8  13  18  207.593  45.440  17.384  0.0 
-8  14  3  294.327  24.955  16.620  0.0 
-8  14  4  198.364  20.640  13.144  0.0 
-8  14  5  47.469  18.482  6.582  0.0 
-8  14  6  474.528  15.464  22.795  180.0 
-8  14  9  23.043  4.200  5.657  0.0 
-8  14  10  16.864  4.156  4.668  0.0 
-8  14  11  437.808  16.708  21.122  180.0 
-8  14  12  73.119  7.837  8.990  180.0 
-8  14  14  91.493  9.138  9.793  180.0 
-8  14  15  94.885  9.853  10.204  180.0 
-8  15  1  173.580  9.281  13.397  180.0 
-8  15  2  3.911  3.177  2.698  0.0 
-8  15  3  427.170  16.036  20.475  0.0 
-8  15  4  112.821  8.366  12.068  0.0 
-8  15  6  11.905  4.343  3.714  180.0 
-8  15  7  746.469  27.147  29.098  180.0 
-8  15  8  12.176  4.705  4.079  0.0 
-8  15  9  10.148  4.762  3.740  0.0 
-8  15  11  54.441  8.487  8.095  0.0 
-7  0  2  144.269  10.210  11.972  180.0 
-7  0  4  1943.166  95.864  44.762  0.0 
-7  0  6  828.654  42.573  28.236  180.0 
-7  0  8  250.400  12.882  15.709  0.0 
-7  0  12  168.427  29.474  13.310  180.0 
-7  0  14  2918.751  142.837  53.875  0.0 
-7  0  16  5098.127  281.159  70.661  180.0 
-7  0  18  265.660  44.910  15.748  180.0 
-7  0  20  105.127  15.095  10.624  180.0 
-7  0  22  8.950  6.717  3.554  0.0 
-7  0  24  8.083  5.730  2.923  180.0 
-7  0  28  9.951  4.669  3.546  180.0 
-7  0  30  303.334  16.659  15.874  0.0 
-7  1  2  492.652  20.993  22.135  0.0 
-7  1  3  27.487  3.693  5.411  180.0 
-7  1  4  612.004  56.033  24.695  0.0 
-7  1  5  215.206  12.601  14.751  180.0 
-7  1  6  18.812  4.637  4.447  0.0 
-7  1  7  196.484  7.450  13.828  0.0 
-7  1  8  59.743  4.038  7.554  180.0 
-7  1  9  186.317  7.599  13.389  180.0 
-7  1  10  158.355  11.136  12.524  0.0 
-7  1  11  77.047  4.764  8.637  0.0 
-7  1  12  390.000  15.804  19.682  180.0 
-7  1  13  579.166  18.603  23.803  0.0 
-7  1  14  93.749  8.358  9.244  0.0 
-7  1  15  16.463  4.333  3.381  180.0 
-7  1  16  350.628  14.172  18.288  180.0 
-7  1  17  184.810  10.001  13.461  180.0 
-7  1  18  238.878  11.498  15.862  0.0 
-7  1  19  5.404  4.147  1.200  180.0 
-7  1  21  163.179  10.983  13.484  0.0 
-7  1  22  34.551  8.056  6.107  0.0 
-7  1  24  103.966  12.680  10.489  180.0 
-7  1  25  232.255  13.112  14.908  180.0 
-7  1  26  186.597  12.290  13.665  180.0 
-7  1  27  36.919  7.392  5.932  180.0 
-7  1  31  7.264  5.481  2.233  0.0 
-7  2  1  120.437  10.495  11.598  180.0 
-7  2  2  18.380  5.863  4.249  180.0 
-7  2  3  559.514  53.091  23.822  0.0 
-7  2  4  1366.796  105.799  37.140  180.0 
-7  2  5  4.848  2.485  1.953  180.0 
-7  2  7  474.019  18.844  21.877  180.0 
-7  2  8  15.852  2.582  4.282  180.0 
-7  2  10  263.995  11.271  15.802  180.0 
-7  2  11  121.249  5.769  11.067  0.0 
-7  2  12  3245.331  104.728  56.415  0.0 
-7  2  13  885.179  27.821  29.857  180.0 
-7  2  15  381.305  12.409  19.174  180.0 
-7  2  18  765.947  33.471  27.615  180.0 
-7  2  19  162.532  7.463  12.346  180.0 
-7  2  20  377.024  16.301  19.374  0.0 
-7  2  21  446.355  19.682  21.018  0.0 
-7  2  22  156.480  11.903  12.864  0.0 
-7  2  23  9.397  4.212  3.112  180.0 
-7  2  24  255.575  15.300  15.684  0.0 
-7  2  25  46.382  8.071  6.665  0.0 
-7  2  26  137.648  14.960  11.946  0.0 
-7  2  27  48.084  8.926  7.123  0.0 
-7  2  28  498.745  19.421  21.099  0.0 
-7  2  29  286.777  14.796  17.371  0.0 
-7  2  30  13.620  6.017  3.207  0.0 
-7  2  31  185.482  14.891  14.059  180.0 
-7  3  1  1275.202  51.951  35.125  0.0 
-7  3  2  164.320  10.595  12.408  180.0 
-7  3  3  2604.857  113.583  50.985  0.0 
-7  3  4  1786.116  72.800  42.490  0.0 
-7  3  5  81.117  12.973  8.885  180.0 
-7  3  6  387.812  13.203  20.290  180.0 
-7  3  7  472.186  19.570  21.555  180.0 
-7  3  8  396.220  15.254  20.099  0.0 
-7  3  9  6.218  2.406  2.673  0.0 
-7  3  10  32.294  2.842  5.721  0.0 
-7  3  11  2115.813  64.384  45.981  180.0 
-7  3  12  446.492  13.797  20.674  0.0 
-7  3  13  670.523  25.829  25.360  0.0 
-7  3  14  1344.599  41.237  36.716  180.0 
-7  3  15  18.011  3.679  4.242  0.0 
-7  3  16  5.665  3.096  2.313  0.0 
-7  3  17  28.241  6.921  6.140  180.0 
-7  3  18  48.052  4.799  6.991  180.0 
-7  3  19  271.883  10.922  16.484  0.0 
-7  3  20  119.935  10.218  10.619  0.0 
-7  3  22  219.347  9.996  14.363  0.0 
-7  3  23  165.306  9.509  12.626  180.0 
-7  3  25  383.067  18.169  19.484  180.0 
-7  3  26  137.885  11.906  11.763  180.0 
-7  3  27  102.058  22.869  10.708  180.0 
-7  3  28  26.389  13.658  6.327  180.0 
-7  3  29  70.918  57.441  12.349  0.0 
-7  3  30  28.426  6.674  4.899  180.0 
-7  4  1  96.688  6.736  9.862  0.0 
-7  4  2  397.214  20.547  20.547  0.0 
-7  4  3  622.545  26.460  24.252  0.0 
-7  4  4  851.521  34.941  28.951  180.0 
-7  4  5  4.420  3.599  2.055  0.0 
-7  4  6  97.002  6.700  9.605  0.0 
-7  4  7  551.528  16.443  23.425  180.0 
-7  4  8  754.542  22.248  27.514  180.0 
-7  4  9  675.372  23.735  26.101  0.0 
-7  4  10  143.655  5.991  12.589  180.0 
-7  4  11  1066.627  32.317  32.489  0.0 
-7  4  12  190.768  11.095  13.533  0.0 
-7  4  13  16.469  3.617  3.527  180.0 
-7  4  14  32.140  3.117  5.847  0.0 
-7  4  15  69.658  4.325  8.038  0.0 
-7  4  16  467.655  26.500  21.631  180.0 
-7  4  17  3.982  2.731  1.701  0.0 
-7  4  18  54.178  6.143  7.280  0.0 
-7  4  19  342.876  12.909  18.095  0.0 
-7  4  20  4.822  3.356  1.197  180.0 
-7  4  21  44.457  6.704  6.420  0.0 
-7  4  22  230.924  12.062  15.614  0.0 
-7  4  24  115.042  10.519  10.268  180.0 
-7  4  25  520.506  23.097  23.028  180.0 
-7  4  27  456.091  59.911  22.742  0.0 
-7  5  1  718.763  22.497  27.026  0.0 
-7  5  2  11.972  2.846  3.084  0.0 
-7  5  3  102.164  5.739  10.151  0.0 
-7  5  4  35.619  3.517  5.778  180.0 
-7  5  5  201.925  16.005  13.862  180.0 
-7  5  6  171.470  7.497  12.929  180.0 
-7  5  7  957.362  37.929  31.192  0.0 
-7  5  8  1966.065  61.911  44.236  180.0 
-7  5  9  685.158  22.401  27.205  180.0 
-7  5  10  3610.350  125.243  59.300  0.0 
-7  5  11  721.739  24.367  26.786  0.0 
-7  5  12  5.976  2.859  0.526  0.0 
-7  5  13  103.054  6.188  9.739  180.0 
-7  5  14  390.935  13.841  19.729  180.0 
-7  5  15  51.090  5.335  6.910  0.0 
-7  5  16  8.240  5.199  2.002  0.0 
-7  5  18  357.504  13.745  19.058  180.0 
-7  5  19  4.540  2.928  1.959  0.0 
-7  5  20  13.188  3.898  3.430  180.0 
-7  5  21  20.410  3.792  4.594  180.0 
-7  5  22  145.184  8.941  11.814  0.0 
-7  5  23  192.267  12.244  13.715  180.0 
-7  5  25  149.913  12.937  11.997  180.0 
-7  5  27  71.285  55.683  11.238  0.0 
-7  5  29  91.478  16.497  10.231  180.0 
-7  5  30  159.974  14.084  12.131  0.0 
-7  6  1  209.303  9.708  14.226  0.0 
-7  6  2  50.636  4.013  7.419  0.0 
-7  6  3  137.100  6.768  11.368  180.0 
-7  6  4  900.471  56.724  30.455  0.0 
-7  6  5  373.590  14.563  19.679  180.0 
-7  6  6  126.584  5.574  11.730  180.0 
-7  6  7  93.412  4.608  9.367  180.0 
-7  6  8  162.276  9.316  13.045  0.0 
-7  6  9  88.598  7.641  9.398  0.0 
-7  6  10  85.042  5.180  9.155  180.0 
-7  6  11  416.742  19.720  21.043  0.0 
-7  6  12  26.520  5.092  5.317  180.0 
-7  6  13  12.930  3.717  2.601  180.0 
-7  6  14  24.320  4.086  4.959  0.0 
-7  6  15  823.888  31.174  28.691  180.0 
-7  6  16  42.848  8.817  6.063  180.0 
-7  6  17  75.338  6.788  8.418  0.0 
-7  6  18  15.650  5.562  2.783  0.0 
-7  6  19  71.598  6.869  8.823  180.0 
-7  6  20  513.311  28.466  22.669  0.0 
-7  6  21  297.519  19.146  16.981  0.0 
-7  6  23  235.878  12.614  15.343  180.0 
-7  6  25  6.289  4.856  2.187  180.0 
-7  6  26  212.235  22.529  14.995  180.0 
-7  6  27  26.635  5.061  4.638  0.0 
-7  6  28  117.695  41.232  12.848  0.0 
-7  6  29  14.634  6.170  4.053  0.0 
-7  7  1  244.576  9.610  15.835  180.0 
-7  7  2  74.204  4.775  8.977  180.0 
-7  7  3  2006.612  79.180  45.289  180.0 
-7  7  4  10.094  3.319  1.841  0.0 
-7  7  5  573.087  23.706  23.848  0.0 
-7  7  6  1411.931  43.174  36.435  180.0 
-7  7  8  620.082  30.703  25.152  180.0 
-7  7  9  227.807  9.500  15.820  0.0 
-7  7  10  159.452  11.241  12.114  0.0 
-7  7  11  98.979  6.818  10.440  180.0 
-7  7  12  8.384  3.385  3.304  0.0 
-7  7  14  45.457  8.186  6.153  180.0 
-7  7  15  734.528  32.932  26.682  180.0 
-7  7  16  26.304  4.397  5.496  180.0 
-7  7  17  110.498  6.550  10.642  0.0 
-7  7  19  117.111  8.793  11.027  0.0 
-7  7  20  157.354  10.060  12.701  180.0 
-7  7  21  6.120  4.955  2.087  0.0 
-7  7  23  33.393  6.052  5.454  180.0 
-7  7  24  189.738  18.026  13.961  180.0 
-7  7  25  210.000  22.596  15.135  0.0 
-7  7  26  22.203  8.635  5.500  180.0 
-7  7  27  6.900  4.658  2.510  0.0 
-7  7  28  5.636  4.592  2.997  0.0 
-7  8  1  335.455  13.401  17.896  0.0 
-7  8  2  40.777  5.829  6.075  0.0 
-7  8  3  620.186  23.681  25.247  0.0 
-7  8  4  45.730  4.707  6.809  180.0 
-7  8  5  52.582  6.563  7.108  0.0 
-7  8  6  104.621  7.388  10.185  0.0 
-7  8  7  56.677  5.140  7.390  180.0 
-7  8  9  87.327  6.053  9.256  0.0 
-7  8  10  115.297  6.378  10.591  0.0 
-7  8  11  1029.090  34.865  31.860  0.0 
-7  8  12  19.280  3.478  4.223  180.0 
-7  8  13  353.928  26.665  19.199  180.0 
-7  8  14  51.423  12.969  6.754  180.0 
-7  8  15  75.340  4.790  8.902  0.0 
-7  8  16  59.217  4.599  7.560  180.0 
-7  8  17  7.863  3.607  2.588  0.0 
-7  8  18  148.772  11.439  12.135  180.0 
-7  8  19  284.911  12.576  16.980  0.0 
-7  8  22  36.820  6.423  6.207  0.0 
-7  8  23  79.140  8.652  9.616  0.0 
-7  8  24  218.056  16.517  15.147  180.0 
-7  8  27  15.073  9.579  6.730  0.0 
-7  9  1  181.807  9.592  13.515  180.0 
-7  9  2  646.311  24.183  25.618  0.0 
-7  9  3  44.662  7.621  7.063  180.0 
-7  9  5  86.741  7.293  9.193  0.0 
-7  9  6  187.529  8.136  13.234  0.0 
-7  9  7  383.986  13.613  19.039  0.0 
-7  9  8  184.236  8.765  13.506  0.0 
-7  9  9  27.895  3.775  5.270  0.0 
-7  9  10  230.418  10.723  15.550  180.0 
-7  9  11  5.170  3.286  2.164  0.0 
-7  9  12  534.666  28.831  22.427  0.0 
-7  9  13  68.439  7.074  8.453  180.0 
-7  9  14  74.060  8.580  9.119  180.0 
-7  9  15  31.189  7.892  5.833  0.0 
-7  9  17  11.023  4.210  2.565  0.0 
-7  9  18  44.789  8.035  7.193  0.0 
-7  9  19  120.764  8.465  11.291  0.0 
-7  9  20  54.338  6.582  6.937  0.0 
-7  9  21  95.428  8.854  9.331  180.0 
-7  9  22  35.914  9.574  5.789  180.0 
-7  9  23  71.363  13.009  9.268  180.0 
-7  9  24  15.703  4.664  5.117  180.0 
-7  9  25  54.232  10.330  8.580  0.0 
-7  9  26  46.703  12.388  8.444  180.0 
-7  10  3  317.455  14.655  17.750  0.0 
-7  10  4  105.361  14.707  9.590  0.0 
-7  10  5  35.986  7.591  6.335  0.0 
-7  10  7  175.766  9.415  13.373  180.0 
-7  10  8  8.374  4.237  3.159  180.0 
-7  10  10  16.558  3.675  4.622  180.0 
-7  10  11  164.385  8.644  13.151  180.0 
-7  10  12  18.555  3.882  4.206  0.0 
-7  10  13  7.455  3.580  2.819  180.0 
-7  10  15  644.561  27.786  25.157  180.0 
-7  10  16  53.185  11.487  6.561  180.0 
-7  10  17  326.175  15.062  18.158  0.0 
-7  10  18  31.868  7.200  5.765  0.0 
-7  10  20  98.052  10.997  10.273  0.0 
-7  10  21  23.826  7.449  5.516  0.0 
-7  10  22  28.394  4.523  5.376  0.0 
-7  10  23  58.937  27.984  8.017  0.0 
-7  10  24  69.669  16.762  9.312  180.0 
-7  10  25  172.694  17.321  14.004  0.0 
-7  11  1  249.001  21.850  16.370  0.0 
-7  11  3  44.386  5.546  6.740  180.0 
-7  11  4  160.503  8.485  12.148  180.0 
-7  11  5  4.857  3.403  1.913  180.0 
-7  11  6  32.562  4.753  5.376  180.0 
-7  11  7  50.395  4.919  7.136  0.0 
-7  11  8  503.513  22.644  21.698  180.0 
-7  11  9  9.529  3.517  3.168  180.0 
-7  11  10  75.900  5.919  8.931  180.0 
-7  11  11  180.856  11.151  13.348  180.0 
-7  11  13  32.759  5.924  5.619  180.0 
-7  11  14  15.359  4.476  3.785  0.0 
-7  11  15  128.811  8.554  10.595  0.0 
-7  11  16  74.502  7.174  8.641  180.0 
-7  11  17  6.438  4.776  2.128  0.0 
-7  11  18  6.453  4.877  3.044  180.0 
-7  11  19  122.548  18.318  11.384  180.0 
-7  11  20  26.172  4.821  6.215  180.0 
-7  11  21  19.532  4.507  5.677  180.0 
-7  11  22  278.210  12.842  18.020  180.0 
-7  11  23  239.870  38.642  17.353  180.0 
-7  12  1  66.785  6.610  8.489  0.0 
-7  12  2  26.848  5.418  5.373  180.0 
-7  12  3  115.865  7.940  10.916  0.0 
-7  12  4  13.514  5.238  3.946  180.0 
-7  12  5  88.084  7.630  9.047  0.0 
-7  12  7  1248.379  64.152  35.693  0.0 
-7  12  8  396.674  18.298  20.318  180.0 
-7  12  9  188.752  13.173  13.546  180.0 
-7  12  10  34.962  5.396  5.870  180.0 
-7  12  11  249.631  13.141  15.884  0.0 
-7  12  12  102.109  7.869  9.676  0.0 
-7  12  14  20.941  5.565  4.125  0.0 
-7  12  16  28.130  7.391  5.085  0.0 
-7  12  17  9.448  5.501  2.721  180.0 
-7  12  19  159.193  13.712  13.493  0.0 
-7  12  20  260.269  46.385  17.939  0.0 
-7  13  1  43.559  7.125  6.772  180.0 
-7  13  2  10.408  5.517  3.412  180.0 
-7  13  4  195.546  13.825  13.600  180.0 
-7  13  5  43.708  7.482  6.080  0.0 
-7  13  6  57.640  8.118  7.415  180.0 
-7  13  7  86.584  9.047  9.503  0.0 
-7  13  8  180.419  12.653  13.212  180.0 
-7  13  10  12.552  5.393  3.275  180.0 
-7  13  11  169.809  12.724  12.717  180.0 
-7  13  12  226.994  14.845  15.317  0.0 
-7  13  13  47.427  10.568  5.939  180.0 
-7  13  14  13.670  5.694  3.473  0.0 
-7  13  15  110.051  35.775  12.708  0.0 
-7  13  19  83.755  27.124  10.400  0.0 
-7  14  1  54.880  9.276  7.203  0.0 
-7  14  3  213.767  16.942  14.247  180.0 
-7  14  4  70.478  9.817  8.576  0.0 
-7  14  5  274.801  19.021  16.691  0.0 
-7  14  6  34.697  8.019  5.074  0.0 
-7  14  7  102.821  14.533  10.237  180.0 
-7  14  8  19.913  9.721  5.383  180.0 
-7  14  9  17.015  12.204  3.387  180.0 
-7  14  11  15.958  4.212  4.230  180.0 
-7  14  12  13.454  3.131  4.412  180.0 
-7  14  13  466.988  48.495  23.172  0.0 
-7  14  14  199.404  11.905  14.475  0.0 
-7  14  15  7.906  3.982  3.239  0.0 
-7  14  16  129.118  59.951  13.932  180.0 
-7  15  1  70.069  7.052  7.888  180.0 
-7  15  3  353.412  13.675  18.841  180.0 
-7  15  4  13.603  4.251  4.183  180.0 
-7  15  5  164.174  9.515  13.028  0.0 
-7  15  6  23.079  4.697  5.545  0.0 
-7  15  8  51.688  7.442  8.022  180.0 
-7  15  10  30.918  7.464  5.896  180.0 
-7  15  12  8.119  4.960  2.983  0.0 
-7  16  1  24.373  5.480  5.239  180.0 
-7  16  2  244.574  13.137  15.892  180.0 
-7  16  3  137.785  10.578  11.209  0.0 
-7  16  4  184.470  11.980  13.594  0.0 
-7  16  5  68.887  9.170  8.516  0.0 
-6  0  4  2103.859  270.884  44.337  180.0 
-6  0  6  1979.454  113.354  43.191  180.0 
-6  0  8  22.143  3.834  4.485  180.0 
-6  0  10  83.272  8.316  9.383  180.0 
-6  0  12  14.936  9.154  3.983  0.0 
-6  0  14  86.731  11.393  9.458  180.0 
-6  0  16  219.816  17.135  15.323  180.0 
-6  0  18  123.119  7.561  11.432  0.0 
-6  0  20  256.355  12.430  15.447  180.0 
-6  0  24  15.026  6.344  4.581  0.0 
-6  0  26  135.262  28.881  11.529  0.0 
-6  1  2  921.460  84.473  30.392  0.0 
-6  1  3  502.535  17.960  22.220  0.0 
-6  1  4  1914.223  120.835  43.732  180.0 
-6  1  5  1009.839  29.880  32.012  180.0 
-6  1  6  1487.118  48.054  38.129  0.0 
-6  1  7  274.261  8.888  16.411  180.0 
-6  1  8  554.501  17.180  23.597  180.0 
-6  1  9  299.000  10.438  17.274  0.0 
-6  1  10  9.425  2.951  3.229  0.0 
-6  1  11  1023.806  30.051  32.163  0.0 
-6  1  12  141.153  6.534  12.051  0.0 
-6  1  13  82.794  4.785  9.320  0.0 
-6  1  14  87.732  5.371  9.372  180.0 
-6  1  15  812.576  24.071  28.221  180.0 
-6  1  16  794.255  26.816  28.871  0.0 
-6  1  17  14.861  4.579  3.551  0.0 
-6  1  19  1000.647  34.026  30.742  0.0 
-6  1  20  138.527  8.790  11.719  0.0 
-6  1  21  4.428  3.015  1.668  0.0 
-6  1  23  17.523  6.303  4.560  180.0 
-6  1  24  56.549  7.561  7.271  180.0 
-6  1  25  7.939  4.505  3.992  0.0 
-6  1  26  40.218  7.872  6.733  180.0 
-6  1  27  28.630  6.617  5.931  180.0 
-6  1  28  217.033  24.541  14.696  180.0 
-6  1  29  34.280  8.153  5.309  0.0 
-6  2  1  2747.025  144.346  53.815  180.0 
-6  2  2  3525.979  243.534  57.996  0.0 
-6  2  3  166.035  11.528  12.752  0.0 
-6  2  4  178.481  11.612  13.313  180.0 
-6  2  5  4.089  2.440  2.506  180.0 
-6  2  6  919.794  41.250  30.645  180.0 
-6  2  7  66.693  4.610  8.365  0.0 
-6  2  8  208.668  7.262  14.425  0.0 
-6  2  9  2671.887  86.217  51.428  0.0 
-6  2  10  59.191  3.805  7.787  0.0 
-6  2  11  725.001  22.557  27.079  180.0 
-6  2  12  91.161  5.971  9.076  0.0 
-6  2  13  16.195  3.371  3.907  180.0 
-6  2  14  229.920  8.276  15.217  180.0 
-6  2  15  67.507  5.526  8.379  0.0 
-6  2  16  357.765  11.785  18.431  180.0 
-6  2  18  66.961  4.181  7.965  0.0 
-6  2  19  15.882  3.015  4.599  180.0 
-6  2  20  139.099  10.888  11.628  180.0 
-6  2  21  316.400  12.794  17.368  180.0 
-6  2  22  46.066  5.053  6.786  180.0 
-6  2  23  15.212  4.058  3.765  0.0 
-6  2  24  252.270  24.657  15.842  0.0 
-6  2  25  403.536  19.628  19.187  0.0 
-6  2  26  51.180  9.101  7.390  0.0 
-6  2  27  54.924  7.973  7.047  180.0 
-6  2  30  72.918  30.335  10.956  0.0 
-6  3  1  63.675  14.431  8.194  0.0 
-6  3  2  3670.474  172.367  59.374  180.0 
-6  3  3  15.744  4.736  3.693  0.0 
-6  3  4  445.492  34.208  20.371  180.0 
-6  3  5  337.540  13.397  18.647  180.0 
-6  3  6  469.746  16.535  22.098  180.0 
-6  3  7  89.259  5.952  9.427  180.0 
-6  3  8  628.846  18.197  25.311  0.0 
-6  3  9  500.972  16.819  22.360  0.0 
-6  3  11  469.641  19.291  21.595  0.0 
-6  3  12  333.690  16.308  18.282  180.0 
-6  3  13  824.479  34.853  28.307  0.0 
-6  3  14  6.469  2.854  2.409  180.0 
-6  3  15  274.212  9.902  16.554  180.0 
-6  3  16  24.389  5.187  5.164  180.0 
-6  3  18  7.764  2.838  3.112  180.0 
-6  3  19  59.127  4.843  7.434  0.0 
-6  3  21  97.994  7.970  9.531  180.0 
-6  3  22  63.133  4.918  7.882  0.0 
-6  3  23  17.156  3.768  3.755  180.0 
-6  3  24  27.039  4.571  5.494  0.0 
-6  3  25  723.557  35.656  26.905  180.0 
-6  3  26  57.966  10.685  7.198  0.0 
-6  3  28  243.875  105.207  19.276  180.0 
-6  3  29  50.536  36.220  9.053  180.0 
-6  3  30  40.885  20.640  7.878  0.0 
-6  3  31  18.615  10.690  6.570  180.0 
-6  4  1  109.029  6.175  10.283  0.0 
-6  4  2  485.802  29.848  21.947  180.0 
-6  4  3  487.602  17.754  21.842  180.0 
-6  4  4  402.626  15.369  20.155  0.0 
-6  4  6  416.719  13.846  20.499  180.0 
-6  4  7  496.038  24.576  22.547  0.0 
-6  4  8  151.423  10.317  12.234  180.0 
-6  4  9  1045.659  34.016  32.670  180.0 
-6  4  10  78.080  5.800  9.300  0.0 
-6  4  11  291.376  10.507  17.075  180.0 
-6  4  12  667.231  26.805  25.004  180.0 
-6  4  13  1444.905  43.319  37.608  180.0 
-6  4  14  1330.628  46.986  36.288  180.0 
-6  4  15  91.624  7.509  9.249  0.0 
-6  4  16  290.459  10.294  16.926  180.0 
-6  4  17  1913.067  62.116  43.929  0.0 
-6  4  19  3.535  2.688  2.875  180.0 
-6  4  20  31.354  5.049  5.123  0.0 
-6  4  21  20.271  3.491  4.026  180.0 
-6  4  22  24.531  3.976  5.011  180.0 
-6  4  23  27.281  3.911  5.112  180.0 
-6  4  24  446.206  18.081  21.328  0.0 
-6  4  25  86.888  8.669  9.304  0.0 
-6  4  26  102.199  9.950  10.219  180.0 
-6  4  28  194.400  22.759  15.718  0.0 
-6  4  29  355.345  269.731  29.755  180.0 
-6  5  1  776.612  24.977  27.591  180.0 
-6  5  2  198.136  9.737  13.854  0.0 
-6  5  3  1077.837  62.742  33.204  0.0 
-6  5  5  595.484  31.225  24.371  180.0 
-6  5  6  238.821  9.020  15.744  0.0 
-6  5  7  6.658  3.103  2.543  180.0 
-6  5  8  4103.109  153.120  63.739  0.0 
-6  5  9  17.908  3.299  4.425  180.0 
-6  5  10  356.154  12.861  19.202  0.0 
-6  5  11  1595.573  87.466  40.279  0.0 
-6  5  12  61.722  9.229  8.272  180.0 
-6  5  13  747.773  23.876  27.463  0.0 
-6  5  14  111.668  10.802  10.516  180.0 
-6  5  15  493.517  17.621  22.807  0.0 
-6  5  16  161.057  7.100  12.786  180.0 
-6  5  17  85.579  7.957  9.273  0.0 
-6  5  18  355.368  14.471  18.313  180.0 
-6  5  19  11.297  4.094  3.286  180.0 
-6  5  20  287.257  11.203  17.114  180.0 
-6  5  22  4.071  3.056  0.852  0.0 
-6  5  23  13.731  4.010  3.847  0.0 
-6  5  24  93.136  7.880  10.199  0.0 
-6  5  26  90.076  8.449  9.283  180.0 
-6  5  27  151.325  17.969  11.448  180.0 
-6  5  29  506.987  73.126  23.701  0.0 
-6  5  30  140.908  20.363  10.372  180.0 
-6  6  1  1103.277  36.140  33.409  180.0 
-6  6  2  185.136  14.556  13.842  180.0 
-6  6  3  70.601  8.741  8.470  180.0 
-6  6  4  681.794  21.996  26.251  0.0 
-6  6  5  133.662  7.075  11.800  0.0 
-6  6  6  80.484  5.170  8.795  0.0 
-6  6  7  190.795  8.745  14.060  0.0 
-6  6  8  12.002  3.197  3.904  180.0 
-6  6  9  25.631  3.804  5.218  0.0 
-6  6  11  265.417  11.474  16.189  180.0 
-6  6  13  147.070  9.105  12.039  180.0 
-6  6  14  218.478  9.626  14.815  180.0 
-6  6  15  170.072  9.897  12.463  0.0 
-6  6  16  13.722  3.626  3.338  0.0 
-6  6  17  692.113  26.050  25.893  0.0 
-6  6  18  264.422  13.034  15.582  0.0 
-6  6  19  304.200  12.453  17.688  0.0 
-6  6  20  4.786  3.262  1.239  180.0 
-6  6  21  67.607  6.897  8.284  180.0 
-6  6  22  178.177  9.573  13.502  0.0 
-6  6  23  137.676  9.303  11.658  0.0 
-6  6  24  352.229  19.662  19.386  180.0 
-6  6  25  314.464  18.628  17.839  0.0 
-6  6  26  24.526  6.751  4.383  0.0 
-6  6  27  4.419  3.611  0.849  0.0 
-6  6  29  424.067  217.923  29.440  180.0 
-6  7  1  28.060  3.446  5.605  180.0 
-6  7  2  473.656  27.783  22.308  0.0 
-6  7  3  553.103  18.143  23.241  0.0 
-6  7  4  265.014  10.388  16.633  180.0 
-6  7  5  2727.813  97.704  53.013  0.0 
-6  7  6  777.708  23.671  27.867  0.0 
-6  7  7  3203.526  133.469  56.544  180.0 
-6  7  8  4.069  2.321  2.142  0.0 
-6  7  9  122.699  6.704  10.974  180.0 
-6  7  10  138.716  9.811  11.892  0.0 
-6  7  12  24.457  5.335  4.982  180.0 
-6  7  13  356.837  14.095  19.273  180.0 
-6  7  14  198.380  11.356  13.726  180.0 
-6  7  15  64.024  7.416  8.396  0.0 
-6  7  16  38.964  4.417  6.706  0.0 
-6  7  17  17.243  4.161  4.618  180.0 
-6  7  18  6.673  3.265  2.197  0.0 
-6  7  19  419.471  15.144  20.104  180.0 
-6  7  20  347.305  16.044  18.604  180.0 
-6  7  21  6.189  3.953  2.847  0.0 
-6  7  22  28.341  5.462  6.114  0.0 
-6  7  23  248.632  13.334  15.631  0.0 
-6  7  24  55.093  7.122  7.565  180.0 
-6  7  25  144.817  17.332  11.752  180.0 
-6  7  26  65.186  13.677  8.575  0.0 
-6  7  27  183.998  17.675  14.980  180.0 
-6  7  28  27.737  19.185  6.511  180.0 
-6  8  1  14.715  2.532  3.679  180.0 
-6  8  3  79.016  4.752  8.723  180.0 
-6  8  4  13.897  4.457  3.811  0.0 
-6  8  5  124.560  6.787  11.260  180.0 
-6  8  6  281.479  11.679  16.987  0.0 
-6  8  7  17.170  4.038  4.223  0.0 
-6  8  8  478.350  15.185  21.467  180.0 
-6  8  10  4.371  2.997  1.850  180.0 
-6  8  11  43.260  4.354  6.617  180.0 
-6  8  12  28.489  5.935  4.608  180.0 
-6  8  13  33.612  4.262  5.606  180.0 
-6  8  14  172.659  13.136  13.321  180.0 
-6  8  16  120.438  14.663  10.456  0.0 
-6  8  17  33.591  5.564  5.546  0.0 
-6  8  18  22.167  3.898  4.903  180.0 
-6  8  19  114.892  7.122  10.810  180.0 
-6  8  20  7.228  4.109  2.206  0.0 
-6  8  21  22.712  5.242  4.010  180.0 
-6  8  22  129.742  9.313  11.142  180.0 
-6  8  23  120.602  9.960  11.003  0.0 
-6  8  24  343.445  72.210  20.742  180.0 
-6  8  25  95.828  13.403  11.147  0.0 
-6  8  26  27.886  5.335  6.962  180.0 
-6  8  27  15.519  5.549  4.264  180.0 
-6  8  28  33.445  11.667  10.660  0.0 
-6  9  1  394.037  23.305  19.502  180.0 
-6  9  2  911.409  30.047  29.707  180.0 
-6  9  3  1105.692  36.695  32.820  0.0 
-6  9  4  274.460  12.412  16.413  0.0 
-6  9  5  882.584  27.761  29.776  0.0 
-6  9  6  156.486  7.121  12.887  180.0 
-6  9  7  352.743  19.520  19.149  180.0 
-6  9  8  27.364  5.035  4.910  180.0 
-6  9  9  146.365  11.705  11.696  180.0 
-6  9  11  119.460  7.691  11.033  0.0 
-6  9  12  30.700  8.657  5.581  0.0 
-6  9  13  162.841  11.591  14.001  0.0 
-6  9  14  63.800  8.057  8.386  180.0 
-6  9  15  146.634  10.834  12.425  0.0 
-6  9  16  63.973  6.863  7.762  0.0 
-6  9  17  305.518  15.586  17.077  0.0 
-6  9  19  213.298  12.455  14.504  180.0 
-6  9  20  18.922  5.241  4.100  180.0 
-6  9  21  261.479  14.264  16.035  0.0 
-6  9  22  531.842  25.954  23.570  180.0 
-6  9  23  263.408  19.025  16.173  0.0 
-6  9  24  36.253  12.034  7.599  0.0 
-6  9  25  14.701  8.337  5.107  180.0 
-6  9  26  60.429  9.260  8.322  0.0 
-6  9  27  43.569  10.217  8.374  180.0 
-6  10  1  188.968  12.296  13.908  0.0 
-6  10  2  1260.530  46.912  35.027  180.0 
-6  10  3  8.500  5.203  3.001  180.0 
-6  10  4  1931.943  69.638  44.057  0.0 
-6  10  5  244.339  13.931  15.673  180.0 
-6  10  6  21.686  3.287  4.743  0.0 
-6  10  7  131.461  10.379  10.740  180.0 
-6  10  8  38.920  3.763  6.359  180.0 
-6  10  9  53.206  4.601  7.603  180.0 
-6  10  10  147.768  7.983  12.013  0.0 
-6  10  11  18.153  3.425  3.474  0.0 
-6  10  12  699.795  27.973  26.168  180.0 
-6  10  14  298.542  12.383  17.094  180.0 
-6  10  15  60.651  6.978  7.560  0.0 
-6  10  17  18.579  4.777  4.899  0.0 
-6  10  18  123.210  8.848  10.962  0.0 
-6  10  19  47.567  6.517  6.673  180.0 
-6  10  20  82.691  9.135  9.551  0.0 
-6  10  21  100.664  11.448  9.971  0.0 
-6  10  22  144.488  23.835  12.695  0.0 
-6  10  23  77.764  19.120  10.985  0.0 
-6  10  24  10.420  7.815  3.192  0.0 
-6  10  25  37.058  6.991  6.699  180.0 
-6  11  1  377.774  14.554  19.386  180.0 
-6  11  2  516.535  20.243  22.309  0.0 
-6  11  3  7.061  4.759  2.698  180.0 
-6  11  4  26.101  4.364  5.058  0.0 
-6  11  5  8.951  3.498  3.488  0.0 
-6  11  6  124.757  6.851  10.655  0.0 
-6  11  7  44.415  5.951  6.790  180.0 
-6  11  8  23.071  4.427  4.544  180.0 
-6  11  9  309.623  13.587  17.323  180.0 
-6  11  10  32.734  3.877  5.739  0.0 
-6  11  11  374.444  20.837  19.090  0.0 
-6  11  12  64.534  5.519  8.219  0.0 
-6  11  13  29.415  4.267  5.430  0.0 
-6  11  15  170.353  10.127  12.304  0.0 
-6  11  16  85.123  7.659  8.610  0.0 
-6  11  17  202.129  17.212  14.221  180.0 
-6  11  18  100.525  10.317  9.880  0.0 
-6  11  19  53.420  9.043  7.094  180.0 
-6  11  20  363.934  49.668  20.782  180.0 
-6  11  21  26.924  5.468  5.965  180.0 
-6  11  22  72.420  8.188  9.963  180.0 
-6  11  24  28.019  9.917  6.110  180.0 
-6  12  1  10.370  5.411  4.070  0.0 
-6  12  3  37.148  6.762  5.875  0.0 
-6  12  5  21.809  4.330  4.836  180.0 
-6  12  6  8.309  3.342  2.337  180.0 
-6  12  7  263.757  14.577  15.307  180.0 
-6  12  8  33.212  5.721  6.454  180.0 
-6  12  9  52.340  5.605  7.134  180.0 
-6  12  10  43.065  5.050  6.993  0.0 
-6  12  13  36.394  6.224  6.076  0.0 
-6  12  14  180.926  12.315  13.376  180.0 
-6  12  16  39.923  7.650  6.245  0.0 
-6  12  17  35.568  8.284  6.140  0.0 
-6  12  19  19.650  4.258  4.658  0.0 
-6  12  20  64.034  13.203  8.675  180.0 
-6  12  21  266.955  57.541  19.099  0.0 
-6  12  22  61.842  16.324  9.326  180.0 
-6  13  1  55.342  10.652  7.997  180.0 
-6  13  2  238.562  13.372  15.074  0.0 
-6  13  3  15.807  4.778  4.355  0.0 
-6  13  4  115.208  8.202  10.125  0.0 
-6  13  5  657.584  26.714  25.393  0.0 
-6  13  6  9.508  4.460  3.632  180.0 
-6  13  7  24.239  4.720  4.198  180.0 
-6  13  8  187.690  10.607  13.456  0.0 
-6  13  9  65.896  6.384  8.053  0.0 
-6  13  11  10.449  5.595  3.034  0.0 
-6  13  12  33.353  6.521  5.574  180.0 
-6  13  14  35.134  8.208  6.302  180.0 
-6  13  15  103.408  20.368  10.189  180.0 
-6  13  16  3.630  2.926  1.832  0.0 
-6  13  18  103.185  9.432  11.228  180.0 
-6  13  19  15.524  10.425  5.071  0.0 
-6  13  20  222.216  75.513  18.242  180.0 
-6  14  1  148.823  12.061  11.747  0.0 
-6  14  3  9.529  5.522  3.618  180.0 
-6  14  4  519.180  26.427  22.716  180.0 
-6  14  5  145.722  10.875  11.685  180.0 
-6  14  6  43.940  6.783  6.553  180.0 
-6  14  7  172.911  12.188  12.957  180.0 
-6  14  8  49.496  7.315  6.766  180.0 
-6  14  9  185.982  13.760  13.609  180.0 
-6  14  10  35.336  8.204  6.717  0.0 
-6  14  12  195.004  16.497  15.087  0.0 
-6  14  13  10.680  8.056  3.530  180.0 
-6  14  14  37.348  6.133  6.619  0.0 
-6  14  15  4.948  3.504  2.733  0.0 
-6  14  16  254.522  16.149  16.600  0.0 
-6  15  1  18.425  13.706  4.423  0.0 
-6  15  3  19.070  4.111  4.285  180.0 
-6  15  5  9.871  7.349  4.866  180.0 
-6  15  6  14.667  8.361  5.021  0.0 
-6  15  7  5.758  3.896  2.755  180.0 
-6  15  8  71.882  7.188  8.125  0.0 
-6  15  9  168.727  7.542  13.336  180.0 
-6  15  10  217.218  9.040  14.992  0.0 
-6  15  11  24.199  9.776  6.042  0.0 
-6  15  12  111.307  7.646  10.876  180.0 
-6  15  13  204.804  10.122  14.937  180.0 
-6  15  14  20.555  12.955  5.884  0.0 
-6  16  1  5.599  4.122  2.472  180.0 
-6  16  3  209.921  12.114  14.649  0.0 
-6  16  5  68.540  9.156  8.361  180.0 
-6  16  6  5.897  4.447  2.387  0.0 
-6  16  8  32.220  8.890  5.751  0.0 
-6  16  9  381.276  18.626  19.378  0.0 
-5  0  4  6392.785  472.253  77.891  180.0 
-5  0  6  991.808  34.701  31.411  0.0 
-5  0  8  660.871  31.528  25.174  180.0 
-5  0  10  1693.786  71.922  41.218  180.0 
-5  0  12  3.712  2.964  1.961  180.0 
-5  0  16  489.917  22.901  21.830  180.0 
-5  0  18  114.384  7.133  11.370  180.0 
-5  0  20  114.168  8.539  10.723  180.0 
-5  0  22  387.225  26.891  19.353  0.0 
-5  0  24  8.278  4.794  3.710  180.0 
-5  0  26  189.864  23.303  14.255  180.0 
-5  0  28  112.491  19.907  11.303  180.0 
-5  1  3  1806.719  59.980  42.514  180.0 
-5  1  4  889.260  38.926  30.044  0.0 
-5  1  5  877.441  25.511  29.392  180.0 
-5  1  6  2040.632  62.204  44.569  180.0 
-5  1  7  3140.738  97.908  55.324  0.0 
-5  1  8  2.340  1.861  1.381  180.0 
-5  1  9  3640.419  118.877  60.380  0.0 
-5  1  10  2404.203  77.379  48.483  180.0 
-5  1  11  854.719  25.284  29.212  180.0 
-5  1  12  9.428  2.386  2.751  0.0 
-5  1  13  86.357  4.441  9.315  180.0 
-5  1  14  433.078  13.055  21.192  180.0 
-5  1  15  3.037  2.363  1.886  0.0 
-5  1  16  29.368  2.586  5.171  180.0 
-5  1  17  345.377  11.446  18.509  0.0 
-5  1  19  117.120  5.609  11.105  180.0 
-5  1  20  201.750  9.569  13.659  0.0 
-5  1  21  354.784  13.920  18.763  180.0 
-5  1  22  610.472  21.145  24.285  180.0 
-5  1  23  539.291  22.124  23.898  0.0 
-5  1  24  27.658  4.316  5.636  0.0 
-5  1  27  54.373  7.570  7.282  180.0 
-5  1  29  11.516  7.260  4.356  180.0 
-5  1  30  107.463  15.596  12.305  0.0 
-5  2  1  169.437  14.016  12.793  180.0 
-5  2  2  718.358  25.912  27.263  0.0 
-5  2  3  1712.779  79.401  41.874  180.0 
-5  2  4  1507.896  52.005  38.719  0.0 
-5  2  5  56.439  3.807  7.864  0.0 
-5  2  6  95.206  5.038  9.881  180.0 
-5  2  7  2329.358  118.590  47.608  0.0 
-5  2  8  562.413  19.133  23.365  0.0 
-5  2  9  20.227  2.777  4.852  180.0 
-5  2  10  64.465  4.093  8.525  180.0 
-5  2  11  51.853  3.693  7.119  180.0 
-5  2  12  39.347  3.399  6.593  180.0 
-5  2  13  464.780  13.980  21.743  0.0 
-5  2  14  862.038  24.647  29.856  0.0 
-5  2  15  95.304  4.390  9.639  180.0 
-5  2  16  3.037  2.103  1.664  0.0 
-5  2  17  39.996  4.089  6.609  0.0 
-5  2  19  136.201  6.446  11.690  180.0 
-5  2  20  3.432  2.559  2.824  0.0 
-5  2  21  468.482  16.256  21.932  0.0 
-5  2  22  59.717  4.616  7.537  0.0 
-5  2  23  201.203  10.244  14.060  180.0 
-5  2  24  35.701  7.352  6.400  0.0 
-5  2  25  144.353  12.580  11.343  180.0 
-5  2  26  277.724  15.060  16.824  180.0 
-5  2  27  95.163  9.197  10.054  0.0 
-5  2  28  32.356  9.507  5.684  180.0 
-5  2  29  166.203  16.440  12.162  180.0 
-5  2  31  153.138  19.663  15.870  0.0 
-5  3  1  593.555  20.840  24.133  180.0 
-5  3  2  643.482  36.441  25.433  0.0 
-5  3  3  6220.913  266.192  79.216  180.0 
-5  3  4  42.234  4.848  6.564  180.0 
-5  3  5  1625.175  52.459  40.273  180.0 
-5  3  6  1299.841  57.347  35.650  0.0 
-5  3  7  1812.894  55.736  43.498  0.0 
-5  3  8  15.160  3.326  4.011  180.0 
-5  3  9  74.656  4.662  8.545  0.0 
-5  3  10  121.653  6.201  10.737  0.0 
-5  3  11  152.932  6.674  12.358  0.0 
-5  3  12  342.506  11.415  18.590  0.0 
-5  3  13  332.061  15.342  17.588  180.0 
-5  3  14  41.889  3.322  6.532  0.0 
-5  3  15  232.118  11.612  15.300  0.0 
-5  3  16  573.603  16.958  23.831  180.0 
-5  3  17  22.405  2.509  4.984  0.0 
-5  3  18  649.640  20.372  25.602  0.0 
-5  3  20  8.813  3.002  2.965  0.0 
-5  3  21  13.740  3.316  4.429  180.0 
-5  3  22  32.294  4.610  6.018  180.0 
-5  3  23  152.616  8.395  12.395  0.0 
-5  3  24  130.402  8.091  11.560  180.0 
-5  3  25  796.932  28.220  28.485  0.0 
-5  3  26  651.949  25.302  25.504  0.0 
-5  3  27  130.065  9.683  11.596  0.0 
-5  3  28  39.250  7.633  6.062  0.0 
-5  3  30  23.252  10.142  3.301  180.0 
-5  4  1  11.905  5.428  4.180  0.0 
-5  4  2  3762.073  152.770  60.982  0.0 
-5  4  3  1841.354  124.788  43.409  0.0 
-5  4  4  265.202  12.051  16.661  0.0 
-5  4  5  27.087  4.031  5.147  0.0 
-5  4  6  135.885  7.776  11.659  180.0 
-5  4  7  1053.976  35.889  33.135  0.0 
-5  4  8  422.331  14.855  20.717  0.0 
-5  4  9  846.431  25.275  29.282  180.0 
-5  4  10  425.905  14.206  20.671  180.0 
-5  4  11  1005.512  37.241  32.132  180.0 
-5  4  12  610.761  27.805  24.751  180.0 
-5  4  13  71.807  5.115  8.818  0.0 
-5  4  14  392.571  14.018  19.734  180.0 
-5  4  15  8.198  2.456  1.493  0.0 
-5  4  17  89.101  7.589  9.114  180.0 
-5  4  18  351.158  14.140  19.180  180.0 
-5  4  19  703.168  23.035  26.656  0.0 
-5  4  20  134.094  9.031  11.501  180.0 
-5  4  21  19.437  3.781  4.348  180.0 
-5  4  22  32.151  4.089  5.663  180.0 
-5  4  23  63.252  8.298  7.930  180.0 
-5  4  24  45.406  5.616  6.653  0.0 
-5  4  25  67.050  6.318  8.827  180.0 
-5  4  26  238.164  13.453  14.929  180.0 
-5  4  27  406.362  21.071  20.797  180.0 
-5  4  28  17.641  9.592  4.831  180.0 
-5  4  29  27.172  5.438  5.097  0.0 
-5  4  30  37.905  29.470  7.716  180.0 
-5  5  1  54.059  5.541  7.443  0.0 
-5  5  2  11.587  4.083  3.273  180.0 
-5  5  3  8.051  5.214  2.349  180.0 
-5  5  4  58.438  5.609  7.587  180.0 
-5  5  5  202.738  10.747  14.234  180.0 
-5  5  6  285.857  13.946  16.851  0.0 
-5  5  7  499.969  24.242  23.381  180.0 
-5  5  8  1050.839  37.054  32.511  0.0 
-5  5  9  1031.858  31.368  32.315  0.0 
-5  5  10  372.867  17.308  18.579  180.0 
-5  5  11  455.363  18.659  21.338  180.0 
-5  5  12  812.568  41.539  28.768  0.0 
-5  5  13  103.742  6.493  9.951  0.0 
-5  5  14  133.366  8.158  11.429  180.0 
-5  5  15  207.582  8.468  14.091  0.0 
-5  5  16  510.540  18.531  22.785  180.0 
-5  5  17  24.583  3.315  5.045  0.0 
-5  5  18  14.730  3.633  3.495  0.0 
-5  5  19  6.152  3.240  1.967  0.0 
-5  5  20  166.708  12.415  12.865  0.0 
-5  5  21  36.755  6.871  6.245  180.0 
-5  5  22  46.913  4.472  7.182  180.0 
-5  5  23  639.058  37.666  25.405  180.0 
-5  5  24  91.072  6.876  10.018  180.0 
-5  5  25  425.283  21.605  20.826  0.0 
-5  5  26  161.937  11.144  12.675  0.0 
-5  5  27  9.931  6.495  3.351  0.0 
-5  5  29  48.103  31.117  9.211  0.0 
-5  5  30  553.757  248.235  31.388  180.0 
-5  6  1  319.428  17.619  18.300  180.0 
-5  6  2  1092.450  85.587  32.979  0.0 
-5  6  3  76.452  8.596  8.518  180.0 
-5  6  4  54.294  4.629  7.613  180.0 
-5  6  5  13.355  4.883  4.048  180.0 
-5  6  7  195.585  15.894  14.055  180.0 
-5  6  8  54.831  3.954  7.683  0.0 
-5  6  9  965.453  35.261  30.980  180.0 
-5  6  10  293.152  15.601  16.777  0.0 
-5  6  11  505.438  21.732  22.254  180.0 
-5  6  12  156.944  8.867  12.318  180.0 
-5  6  13  62.103  4.209  8.225  0.0 
-5  6  14  4.971  3.971  3.028  180.0 
-5  6  15  114.450  6.096  10.242  180.0 
-5  6  16  6.009  2.907  1.925  0.0 
-5  6  18  8.722  3.285  3.401  0.0 
-5  6  19  168.271  12.014  12.263  0.0 
-5  6  20  13.509  3.568  3.330  180.0 
-5  6  21  41.547  4.955  6.617  180.0 
-5  6  23  115.205  7.373  10.703  0.0 
-5  6  24  7.416  4.447  2.124  0.0 
-5  6  26  351.335  21.779  19.275  0.0 
-5  6  27  38.847  8.765  8.741  0.0 
-5  6  28  425.742  20.784  21.036  180.0 
-5  6  29  20.564  9.768  4.882  0.0 
-5  6  30  351.647  20.309  19.591  180.0 
-5  7  1  311.753  13.766  17.858  0.0 
-5  7  2  954.943  33.773  31.825  0.0 
-5  7  3  1097.726  50.988  33.104  0.0 
-5  7  4  174.539  8.555  13.263  180.0 
-5  7  5  1206.226  40.150  35.640  180.0 
-5  7  6  906.871  28.789  30.473  0.0 
-5  7  7  294.484  16.085  16.794  0.0 
-5  7  8  18.745  2.812  4.555  0.0 
-5  7  9  8.361  3.058  2.954  180.0 
-5  7  10  60.329  3.944  7.479  180.0 
-5  7  11  6.071  4.514  1.961  180.0 
-5  7  12  27.573  6.691  5.173  180.0 
-5  7  13  45.307  9.568  7.118  180.0 
-5  7  14  6.952  3.870  3.009  0.0 
-5  7  15  13.223  3.804  3.592  0.0 
-5  7  16  37.487  6.229  5.701  180.0 
-5  7  17  52.630  4.999  7.768  0.0 
-5  7  18  153.510  9.345  11.895  0.0 
-5  7  19  122.454  9.804  11.243  0.0 
-5  7  20  301.487  12.204  17.481  0.0 
-5  7  21  50.387  6.958  6.847  180.0 
-5  7  22  81.646  6.570  8.694  180.0 
-5  7  23  14.355  4.942  3.543  180.0 
-5  7  24  144.381  10.747  11.948  0.0 
-5  7  25  304.632  19.690  17.551  180.0 
-5  7  26  13.778  4.472  3.989  180.0 
-5  7  27  903.746  31.345  30.883  0.0 
-5  7  29  6.402  5.080  3.430  180.0 
-5  8  1  16.518  6.290  4.411  0.0 
-5  8  2  42.448  3.623  6.127  180.0 
-5  8  3  112.992  6.131  10.741  180.0 
-5  8  4  5.545  2.643  2.438  0.0 
-5  8  5  26.531  3.016  4.756  180.0 
-5  8  6  1362.938  43.542  37.166  180.0 
-5  8  7  368.142  13.028  19.476  0.0 
-5  8  8  10.324  2.697  2.973  180.0 
-5  8  9  257.991  12.352  16.134  180.0 
-5  8  10  4.177  2.571  1.946  0.0 
-5  8  11  11.727  3.664  2.697  0.0 
-5  8  12  43.366  5.263  7.460  180.0 
-5  8  13  25.576  3.984  4.948  0.0 
-5  8  14  117.325  7.770  10.310  0.0 
-5  8  15  69.848  5.773  8.289  180.0 
-5  8  16  31.434  4.805  5.475  0.0 
-5  8  17  43.187  4.393  6.788  0.0 
-5  8  18  78.793  5.411  8.582  0.0 
-5  8  19  55.922  4.975  6.976  180.0 
-5  8  20  109.519  7.110  10.352  0.0 
-5  8  22  356.559  20.240  19.393  180.0 
-5  8  23  123.182  12.973  10.975  180.0 
-5  8  25  12.021  4.299  3.626  180.0 
-5  8  26  195.064  16.212  14.816  0.0 
-5  8  27  13.072  5.460  4.428  180.0 
-5  8  28  195.295  13.316  15.022  180.0 
-5  9  1  1720.095  59.512  40.572  0.0 
-5  9  2  75.319  5.256  8.729  180.0 
-5  9  3  13.533  5.159  4.081  180.0 
-5  9  4  326.716  14.254  18.254  0.0 
-5  9  6  70.643  5.083  8.836  0.0 
-5  9  7  423.324  18.432  21.150  180.0 
-5  9  8  175.052  7.519  13.440  0.0 
-5  9  9  236.405  12.772  14.850  0.0 
-5  9  10  31.638  3.557  6.062  180.0 
-5  9  12  11.090  3.975  3.577  0.0 
-5  9  13  52.811  5.355  7.517  0.0 
-5  9  14  19.867  4.598  4.851  180.0 
-5  9  15  8.868  4.029  2.456  0.0 
-5  9  16  62.356  4.847  7.522  0.0 
-5  9  17  19.409  3.877  4.524  0.0 
-5  9  18  52.943  7.046  7.180  0.0 
-5  9  19  29.247  4.720  5.454  0.0 
-5  9  20  665.688  25.614  26.070  180.0 
-5  9  21  40.795  6.759  6.483  0.0 
-5  9  22  100.816  9.545  9.796  0.0 
-5  9  23  809.332  40.151  29.301  180.0 
-5  9  26  62.855  9.101  8.809  0.0 
-5  9  27  349.882  72.739  21.518  0.0 
-5  10  2  1510.281  52.371  38.794  0.0 
-5  10  3  847.724  35.958  29.222  180.0 
-5  10  4  17.498  3.054  3.856  180.0 
-5  10  5  203.876  9.725  14.131  180.0 
-5  10  6  184.728  13.867  14.022  0.0 
-5  10  8  10.563  3.811  3.105  180.0 
-5  10  9  8.001  3.095  2.970  180.0 
-5  10  11  108.729  6.294  10.401  0.0 
-5  10  12  31.198  6.962  5.862  180.0 
-5  10  14  80.638  5.230  8.958  180.0 
-5  10  15  38.960  5.410  6.121  0.0 
-5  10  16  63.610  5.519  7.674  180.0 
-5  10  17  101.985  8.646  9.407  0.0 
-5  10  19  7.221  4.877  1.770  180.0 
-5  10  20  31.231  6.909  5.894  180.0 
-5  10  21  38.636  7.866  5.831  180.0 
-5  10  22  7.197  3.910  2.782  180.0 
-5  10  23  13.300  4.529  3.331  180.0 
-5  10  24  148.861  16.225  12.637  180.0 
-5  10  25  48.265  7.252  7.706  0.0 
-5  11  1  20.406  5.029  4.617  180.0 
-5  11  2  128.534  7.440  10.280  180.0 
-5  11  3  127.081  9.787  11.048  180.0 
-5  11  4  27.322  4.621  5.349  180.0 
-5  11  5  470.785  17.131  22.082  180.0 
-5  11  6  325.366  13.130  17.629  0.0 
-5  11  7  241.761  14.635  15.146  180.0 
-5  11  8  186.298  8.563  12.886  0.0 
-5  11  9  133.865  6.982  11.840  180.0 
-5  11  10  8.211  3.132  2.471  180.0 
-5  11  11  162.200  12.192  12.266  0.0 
-5  11  12  53.001  4.494  6.842  180.0 
-5  11  13  21.149  4.102  4.839  180.0 
-5  11  14  69.490  5.550  8.196  180.0 
-5  11  15  92.066  11.185  9.602  0.0 
-5  11  16  285.170  19.032  15.839  0.0 
-5  11  17  156.571  11.030  12.297  180.0 
-5  11  18  53.318  7.355  7.398  180.0 
-5  11  19  392.097  20.651  19.313  0.0 
-5  11  20  69.348  19.149  9.469  180.0 
-5  11  22  52.038  14.799  8.036  0.0 
-5  11  23  560.230  21.271  25.625  180.0 
-5  11  24  421.840  38.073  20.845  0.0 
-5  12  1  76.124  7.088  8.834  180.0 
-5  12  2  11.366  3.539  4.068  0.0 
-5  12  3  606.963  20.852  24.667  180.0 
-5  12  4  120.508  9.020  11.155  0.0 
-5  12  5  418.846  15.451  20.701  180.0 
-5  12  7  831.323  28.222  28.456  180.0 
-5  12  9  95.645  8.672  9.735  0.0 
-5  12  11  15.070  6.485  4.013  180.0 
-5  12  12  83.550  6.131  8.706  0.0 
-5  12  14  5.722  4.510  0.663  0.0 
-5  12  15  146.889  11.859  11.620  180.0 
-5  12  16  21.442  5.598  4.668  0.0 
-5  12  17  98.720  8.560  9.604  0.0 
-5  12  18  202.250  11.060  14.786  180.0 
-5  12  19  207.557  19.146  15.063  180.0 
-5  12  20  301.566  27.554  17.251  0.0 
-5  12  21  642.723  21.673  25.073  180.0 
-5  12  22  4.279  3.329  2.295  180.0 
-5  13  1  448.977  18.685  20.295  0.0 
-5  13  2  19.649  5.730  4.958  180.0 
-5  13  3  46.745  5.303  6.834  180.0 
-5  13  5  102.534  7.297  9.486  0.0 
-5  13  6  593.487  22.822  24.332  0.0 
-5  13  7  453.060  17.596  21.144  0.0 
-5  13  8  195.857  15.994  14.021  0.0 
-5  13  9  86.383  9.888  9.212  0.0 
-5  13  10  269.387  16.477  16.117  0.0 
-5  13  11  20.664  5.571  4.678  0.0 
-5  13  12  67.262  10.402  8.781  180.0 
-5  13  14  128.067  9.395  10.984  0.0 
-5  13  15  425.652  31.765  20.341  180.0 
-5  13  16  64.872  4.964  8.272  0.0 
-5  13  17  99.063  8.134  9.941  0.0 
-5  13  18  3.943  2.846  3.037  180.0 
-5  13  19  20.798  6.699  5.420  0.0 
-5  13  20  97.318  28.017  11.339  180.0 
-5  13  21  131.328  12.713  12.159  0.0 
-5  14  1  53.529  7.425  7.297  0.0 
-5  14  2  198.986  13.792  13.307  180.0 
-5  14  3  87.172  8.780  9.309  180.0 
-5  14  4  85.858  8.647  8.951  180.0 
-5  14  5  179.536  12.994  12.946  180.0 
-5  14  8  180.814  12.171  13.582  180.0 
-5  14  9  17.098  5.228  4.504  180.0 
-5  14  10  26.975  5.858  4.522  180.0 
-5  14  11  47.034  6.119  7.135  0.0 
-5  14  12  90.873  11.706  9.279  0.0 
-5  14  13  478.562  26.398  21.212  180.0 
-5  14  14  106.300  13.641  9.885  0.0 
-5  14  15  143.565  13.755  11.651  0.0 
-5  14  16  212.660  16.410  14.232  180.0 
-5  14  17  48.180  6.153  7.192  0.0 
-5  14  18  62.113  6.804  7.713  180.0 
-5  15  1  61.542  10.265  8.626  180.0 
-5  15  2  49.996  10.435  7.061  180.0 
-5  15  4  65.617  8.949  8.605  0.0 
-5  15  5  79.768  9.240  8.664  180.0 
-5  15  6  11.697  6.517  4.197  180.0 
-5  15  7  65.632  6.870  7.582  0.0 
-5  15  8  53.570  9.103  7.479  0.0 
-5  15  9  8.655  3.785  3.043  0.0 
-5  15  10  38.516  4.720  6.389  180.0 
-5  15  11  27.905  5.007  5.230  180.0 
-5  15  13  272.120  23.523  16.193  180.0 
-5  15  15  43.576  6.699  7.291  180.0 
-5  16  1  14.914  3.845  4.632  0.0 
-5  16  2  30.313  5.124  5.632  0.0 
-5  16  3  541.341  21.247  23.086  180.0 
-5  16  4  98.233  7.348  10.074  180.0 
-5  16  5  42.878  5.004  6.230  180.0 
-5  16  6  160.517  9.063  11.994  0.0 
-5  16  8  9.723  3.238  3.465  180.0 
-5  16  9  15.043  3.416  3.711  0.0 
-5  16  11  114.275  16.681  10.665  180.0 
-4  0  4  397.099  17.168  19.726  0.0 
-4  0  8  141.806  7.217  11.771  0.0 
-4  0  10  10795.889  349.418  102.428  0.0 
-4  0  12  1159.334  39.661  34.093  180.0 
-4  0  14  736.195  34.513  27.492  180.0 
-4  0  16  156.836  8.524  12.443  180.0 
-4  0  18  3570.769  147.854  60.435  0.0 
-4  0  20  246.027  22.824  15.750  180.0 
-4  0  22  1390.514  56.645  37.335  180.0 
-4  0  24  1896.913  86.498  43.680  0.0 
-4  0  28  8.795  6.534  4.076  0.0 
-4  0  30  27.489  9.024  4.375  0.0 
-4  1  1  3919.122  150.707  63.106  180.0 
-4  1  2  1771.791  59.526  42.032  0.0 
-4  1  3  482.610  19.796  21.991  180.0 
-4  1  4  646.176  29.262  25.558  0.0 
-4  1  5  1963.666  58.224  43.904  0.0 
-4  1  6  436.124  14.018  20.720  0.0 
-4  1  7  353.736  11.842  18.467  180.0 
-4  1  8  10.169  2.515  2.946  0.0 
-4  1  9  97.569  4.906  9.724  0.0 
-4  1  10  133.422  5.860  11.456  0.0 
-4  1  11  254.799  8.688  15.885  0.0 
-4  1  12  883.541  28.723  29.417  180.0 
-4  1  13  270.679  9.558  16.137  180.0 
-4  1  15  4.076  2.496  1.719  0.0 
-4  1  16  48.327  3.342  7.193  180.0 
-4  1  17  2.593  1.868  1.426  0.0 
-4  1  19  127.363  9.755  11.232  180.0 
-4  1  20  1067.147  33.345  32.911  180.0 
-4  1  21  148.110  8.237  12.538  180.0 
-4  1  22  49.875  4.202  7.219  0.0 
-4  1  23  751.701  25.859  26.862  0.0 
-4  1  24  87.182  7.340  9.597  180.0 
-4  1  25  27.215  4.091  5.209  0.0 
-4  1  27  83.953  7.087  9.114  180.0 
-4  1  28  27.791  6.891  5.416  180.0 
-4  1  31  85.210  17.105  12.254  0.0 
-4  1  32  30.406  11.930  10.656  180.0 
-4  2  1  262.413  14.340  16.088  0.0 
-4  2  2  724.440  22.735  27.456  180.0 
-4  2  3  625.397  20.007  24.763  180.0 
-4  2  4  839.142  35.449  28.401  0.0 
-4  2  5  610.374  23.793  24.845  0.0 
-4  2  6  373.117  16.284  18.653  180.0 
-4  2  7  119.942  6.042  11.098  0.0 
-4  2  8  73.318  5.075  8.266  0.0 
-4  2  9  16.470  2.779  4.045  180.0 
-4  2  10  471.703  14.031  21.560  0.0 
-4  2  11  302.137  9.858  17.764  180.0 
-4  2  12  16.064  2.546  4.287  180.0 
-4  2  13  634.808  21.636  24.826  0.0 
-4  2  14  2526.003  75.871  50.031  180.0 
-4  2  15  1177.870  33.922  34.573  180.0 
-4  2  16  1046.741  31.878  32.131  0.0 
-4  2  17  10.840  2.282  3.409  0.0 
-4  2  18  1677.500  50.556  40.679  0.0 
-4  2  19  255.638  9.406  16.172  0.0 
-4  2  20  168.877  7.014  13.393  180.0 
-4  2  21  100.306  5.659  9.797  0.0 
-4  2  22  557.277  20.492  23.842  180.0 
-4  2  23  63.742  5.167  8.295  0.0 
-4  2  24  69.842  5.399  8.366  180.0 
-4  2  25  131.341  8.221  11.267  180.0 
-4  2  26  97.178  8.840  9.476  180.0 
-4  2  27  37.289  6.976  5.518  0.0 
-4  2  28  230.981  15.589  15.123  180.0 
-4  2  29  30.582  11.000  5.582  180.0 
-4  2  30  99.756  16.179  10.052  180.0 
-4  2  32  47.767  13.409  9.186  0.0 
-4  3  1  5416.673  267.062  71.712  180.0 
-4  3  2  1729.313  81.405  40.849  0.0 
-4  3  4  198.144  20.688  13.999  180.0 
-4  3  5  572.657  17.321  24.014  0.0 
-4  3  6  48.108  4.057  6.876  180.0 
-4  3  7  201.265  7.937  14.427  180.0 
-4  3  8  749.683  28.770  27.317  0.0 
-4  3  9  4.592  2.583  2.403  0.0 
-4  3  10  840.657  25.703  29.293  180.0 
-4  3  11  155.099  7.927  12.264  180.0 
-4  3  12  104.571  5.521  10.336  0.0 
-4  3  13  558.925  16.437  24.053  180.0 
-4  3  14  60.357  4.514  7.954  180.0 
-4  3  15  1424.565  41.282  38.093  180.0 
-4  3  16  920.936  27.287  30.619  0.0 
-4  3  17  221.234  8.932  14.581  180.0 
-4  3  18  297.561  12.652  17.201  0.0 
-4  3  19  43.726  3.283  6.835  180.0 
-4  3  20  618.645  19.288  24.432  180.0 
-4  3  21  97.977  5.201  10.113  180.0 
-4  3  22  64.512  5.765  8.423  0.0 
-4  3  23  606.821  21.730  24.809  0.0 
-4  3  24  219.313  10.918  14.956  0.0 
-4  3  25  1174.688  52.766  34.552  0.0 
-4  3  26  8.532  5.006  2.428  180.0 
-4  3  27  385.617  19.665  20.280  180.0 
-4  3  28  489.087  46.076  22.460  0.0 
-4  3  29  37.537  9.324  7.831  0.0 
-4  3  30  14.165  9.015  5.114  0.0 
-4  3  31  13.400  9.695  4.629  0.0 
-4  4  1  435.533  17.880  20.715  180.0 
-4  4  2  214.023  14.217  14.134  180.0 
-4  4  3  407.521  19.773  20.715  0.0 
-4  4  4  229.513  10.226  14.983  180.0 
-4  4  5  119.527  6.436  10.895  0.0 
-4  4  7  57.904  4.034  7.614  0.0 
-4  4  8  227.055  8.863  15.118  0.0 
-4  4  9  648.067  24.977  25.597  180.0 
-4  4  10  39.024  3.560  6.315  0.0 
-4  4  11  47.821  3.781  6.811  0.0 
-4  4  12  3.981  2.630  1.850  180.0 
-4  4  13  217.781  9.277  14.888  180.0 
-4  4  14  28.897  2.794  5.181  0.0 
-4  4  15  183.929  6.816  13.564  180.0 
-4  4  16  1207.665  39.324  34.674  0.0 
-4  4  17  76.399  4.215  8.901  180.0 
-4  4  18  447.627  14.631  20.524  0.0 
-4  4  19  114.095  7.378  10.968  0.0 
-4  4  20  31.517  4.917  6.080  0.0 
-4  4  22  13.180  4.972  4.599  180.0 
-4  4  23  7.199  3.738  3.646  180.0 
-4  4  24  255.253  11.881  16.007  180.0 
-4  4  25  425.210  17.203  20.452  180.0 
-4  4  28  638.965  45.233  27.070  180.0 
-4  4  29  246.882  19.867  20.182  0.0 
-4  5  2  166.568  9.912  13.306  0.0 
-4  5  3  572.943  24.094  24.017  0.0 
-4  5  4  474.101  48.493  21.773  180.0 
-4  5  5  94.206  6.864  9.486  0.0 
-4  5  6  102.396  6.405  10.207  0.0 
-4  5  7  59.247  4.694  7.636  0.0 
-4  5  8  676.576  26.214  26.173  180.0 
-4  5  9  680.637  25.757  26.040  180.0 
-4  5  10  360.270  24.688  19.329  180.0 
-4  5  11  13.269  3.138  3.477  180.0 
-4  5  12  494.172  25.934  22.655  180.0 
-4  5  13  3.730  3.013  0.329  0.0 
-4  5  14  47.552  3.530  6.910  0.0 
-4  5  15  110.800  7.154  10.299  180.0 
-4  5  16  163.401  8.884  12.663  0.0 
-4  5  17  531.435  26.601  23.176  0.0 
-4  5  18  564.111  23.537  23.717  0.0 
-4  5  22  25.561  6.702  5.406  180.0 
-4  5  23  72.845  7.074  8.549  0.0 
-4  5  25  21.070  4.834  4.727  0.0 
-4  5  26  24.352  7.343  5.554  180.0 
-4  5  27  19.230  7.093  4.118  0.0 
-4  5  28  9.195  7.138  2.804  180.0 
-4  5  29  146.971  17.504  10.563  180.0 
-4  5  30  82.434  17.903  8.492  0.0 
-4  6  1  1564.538  60.771  40.103  0.0 
-4  6  2  15.227  3.452  3.712  180.0 
-4  6  3  327.830  12.653  18.057  0.0 
-4  6  4  560.732  65.038  23.885  180.0 
-4  6  6  146.158  7.541  11.865  0.0 
-4  6  7  115.946  5.982  10.488  0.0 
-4  6  8  223.625  9.854  15.557  0.0 
-4  6  9  32.984  3.139  5.702  180.0 
-4  6  11  1021.851  38.628  31.918  0.0 
-4  6  13  363.964  15.513  18.934  0.0 
-4  6  14  836.644  34.171  28.003  0.0 
-4  6  15  141.576  6.711  11.946  180.0 
-4  6  16  90.159  10.902  8.898  180.0 
-4  6  17  164.013  7.784  12.815  0.0 
-4  6  18  56.767  5.892  7.115  180.0 
-4  6  19  251.510  15.534  15.488  180.0 
-4  6  20  31.637  5.683  5.928  180.0 
-4  6  21  144.766  11.398  11.709  180.0 
-4  6  22  63.731  5.114  8.343  180.0 
-4  6  23  264.198  11.868  16.665  180.0 
-4  6  24  409.092  18.747  20.991  0.0 
-4  6  25  763.878  31.337  28.242  180.0 
-4  6  26  37.441  7.254  6.693  180.0 
-4  6  28  17.161  5.279  3.651  0.0 
-4  6  29  627.319  186.136  30.879  0.0 
-4  6  30  12.613  9.427  5.797  180.0 
-4  7  1  155.046  9.796  12.688  0.0 
-4  7  2  15.025  5.085  3.378  0.0 
-4  7  3  489.721  17.372  22.474  180.0 
-4  7  4  262.929  14.937  16.131  0.0 
-4  7  6  25.998  5.157  4.786  180.0 
-4  7  7  198.832  18.313  14.220  180.0 
-4  7  10  111.948  5.394  10.832  180.0 
-4  7  11  496.317  15.299  21.836  180.0 
-4  7  12  122.578  6.936  10.647  0.0 
-4  7  13  25.754  4.972  5.593  0.0 
-4  7  14  72.782  4.676  8.183  180.0 
-4  7  15  195.906  8.869  14.464  0.0 
-4  7  16  275.002  10.853  16.391  0.0 
-4  7  17  159.857  8.141  13.048  180.0 
-4  7  18  120.554  7.115  10.527  0.0 
-4  7  20  573.630  29.908  24.341  0.0 
-4  7  21  131.876  7.608  11.527  180.0 
-4  7  23  317.930  19.159  17.478  180.0 
-4  7  24  48.463  12.456  7.177  0.0 
-4  7  25  70.849  8.906  8.383  0.0 
-4  7  26  103.446  8.257  10.277  180.0 
-4  7  28  141.215  41.437  14.423  0.0 
-4  7  29  75.112  18.326  10.072  0.0 
-4  8  1  686.137  23.856  26.861  180.0 
-4  8  2  328.225  11.936  18.615  180.0 
-4  8  3  70.001  5.665  8.788  0.0 
-4  8  4  466.388  21.024  21.091  180.0 
-4  8  5  125.791  6.354  10.843  180.0 
-4  8  7  242.738  9.642  15.821  180.0 
-4  8  8  66.366  4.610  7.792  0.0 
-4  8  9  10.643  3.576  3.208  180.0 
-4  8  10  944.918  50.147  30.950  180.0 
-4  8  12  48.996  5.176  7.970  0.0 
-4  8  13  18.685  3.629  4.403  180.0 
-4  8  14  223.695  16.634  15.328  0.0 
-4  8  15  204.890  21.557  14.048  180.0 
-4  8  16  18.340  5.080  4.217  180.0 
-4  8  17  149.227  9.061  12.176  180.0 
-4  8  18  136.779  9.635  11.404  180.0 
-4  8  19  15.134  3.538  3.649  0.0 
-4  8  20  421.907  15.919  20.934  180.0 
-4  8  21  6.224  3.817  2.108  180.0 
-4  8  22  34.167  5.898  5.802  0.0 
-4  8  23  30.619  6.369  5.350  180.0 
-4  8  24  14.376  5.741  3.898  0.0 
-4  8  25  75.348  13.967  9.618  180.0 
-4  8  27  45.798  7.232  6.923  0.0 
-4  8  28  41.287  6.038  6.813  0.0 
-4  9  1  133.005  9.087  11.882  0.0 
-4  9  2  143.403  7.050  11.946  0.0 
-4  9  4  57.250  4.533  7.835  180.0 
-4  9  5  25.333  3.012  4.840  180.0 
-4  9  6  90.058  7.109  10.423  180.0 
-4  9  7  724.547  24.018  27.063  0.0 
-4  9  8  52.367  3.689  7.211  180.0 
-4  9  9  50.640  6.615  7.315  180.0 
-4  9  10  22.772  4.083  5.367  0.0 
-4  9  11  20.359  3.081  4.419  0.0 
-4  9  12  443.477  19.357  20.631  0.0 
-4  9  13  3.884  3.045  1.039  0.0 
-4  9  14  73.468  11.364  9.090  180.0 
-4  9  15  237.030  12.616  15.568  0.0 
-4  9  16  489.513  22.054  22.691  180.0 
-4  9  17  209.919  12.651  14.304  180.0 
-4  9  18  150.879  8.621  11.892  0.0 
-4  9  19  26.414  7.407  5.477  0.0 
-4  9  20  176.361  9.827  13.151  180.0 
-4  9  21  180.575  11.866  13.260  180.0 
-4  9  22  745.391  28.328  27.551  0.0 
-4  9  23  50.802  7.394  7.379  0.0 
-4  9  24  345.203  42.048  19.523  180.0 
-4  9  26  64.997  19.004  8.680  0.0 
-4  9  27  150.487  21.372  12.729  0.0 
-4  10  1  35.815  7.246  6.326  180.0 
-4  10  2  28.932  3.548  4.780  0.0 
-4  10  3  183.013  9.775  13.520  0.0 
-4  10  4  895.193  28.819  29.914  180.0 
-4  10  5  59.033  6.531  6.760  0.0 
-4  10  6  1060.514  42.623  32.137  0.0 
-4  10  7  23.568  3.881  5.671  180.0 
-4  10  8  38.425  5.747  6.246  0.0 
-4  10  9  213.922  9.310  14.197  0.0 
-4  10  10  37.609  4.441  5.680  0.0 
-4  10  12  13.441  3.353  3.463  180.0 
-4  10  13  133.409  14.513  11.428  0.0 
-4  10  14  585.259  28.377  23.909  0.0 
-4  10  15  70.776  12.046  8.559  180.0 
-4  10  16  298.961  25.274  16.542  0.0 
-4  10  17  22.073  4.009  4.440  180.0 
-4  10  18  167.174  10.122  13.009  180.0 
-4  10  19  5.239  4.051  2.843  0.0 
-4  10  20  69.770  6.711  8.552  0.0 
-4  11  1  23.231  5.466  4.662  0.0 
-4  11  2  9.920  3.758  3.511  180.0 
-4  11  3  144.561  7.371  11.548  180.0 
-4  11  4  1047.531  38.002  32.227  0.0 
-4  11  5  24.089  3.532  5.100  180.0 
-4  11  7  27.590  4.110  5.084  0.0 
-4  11  8  32.033  3.827  5.704  180.0 
-4  11  9  230.359  10.690  14.500  180.0 
-4  11  10  122.952  6.483  10.832  0.0 
-4  11  11  427.340  16.705  20.568  180.0 
-4  11  13  72.353  7.462  8.185  0.0 
-4  11  14  46.771  10.376  6.893  180.0 
-4  11  15  475.112  19.282  21.307  180.0 
-4  11  16  370.902  20.045  18.911  180.0 
-4  11  17  433.236  23.745  20.040  0.0 
-4  11  19  451.820  19.443  21.181  180.0 
-4  11  20  1526.260  98.079  38.630  0.0 
-4  11  21  217.308  10.268  15.497  0.0 
-4  11  22  152.336  15.151  12.807  0.0 
-4  11  24  32.635  5.211  5.806  180.0 
-4  11  25  116.824  12.535  10.831  0.0 
-4  12  1  37.701  4.155  6.743  0.0 
-4  12  2  87.781  5.350  9.016  180.0 
-4  12  3  5.603  3.776  2.868  180.0 
-4  12  4  29.048  3.805  5.316  180.0 
-4  12  5  30.075  3.890  5.474  180.0 
-4  12  7  59.785  5.220  7.841  180.0 
-4  12  8  99.776  5.955  9.863  0.0 
-4  12  9  6.645  4.200  3.284  180.0 
-4  12  10  336.022  18.179  18.383  180.0 
-4  12  11  190.859  10.741  12.762  0.0 
-4  12  13  28.547  4.490  4.460  0.0 
-4  12  14  166.619  11.740  12.328  180.0 
-4  12  16  255.440  13.952  15.233  0.0 
-4  12  17  47.829  6.821  6.601  180.0 
-4  12  19  837.201  23.870  28.612  180.0 
-4  12  20  14.152  3.269  4.139  180.0 
-4  12  21  245.507  10.693  16.543  180.0 
-4  12  23  130.147  9.275  11.465  180.0 
-4  13  1  122.146  7.545  10.216  0.0 
-4  13  2  216.824  12.717  14.186  180.0 
-4  13  3  173.736  10.548  13.122  180.0 
-4  13  4  46.150  5.754  6.132  0.0 
-4  13  5  31.895  6.318  5.070  0.0 
-4  13  6  26.417  4.456  5.867  180.0 
-4  13  7  44.938  5.369  6.432  0.0 
-4  13  8  255.824  11.821  15.386  180.0 
-4  13  9  104.148  7.131  9.973  180.0 
-4  13  10  26.836  5.246  4.729  180.0 
-4  13  11  82.123  11.137  9.028  0.0 
-4  13  12  6.656  4.578  3.176  0.0 
-4  13  13  102.816  9.861  9.734  180.0 
-4  13  14  36.194  5.770  5.684  0.0 
-4  13  15  479.917  27.689  21.181  0.0 
-4  13  16  64.931  6.008  7.574  180.0 
-4  13  17  123.903  6.719  11.140  180.0 
-4  13  18  17.620  4.271  4.638  0.0 
-4  13  19  7.071  3.426  3.420  180.0 
-4  13  20  1347.152  154.846  38.066  0.0 
-4  13  21  15.399  8.627  3.594  180.0 
-4  14  1  687.716  26.326  26.521  180.0 
-4  14  2  18.349  4.950  2.797  180.0 
-4  14  3  112.725  9.616  9.730  0.0 
-4  14  5  47.171  6.123  6.400  0.0 
-4  14  6  19.497  5.134  4.043  0.0 
-4  14  10  22.547  9.242  4.278  0.0 
-4  14  11  29.365  14.798  6.019  0.0 
-4  14  12  19.231  5.017  4.480  180.0 
-4  14  13  16.972  2.833  4.129  180.0 
-4  14  14  181.908  22.769  12.873  180.0 
-4  14  15  325.080  15.290  17.123  0.0 
-4  14  17  210.174  20.443  13.780  180.0 
-4  14  18  392.607  14.580  19.139  0.0 
-4  14  19  58.563  10.618  7.906  180.0 
-4  15  2  14.371  6.372  4.993  0.0 
-4  15  3  160.274  12.017  12.035  180.0 
-4  15  4  123.244  16.259  10.640  180.0 
-4  15  5  32.351  7.294  5.421  0.0 
-4  15  7  42.608  13.048  6.342  180.0 
-4  15  8  86.742  11.135  8.434  180.0 
-4  15  12  165.947  7.549  12.409  0.0 
-4  15  13  254.186  38.750  15.437  0.0 
-4  15  14  23.278  3.787  5.115  0.0 
-4  15  15  71.944  6.618  8.105  0.0 
-4  15  16  7.306  4.247  3.407  0.0 
-4  16  1  101.703  6.942  9.920  180.0 
-4  16  2  94.814  8.689  9.668  180.0 
-4  16  3  272.247  10.830  15.234  180.0 
-4  16  4  9.371  3.695  2.566  0.0 
-4  16  5  162.648  10.666  12.585  0.0 
-4  16  6  162.721  8.613  12.697  0.0 
-4  16  8  59.866  6.948  7.625  180.0 
-4  16  10  346.107  29.019  17.648  0.0 
-4  16  11  186.162  19.535  13.061  180.0 
-4  16  12  59.067  7.709  7.840  180.0 
-4  17  1  140.041  14.610  12.088  180.0 
-4  17  3  48.359  10.098  6.622  0.0 
-4  17  4  312.379  13.833  17.828  0.0 
-4  17  5  33.306  7.246  5.720  0.0 
-3  0  2  5722.549  381.973  88.382  180.0 
-3  0  4  5975.762  258.935  77.729  0.0 
-3  0  6  6758.214  251.775  81.470  0.0 
-3  0  8  16.605  3.419  4.110  0.0 
-3  0  10  1116.572  40.596  32.821  0.0 
-3  0  12  1711.974  61.356  41.344  180.0 
-3  0  14  47.079  6.929  7.186  180.0 
-3  0  16  286.547  21.992  17.089  0.0 
-3  0  18  1279.924  46.681  36.015  180.0 
-3  0  20  1772.611  69.185  42.022  0.0 
-3  0  22  4.373  3.471  1.067  0.0 
-3  0  26  49.628  7.363  7.694  180.0 
-3  0  28  89.956  11.283  9.886  0.0 
-3  0  30  13.304  8.510  3.845  180.0 
-3  0  32  37.601  12.093  9.398  0.0 
-3  1  1  52.277  5.736  7.446  0.0 
-3  1  2  1843.636  97.138  42.745  180.0 
-3  1  3  5407.484  209.049  72.657  0.0 
-3  1  4  1333.063  48.694  36.341  180.0 
-3  1  5  56.791  4.651  7.399  0.0 
-3  1  7  1620.405  51.054  40.084  180.0 
-3  1  8  1748.453  50.893  41.574  180.0 
-3  1  9  888.060  25.455  29.825  180.0 
-3  1  10  627.040  18.644  25.857  180.0 
-3  1  11  1200.349  36.797  34.834  180.0 
-3  1  12  25.149  2.842  4.632  0.0 
-3  1  13  128.678  5.870  11.493  180.0 
-3  1  14  66.680  4.345  8.310  0.0 
-3  1  15  79.553  5.470  9.547  180.0 
-3  1  16  91.035  5.359  9.894  0.0 
-3  1  17  665.678  19.786  26.041  180.0 
-3  1  18  6.326  2.597  2.546  0.0 
-3  1  19  1636.588  50.893  41.206  0.0 
-3  1  20  6.481  4.045  1.610  180.0 
-3  1  21  488.132  16.105  22.450  0.0 
-3  1  22  17.982  3.200  4.489  0.0 
-3  1  23  1061.082  35.883  32.899  180.0 
-3  1  24  26.812  4.603  4.866  180.0 
-3  1  25  45.857  5.651  7.066  180.0 
-3  1  26  89.373  6.445  9.727  180.0 
-3  1  27  148.046  10.184  11.963  0.0 
-3  1  28  154.917  10.431  12.877  0.0 
-3  1  29  17.387  6.331  4.302  0.0 
-3  1  30  87.717  11.905  11.041  180.0 
-3  1  31  486.296  31.228  24.597  180.0 
-3  1  32  42.452  13.015  7.751  0.0 
-3  2  1  2170.816  79.604  47.438  0.0 
-3  2  2  10.120  3.816  3.711  0.0 
-3  2  3  392.105  15.856  20.119  0.0 
-3  2  4  1857.639  78.595  43.475  0.0 
-3  2  5  1162.082  34.763  34.513  0.0 
-3  2  6  197.403  8.146  13.895  0.0 
-3  2  7  4606.376  141.002  67.797  180.0 
-3  2  8  672.406  21.197  26.149  0.0 
-3  2  9  684.693  19.750  26.178  180.0 
-3  2  10  231.325  8.171  15.188  180.0 
-3  2  11  9.450  2.433  3.269  0.0 
-3  2  12  26.928  2.875  5.411  180.0 
-3  2  13  30.670  2.988  5.821  180.0 
-3  2  14  1259.709  37.469  35.852  0.0 
-3  2  15  18.769  3.144  4.665  180.0 
-3  2  16  3.773  2.131  1.223  180.0 
-3  2  17  158.856  8.255  12.555  0.0 
-3  2  18  48.107  3.200  6.891  0.0 
-3  2  19  1360.961  40.739  37.111  0.0 
-3  2  20  233.578  8.591  15.570  0.0 
-3  2  21  1035.351  36.351  32.261  180.0 
-3  2  22  13.346  3.579  3.912  0.0 
-3  2  23  62.050  4.932  7.931  0.0 
-3  2  24  435.457  17.248  21.089  180.0 
-3  2  25  32.323  4.610  5.372  180.0 
-3  2  26  20.807  4.375  3.539  180.0 
-3  2  31  16.127  9.982  5.889  0.0 
-3  3  1  48.430  6.548  7.506  180.0 
-3  3  2  432.713  19.338  20.682  180.0 
-3  3  3  505.448  23.173  21.682  0.0 
-3  3  4  7118.757  356.531  81.864  0.0 
-3  3  5  1210.140  36.673  34.320  0.0 
-3  3  6  146.851  7.299  11.846  0.0 
-3  3  7  262.351  9.137  16.229  180.0 
-3  3  8  3147.601  102.547  56.205  180.0 
-3  3  9  1213.157  34.709  34.778  0.0 
-3  3  10  198.525  8.563  14.195  180.0 
-3  3  11  347.980  11.829  18.689  0.0 
-3  3  12  130.186  6.399  11.257  0.0 
-3  3  13  149.732  6.341  11.996  180.0 
-3  3  14  2481.462  76.266  49.501  0.0 
-3  3  15  20.826  2.962  4.512  180.0 
-3  3  16  64.321  3.920  7.972  0.0 
-3  3  17  280.649  9.249  16.872  180.0 
-3  3  18  166.300  7.422  12.891  0.0 
-3  3  19  15.839  2.529  3.060  180.0 
-3  3  20  2.462  1.993  1.991  180.0 
-3  3  21  14.400  2.820  4.284  0.0 
-3  3  22  92.580  7.099  9.581  180.0 
-3  3  23  209.637  11.141  14.596  180.0 
-3  3  24  161.540  9.802  12.638  180.0 
-3  3  25  111.124  7.990  10.115  180.0 
-3  3  26  118.951  8.331  10.955  180.0 
-3  3  27  537.463  24.672  23.673  0.0 
-3  3  28  39.380  8.865  5.895  0.0 
-3  3  30  13.488  8.928  5.565  0.0 
-3  4  1  382.160  19.147  19.280  180.0 
-3  4  2  3647.604  179.904  60.252  180.0 
-3  4  3  234.422  10.858  15.360  0.0 
-3  4  4  117.202  9.161  10.441  180.0 
-3  4  5  46.648  4.064  7.133  0.0 
-3  4  6  4385.413  146.475  65.007  180.0 
-3  4  7  174.899  7.928  13.158  0.0 
-3  4  8  18.778  2.829  4.455  180.0 
-3  4  9  26.903  3.137  5.139  180.0 
-3  4  10  188.108  7.461  14.111  180.0 
-3  4  11  976.046  29.734  31.600  0.0 
-3  4  12  589.366  18.196  24.255  0.0 
-3  4  13  17.385  2.579  4.383  0.0 
-3  4  14  2422.244  72.374  49.408  0.0 
-3  4  15  1789.877  52.619  42.316  180.0 
-3  4  16  35.014  2.754  5.798  180.0 
-3  4  17  239.861  8.591  15.845  0.0 
-3  4  18  30.649  3.709  5.076  0.0 
-3  4  19  379.270  12.293  19.313  180.0 
-3  4  21  53.908  5.626  7.514  180.0 
-3  4  23  24.053  5.475  4.643  180.0 
-3  4  24  88.555  5.947  9.192  180.0 
-3  4  25  27.485  4.828  4.512  0.0 
-3  4  26  202.205  14.651  14.243  0.0 
-3  4  27  31.057  8.150  6.253  0.0 
-3  4  28  265.756  38.416  16.686  0.0 
-3  4  29  87.241  15.071  8.941  180.0 
-3  4  30  65.212  16.249  8.094  0.0 
-3  4  31  221.730  23.238  18.909  180.0 
-3  5  1  362.985  15.703  19.459  0.0 
-3  5  2  51.336  5.640  7.171  0.0 
-3  5  3  256.503  11.448  16.320  0.0 
-3  5  4  516.410  22.098  23.096  0.0 
-3  5  5  653.209  33.432  25.550  180.0 
-3  5  6  662.422  20.247  25.273  0.0 
-3  5  7  57.075  4.102  7.590  0.0 
-3  5  8  4360.128  154.013  65.814  180.0 
-3  5  9  188.183  9.810  14.138  0.0 
-3  5  10  3828.065  149.843  62.659  180.0 
-3  5  11  1237.077  37.115  35.413  180.0 
-3  5  12  643.772  22.271  25.237  0.0 
-3  5  13  64.664  3.911  8.273  180.0 
-3  5  14  81.039  5.994  8.814  180.0 
-3  5  15  689.359  20.259  26.128  180.0 
-3  5  16  58.105  4.270  7.614  180.0 
-3  5  17  14.871  2.478  4.353  0.0 
-3  5  18  3.324  2.252  2.051  0.0 
-3  5  19  227.626  13.586  15.231  180.0 
-3  5  20  30.716  3.433  5.656  180.0 
-3  5  21  21.741  3.559  4.662  180.0 
-3  5  22  4.870  3.572  1.423  180.0 
-3  5  23  16.171  4.210  4.223  180.0 
-3  5  24  14.538  4.481  3.937  0.0 
-3  5  25  124.013  9.704  10.874  180.0 
-3  5  27  16.358  6.609  4.061  180.0 
-3  5  28  131.240  9.133  12.092  0.0 
-3  5  30  11.784  5.976  3.758  0.0 
-3  6  1  1078.181  35.271  32.157  180.0 
-3  6  2  100.166  6.405  9.963  0.0 
-3  6  3  6.318  4.335  2.561  0.0 
-3  6  5  148.078  6.774  12.316  0.0 
-3  6  6  7.973  2.775  3.092  0.0 
-3  6  7  65.401  4.222  8.313  0.0 
-3  6  8  303.628  10.433  16.852  180.0 
-3  6  9  456.500  17.232  21.319  0.0 
-3  6  10  802.771  24.308  27.593  0.0 
-3  6  11  1027.746  30.470  32.615  0.0 
-3  6  12  636.348  19.046  25.176  0.0 
-3  6  13  313.525  14.932  17.350  0.0 
-3  6  14  17.654  2.606  4.262  0.0 
-3  6  15  99.277  5.420  9.800  0.0 
-3  6  16  25.009  3.672  5.264  180.0 
-3  6  17  162.930  8.978  13.284  180.0 
-3  6  18  647.067  21.651  25.212  180.0 
-3  6  19  8.566  3.264  1.208  0.0 
-3  6  20  6.760  3.444  1.356  180.0 
-3  6  21  4.896  3.453  0.296  0.0 
-3  6  24  70.996  5.987  8.599  0.0 
-3  6  25  259.046  13.952  15.689  0.0 
-3  6  26  18.045  6.448  3.575  180.0 
-3  6  27  73.893  11.095  9.116  0.0 
-3  6  29  19.150  14.021  5.829  0.0 
-3  7  1  849.171  38.834  29.078  0.0 
-3  7  2  375.716  17.185  19.583  180.0 
-3  7  3  799.341  39.679  27.444  180.0 
-3  7  4  629.024  33.637  24.934  0.0 
-3  7  5  252.635  9.977  15.701  180.0 
-3  7  6  18.305  2.972  4.125  0.0 
-3  7  7  375.436  12.489  18.742  0.0 
-3  7  8  4.254  2.521  1.492  0.0 
-3  7  9  46.309  3.340  6.583  0.0 
-3  7  10  1896.357  75.682  42.616  180.0 
-3  7  11  139.835  9.693  11.816  180.0 
-3  7  12  978.848  31.281  31.132  0.0 
-3  7  13  332.263  15.424  18.488  180.0 
-3  7  14  50.178  6.037  6.600  180.0 
-3  7  15  648.656  25.002  25.448  0.0 
-3  7  16  34.519  5.976  5.705  180.0 
-3  7  17  4.107  2.743  1.682  180.0 
-3  7  18  7.864  3.783  2.568  0.0 
-3  7  19  156.436  8.694  12.411  0.0 
-3  7  21  18.371  5.591  3.905  0.0 
-3  7  22  404.079  15.189  19.987  0.0 
-3  7  23  281.773  12.687  16.460  0.0 
-3  7  25  68.961  7.108  8.607  0.0 
-3  7  26  87.997  6.840  9.805  0.0 
-3  7  27  154.470  10.519  12.894  180.0 
-3  8  1  26.391  3.552  5.327  0.0 
-3  8  2  1774.308  59.307  42.132  0.0 
-3  8  3  127.423  10.238  10.967  0.0 
-3  8  4  33.577  3.698  5.952  0.0 
-3  8  5  507.789  20.851  22.463  0.0 
-3  8  6  100.144  8.352  10.194  0.0 
-3  8  7  296.749  10.689  17.105  0.0 
-3  8  8  201.233  9.504  14.201  180.0 
-3  8  9  553.853  17.251  23.483  180.0 
-3  8  10  43.301  4.440  7.057  0.0 
-3  8  11  410.371  15.214  19.925  180.0 
-3  8  12  351.988  20.084  18.871  0.0 
-3  8  13  309.358  12.704  17.566  0.0 
-3  8  14  7.596  5.371  2.048  180.0 
-3  8  15  483.388  18.681  21.947  180.0 
-3  8  16  5.505  3.557  3.094  0.0 
-3  8  17  82.881  6.192  9.205  180.0 
-3  8  18  19.518  3.821  4.011  180.0 
-3  8  20  6.125  4.399  1.751  180.0 
-3  8  21  21.276  4.104  4.057  180.0 
-3  8  22  550.080  20.341  23.165  0.0 
-3  8  24  122.442  9.394  11.096  0.0 
-3  8  25  266.982  10.176  16.571  180.0 
-3  8  26  77.911  8.428  9.355  180.0 
-3  8  28  112.839  8.791  11.326  180.0 
-3  9  1  69.114  5.484  8.460  0.0 
-3  9  2  93.604  5.657  10.095  180.0 
-3  9  3  26.748  4.838  5.239  180.0 
-3  9  4  273.990  11.120  16.598  180.0 
-3  9  5  255.310  10.491  16.114  180.0 
-3  9  6  252.644  10.568  16.006  180.0 
-3  9  7  622.969  20.252  24.987  0.0 
-3  9  8  448.734  16.325  21.253  180.0 
-3  9  9  37.194  4.518  6.004  180.0 
-3  9  10  168.543  10.515  12.361  0.0 
-3  9  11  203.323  15.122  14.434  180.0 
-3  9  12  486.955  17.927  21.720  180.0 
-3  9  13  448.016  20.169  21.556  180.0 
-3  9  14  1848.216  66.566  43.426  0.0 
-3  9  15  5.733  3.834  1.859  0.0 
-3  9  16  103.415  7.045  9.660  180.0 
-3  9  18  27.273  9.240  4.506  180.0 
-3  9  19  341.870  22.717  18.255  180.0 
-3  9  20  194.681  20.652  13.845  0.0 
-3  9  22  197.307  11.902  14.430  180.0 
-3  9  23  165.050  12.563  12.930  0.0 
-3  9  24  6.094  3.825  2.849  180.0 
-3  9  26  431.079  15.343  21.902  180.0 
-3  9  27  243.025  14.451  15.902  180.0 
-3  10  1  11.879  3.585  2.894  0.0 
-3  10  3  310.697  11.840  17.714  0.0 
-3  10  4  84.893  5.498  9.602  180.0 
-3  10  5  505.503  21.268  23.214  0.0 
-3  10  6  876.317  42.891  29.108  180.0 
-3  10  7  638.744  21.550  25.200  0.0 
-3  10  8  192.442  10.031  13.868  180.0 
-3  10  9  189.301  8.212  12.954  180.0 
-3  10  10  156.880  7.438  12.726  180.0 
-3  10  11  258.086  19.672  15.347  180.0 
-3  10  12  294.224  15.753  17.594  0.0 
-3  10  13  723.636  34.150  26.340  0.0 
-3  10  14  320.067  18.402  17.679  0.0 
-3  10  15  12.917  6.473  3.974  0.0 
-3  10  17  161.304  13.457  12.570  180.0 
-3  10  18  459.059  18.553  21.040  180.0 
-3  10  19  155.485  10.468  12.204  0.0 
-3  10  20  99.039  11.205  9.519  180.0 
-3  10  21  116.995  8.713  10.647  0.0 
-3  10  22  11.115  5.521  3.585  0.0 
-3  10  23  25.494  3.523  5.420  0.0 
-3  10  24  75.475  15.183  9.802  0.0 
-3  10  25  293.079  13.129  16.914  180.0 
-3  10  26  108.414  25.447  10.871  180.0 
-3  11  1  120.328  6.899  10.908  0.0 
-3  11  2  28.166  5.729  4.921  0.0 
-3  11  3  41.239  3.821  6.062  180.0 
-3  11  4  674.594  22.658  25.858  180.0 
-3  11  5  50.298  4.211  7.054  0.0 
-3  11  6  298.025  11.977  17.255  180.0 
-3  11  7  50.713  4.232  7.041  0.0 
-3  11  8  93.188  6.471  9.676  0.0 
-3  11  9  39.266  4.133  6.331  0.0 
-3  11  10  303.499  13.697  17.572  180.0 
-3  11  11  19.052  4.321  4.707  180.0 
-3  11  12  46.878  4.756  6.044  0.0 
-3  11  13  18.614  6.616  4.547  0.0 
-3  11  14  5.301  3.602  1.724  180.0 
-3  11  16  52.009  6.758  6.938  180.0 
-3  11  17  301.057  20.541  16.738  0.0 
-3  11  18  57.378  6.088  7.426  0.0 
-3  11  19  848.320  43.254  28.327  180.0 
-3  11  20  107.756  8.876  10.466  0.0 
-3  11  22  312.120  21.617  17.920  0.0 
-3  11  23  154.761  8.331  12.862  0.0 
-3  11  24  18.950  8.519  4.446  180.0 
-3  11  25  194.545  10.334  13.807  180.0 
-3  12  1  8.527  3.521  3.022  180.0 
-3  12  3  188.954  9.418  13.656  180.0 
-3  12  4  29.771  5.492  4.548  180.0 
-3  12  5  10.101  4.297  1.835  0.0 
-3  12  6  6.566  3.917  3.442  0.0 
-3  12  8  24.701  4.724  5.020  0.0 
-3  12  9  38.143  4.734  5.733  0.0 
-3  12  10  84.519  6.438  8.901  180.0 
-3  12  12  31.263  4.472  5.279  0.0 
-3  12  13  226.455  15.605  14.858  0.0 
-3  12  14  763.471  30.965  26.497  0.0 
-3  12  15  409.876  19.123  19.707  0.0 
-3  12  17  1579.273  100.406  38.721  180.0 
-3  12  19  37.756  10.570  5.600  180.0 
-3  12  20  250.334  11.334  15.794  180.0 
-3  12  21  113.029  17.362  10.149  0.0 
-3  12  22  665.662  58.366  26.368  0.0 
-3  12  23  101.998  11.148  10.298  180.0 
-3  13  1  347.976  15.282  18.502  180.0 
-3  13  2  101.188  7.162  9.897  0.0 
-3  13  4  130.241  10.836  11.622  180.0 
-3  13  5  29.860  4.427  5.302  180.0 
-3  13  6  49.376  5.579  7.412  180.0 
-3  13  8  57.509  5.369  6.835  0.0 
-3  13  10  88.973  7.158  9.462  180.0 
-3  13  11  28.713  5.191  5.920  0.0 
-3  13  12  19.772  5.591  3.784  0.0 
-3  13  13  100.841  13.715  9.599  0.0 
-3  13  14  214.634  14.397  15.033  180.0 
-3  13  15  227.889  22.567  14.062  0.0 
-3  13  16  217.772  9.288  14.342  180.0 
-3  13  17  98.417  11.262  10.047  180.0 
-3  13  18  36.858  6.411  5.858  180.0 
-3  13  19  126.614  9.195  11.227  180.0 
-3  13  20  173.078  13.230  12.627  0.0 
-3  14  3  763.155  28.303  27.147  0.0 
-3  14  4  36.123  5.685  5.657  0.0 
-3  14  5  7.216  5.003  3.828  0.0 
-3  14  6  794.036  29.248  27.951  0.0 
-3  14  7  927.307  34.093  30.049  0.0 
-3  14  8  34.888  5.625  5.618  0.0 
-3  14  9  161.578  10.762  12.373  0.0 
-3  14  10  125.160  9.680  11.498  180.0 
-3  14  11  55.764  7.994  7.694  0.0 
-3  14  12  218.540  12.787  14.118  180.0 
-3  14  13  295.475  10.271  17.200  0.0 
-3  14  14  178.200  29.187  13.771  180.0 
-3  14  15  244.073  34.687  15.574  180.0 
-3  14  16  270.099  28.108  15.477  0.0 
-3  14  17  54.733  7.426  7.126  180.0 
-3  14  18  530.386  19.149  23.636  180.0 
-3  14  19  208.450  19.113  14.468  180.0 
-3  15  1  18.327  5.759  4.683  0.0 
-3  15  2  60.566  7.597  7.608  180.0 
-3  15  3  121.090  12.066  10.803  180.0 
-3  15  4  73.559  8.175  8.833  180.0 
-3  15  6  183.926  13.606  13.307  180.0 
-3  15  7  11.067  6.367  3.130  180.0 
-3  15  8  165.261  14.049  12.244  180.0 
-3  15  9  154.410  13.371  12.211  180.0 
-3  15  10  66.109  6.351  7.925  0.0 
-3  15  11  118.501  9.930  10.564  180.0 
-3  15  12  19.950  4.872  4.811  180.0 
-3  15  13  21.831  5.394  4.982  0.0 
-3  15  14  63.485  7.357  7.609  0.0 
-3  15  15  24.789  4.076  4.996  0.0 
-3  15  16  29.184  4.234  5.762  180.0 
-3  16  1  79.599  6.303  8.400  0.0 
-3  16  3  143.388  14.017  12.161  0.0 
-3  16  4  48.100  7.906  6.858  0.0 
-3  16  5  28.817  3.978  5.740  0.0 
-3  16  6  241.955  20.773  15.267  0.0 
-3  16  7  140.915  15.901  11.749  180.0 
-3  16  8  26.163  4.896  5.149  0.0 
-3  16  9  16.630  4.114  4.591  180.0 
-3  16  10  51.561  7.070  7.261  180.0 
-3  16  11  18.046  4.511  4.683  0.0 
-3  16  12  477.929  18.173  21.458  180.0 
-3  17  2  24.188  4.619  5.529  0.0 
-3  17  3  33.360  7.351  5.324  0.0 
-3  17  4  30.897  4.993  5.937  0.0 
-3  17  6  55.959  7.718  6.892  180.0 
-2  0  6  183.126  10.179  13.716  0.0 
-2  0  8  1613.059  53.395  39.271  0.0 
-2  0  10  557.561  19.400  23.533  180.0 
-2  0  12  1960.710  66.243  44.637  0.0 
-2  0  14  1944.892  71.014  44.267  0.0 
-2  0  16  451.002  17.716  21.359  0.0 
-2  0  18  158.466  15.623  12.367  180.0 
-2  0  20  251.494  11.792  15.952  0.0 
-2  0  24  93.327  10.245  9.625  180.0 
-2  0  28  94.582  16.941  8.522  0.0 
-2  0  30  259.709  21.598  18.964  0.0 
-2  0  32  24.741  12.280  5.774  0.0 
-2  1  2  2719.019  1091.542  65.598  180.0 
-2  1  3  5559.398  196.154  75.135  0.0 
-2  1  4  281.795  9.898  17.017  180.0 
-2  1  5  921.609  26.986  30.316  0.0 
-2  1  6  2641.701  78.344  51.325  180.0 
-2  1  7  1271.307  36.462  35.172  180.0 
-2  1  8  4226.315  131.490  64.616  0.0 
-2  1  9  1337.682  38.553  36.227  180.0 
-2  1  10  1111.903  32.013  33.471  180.0 
-2  1  11  308.252  10.214  17.428  180.0 
-2  1  12  685.979  20.107  25.883  0.0 
-2  1  13  399.170  12.719  20.399  0.0 
-2  1  14  225.337  8.145  15.193  180.0 
-2  1  15  950.808  28.053  31.016  0.0 
-2  1  16  330.216  11.000  18.260  180.0 
-2  1  17  8.838  2.232  3.182  0.0 
-2  1  18  1097.009  33.892  33.855  180.0 
-2  1  19  31.982  3.738  5.563  180.0 
-2  1  20  73.781  4.216  9.018  0.0 
-2  1  21  55.639  4.549  7.653  180.0 
-2  1  22  18.118  3.200  4.621  180.0 
-2  1  23  632.971  27.718  25.617  180.0 
-2  1  24  246.553  11.307  15.803  0.0 
-2  1  25  17.707  4.555  4.674  0.0 
-2  1  27  122.346  9.396  11.254  180.0 
-2  1  28  87.443  10.279  9.106  0.0 
-2  1  31  177.178  21.062  14.845  0.0 
-2  1  32  115.867  21.802  12.819  180.0 
-2  2  1  2430.087  238.126  50.715  0.0 
-2  2  2  12742.200  635.490  125.587  180.0 
-2  2  3  2531.460  98.832  50.643  180.0 
-2  2  4  3799.649  121.014  62.155  0.0 
-2  2  5  2194.140  61.370  46.916  0.0 
-2  2  6  94.074  5.224  9.600  180.0 
-2  2  7  22.485  2.867  4.915  0.0 
-2  2  8  1493.571  42.815  38.369  180.0 
-2  2  9  45.597  3.503  6.586  0.0 
-2  2  10  802.362  25.799  28.153  180.0 
-2  2  11  902.145  25.953  29.976  0.0 
-2  2  12  966.444  28.452  31.244  180.0 
-2  2  13  119.492  6.828  11.191  180.0 
-2  2  14  113.139  6.147  10.703  0.0 
-2  2  15  2601.916  78.607  51.625  0.0 
-2  2  16  941.159  27.237  31.016  180.0 
-2  2  17  861.559  25.966  29.779  180.0 
-2  2  18  449.185  17.558  21.243  180.0 
-2  2  19  1074.547  31.937  32.988  180.0 
-2  2  20  377.445  14.737  19.212  0.0 
-2  2  21  116.803  7.593  10.737  180.0 
-2  2  22  27.930  4.605  5.298  180.0 
-2  2  23  5.926  3.330  3.091  0.0 
-2  2  25  4.211  3.397  0.835  0.0 
-2  2  26  32.333  5.043  5.952  0.0 
-2  2  28  6.940  5.322  2.423  180.0 
-2  2  29  131.931  17.455  11.044  0.0 
-2  2  30  148.795  18.292  14.342  0.0 
-2  3  1  3510.586  302.814  60.979  180.0 
-2  3  2  1117.083  38.850  34.527  0.0 
-2  3  3  5941.771  232.900  76.846  0.0 
-2  3  4  1798.671  86.337  41.981  180.0 
-2  3  5  473.510  17.445  21.686  0.0 
-2  3  6  639.236  18.714  25.385  0.0 
-2  3  7  9.618  2.251  2.703  0.0 
-2  3  8  1267.227  38.522  35.578  180.0 
-2  3  9  311.389  10.417  17.591  180.0 
-2  3  10  1487.162  45.084  38.685  0.0 
-2  3  11  154.284  6.403  12.178  180.0 
-2  3  12  32.571  3.012  5.373  180.0 
-2  3  13  201.475  8.408  14.408  0.0 
-2  3  14  1281.175  37.039  35.867  0.0 
-2  3  15  99.942  5.599  10.230  0.0 
-2  3  16  197.161  7.110  14.145  180.0 
-2  3  17  155.236  6.190  12.592  180.0 
-2  3  18  123.533  7.833  11.469  180.0 
-2  3  19  296.328  9.984  17.182  0.0 
-2  3  20  32.329  3.676  5.379  0.0 
-2  3  22  194.791  11.407  13.598  0.0 
-2  3  23  116.905  7.582  11.587  0.0 
-2  3  24  18.697  4.828  4.500  180.0 
-2  3  25  271.341  14.820  16.711  180.0 
-2  3  26  7.297  4.873  2.919  180.0 
-2  3  27  202.001  13.628  14.176  180.0 
-2  3  28  175.565  11.972  13.147  0.0 
-2  3  29  40.625  11.047  6.386  180.0 
-2  3  31  32.595  9.831  6.562  180.0 
-2  4  1  3247.057  127.557  55.782  180.0 
-2  4  2  60.903  6.289  7.764  180.0 
-2  4  3  208.210  8.956  14.085  180.0 
-2  4  4  208.027  8.579  14.789  0.0 
-2  4  5  2605.427  85.441  49.446  180.0 
-2  4  6  4311.520  141.236  64.861  0.0 
-2  4  7  1316.889  37.963  35.537  0.0 
-2  4  8  1206.901  34.270  34.093  180.0 
-2  4  9  32.506  3.203  5.701  0.0 
-2  4  10  132.157  6.296  11.229  0.0 
-2  4  11  2020.878  66.741  44.356  180.0 
-2  4  12  32.486  2.901  5.675  0.0 
-2  4  13  1354.445  38.995  36.988  0.0 
-2  4  14  23.267  2.649  4.345  180.0 
-2  4  15  466.573  17.424  21.461  0.0 
-2  4  16  1544.799  47.425  39.194  180.0 
-2  4  17  191.068  7.867  13.922  180.0 
-2  4  18  159.190  6.405  12.556  0.0 
-2  4  19  615.017  18.749  24.687  180.0 
-2  4  20  80.955  4.713  9.056  0.0 
-2  4  21  329.429  11.736  18.224  0.0 
-2  4  22  75.828  5.017  8.809  0.0 
-2  4  23  864.266  29.225  28.963  0.0 
-2  4  24  245.884  15.290  15.706  0.0 
-2  4  25  76.607  6.441  8.644  0.0 
-2  4  26  157.879  10.304  12.734  0.0 
-2  4  27  67.022  8.781  7.920  0.0 
-2  4  28  254.314  23.939  16.360  0.0 
-2  4  29  34.242  5.532  5.899  0.0 
-2  4  30  16.550  8.899  4.797  0.0 
-2  4  31  97.199  45.849  13.328  180.0 
-2  5  1  3.359  2.624  1.883  0.0 
-2  5  2  25.931  3.918  5.326  180.0 
-2  5  3  214.645  12.941  14.255  180.0 
-2  5  4  5275.896  187.858  71.588  0.0 
-2  5  5  17384.135  673.690  132.580  0.0 
-2  5  6  2533.787  75.651  50.300  180.0 
-2  5  7  1821.819  65.980  42.686  180.0 
-2  5  8  367.729  15.273  19.052  180.0 
-2  5  9  139.496  6.160  12.034  0.0 
-2  5  10  972.073  28.734  30.723  180.0 
-2  5  12  3.114  2.369  1.607  0.0 
-2  5  13  507.741  17.789  22.780  0.0 
-2  5  14  51.514  3.254  7.374  0.0 
-2  5  15  89.010  5.429  9.512  180.0 
-2  5  16  177.283  6.819  13.516  0.0 
-2  5  17  608.050  18.948  25.101  180.0 
-2  5  18  159.654  6.837  12.140  180.0 
-2  5  19  334.032  12.523  18.369  0.0 
-2  5  20  11.982  3.397  3.007  180.0 
-2  5  21  405.178  14.640  19.906  0.0 
-2  5  22  9.891  4.680  3.532  180.0 
-2  5  24  573.500  22.198  24.208  180.0 
-2  5  25  57.094  5.956  7.889  180.0 
-2  5  26  530.912  23.031  23.615  180.0 
-2  5  27  672.592  30.423  26.446  180.0 
-2  5  29  205.646  52.118  15.337  180.0 
-2  5  30  235.596  14.021  15.487  0.0 
-2  5  31  124.451  21.690  12.291  180.0 
-2  6  1  820.569  30.366  29.336  0.0 
-2  6  2  530.487  31.251  23.172  180.0 
-2  6  6  725.135  24.658  27.080  180.0 
-2  6  8  94.540  4.954  9.476  180.0 
-2  6  9  72.925  4.286  8.643  180.0 
-2  6  10  21.687  2.746  5.037  180.0 
-2  6  11  2836.575  91.690  53.513  180.0 
-2  6  12  1222.708  41.830  34.418  0.0 
-2  6  13  602.866  18.019  24.846  0.0 
-2  6  14  527.708  16.677  23.033  180.0 
-2  6  15  440.233  13.513  20.952  0.0 
-2  6  16  37.510  3.630  6.025  180.0 
-2  6  17  8.937  2.475  3.437  0.0 
-2  6  18  53.724  4.720  7.559  0.0 
-2  6  19  27.811  3.187  4.854  180.0 
-2  6  21  240.521  11.386  15.142  0.0 
-2  6  22  72.832  7.236  8.751  180.0 
-2  6  23  280.342  11.895  16.639  0.0 
-2  6  24  81.997  6.794  8.862  180.0 
-2  6  25  261.756  14.184  16.244  180.0 
-2  6  28  91.651  9.105  9.962  0.0 
-2  6  29  112.856  10.601  10.981  180.0 
-2  6  30  134.334  16.121  11.509  0.0 
-2  7  1  1502.921  86.911  38.682  180.0 
-2  7  2  50.233  4.659  6.907  0.0 
-2  7  3  14.357  4.561  3.451  180.0 
-2  7  4  152.576  12.745  12.253  0.0 
-2  7  5  166.565  7.306  12.753  180.0 
-2  7  6  213.631  8.143  14.314  180.0 
-2  7  7  340.731  11.229  18.773  0.0 
-2  7  8  124.334  7.014  11.083  0.0 
-2  7  9  8178.082  262.733  89.323  180.0 
-2  7  10  139.800  8.793  11.706  180.0 
-2  7  11  4115.386  132.647  64.561  0.0 
-2  7  12  5.955  4.133  3.048  0.0 
-2  7  13  1072.309  39.702  32.973  0.0 
-2  7  14  257.632  11.818  15.836  0.0 
-2  7  15  720.403  24.891  26.874  180.0 
-2  7  16  152.693  6.936  12.389  180.0 
-2  7  17  136.240  8.379  11.867  180.0 
-2  7  18  25.416  4.587  4.478  180.0 
-2  7  19  33.804  3.936  5.853  180.0 
-2  7  20  233.650  10.938  15.663  180.0 
-2  7  21  7.728  4.023  3.941  0.0 
-2  7  22  50.831  5.276  7.493  0.0 
-2  7  23  8.414  4.852  1.986  0.0 
-2  7  24  170.720  10.649  12.774  180.0 
-2  7  25  12.057  5.997  3.157  180.0 
-2  7  26  85.861  11.429  9.299  180.0 
-2  7  27  74.014  18.463  9.509  0.0 
-2  7  28  15.360  5.434  4.458  180.0 
-2  8  1  228.924  13.683  15.441  180.0 
-2  8  2  141.845  7.982  12.460  180.0 
-2  8  3  134.020  7.644  11.080  0.0 
-2  8  4  276.381  10.755  16.456  180.0 
-2  8  6  143.414  7.794  11.706  180.0 
-2  8  8  648.867  24.026  25.541  180.0 
-2  8  10  913.997  33.561  30.113  0.0 
-2  8  11  2.582  2.087  1.616  0.0 
-2  8  12  78.180  4.293  8.785  0.0 
-2  8  13  16.548  2.693  4.349  180.0 
-2  8  14  111.480  11.898  10.520  180.0 
-2  8  15  194.400  14.983  14.307  0.0 
-2  8  16  7.510  5.121  3.345  0.0 
-2  8  18  155.993  10.743  13.180  0.0 
-2  8  19  20.764  4.595  4.201  0.0 
-2  8  20  124.709  14.405  10.977  0.0 
-2  8  22  230.145  15.893  15.081  180.0 
-2  8  23  41.645  5.839  6.348  0.0 
-2  8  24  36.197  6.252  6.002  180.0 
-2  8  25  113.025  10.371  10.556  0.0 
-2  8  27  12.410  5.310  3.756  180.0 
-2  8  28  76.500  22.209  9.347  0.0 
-2  9  1  241.257  13.113  15.454  180.0 
-2  9  2  80.601  5.231  9.932  180.0 
-2  9  3  191.152  12.209  14.247  180.0 
-2  9  4  2293.026  83.759  47.552  180.0 
-2  9  5  726.002  29.020  27.127  0.0 
-2  9  7  240.337  11.344  15.482  180.0 
-2  9  8  4.222  2.515  0.430  180.0 
-2  9  9  235.426  8.916  14.859  180.0 
-2  9  10  7.297  4.707  2.778  0.0 
-2  9  11  340.089  13.479  18.189  0.0 
-2  9  12  6.632  4.669  1.970  180.0 
-2  9  13  1019.555  60.362  31.955  0.0 
-2  9  14  188.253  17.766  13.370  0.0 
-2  9  15  1003.293  44.043  31.930  180.0 
-2  9  16  16.799  5.669  3.912  180.0 
-2  9  17  21.888  4.819  3.909  180.0 
-2  9  18  183.781  10.397  12.922  180.0 
-2  9  19  54.649  6.364  7.391  180.0 
-2  9  21  71.572  6.225  7.971  0.0 
-2  9  22  33.926  5.324  5.144  180.0 
-2  9  23  56.253  6.924  7.347  180.0 
-2  9  24  277.165  21.741  17.408  0.0 
-2  9  25  6.687  3.404  2.748  180.0 
-2  9  26  6.558  3.706  3.385  180.0 
-2  9  27  168.357  68.699  15.173  180.0 
-2  10  1  21.728  3.197  4.759  0.0 
-2  10  2  10.692  3.795  2.971  0.0 
-2  10  3  93.084  7.007  9.908  0.0 
-2  10  4  626.502  20.764  24.711  180.0 
-2  10  5  735.842  24.192  26.623  0.0 
-2  10  7  90.846  4.992  9.211  0.0 
-2  10  8  14.919  4.494  4.070  0.0 
-2  10  9  368.405  12.851  18.971  0.0 
-2  10  10  15.028  4.533  3.908  0.0 
-2  10  11  477.962  17.854  22.057  0.0 
-2  10  12  1426.956  64.110  37.998  0.0 
-2  10  13  152.093  11.813  12.374  180.0 
-2  10  14  992.583  50.307  31.815  180.0 
-2  10  15  229.488  15.690  15.077  180.0 
-2  10  16  110.951  6.987  10.136  180.0 
-2  10  17  23.828  3.732  4.457  0.0 
-2  10  18  280.008  13.196  16.882  0.0 
-2  10  19  22.847  4.344  5.286  0.0 
-2  10  20  152.516  11.568  12.079  180.0 
-2  10  21  52.481  7.643  7.580  180.0 
-2  10  22  5.221  3.139  2.710  180.0 
-2  10  23  19.644  3.303  4.734  0.0 
-2  10  24  14.372  3.615  3.730  180.0 
-2  10  25  159.524  8.884  12.598  0.0 
-2  10  26  69.194  9.543  8.876  0.0 
-2  11  2  143.039  7.066  11.554  180.0 
-2  11  3  76.486  6.631  9.114  0.0 
-2  11  4  78.913  8.290  8.781  180.0 
-2  11  5  708.003  24.260  26.449  0.0 
-2  11  6  15.077  6.896  4.231  180.0 
-2  11  8  237.460  14.428  15.858  0.0 
-2  11  9  147.082  11.067  12.068  0.0 
-2  11  11  77.336  6.255  8.526  0.0 
-2  11  13  136.564  10.655  11.879  180.0 
-2  11  14  57.791  5.479  7.710  180.0 
-2  11  15  42.649  5.134  6.426  0.0 
-2  11  16  6.784  4.544  2.492  180.0 
-2  11  17  115.171  8.397  11.010  180.0 
-2  11  18  57.810  5.990  7.258  180.0 
-2  11  19  816.901  33.204  27.928  0.0 
-2  11  20  420.293  20.273  19.612  180.0 
-2  11  22  287.519  34.453  16.323  180.0 
-2  11  23  592.557  18.995  24.036  0.0 
-2  11  24  6.052  3.701  3.311  0.0 
-2  11  25  25.482  4.909  5.212  180.0 
-2  12  1  311.482  13.987  16.935  180.0 
-2  12  2  34.142  5.714  5.883  180.0 
-2  12  3  572.166  26.549  23.052  0.0 
-2  12  4  41.285  4.965  6.277  180.0 
-2  12  5  76.585  9.776  9.040  180.0 
-2  12  6  22.175  4.716  4.228  0.0 
-2  12  8  10.990  4.249  4.067  180.0 
-2  12  9  21.687  5.462  5.095  180.0 
-2  12  10  60.201  4.811  7.553  0.0 
-2  12  11  13.890  3.809  3.999  180.0 
-2  12  12  222.837  17.839  14.633  180.0 
-2  12  13  223.669  11.299  14.849  180.0 
-2  12  14  341.009  19.015  18.329  180.0 
-2  12  15  278.966  14.588  16.371  180.0 
-2  12  16  495.840  22.109  21.945  180.0 
-2  12  17  315.282  19.111  17.889  0.0 
-2  12  18  224.066  13.763  14.691  0.0 
-2  12  19  929.497  122.420  29.382  0.0 
-2  12  20  23.437  3.422  4.827  0.0 
-2  12  21  12.159  3.457  3.409  180.0 
-2  12  23  125.665  8.326  11.272  0.0 
-2  13  1  432.448  18.776  20.743  0.0 
-2  13  3  11.365  4.316  4.064  0.0 
-2  13  5  682.813  23.487  26.244  180.0 
-2  13  7  7.814  3.812  1.059  0.0 
-2  13  8  21.632  4.529  4.221  180.0 
-2  13  9  39.268  5.109  6.195  180.0 
-2  13  10  51.220  5.709  7.103  0.0 
-2  13  11  7.727  4.407  3.290  180.0 
-2  13  12  39.469  5.964  5.970  180.0 
-2  13  14  207.192  13.743  13.746  180.0 
-2  13  15  360.369  19.333  18.184  180.0 
-2  13  16  180.948  7.621  14.202  0.0 
-2  13  17  435.681  69.264  19.588  0.0 
-2  13  18  389.397  21.383  18.454  0.0 
-2  13  19  635.521  61.092  24.927  180.0 
-2  13  20  366.550  14.223  19.700  180.0 
-2  13  21  82.643  7.366  9.272  180.0 
-2  14  1  116.049  10.889  10.120  0.0 
-2  14  2  203.863  11.179  14.262  0.0 
-2  14  3  38.008  5.728  5.762  0.0 
-2  14  4  20.947  4.924  4.592  180.0 
-2  14  5  118.311  7.942  10.823  0.0 
-2  14  7  49.150  5.776  6.545  180.0 
-2  14  8  157.456  10.295  12.377  0.0 
-2  14  9  194.164  12.274  13.494  0.0 
-2  14  10  27.782  6.142  5.671  0.0 
-2  14  11  6.994  5.073  4.325  180.0 
-2  14  12  24.145  7.871  5.847  180.0 
-2  14  15  166.802  8.045  12.946  180.0 
-2  14  16  102.938  7.817  10.353  0.0 
-2  14  17  747.618  97.943  28.045  0.0 
-2  14  18  90.495  12.826  9.259  0.0 
-2  14  19  134.979  8.595  11.249  0.0 
-2  15  1  628.455  27.325  24.571  0.0 
-2  15  2  122.705  10.188  10.908  180.0 
-2  15  3  140.631  10.851  11.465  0.0 
-2  15  5  185.931  12.395  14.108  180.0 
-2  15  6  266.909  15.388  15.574  180.0 
-2  15  7  23.719  6.547  4.564  0.0 
-2  15  11  19.357  3.553  4.570  0.0 
-2  15  12  22.228  3.861  4.776  180.0 
-2  15  13  46.999  6.282  7.144  180.0 
-2  15  14  275.177  35.479  16.278  180.0 
-2  15  15  254.233  23.339  15.559  0.0 
-2  15  16  28.246  4.794  4.746  0.0 
-2  16  1  43.135  5.556  6.219  0.0 
-2  16  2  59.908  22.817  8.533  0.0 
-2  16  3  3.327  2.642  2.446  180.0 
-2  16  4  333.728  36.782  18.621  180.0 
-2  16  5  6.147  3.334  2.695  0.0 
-2  16  6  268.653  10.738  15.562  180.0 
-2  16  8  182.840  20.165  13.494  0.0 
-2  16  9  8.783  3.899  3.193  180.0 
-2  16  10  119.487  8.243  10.528  180.0 
-2  16  11  431.474  21.012  21.158  0.0 
-2  16  12  136.055  9.774  11.482  0.0 
-2  16  13  580.669  21.610  23.771  180.0 
-2  17  1  6.701  5.193  2.996  180.0 
-2  17  4  146.061  10.779  11.830  180.0 
-2  17  5  166.325  11.916  12.512  180.0 
-2  17  6  32.496  7.252  5.357  0.0 
-2  17  7  5.160  3.822  2.525  180.0 
-1  0  4  6568.126  277.841  82.000  0.0 
-1  0  6  10770.925  429.452  105.392  180.0 
-1  0  10  4280.513  158.285  65.450  180.0 
-1  0  12  1712.691  61.107  41.394  0.0 
-1  0  14  290.921  12.687  17.017  180.0 
-1  0  16  442.486  16.935  20.711  180.0 
-1  0  18  113.453  12.737  10.688  180.0 
-1  0  20  484.237  19.134  22.263  0.0 
-1  0  22  271.774  18.699  16.855  0.0 
-1  0  24  100.253  10.174  9.798  0.0 
-1  0  26  244.263  19.292  15.897  0.0 
-1  1  3  125.566  6.690  11.227  180.0 
-1  1  4  51.384  5.248  7.061  180.0 
-1  1  5  4438.470  142.758  66.073  0.0 
-1  1  6  583.654  17.761  24.278  0.0 
-1  1  7  238.069  8.688  15.427  0.0 
-1  1  9  192.057  7.498  13.631  0.0 
-1  1  10  1799.154  52.254  43.314  0.0 
-1  1  11  61.041  4.002  7.670  0.0 
-1  1  12  1337.679  38.528  36.606  180.0 
-1  1  13  168.062  7.816  12.886  0.0 
-1  1  14  83.584  4.518  9.181  180.0 
-1  1  17  10.075  4.416  3.062  180.0 
-1  1  18  16.676  3.421  4.095  0.0 
-1  1  19  61.210  3.900  8.049  0.0 
-1  1  20  259.104  10.171  16.048  0.0 
-1  1  21  15.285  2.797  3.800  180.0 
-1  1  22  230.921  10.868  15.021  0.0 
-1  1  23  108.564  8.078  9.706  180.0 
-1  1  26  742.564  28.874  27.662  0.0 
-1  1  27  52.902  8.754  7.101  0.0 
-1  1  28  259.141  17.030  16.286  180.0 
-1  1  29  45.930  7.679  6.495  0.0 
-1  1  30  157.285  11.225  11.402  0.0 
-1  1  31  20.827  6.182  3.993  180.0 
-1  1  32  18.976  6.882  3.229  180.0 
-1  2  1  3.161  2.483  2.007  180.0 
-1  2  2  1794.398  100.827  42.226  0.0 
-1  2  4  4117.787  130.700  62.769  0.0 
-1  2  6  331.560  11.784  18.424  0.0 
-1  2  7  122.355  6.265  10.957  180.0 
-1  2  8  5652.592  184.564  75.576  180.0 
-1  2  9  172.069  7.166  13.102  180.0 
-1  2  10  311.760  10.531  17.658  0.0 
-1  2  11  43.516  3.480  6.802  180.0 
-1  2  12  57.773  3.828  7.572  180.0 
-1  2  13  34.064  3.089  6.107  0.0 
-1  2  14  4.249  2.403  1.581  180.0 
-1  2  15  416.410  12.867  20.759  0.0 
-1  2  16  1302.254  37.858  36.122  180.0 
-1  2  17  791.858  22.957  28.187  0.0 
-1  2  18  221.236  9.456  14.955  180.0 
-1  2  19  130.337  6.687  11.708  0.0 
-1  2  20  83.454  5.111  9.032  180.0 
-1  2  22  9.800  5.423  3.752  0.0 
-1  2  25  31.795  5.574  5.813  180.0 
-1  2  27  70.886  8.341  8.334  180.0 
-1  2  29  4.761  3.844  2.490  180.0 
-1  2  30  9.799  5.402  4.071  180.0 
-1  2  32  37.691  14.052  8.361  180.0 
-1  3  1  6587.570  322.435  80.378  0.0 
-1  3  3  10.344  2.944  3.409  0.0 
-1  3  4  2392.936  101.233  48.210  180.0 
-1  3  5  3430.343  109.015  58.240  180.0 
-1  3  6  3263.343  102.942  57.310  180.0 
-1  3  7  884.099  27.289  29.577  180.0 
-1  3  8  5871.243  198.305  76.643  0.0 
-1  3  9  251.073  9.260  15.646  180.0 
-1  3  10  5.949  2.603  2.486  0.0 
-1  3  12  840.651  25.056  28.639  180.0 
-1  3  13  871.083  25.501  29.649  0.0 
-1  3  14  2311.346  69.008  48.024  180.0 
-1  3  15  1624.721  47.469  40.420  0.0 
-1  3  16  24.985  4.390  5.321  0.0 
-1  3  17  896.326  29.469  29.859  0.0 
-1  3  18  55.025  4.092  7.351  180.0 
-1  3  19  136.406  5.896  11.763  0.0 
-1  3  20  91.962  6.920  9.552  0.0 
-1  3  21  71.969  5.330  8.448  0.0 
-1  3  22  258.368  10.009  15.903  180.0 
-1  3  23  1049.563  37.857  32.889  180.0 
-1  3  24  41.719  6.125  5.844  0.0 
-1  3  25  64.669  6.292  7.698  180.0 
-1  3  26  127.627  8.418  10.819  180.0 
-1  3  27  11.802  5.647  2.993  180.0 
-1  3  28  8.047  5.860  2.378  180.0 
-1  3  29  232.896  19.351  16.278  0.0 
-1  3  30  292.769  83.796  19.467  180.0 
-1  4  1  1458.854  46.120  38.542  0.0 
-1  4  2  70.203  5.240  8.270  0.0 
-1  4  3  136.092  6.911  11.498  180.0 
-1  4  4  1127.965  51.610  32.064  0.0 
-1  4  5  597.595  19.640  23.895  180.0 
-1  4  6  6.592  2.636  3.123  0.0 
-1  4  7  7743.793  256.794  88.512  180.0 
-1  4  8  1182.127  37.763  34.417  180.0 
-1  4  9  3259.407  107.332  56.251  0.0 
-1  4  10  590.082  21.003  24.511  0.0 
-1  4  11  32.693  3.466  5.406  180.0 
-1  4  12  4.685  2.550  2.606  180.0 
-1  4  13  35.740  3.290  5.908  180.0 
-1  4  14  61.472  3.690  7.888  0.0 
-1  4  15  76.940  4.002  9.028  0.0 
-1  4  16  234.213  8.998  14.977  0.0 
-1  4  17  417.920  14.769  20.303  180.0 
-1  4  18  576.801  18.439  23.699  180.0 
-1  4  19  36.502  3.229  5.945  180.0 
-1  4  20  13.300  2.647  3.493  0.0 
-1  4  21  43.652  4.728  6.296  180.0 
-1  4  22  304.141  15.251  17.338  180.0 
-1  4  23  56.782  5.834  7.950  180.0 
-1  4  24  85.246  7.219  8.978  0.0 
-1  4  25  604.051  28.099  24.707  0.0 
-1  4  26  23.874  5.710  3.986  180.0 
-1  4  27  99.860  8.778  10.145  0.0 
-1  4  28  10.578  7.383  4.050  0.0 
-1  4  29  17.540  12.517  6.024  180.0 
-1  4  30  212.957  13.576  14.307  0.0 
-1  5  1  801.069  32.090  28.169  0.0 
-1  5  2  54.389  4.764  7.674  0.0 
-1  5  3  1687.684  51.156  40.638  180.0 
-1  5  4  2773.538  91.280  52.253  180.0 
-1  5  5  1978.971  66.345  43.891  180.0 
-1  5  6  11829.170  347.791  108.027  180.0 
-1  5  7  733.779  22.912  27.432  180.0 
-1  5  8  8403.686  272.259  91.035  0.0 
-1  5  9  15.679  2.726  3.966  0.0 
-1  5  10  4730.678  163.435  68.303  0.0 
-1  5  11  367.558  12.436  19.237  0.0 
-1  5  12  584.353  19.027  23.858  180.0 
-1  5  13  1109.284  32.894  33.186  180.0 
-1  5  14  543.107  16.485  23.726  0.0 
-1  5  15  483.883  14.561  21.841  0.0 
-1  5  16  2.974  2.301  1.043  180.0 
-1  5  18  151.984  6.605  12.261  0.0 
-1  5  19  173.392  11.044  13.672  0.0 
-1  5  20  774.751  25.994  27.759  180.0 
-1  5  21  36.689  4.715  6.386  180.0 
-1  5  22  74.171  7.709  8.368  180.0 
-1  5  23  120.150  7.192  11.439  0.0 
-1  5  24  8.219  3.922  2.846  0.0 
-1  5  25  385.641  17.238  19.980  180.0 
-1  5  26  37.760  6.852  5.809  0.0 
-1  5  27  244.560  16.997  15.290  0.0 
-1  5  28  103.798  12.308  9.774  0.0 
-1  6  1  819.333  26.183  28.246  0.0 
-1  6  2  11.525  2.641  3.776  180.0 
-1  6  3  37.445  3.433  6.144  0.0 
-1  6  4  28.283  3.096  5.198  180.0 
-1  6  5  3439.985  118.527  57.661  180.0 
-1  6  6  16.719  2.680  3.811  180.0 
-1  6  7  8.620  2.539  3.111  0.0 
-1  6  8  193.822  7.775  13.931  0.0 
-1  6  9  410.337  13.822  19.864  0.0 
-1  6  10  869.651  25.411  29.057  180.0 
-1  6  11  27.939  3.287  5.305  180.0 
-1  6  12  1406.151  44.237  37.331  180.0 
-1  6  13  6.867  2.414  2.218  0.0 
-1  6  14  28.530  2.794  5.314  180.0 
-1  6  16  54.612  3.394  7.680  0.0 
-1  6  17  8.179  3.408  3.185  180.0 
-1  6  18  47.922  4.498  7.180  180.0 
-1  6  19  98.576  7.286  9.525  0.0 
-1  6  20  167.251  16.822  12.583  180.0 
-1  6  21  154.094  10.370  12.225  180.0 
-1  6  22  264.599  11.591  16.184  0.0 
-1  6  23  162.118  8.616  12.837  0.0 
-1  6  24  130.200  8.023  11.452  180.0 
-1  6  25  202.379  11.640  14.288  0.0 
-1  6  27  204.059  16.930  14.135  0.0 
-1  6  30  56.780  21.960  7.043  180.0 
-1  7  1  1011.904  33.012  31.800  180.0 
-1  7  2  111.001  6.153  10.942  180.0 
-1  7  3  744.930  23.920  27.717  0.0 
-1  7  4  509.097  20.084  22.947  180.0 
-1  7  5  56.750  3.814  7.778  180.0 
-1  7  6  492.792  16.163  22.361  180.0 
-1  7  7  11.428  2.508  3.214  0.0 
-1  7  8  1637.847  60.259  40.603  0.0 
-1  7  9  8746.418  309.165  92.302  0.0 
-1  7  10  3706.616  118.936  60.846  0.0 
-1  7  11  606.737  22.519  24.705  0.0 
-1  7  12  528.405  18.966  23.019  180.0 
-1  7  13  40.083  4.068  5.910  180.0 
-1  7  14  188.900  7.586  13.049  0.0 
-1  7  15  314.504  10.239  17.657  180.0 
-1  7  17  186.351  7.999  13.760  0.0 
-1  7  18  83.102  5.997  9.433  180.0 
-1  7  19  337.552  13.209  17.975  180.0 
-1  7  20  204.754  10.664  14.367  180.0 
-1  7  21  150.133  9.490  12.005  0.0 
-1  7  22  379.650  15.406  19.342  180.0 
-1  7  23  7.722  4.134  2.061  180.0 
-1  7  24  37.693  5.924  5.666  0.0 
-1  7  25  255.241  14.334  16.247  0.0 
-1  7  26  67.390  9.126  8.845  0.0 
-1  7  27  125.356  20.520  11.367  180.0 
-1  7  28  23.604  17.128  5.010  0.0 
-1  8  1  2.900  2.369  0.438  0.0 
-1  8  2  16.920  3.692  3.935  180.0 
-1  8  3  50.764  4.577  7.119  180.0 
-1  8  4  40.375  3.329  6.244  0.0 
-1  8  5  1780.395  54.142  42.385  180.0 
-1  8  6  536.831  18.257  23.026  0.0 
-1  8  7  90.298  4.566  9.523  180.0 
-1  8  8  2711.980  84.022  51.661  0.0 
-1  8  9  544.243  15.972  23.644  0.0 
-1  8  10  242.308  9.522  15.510  180.0 
-1  8  11  1050.602  32.143  32.695  180.0 
-1  8  12  1214.277  44.058  35.224  180.0 
-1  8  13  27.983  8.205  5.203  180.0 
-1  8  14  171.849  12.705  13.367  180.0 
-1  8  15  75.352  5.116  8.805  0.0 
-1  8  16  117.552  6.522  10.880  0.0 
-1  8  17  309.908  17.145  17.878  0.0 
-1  8  18  18.186  3.989  3.904  180.0 
-1  8  22  933.619  50.914  30.507  0.0 
-1  8  24  33.065  6.619  5.795  0.0 
-1  8  27  22.465  14.713  6.144  180.0 
-1  8  28  44.633  7.693  6.776  0.0 
-1  9  1  4.646  2.814  2.402  0.0 
-1  9  2  1542.194  51.566  39.286  0.0 
-1  9  3  22.980  3.343  4.778  180.0 
-1  9  5  1485.494  44.703  38.882  180.0 
-1  9  6  748.884  26.079  27.297  0.0 
-1  9  8  378.663  14.891  19.278  0.0 
-1  9  9  688.999  20.234  25.984  0.0 
-1  9  10  2065.288  67.048  45.081  180.0 
-1  9  11  88.446  5.334  9.303  0.0 
-1  9  12  9.801  3.955  2.958  180.0 
-1  9  13  924.885  33.425  30.477  180.0 
-1  9  14  1008.802  41.501  32.014  180.0 
-1  9  15  111.735  13.326  11.594  180.0 
-1  9  16  28.152  6.214  5.819  0.0 
-1  9  17  39.108  6.072  5.430  0.0 
-1  9  19  23.547  4.344  4.528  180.0 
-1  9  22  57.685  7.147  7.940  180.0 
-1  9  23  102.658  11.096  10.242  0.0 
-1  9  24  14.528  7.633  3.802  180.0 
-1  9  25  93.048  17.014  9.988  180.0 
-1  9  27  144.780  12.798  11.545  0.0 
-1  10  1  230.887  13.235  15.881  0.0 
-1  10  2  126.484  13.606  11.589  180.0 
-1  10  3  153.059  8.589  11.971  180.0 
-1  10  4  14.286  3.289  3.780  180.0 
-1  10  5  323.719  11.848  17.812  180.0 
-1  10  6  172.999  8.950  13.277  180.0 
-1  10  7  378.142  22.595  19.577  0.0 
-1  10  8  52.064  4.399  7.313  0.0 
-1  10  9  5.016  3.211  1.781  0.0 
-1  10  10  57.813  7.942  7.970  0.0 
-1  10  11  323.938  19.099  17.515  180.0 
-1  10  12  503.096  22.396  22.007  180.0 
-1  10  13  718.776  32.477  26.878  180.0 
-1  10  14  7.947  5.064  0.390  0.0 
-1  10  15  445.310  24.279  20.780  0.0 
-1  10  16  145.548  12.580  12.209  0.0 
-1  10  17  195.231  12.568  13.626  0.0 
-1  10  18  173.154  9.802  13.204  180.0 
-1  10  19  245.255  18.257  15.444  0.0 
-1  10  20  184.470  13.805  12.578  180.0 
-1  10  21  28.175  6.366  5.461  0.0 
-1  10  22  90.306  8.575  9.073  180.0 
-1  10  23  46.074  7.362  6.160  0.0 
-1  10  24  3.770  2.812  2.044  0.0 
-1  10  25  25.382  6.020  5.710  180.0 
-1  10  26  78.203  22.461  10.031  0.0 
-1  11  1  1020.083  36.063  32.271  0.0 
-1  11  2  163.804  9.991  12.542  180.0 
-1  11  3  24.308  5.823  5.440  0.0 
-1  11  4  45.471  4.784  7.055  0.0 
-1  11  5  669.417  25.435  25.949  180.0 
-1  11  6  580.089  22.501  23.767  0.0 
-1  11  8  3.970  2.958  1.543  0.0 
-1  11  9  65.854  5.940  8.343  0.0 
-1  11  13  39.361  7.861  6.353  180.0 
-1  11  14  523.077  19.563  22.592  0.0 
-1  11  15  120.033  7.786  10.892  0.0 
-1  11  17  317.665  15.552  17.506  0.0 
-1  11  19  179.585  11.024  13.030  0.0 
-1  11  20  66.180  7.367  7.994  180.0 
-1  11  21  92.445  8.955  9.313  0.0 
-1  11  22  108.956  7.014  10.089  180.0 
-1  11  23  18.800  3.708  3.874  180.0 
-1  11  24  9.688  3.922  3.563  0.0 
-1  11  25  70.132  10.095  8.394  180.0 
-1  12  1  100.250  6.772  9.794  0.0 
-1  12  2  655.696  25.121  25.885  0.0 
-1  12  3  655.229  25.201  25.949  180.0 
-1  12  4  36.665  5.351  6.120  180.0 
-1  12  5  21.876  4.760  5.552  180.0 
-1  12  7  629.564  25.088  24.191  0.0 
-1  12  8  71.495  7.022  7.993  180.0 
-1  12  9  133.371  17.631  11.486  180.0 
-1  12  10  264.267  16.403  16.421  0.0 
-1  12  11  569.185  30.268  23.778  180.0 
-1  12  12  31.361  4.726  5.669  0.0 
-1  12  13  129.756  17.473  11.216  180.0 
-1  12  15  123.995  13.418  11.206  180.0 
-1  12  16  121.100  12.551  10.623  0.0 
-1  12  17  343.839  18.421  18.554  0.0 
-1  12  18  11.721  6.133  2.896  0.0 
-1  12  19  69.575  10.164  8.258  0.0 
-1  12  20  180.587  24.463  13.407  180.0 
-1  12  21  200.060  9.360  14.162  0.0 
-1  12  22  121.820  26.869  11.014  180.0 
-1  12  23  54.675  6.948  7.369  0.0 
-1  13  1  18.271  4.301  4.260  0.0 
-1  13  2  567.966  19.718  23.847  180.0 
-1  13  5  157.594  8.864  12.518  180.0 
-1  13  6  74.694  8.879  8.682  0.0 
-1  13  7  88.122  6.946  8.836  180.0 
-1  13  8  82.176  6.234  9.210  0.0 
-1  13  9  17.580  4.920  4.029  0.0 
-1  13  12  81.364  7.246  8.672  0.0 
-1  13  13  6.664  4.520  2.242  180.0 
-1  13  14  367.175  19.801  19.176  0.0 
-1  13  16  3.563  2.501  2.089  180.0 
-1  13  18  211.283  9.137  14.300  180.0 
-1  13  19  48.283  7.545  6.329  0.0 
-1  13  20  384.830  63.444  19.371  180.0 
-1  13  21  100.221  7.840  9.395  180.0 
-1  14  1  33.571  5.372  6.246  0.0 
-1  14  2  363.780  17.024  18.796  0.0 
-1  14  3  1457.062  52.926  37.206  180.0 
-1  14  4  13.789  4.532  3.997  0.0 
-1  14  5  47.729  6.065  7.051  0.0 
-1  14  6  550.896  23.242  23.429  180.0 
-1  14  9  10.847  5.196  3.651  0.0 
-1  14  10  33.715  6.250  5.411  180.0 
-1  14  11  55.724  7.862  7.330  180.0 
-1  14  12  83.020  8.911  9.019  0.0 
-1  14  13  5.089  2.874  1.967  180.0 
-1  14  14  18.049  5.225  4.387  180.0 
-1  14  16  82.615  6.663  8.842  180.0 
-1  14  17  103.725  10.440  10.143  180.0 
-1  14  18  275.834  30.501  16.081  0.0 
-1  14  19  37.454  5.330  6.008  0.0 
-1  15  1  131.679  10.332  10.885  180.0 
-1  15  2  8.036  5.315  3.359  0.0 
-1  15  3  248.143  14.871  15.873  0.0 
-1  15  4  24.054  6.185  4.773  180.0 
-1  15  5  102.886  9.031  10.359  0.0 
-1  15  6  788.887  32.388  27.458  0.0 
-1  15  7  172.058  15.671  13.134  0.0 
-1  15  8  42.490  7.687  6.849  0.0 
-1  15  9  15.409  5.590  3.803  0.0 
-1  15  10  41.507  6.939  6.699  180.0 
-1  15  11  18.575  7.267  4.369  0.0 
-1  15  12  4.099  3.015  2.632  0.0 
-1  15  13  10.326  3.730  4.082  180.0 
-1  15  15  468.804  27.794  21.687  180.0 
-1  16  1  21.286  3.481  4.524  180.0 
-1  16  2  41.345  5.448  6.322  0.0 
-1  16  3  11.611  3.279  3.440  0.0 
-1  16  4  66.983  6.003  7.804  0.0 
-1  16  5  170.160  10.905  13.273  180.0 
-1  16  6  378.007  38.519  19.081  180.0 
-1  16  8  24.094  4.471  5.142  180.0 
-1  16  9  126.893  8.094  11.505  180.0 
-1  16  10  30.071  4.529  5.602  0.0 
-1  16  11  10.860  4.279  3.467  180.0 
-1  16  12  345.160  18.296  17.952  0.0 
-1  16  13  69.530  8.019  8.452  0.0 
-1  17  1  66.465  7.188  8.111  0.0 
-1  17  2  8.151  5.417  3.735  0.0 
-1  17  3  148.586  9.126  12.283  0.0 
-1  17  5  5.627  3.835  2.694  0.0 
-1  17  6  192.902  10.570  13.772  0.0 
-1  17  7  23.433  4.822  4.852  180.0 
0  0  4  1599.407  55.590  40.693  180.0 
0  0  6  1337.515  46.511  37.655  180.0 
0  0  8  170.356  9.184  13.410  0.0 
0  0  10  161.354  8.776  12.783  180.0 
0  0  12  1098.073  40.345  33.153  180.0 
0  0  14  254.627  15.389  16.514  0.0 
0  0  16  1739.819  62.614  42.379  0.0 
0  0  18  84.977  5.800  8.819  0.0 
0  0  20  19.849  3.913  4.484  180.0 
0  0  22  1695.879  68.732  42.456  180.0 
0  0  24  559.055  31.062  23.078  180.0 
0  0  26  466.650  27.890  21.377  0.0 
0  0  28  260.954  21.265  16.158  180.0 
0  0  30  14.894  5.329  3.699  0.0 
0  0  32  119.093  13.025  11.136  180.0 
0  1  4  243.255  9.557  15.381  180.0 
0  1  5  433.765  14.544  21.007  180.0 
0  1  6  90.277  5.530  9.567  0.0 
0  1  7  955.145  28.730  30.763  0.0 
0  1  8  201.229  8.064  13.766  0.0 
0  1  9  3.507  2.204  0.351  180.0 
0  1  10  333.416  11.052  18.463  0.0 
0  1  11  10.931  2.500  3.301  180.0 
0  1  12  380.863  12.346  19.441  0.0 
0  1  13  245.607  8.825  15.965  0.0 
0  1  14  771.425  22.657  27.917  0.0 
0  1  15  149.964  7.718  12.198  0.0 
0  1  16  876.497  28.620  30.087  180.0 
0  1  17  350.443  12.953  18.568  0.0 
0  1  18  203.860  8.856  14.701  0.0 
0  1  19  11.982  2.930  2.986  180.0 
0  1  20  718.972  22.229  27.034  180.0 
0  1  21  458.913  15.186  21.335  180.0 
0  1  22  12.089  2.978  3.392  180.0 
0  1  23  145.772  11.996  11.832  0.0 
0  1  24  51.080  5.537  7.227  0.0 
0  1  25  229.610  12.468  16.024  0.0 
0  1  26  10.117  4.800  2.228  180.0 
0  1  27  25.286  6.592  4.569  180.0 
0  1  28  53.276  7.505  7.164  0.0 
0  1  29  153.047  24.189  11.880  180.0 
0  1  31  27.639  7.651  5.165  0.0 
0  1  32  154.057  10.357  12.092  0.0 
0  2  1  3154.142  392.411  59.099  180.0 
0  2  2  4856.545  162.894  68.512  0.0 
0  2  3  109.176  6.294  10.530  180.0 
0  2  6  609.895  19.899  24.772  0.0 
0  2  8  423.660  13.538  20.435  0.0 
0  2  9  272.723  9.529  16.480  180.0 
0  2  11  5.824  2.459  2.523  0.0 
0  2  12  1104.528  32.164  33.255  180.0 
0  2  13  186.542  7.365  13.702  0.0 
0  2  14  95.822  4.993  9.967  180.0 
0  2  15  6.776  2.582  2.793  0.0 
0  2  17  47.613  3.042  6.614  180.0 
0  2  18  185.518  6.948  13.931  0.0 
0  2  19  313.936  10.302  17.677  180.0 
0  2  20  158.246  6.881  13.078  180.0 
0  2  21  14.428  2.857  3.235  0.0 
0  2  22  191.039  10.721  13.809  180.0 
0  2  23  34.100  4.523  5.675  180.0 
0  2  24  86.471  9.361  9.865  0.0 
0  2  25  79.399  6.593  8.390  0.0 
0  2  26  106.109  8.827  10.587  0.0 
0  2  27  13.011  6.518  4.394  180.0 
0  2  28  15.939  7.234  4.268  0.0 
0  2  29  69.209  8.549  8.739  0.0 
0  2  30  347.619  16.780  17.619  180.0 
0  2  31  86.746  11.148  8.838  0.0 
0  3  1  3532.711  127.965  57.434  0.0 
0  3  4  375.980  12.145  19.220  0.0 
0  3  5  1094.957  35.555  32.518  0.0 
0  3  6  170.883  7.207  12.606  0.0 
0  3  7  23.780  3.260  4.968  0.0 
0  3  8  3315.859  108.942  56.926  0.0 
0  3  9  38.454  3.237  6.480  180.0 
0  3  10  310.787  11.080  17.493  180.0 
0  3  12  914.102  26.534  30.326  0.0 
0  3  13  117.973  5.767  10.708  180.0 
0  3  14  5.039  2.525  2.964  0.0 
0  3  15  271.933  10.239  16.633  0.0 
0  3  16  212.945  8.007  14.541  180.0 
0  3  17  8.760  4.004  3.300  180.0 
0  3  18  272.603  11.922  16.740  180.0 
0  3  19  123.960  6.939  11.129  180.0 
0  3  20  25.095  4.296  5.311  0.0 
0  3  21  3.764  2.631  2.621  0.0 
0  3  22  188.421  9.272  13.735  180.0 
0  3  23  156.739  9.003  12.952  180.0 
0  3  24  419.803  18.208  20.288  0.0 
0  3  25  1300.557  48.915  35.939  0.0 
0  3  27  150.655  15.016  12.257  0.0 
0  3  28  588.135  33.993  23.522  180.0 
0  3  31  494.409  23.791  22.784  0.0 
0  4  0  1799.022  66.975  42.603  0.0 
0  4  1  2079.598  61.985  45.008  0.0 
0  4  2  94.204  5.392  9.602  180.0 
0  4  3  1317.740  40.559  36.127  180.0 
0  4  4  56.328  4.084  7.353  180.0 
0  4  5  297.814  10.534  17.312  0.0 
0  4  6  126.054  6.374  11.194  0.0 
0  4  7  500.003  16.845  21.908  180.0 
0  4  8  8214.897  268.791  88.071  0.0 
0  4  9  700.754  30.194  25.585  0.0 
0  4  10  331.867  11.512  17.969  0.0 
0  4  11  51.915  3.815  7.439  180.0 
0  4  12  86.547  4.836  9.417  0.0 
0  4  13  986.247  29.295  31.001  0.0 
0  4  14  1277.326  38.769  35.792  180.0 
0  4  15  29.632  2.780  5.486  180.0 
0  4  16  92.132  4.590  10.092  0.0 
0  4  17  32.373  3.687  5.356  0.0 
0  4  18  27.886  2.961  4.773  0.0 
0  4  19  161.900  11.072  12.732  0.0 
0  4  21  283.814  11.625  16.652  180.0 
0  4  22  3.821  3.013  0.342  180.0 
0  4  23  203.996  12.496  14.641  0.0 
0  4  26  6.281  4.905  2.402  0.0 
0  4  27  184.318  13.429  13.575  180.0 
0  4  28  156.698  13.854  12.400  180.0 
0  4  29  89.664  9.488  9.278  0.0 
0  4  30  423.029  19.115  20.885  180.0 
0  4  31  410.277  21.702  21.056  0.0 
0  5  1  1057.680  33.253  33.033  180.0 
0  5  2  839.511  27.046  28.592  180.0 
0  5  3  21.367  2.879  4.951  180.0 
0  5  4  2542.362  86.232  50.775  180.0 
0  5  5  1917.208  57.068  43.762  180.0 
0  5  6  3858.954  118.570  61.569  0.0 
0  5  7  5412.503  171.863  72.321  0.0 
0  5  8  110.210  5.230  10.448  0.0 
0  5  9  16.837  2.754  4.343  180.0 
0  5  10  29.568  3.511  5.277  180.0 
0  5  11  28.385  3.195  4.972  0.0 
0  5  12  192.666  8.604  13.692  180.0 
0  5  13  51.203  3.416  7.074  180.0 
0  5  14  55.747  3.422  7.278  0.0 
0  5  15  11.199  2.350  3.448  180.0 
0  5  16  70.125  7.822  8.612  180.0 
0  5  17  426.048  19.077  19.652  180.0 
0  5  19  30.971  5.091  5.225  180.0 
0  5  20  212.069  9.377  14.490  0.0 
0  5  21  190.260  10.961  13.853  180.0 
0  5  22  402.832  19.801  20.320  0.0 
0  5  23  27.288  4.593  5.539  0.0 
0  5  24  601.811  21.933  24.721  0.0 
0  5  25  189.985  11.221  13.991  0.0 
0  5  26  111.861  8.919  10.439  0.0 
0  5  27  171.832  15.082  12.946  0.0 
0  5  28  202.284  57.671  15.326  180.0 
0  5  30  33.180  18.408  5.419  180.0 
0  6  0  638.338  23.473  25.714  0.0 
0  6  1  835.352  24.974  29.026  180.0 
0  6  2  20.958  2.816  4.487  0.0 
0  6  3  2302.566  69.550  48.170  0.0 
0  6  4  297.636  10.019  17.575  0.0 
0  6  5  209.316  7.804  14.347  0.0 
0  6  6  112.840  5.549  10.194  0.0 
0  6  7  34.864  3.450  6.060  0.0 
0  6  8  964.673  27.010  30.585  180.0 
0  6  9  407.863  12.236  20.220  180.0 
0  6  10  120.618  6.117  10.992  0.0 
0  6  11  92.136  4.662  9.748  180.0 
0  6  12  1184.819  41.871  33.981  180.0 
0  6  13  1627.969  49.883  39.971  180.0 
0  6  14  17.397  3.233  3.996  180.0 
0  6  15  45.789  4.536  7.004  180.0 
0  6  17  368.219  15.829  19.447  180.0 
0  6  18  100.512  10.783  10.032  0.0 
0  6  19  253.038  10.802  16.168  0.0 
0  6  20  288.249  13.198  17.343  0.0 
0  6  21  148.498  9.161  12.505  180.0 
0  6  22  446.269  17.005  21.363  180.0 
0  6  23  41.918  4.673  6.593  180.0 
0  6  24  126.273  8.011  11.853  180.0 
0  6  25  26.652  5.420  5.860  0.0 
0  6  27  1794.676  82.371  42.734  180.0 
0  6  28  111.367  12.764  11.371  180.0 
0  7  1  215.557  10.251  14.591  180.0 
0  7  2  73.335  6.162  8.507  180.0 
0  7  3  61.693  3.865  7.802  180.0 
0  7  5  5.792  2.606  2.870  0.0 
0  7  6  165.143  12.522  13.050  0.0 
0  7  7  782.756  22.679  27.848  180.0 
0  7  8  90.692  4.821  9.153  0.0 
0  7  9  842.677  29.617  28.765  0.0 
0  7  11  356.376  15.761  19.041  180.0 
0  7  12  198.550  9.209  14.148  180.0 
0  7  13  296.756  11.478  16.967  0.0 
0  7  14  8.560  2.987  3.002  0.0 
0  7  15  146.186  8.017  12.694  0.0 
0  7  16  174.589  13.871  13.310  180.0 
0  7  17  512.420  21.733  22.353  0.0 
0  7  18  10.712  4.485  3.907  0.0 
0  7  19  9.244  3.916  3.405  0.0 
0  7  20  97.506  7.238  10.001  180.0 
0  7  21  18.661  3.956  4.111  0.0 
0  7  24  358.306  15.751  18.596  0.0 
0  7  25  13.480  5.458  2.856  180.0 
0  7  26  40.195  7.630  6.263  180.0 
0  7  27  14.463  8.044  3.162  0.0 
0  7  28  34.575  13.761  5.896  180.0 
0  7  29  18.570  6.907  4.052  0.0 
0  8  0  403.343  22.356  20.467  180.0 
0  8  1  179.213  8.408  13.359  0.0 
0  8  2  380.056  12.734  20.111  0.0 
0  8  3  1500.405  44.132  38.840  180.0 
0  8  4  1016.943  29.816  32.429  0.0 
0  8  5  59.887  6.230  7.502  180.0 
0  8  6  29.433  3.082  5.092  180.0 
0  8  7  467.829  14.803  21.895  180.0 
0  8  9  195.341  9.591  14.338  0.0 
0  8  10  395.185  15.057  20.157  180.0 
0  8  11  15.897  2.632  3.998  0.0 
0  8  12  13.480  4.322  3.403  180.0 
0  8  13  349.155  28.576  19.092  0.0 
0  8  14  37.868  4.390  6.899  180.0 
0  8  15  6.898  2.817  1.409  180.0 
0  8  16  238.220  10.071  15.120  180.0 
0  8  17  193.986  9.367  13.954  0.0 
0  8  18  478.565  17.551  22.093  0.0 
0  8  19  38.961  4.153  6.681  180.0 
0  8  20  126.923  8.777  11.209  0.0 
0  8  21  11.300  3.771  3.269  180.0 
0  8  22  17.256  4.319  4.127  180.0 
0  8  23  142.232  8.854  11.524  0.0 
0  8  24  82.165  8.457  8.302  180.0 
0  8  27  67.165  9.621  8.448  0.0 
0  8  28  56.452  26.471  7.304  180.0 
0  9  1  124.643  5.474  11.178  180.0 
0  9  3  57.691  5.737  7.765  0.0 
0  9  4  2626.908  90.124  52.162  0.0 
0  9  5  38.942  4.451  6.072  180.0 
0  9  6  140.880  6.286  11.846  180.0 
0  9  7  252.630  9.143  15.829  180.0 
0  9  8  430.387  13.963  21.053  0.0 
0  9  9  25.646  2.911  4.671  180.0 
0  9  10  344.443  13.417  18.321  0.0 
0  9  11  55.228  4.232  7.479  180.0 
0  9  12  25.026  3.437  5.101  0.0 
0  9  13  7.864  5.015  3.466  180.0 
0  9  14  5.522  3.985  1.774  180.0 
0  9  15  97.238  7.027  10.261  0.0 
0  9  16  184.504  21.497  14.233  0.0 
0  9  17  12.836  5.484  3.221  180.0 
0  9  18  106.959  6.995  9.926  0.0 
0  9  19  40.299  6.089  5.781  0.0 
0  9  21  38.205  7.727  5.963  180.0 
0  9  22  89.192  8.295  9.163  180.0 
0  9  23  36.968  7.409  5.994  180.0 
0  9  24  220.105  28.446  14.312  0.0 
0  9  26  6.294  4.610  2.964  180.0 
0  10  0  980.757  39.041  31.509  180.0 
0  10  1  1442.201  49.150  37.977  180.0 
0  10  3  7.958  3.481  3.145  180.0 
0  10  4  735.693  36.805  27.162  0.0 
0  10  5  1982.220  67.180  46.373  180.0 
0  10  7  256.867  13.876  15.805  180.0 
0  10  8  103.216  6.357  10.139  0.0 
0  10  9  40.001  4.079  6.005  180.0 
0  10  10  12.882  3.513  2.787  0.0 
0  10  11  24.107  4.496  4.590  0.0 
0  10  12  29.743  6.492  5.415  0.0 
0  10  14  133.729  9.068  11.453  180.0 
0  10  15  11.665  4.785  3.979  0.0 
0  10  16  24.053  7.735  5.613  180.0 
0  10  17  18.039  4.996  3.962  180.0 
0  10  18  48.084  6.738  7.021  0.0 
0  10  19  295.478  17.022  17.025  180.0 
0  10  20  23.850  5.756  4.524  0.0 
0  10  21  243.751  15.681  15.370  180.0 
0  10  22  29.616  6.994  5.707  0.0 
0  10  23  43.363  20.119  5.789  180.0 
0  10  25  5.331  4.201  2.942  180.0 
0  10  26  224.171  31.297  13.941  180.0 
0  11  1  194.141  10.175  13.699  180.0 
0  11  2  598.946  24.156  23.895  0.0 
0  11  3  399.463  22.905  19.909  0.0 
0  11  4  8.121  3.706  3.309  0.0 
0  11  5  14.830  5.723  3.136  0.0 
0  11  6  191.516  9.348  13.743  180.0 
0  11  7  777.800  27.836  27.921  0.0 
0  11  8  142.751  9.790  12.012  180.0 
0  11  9  54.558  5.569  6.993  180.0 
0  11  10  200.987  11.698  14.217  0.0 
0  11  11  36.764  5.541  5.758  0.0 
0  11  12  12.524  4.087  3.633  0.0 
0  11  13  48.174  5.972  7.432  0.0 
0  11  14  111.088  17.577  10.793  180.0 
0  11  15  372.699  15.835  18.876  180.0 
0  11  16  125.309  8.368  11.089  0.0 
0  11  17  18.139  5.293  4.337  180.0 
0  11  18  5.729  4.429  2.768  0.0 
0  11  19  7.288  5.132  3.107  180.0 
0  11  20  282.380  20.341  16.774  180.0 
0  11  21  13.597  5.807  3.699  0.0 
0  11  23  38.711  6.207  6.134  0.0 
0  11  24  37.392  6.821  6.303  180.0 
0  11  25  186.364  14.391  13.181  0.0 
0  12  0  1636.149  87.539  41.189  180.0 
0  12  1  9.534  4.518  3.165  0.0 
0  12  2  16.549  8.849  5.548  0.0 
0  12  3  10.738  4.291  1.766  0.0 
0  12  4  279.176  13.732  15.708  180.0 
0  12  5  695.662  31.280  26.033  0.0 
0  12  6  25.216  7.765  4.609  0.0 
0  12  7  207.802  16.047  14.324  180.0 
0  12  8  29.768  4.487  5.585  0.0 
0  12  9  8.439  5.324  1.825  0.0 
0  12  10  58.248  5.914  7.653  0.0 
0  12  11  63.859  9.308  7.929  180.0 
0  12  12  47.548  5.230  6.977  0.0 
0  12  13  247.428  13.593  15.994  180.0 
0  12  15  20.754  5.586  4.544  0.0 
0  12  16  87.086  8.256  9.055  180.0 
0  12  17  73.264  8.272  8.008  0.0 
0  12  19  29.063  7.497  6.074  0.0 
0  12  20  6.769  3.140  2.419  180.0 
0  12  21  5.228  3.278  2.869  0.0 
0  12  22  19.548  4.945  4.229  0.0 
0  12  23  99.902  11.110  9.533  180.0 
0  13  1  316.942  12.896  18.307  180.0 
0  13  2  864.292  29.554  29.687  0.0 
0  13  3  7.026  3.756  3.111  180.0 
0  13  4  233.717  11.007  14.573  0.0 
0  13  5  42.478  4.778  6.458  0.0 
0  13  6  4.500  3.320  0.619  180.0 
0  13  7  36.283  5.842  6.167  180.0 
0  13  8  35.746  4.700  6.102  180.0 
0  13  9  162.223  9.434  12.752  180.0 
0  13  10  108.380  8.571  10.574  0.0 
0  13  12  40.391  5.911  6.842  180.0 
0  13  13  8.580  5.287  2.380  0.0 
0  13  15  28.514  7.204  4.941  180.0 
0  13  16  123.464  11.845  11.317  0.0 
0  13  17  24.897  3.495  5.046  180.0 
0  13  18  9.348  3.423  3.515  0.0 
0  13  19  27.468  4.118  5.464  0.0 
0  13  20  201.305  10.078  14.008  0.0 
0  13  21  95.131  14.498  8.777  180.0 
0  14  0  1788.911  87.669  41.605  0.0 
0  14  1  5.234  3.887  2.686  0.0 
0  14  3  11.555  4.778  3.556  180.0 
0  14  4  19.912  6.308  4.045  180.0 
0  14  5  12.884  4.771  4.015  0.0 
0  14  6  17.948  5.009  4.074  180.0 
0  14  9  152.692  10.382  12.135  180.0 
0  14  10  99.757  8.813  9.933  180.0 
0  14  11  8.693  5.373  3.372  0.0 
0  14  12  148.936  12.266  11.952  0.0 
0  14  13  121.303  8.385  10.434  180.0 
0  14  14  30.680  6.553  5.315  0.0 
0  14  16  4.765  3.177  1.971  180.0 
0  14  17  9.760  3.833  3.654  0.0 
0  14  18  10.558  5.072  3.466  180.0 
0  14  19  19.813  4.630  4.204  180.0 
0  15  2  113.371  16.452  10.092  0.0 
0  15  3  159.028  10.936  12.626  0.0 
0  15  4  441.662  20.481  20.302  0.0 
0  15  5  144.399  10.877  12.014  0.0 
0  15  6  158.852  14.033  11.787  0.0 
0  15  9  11.039  6.418  3.630  180.0 
0  15  12  8.668  3.659  3.359  180.0 
0  15  13  326.119  52.054  17.936  0.0 
0  15  14  4.898  3.341  2.796  180.0 
0  15  16  46.697  7.337  6.940  180.0 
0  16  0  946.589  33.994  28.641  0.0 
0  16  1  16.312  3.327  4.193  180.0 
0  16  3  94.348  6.416  9.065  180.0 
0  16  4  316.734  13.070  17.677  180.0 
0  16  5  163.313  17.184  13.289  180.0 
0  16  6  38.424  5.908  5.931  180.0 
0  16  7  67.439  8.760  7.821  180.0 
0  16  8  108.816  12.374  9.927  180.0 
0  16  9  31.948  5.374  5.923  180.0 
0  16  10  19.192  4.257  4.658  180.0 
0  16  11  40.728  6.934  6.072  180.0 
0  16  13  20.454  4.883  5.152  0.0 
0  17  1  21.877  4.377  4.847  0.0 
0  17  2  323.430  15.735  17.309  180.0 
0  17  3  22.085  4.462  4.420  180.0 
0  17  5  24.886  4.732  5.046  0.0 
0  17  6  55.914  7.609  7.345  0.0 
0  17  7  20.692  4.860  4.897  180.0 
1  0  4  157.990  9.369  12.756  0.0 
1  0  6  1852.401  63.946  42.818  0.0 
1  0  8  1748.262  64.458  42.491  180.0 
1  0  10  3185.879  127.294  56.715  0.0 
1  0  12  257.591  12.027  16.009  0.0 
1  0  14  3120.297  154.281  54.876  0.0 
1  0  18  335.714  13.419  18.351  0.0 
1  0  20  3466.031  144.400  58.340  180.0 
1  0  22  422.406  22.570  21.657  0.0 
1  0  24  54.064  13.337  8.779  180.0 
1  0  30  19.559  5.734  4.382  180.0 
1  1  3  5372.000  279.268  73.145  180.0 
1  1  4  848.980  24.924  29.124  0.0 
1  1  5  1040.042  30.432  32.223  180.0 
1  1  6  152.608  6.316  12.550  0.0 
1  1  7  1976.615  58.926  44.188  180.0 
1  1  8  365.218  12.008  19.202  0.0 
1  1  9  1993.794  59.526  44.382  0.0 
1  1  10  272.976  9.501  16.452  0.0 
1  1  11  1692.294  50.044  41.544  0.0 
1  1  12  399.432  15.921  19.925  0.0 
1  1  13  3595.410  115.175  60.480  180.0 
1  1  14  183.733  8.367  13.789  0.0 
1  1  15  5.638  2.755  2.729  180.0 
1  1  16  146.072  8.454  12.036  0.0 
1  1  17  495.577  17.403  22.641  180.0 
1  1  18  656.182  19.905  25.712  0.0 
1  1  19  1259.011  40.063  35.988  180.0 
1  1  20  47.461  3.896  6.666  0.0 
1  1  21  1628.116  55.459  41.094  0.0 
1  1  22  14.330  3.588  3.923  0.0 
1  1  23  494.554  23.898  22.794  0.0 
1  1  24  199.333  12.124  14.191  0.0 
1  1  25  11.746  4.384  2.997  180.0 
1  1  26  259.022  13.343  15.719  180.0 
1  1  27  27.086  6.049  5.185  0.0 
1  1  29  244.023  13.437  15.117  0.0 
1  1  30  22.329  4.001  4.496  180.0 
1  2  0  55.521  8.999  7.496  180.0 
1  2  1  530.143  18.831  23.211  0.0 
1  2  2  4730.825  158.240  68.805  180.0 
1  2  3  1197.129  35.305  34.198  180.0 
1  2  4  2702.440  83.290  51.662  0.0 
1  2  5  13741.650  382.603  116.521  0.0 
1  2  6  192.517  7.832  13.739  180.0 
1  2  7  903.914  28.151  30.079  0.0 
1  2  8  281.397  9.807  16.856  180.0 
1  2  9  3096.519  96.635  56.111  0.0 
1  2  10  93.729  5.202  9.719  0.0 
1  2  11  739.638  21.889  27.143  180.0 
1  2  12  308.115  10.357  17.535  0.0 
1  2  13  291.442  9.699  17.097  180.0 
1  2  14  19.490  2.745  4.746  180.0 
1  2  15  1353.226  43.363  36.989  180.0 
1  2  16  3369.150  106.688  58.398  0.0 
1  2  17  612.393  18.039  24.995  180.0 
1  2  18  2150.770  66.316  46.393  180.0 
1  2  19  152.686  8.006  12.329  0.0 
1  2  21  513.024  19.645  23.357  0.0 
1  2  23  148.612  8.558  12.636  180.0 
1  2  24  66.168  6.077  7.899  0.0 
1  2  25  253.604  12.263  15.839  0.0 
1  2  26  81.157  7.194  8.503  180.0 
1  2  27  80.044  8.357  8.521  180.0 
1  2  29  7.214  4.859  3.529  0.0 
1  2  30  41.971  8.979  5.982  180.0 
1  2  31  69.662  7.756  7.758  180.0 
1  3  0  655.878  22.940  26.100  180.0 
1  3  1  1142.872  35.338  33.639  0.0 
1  3  2  1935.718  57.624  43.740  180.0 
1  3  3  3974.448  128.827  62.337  0.0 
1  3  4  1563.382  45.040  39.030  0.0 
1  3  5  37.386  3.283  6.298  180.0 
1  3  6  593.194  17.564  24.237  180.0 
1  3  7  291.471  10.347  16.680  180.0 
1  3  8  412.686  17.354  20.023  180.0 
1  3  9  174.842  7.037  12.978  0.0 
1  3  10  29.820  3.013  5.406  180.0 
1  3  11  334.985  11.070  18.126  180.0 
1  3  12  6.930  2.444  2.452  0.0 
1  3  13  36.881  3.296  5.984  0.0 
1  3  14  604.996  17.843  24.171  180.0 
1  3  15  320.446  10.187  18.302  180.0 
1  3  16  236.353  8.124  15.487  180.0 
1  3  17  26.471  3.991  5.457  0.0 
1  3  18  2.957  2.260  1.655  0.0 
1  3  19  116.045  7.905  10.904  180.0 
1  3  20  3.505  2.763  2.680  180.0 
1  3  21  307.905  20.015  17.366  180.0 
1  3  22  211.633  10.895  14.905  0.0 
1  3  23  291.297  15.270  16.706  0.0 
1  3  24  51.506  6.250  6.827  0.0 
1  3  25  904.676  34.740  30.117  180.0 
1  3  28  696.997  40.551  25.655  180.0 
1  3  29  138.277  13.721  11.291  0.0 
1  3  30  10.086  4.051  3.459  0.0 
1  4  0  60.618  5.410  7.725  0.0 
1  4  1  214.907  8.960  14.439  180.0 
1  4  2  1657.088  51.361  40.573  0.0 
1  4  3  61.672  4.471  7.579  0.0 
1  4  4  7.200  2.267  2.176  0.0 
1  4  5  2452.417  72.696  49.761  180.0 
1  4  6  29.173  2.904  5.659  0.0 
1  4  7  1170.318  34.067  33.621  0.0 
1  4  8  400.048  13.698  20.010  180.0 
1  4  9  224.102  7.807  14.496  180.0 
1  4  10  40.365  3.352  6.506  180.0 
1  4  11  161.913  6.702  12.754  0.0 
1  4  12  979.006  28.489  30.646  180.0 
1  4  13  16.768  2.703  3.868  180.0 
1  4  14  450.326  15.422  21.581  0.0 
1  4  15  76.199  5.106  8.620  180.0 
1  4  16  869.743  27.467  30.321  0.0 
1  4  17  125.914  6.316  11.022  180.0 
1  4  18  40.439  4.571  7.153  0.0 
1  4  19  513.003  17.753  23.075  0.0 
1  4  21  169.679  8.758  13.096  180.0 
1  4  22  1101.744  39.234  33.656  0.0 
1  4  23  18.836  4.242  4.693  180.0 
1  4  24  57.644  6.039  7.833  180.0 
1  4  25  507.379  23.646  22.607  180.0 
1  4  26  157.228  15.042  12.906  180.0 
1  4  27  18.413  7.261  5.054  0.0 
1  4  28  174.949  21.744  13.014  180.0 
1  4  29  9.640  5.294  3.967  0.0 
1  4  30  11.778  6.006  3.733  180.0 
1  4  31  101.735  12.386  10.403  0.0 
1  5  1  1281.513  39.519  35.639  180.0 
1  5  2  34.788  3.644  5.667  0.0 
1  5  3  4.964  2.728  2.967  0.0 
1  5  4  8.154  2.526  2.698  0.0 
1  5  5  67.754  4.300  8.451  180.0 
1  5  6  12.347  2.421  3.617  0.0 
1  5  7  15.497  2.464  3.672  0.0 
1  5  8  212.061  9.112  14.896  180.0 
1  5  9  217.604  8.376  14.789  180.0 
1  5  10  358.515  11.939  19.354  0.0 
1  5  11  6.315  2.708  2.279  0.0 
1  5  12  106.388  5.381  10.137  0.0 
1  5  13  495.852  15.925  22.548  180.0 
1  5  14  116.678  5.936  10.827  0.0 
1  5  15  104.348  9.459  10.571  0.0 
1  5  16  409.720  13.811  20.015  180.0 
1  5  17  5.554  4.311  0.802  180.0 
1  5  18  228.908  9.791  15.365  180.0 
1  5  19  62.216  7.008  7.975  180.0 
1  5  20  448.569  16.822  21.742  0.0 
1  5  21  80.094  6.067  8.623  0.0 
1  5  22  6.127  4.034  3.342  0.0 
1  5  23  136.143  8.159  11.877  180.0 
1  5  24  648.548  24.936  25.270  0.0 
1  5  25  476.972  23.478  22.242  0.0 
1  5  26  45.699  8.172  7.093  0.0 
1  5  28  19.472  5.097  5.203  180.0 
1  5  29  391.066  18.416  18.934  0.0 
1  6  0  71.890  5.508  8.387  180.0 
1  6  1  26.707  3.347  5.366  180.0 
1  6  2  5.923  2.799  1.994  180.0 
1  6  3  342.064  11.992  18.565  180.0 
1  6  5  127.706  6.141  11.628  0.0 
1  6  6  33.153  2.936  5.702  180.0 
1  6  7  209.484  7.584  14.365  180.0 
1  6  8  1039.916  32.274  31.914  0.0 
1  6  9  166.208  6.818  12.870  0.0 
1  6  10  437.061  17.529  20.825  180.0 
1  6  11  349.803  11.537  18.516  0.0 
1  6  12  15.709  4.649  3.961  0.0 
1  6  13  330.762  13.525  18.559  0.0 
1  6  14  132.717  7.167  11.288  0.0 
1  6  15  84.329  4.851  9.022  180.0 
1  6  16  78.182  6.234  8.820  0.0 
1  6  17  210.759  10.104  14.968  0.0 
1  6  19  85.579  6.903  9.765  180.0 
1  6  20  18.540  3.995  4.263  180.0 
1  6  21  120.468  17.575  10.706  0.0 
1  6  22  19.188  4.111  4.687  0.0 
1  6  23  414.358  18.918  20.210  180.0 
1  6  24  95.541  7.171  9.526  0.0 
1  6  25  187.398  11.947  13.790  180.0 
1  6  26  506.002  24.690  22.324  180.0 
1  6  27  196.607  25.638  13.283  180.0 
1  6  28  12.034  5.595  4.328  180.0 
1  7  0  880.688  28.056  29.883  180.0 
1  7  1  961.656  29.632  31.236  0.0 
1  7  2  360.510  13.015  18.896  0.0 
1  7  3  441.204  15.438  20.569  180.0 
1  7  4  6.802  3.726  1.176  180.0 
1  7  5  372.751  13.366  19.391  0.0 
1  7  6  297.510  14.225  17.403  180.0 
1  7  7  285.568  9.899  16.742  0.0 
1  7  8  411.943  13.491  19.635  180.0 
1  7  9  3.248  2.139  1.999  180.0 
1  7  10  232.901  12.961  15.616  180.0 
1  7  11  687.612  22.712  26.310  180.0 
1  7  12  138.918  8.709  12.103  0.0 
1  7  13  353.110  21.939  18.896  180.0 
1  7  14  239.184  9.154  15.744  0.0 
1  7  15  16.042  3.038  4.251  180.0 
1  7  16  75.196  6.790  8.841  180.0 
1  7  19  18.381  5.195  3.984  0.0 
1  7  20  87.380  5.931  8.869  0.0 
1  7  21  24.711  4.322  5.288  180.0 
1  7  22  51.832  5.079  6.808  0.0 
1  7  23  10.093  4.561  2.656  0.0 
1  7  25  26.910  6.416  4.803  180.0 
1  7  26  19.786  8.119  5.799  180.0 
1  7  27  94.888  9.620  10.114  0.0 
1  7  29  124.327  17.304  11.198  180.0 
1  8  0  219.222  13.270  14.915  180.0 
1  8  1  326.839  17.124  18.000  180.0 
1  8  2  131.877  6.694  11.704  180.0 
1  8  3  567.019  18.063  24.102  0.0 
1  8  4  136.513  6.666  11.971  180.0 
1  8  5  194.975  9.027  13.791  0.0 
1  8  6  794.903  25.959  28.569  0.0 
1  8  7  49.642  3.517  7.213  180.0 
1  8  8  318.828  17.265  17.738  0.0 
1  8  9  14.621  2.508  3.811  0.0 
1  8  10  740.195  22.698  26.957  0.0 
1  8  11  144.611  7.112  11.971  0.0 
1  8  12  42.649  4.913  7.120  0.0 
1  8  13  28.755  4.776  5.413  180.0 
1  8  14  90.956  5.386  10.023  0.0 
1  8  15  221.168  10.363  14.755  0.0 
1  8  16  99.149  7.133  9.950  180.0 
1  8  17  2055.191  90.565  45.842  180.0 
1  8  18  220.210  9.718  14.917  180.0 
1  8  19  139.612  7.756  11.862  0.0 
1  8  20  31.545  4.042  5.323  180.0 
1  8  21  58.291  5.321  7.268  180.0 
1  8  22  126.691  8.057  11.308  180.0 
1  8  23  4.912  3.829  2.771  0.0 
1  8  24  14.530  5.645  4.154  0.0 
1  8  26  14.333  5.009  4.238  180.0 
1  8  28  221.561  95.652  17.822  180.0 
1  9  0  146.341  6.607  12.405  180.0 
1  9  1  417.854  13.614  20.922  180.0 
1  9  2  240.916  11.086  15.235  180.0 
1  9  3  20.740  2.820  4.746  180.0 
1  9  4  1662.575  52.429  41.689  0.0 
1  9  5  101.713  5.347  10.629  180.0 
1  9  6  16.927  2.888  4.428  0.0 
1  9  7  24.550  3.310  4.939  0.0 
1  9  8  374.355  12.760  19.572  180.0 
1  9  10  93.011  6.508  9.907  180.0 
1  9  11  416.765  19.713  20.488  180.0 
1  9  12  236.903  18.531  15.255  180.0 
1  9  13  42.593  4.686  6.470  0.0 
1  9  15  14.828  6.603  4.349  180.0 
1  9  16  37.054  4.975  6.489  0.0 
1  9  17  78.462  5.755  8.672  0.0 
1  9  18  13.928  4.326  3.716  0.0 
1  9  19  76.596  6.579  8.770  0.0 
1  9  20  568.309  23.608  23.887  0.0 
1  9  21  167.362  12.629  12.377  180.0 
1  9  22  524.190  24.761  23.019  0.0 
1  9  23  23.273  6.875  4.783  180.0 
1  9  24  31.644  10.333  5.365  180.0 
1  9  25  139.814  27.594  11.086  0.0 
1  9  26  121.785  17.271  10.502  180.0 
1  9  27  29.544  6.980  5.732  0.0 
1  10  0  72.886  8.150  8.512  180.0 
1  10  1  107.707  6.034  10.725  180.0 
1  10  2  30.575  3.155  5.695  0.0 
1  10  3  409.677  13.626  20.315  0.0 
1  10  4  50.458  3.620  6.905  0.0 
1  10  5  407.866  13.193  20.022  0.0 
1  10  6  8.308  4.589  3.431  180.0 
1  10  7  466.470  16.447  21.401  180.0 
1  10  9  44.863  4.151  7.061  0.0 
1  10  10  481.817  17.520  21.744  180.0 
1  10  11  154.459  9.057  12.289  180.0 
1  10  12  43.914  5.696  6.460  180.0 
1  10  13  474.538  23.348  21.707  0.0 
1  10  14  23.222  4.441  5.036  0.0 
1  10  15  242.352  13.358  15.537  180.0 
1  10  17  380.541  18.664  19.406  180.0 
1  10  18  640.850  25.388  25.546  0.0 
1  10  19  897.726  35.392  30.402  180.0 
1  10  20  18.070  6.706  5.025  0.0 
1  10  21  42.229  7.718  6.157  0.0 
1  10  22  235.720  38.678  14.885  0.0 
1  10  23  109.096  8.548  10.152  180.0 
1  10  25  11.861  5.200  3.840  0.0 
1  10  26  76.480  10.274  8.344  180.0 
1  11  0  238.021  11.487  16.127  180.0 
1  11  1  43.424  4.926  7.044  180.0 
1  11  2  17.511  4.038  3.922  180.0 
1  11  3  135.171  7.257  11.695  0.0 
1  11  4  589.565  20.426  24.480  0.0 
1  11  5  4.377  2.668  1.344  0.0 
1  11  6  6.097  3.959  2.644  180.0 
1  11  7  16.359  4.145  4.141  0.0 
1  11  8  5.891  3.296  1.328  0.0 
1  11  10  44.519  6.656  6.343  180.0 
1  11  11  9.888  3.405  3.978  0.0 
1  11  12  52.274  5.065  7.368  180.0 
1  11  13  50.647  5.193  7.168  0.0 
1  11  14  259.040  14.264  15.841  0.0 
1  11  15  34.979  6.358  5.018  180.0 
1  11  19  72.430  10.114  8.673  0.0 
1  11  20  390.554  59.124  20.382  0.0 
1  11  21  552.125  160.532  22.781  180.0 
1  11  22  87.051  9.786  8.768  0.0 
1  11  23  81.797  8.999  8.822  180.0 
1  12  0  36.803  4.779  6.185  180.0 
1  12  1  207.224  11.672  14.509  180.0 
1  12  2  24.726  4.772  5.440  0.0 
1  12  3  772.969  35.983  27.493  0.0 
1  12  4  651.482  29.804  25.582  0.0 
1  12  5  40.729  6.617  6.979  0.0 
1  12  6  79.113  7.157  9.341  180.0 
1  12  7  15.762  3.871  4.520  180.0 
1  12  8  19.455  4.308  4.343  180.0 
1  12  9  50.223  5.336  7.484  180.0 
1  12  10  341.172  15.476  18.303  180.0 
1  12  11  645.957  28.526  25.269  0.0 
1  12  13  172.964  10.699  12.347  0.0 
1  12  14  9.568  4.887  3.308  180.0 
1  12  15  501.379  32.027  21.804  0.0 
1  12  16  16.171  8.206  4.246  0.0 
1  12  17  47.814  10.045  6.868  180.0 
1  12  19  214.907  10.911  14.245  180.0 
1  12  20  70.059  8.359  8.332  0.0 
1  12  22  87.446  11.231  8.714  180.0 
1  12  23  91.775  10.522  9.012  0.0 
1  13  0  61.344  6.167  7.562  180.0 
1  13  2  8.170  4.269  3.496  0.0 
1  13  3  49.270  6.993  7.501  0.0 
1  13  4  142.490  10.817  11.847  180.0 
1  13  5  7.619  5.526  3.193  180.0 
1  13  6  27.162  5.065  5.075  180.0 
1  13  7  7.145  4.008  2.312  180.0 
1  13  8  87.092  9.991  9.143  180.0 
1  13  9  5.723  3.837  3.059  180.0 
1  13  10  217.322  14.801  14.473  180.0 
1  13  11  5.255  3.969  2.766  180.0 
1  13  12  19.461  5.065  4.489  180.0 
1  13  13  58.623  7.169  7.527  180.0 
1  13  14  12.205  5.830  3.892  0.0 
1  13  15  188.518  13.719  13.447  180.0 
1  13  17  101.975  20.693  10.160  0.0 
1  13  18  49.779  5.951  7.426  180.0 
1  13  19  62.079  6.607  7.855  0.0 
1  13  21  106.884  27.519  9.607  0.0 
1  14  0  477.203  19.636  21.212  180.0 
1  14  1  213.342  12.175  13.803  180.0 
1  14  2  134.968  9.121  11.122  180.0 
1  14  3  9.339  4.378  2.286  0.0 
1  14  4  79.441  8.042  8.753  0.0 
1  14  5  130.510  8.735  11.551  180.0 
1  14  6  150.607  9.691  12.102  0.0 
1  14  7  341.891  18.646  18.520  180.0 
1  14  8  119.405  8.969  10.924  180.0 
1  14  9  62.206  7.231  7.724  180.0 
1  14  10  94.523  8.999  8.800  0.0 
1  14  12  99.676  10.745  10.047  0.0 
1  14  13  190.724  18.634  13.523  0.0 
1  14  14  31.227  7.858  5.612  0.0 
1  14  15  70.667  6.216  8.300  0.0 
1  14  16  86.239  6.913  9.177  180.0 
1  14  17  73.042  7.107  8.765  180.0 
1  14  19  419.837  19.811  19.738  180.0 
1  15  1  58.639  7.600  7.891  180.0 
1  15  2  42.255  7.169  6.923  0.0 
1  15  3  128.818  9.789  11.092  180.0 
1  15  5  31.750  6.613  5.577  180.0 
1  15  7  53.608  8.257  7.280  180.0 
1  15  8  19.669  7.300  4.837  180.0 
1  15  9  281.780  21.989  16.943  0.0 
1  15  10  11.067  4.281  3.576  180.0 
1  15  11  192.845  27.834  13.878  0.0 
1  15  12  8.074  3.630  3.292  180.0 
1  15  13  61.876  7.118  8.170  180.0 
1  15  14  21.126  4.248  4.438  0.0 
1  15  16  215.896  32.242  14.542  0.0 
1  16  0  85.176  6.107  9.011  180.0 
1  16  1  33.027  8.785  5.476  0.0 
1  16  2  277.995  10.277  16.288  180.0 
1  16  3  9.285  3.461  3.189  0.0 
1  16  4  199.412  8.757  13.903  0.0 
1  16  5  270.589  23.857  16.061  0.0 
1  16  6  17.524  9.221  4.534  0.0 
1  16  7  338.094  14.886  17.640  0.0 
1  16  8  13.816  3.992  4.433  180.0 
1  16  9  24.941  4.570  4.976  0.0 
1  16  10  19.741  5.182  4.329  180.0 
1  17  0  92.164  7.742  9.582  180.0 
1  17  1  47.587  6.916  7.029  180.0 
1  17  2  17.685  4.495  4.039  0.0 
1  17  4  9.979  5.249  3.111  180.0 
1  17  5  86.272  8.235  8.751  180.0 
1  17  6  73.709  8.039  8.153  180.0 
1  17  7  42.721  7.712  6.765  180.0 
2  0  4  809.794  31.226  28.664  180.0 
2  0  6  812.565  27.582  28.787  0.0 
2  0  8  2892.997  131.861  53.774  180.0 
2  0  10  1435.883  49.890  38.255  0.0 
2  0  12  29.255  5.048  5.266  180.0 
2  0  18  78.754  11.183  8.792  180.0 
2  0  20  8.024  4.709  4.082  180.0 
2  0  22  529.449  26.725  23.911  0.0 
2  0  24  66.907  14.207  8.556  180.0 
2  0  26  686.885  62.237  26.739  180.0 
2  0  28  249.718  23.641  15.111  180.0 
2  0  30  13.108  5.726  3.250  0.0 
2  1  0  1692.381  1377.142  66.462  0.0 
2  1  1  862.518  30.210  29.856  0.0 
2  1  2  607.058  19.400  24.991  0.0 
2  1  3  1080.480  32.839  32.611  0.0 
2  1  4  1689.835  52.473  42.194  180.0 
2  1  5  1429.802  42.731  38.035  0.0 
2  1  6  190.591  7.302  14.045  180.0 
2  1  7  42.215  3.880  6.746  0.0 
2  1  8  8275.182  283.147  92.293  180.0 
2  1  9  226.079  9.342  14.553  180.0 
2  1  10  680.343  22.999  26.258  0.0 
2  1  11  62.649  4.141  8.054  180.0 
2  1  12  236.309  8.344  15.541  180.0 
2  1  13  67.761  4.001  8.254  180.0 
2  1  14  13.744  2.697  3.552  0.0 
2  1  15  159.765  6.665  12.784  180.0 
2  1  16  1811.869  55.283  42.497  0.0 
2  1  17  1108.177  37.529  33.339  180.0 
2  1  18  354.560  12.675  18.783  180.0 
2  1  19  76.295  7.756  8.817  180.0 
2  1  20  450.297  16.895  21.650  0.0 
2  1  21  304.937  18.669  17.256  0.0 
2  1  22  19.415  4.340  4.102  180.0 
2  1  23  20.835  4.934  5.215  0.0 
2  1  24  149.780  8.258  11.875  180.0 
2  1  25  33.188  5.145  5.543  180.0 
2  1  26  47.997  6.301  6.998  0.0 
2  1  29  188.718  8.659  13.551  180.0 
2  1  30  561.330  64.564  22.471  0.0 
2  1  31  4.381  3.463  2.124  0.0 
2  2  0  502.050  32.829  22.248  180.0 
2  2  1  5665.454  254.547  76.436  180.0 
2  2  2  5590.755  199.199  75.526  180.0 
2  2  3  880.056  26.892  29.164  180.0 
2  2  4  335.736  13.556  18.466  0.0 
2  2  5  3872.006  127.203  61.915  0.0 
2  2  6  812.217  24.336  28.300  180.0 
2  2  7  718.852  21.801  26.468  0.0 
2  2  8  67.709  5.267  7.968  0.0 
2  2  9  264.047  9.665  16.149  0.0 
2  2  10  259.166  9.564  16.294  0.0 
2  2  11  43.504  4.681  6.410  180.0 
2  2  12  1399.144  44.873  38.464  0.0 
2  2  13  33.490  3.404  6.015  0.0 
2  2  14  79.585  6.377  9.083  0.0 
2  2  15  1791.911  56.453  42.670  180.0 
2  2  16  150.932  6.635  12.204  0.0 
2  2  17  187.937  8.243  14.230  0.0 
2  2  18  62.860  4.183  8.113  180.0 
2  2  19  5.492  3.526  0.313  0.0 
2  2  20  181.006  8.388  13.604  0.0 
2  2  21  91.212  13.550  9.877  180.0 
2  2  22  593.675  23.229  24.866  0.0 
2  2  23  45.573  5.065  7.182  0.0 
2  2  25  45.364  5.893  5.681  180.0 
2  2  27  9.290  6.619  0.487  180.0 
2  2  29  165.840  14.714  12.587  180.0 
2  2  30  1039.680  40.602  30.417  0.0 
2  2  31  4.336  3.528  1.471  180.0 
2  3  0  1864.078  105.335  41.714  0.0 
2  3  1  1517.437  53.366  39.318  180.0 
2  3  2  1352.530  52.853  36.933  180.0 
2  3  3  1342.354  52.269  37.095  180.0 
2  3  4  806.221  24.978  27.807  0.0 
2  3  5  1056.895  41.365  31.972  0.0 
2  3  6  2421.161  82.822  49.161  180.0 
2  3  7  67.524  4.853  8.308  180.0 
2  3  8  1973.411  68.804  43.978  180.0 
2  3  9  45.919  4.217  6.779  180.0 
2  3  10  37.414  3.781  6.143  180.0 
2  3  11  224.240  9.282  14.939  0.0 
2  3  12  122.078  6.706  11.108  180.0 
2  3  13  60.861  8.120  8.192  0.0 
2  3  15  3.652  2.370  2.771  180.0 
2  3  16  5.906  2.530  2.240  0.0 
2  3  17  116.343  6.029  11.219  180.0 
2  3  18  37.735  5.372  6.207  0.0 
2  3  19  69.683  7.577  8.547  180.0 
2  3  20  24.936  6.839  3.883  180.0 
2  3  21  236.809  11.342  15.376  0.0 
2  3  22  160.795  11.499  12.312  0.0 
2  3  23  76.331  9.877  8.942  0.0 
2  3  24  291.449  13.496  17.766  180.0 
2  3  26  74.252  7.904  8.249  180.0 
2  3  27  141.103  11.374  11.341  180.0 
2  3  28  153.459  12.963  12.076  0.0 
2  3  29  235.359  24.216  15.043  180.0 
2  3  30  157.333  9.351  11.954  0.0 
2  4  1  2824.957  102.446  53.069  180.0 
2  4  2  25.811  3.662  5.226  0.0 
2  4  3  4.748  2.314  2.069  0.0 
2  4  4  42.222  3.565  6.636  180.0 
2  4  5  6755.800  224.805  81.664  0.0 
2  4  6  18.078  2.491  4.336  180.0 
2  4  7  42.158  3.179  6.419  0.0 
2  4  8  111.351  6.111  10.967  180.0 
2  4  9  9.742  2.786  3.403  0.0 
2  4  10  6.164  2.789  1.739  0.0 
2  4  11  1507.135  46.342  38.925  0.0 
2  4  12  4.218  2.661  3.017  0.0 
2  4  13  2437.492  85.047  49.651  180.0 
2  4  14  258.428  11.499  15.909  0.0 
2  4  15  646.285  21.630  25.930  0.0 
2  4  16  799.767  25.075  28.066  180.0 
2  4  17  210.185  8.562  14.591  0.0 
2  4  18  308.960  11.494  17.942  180.0 
2  4  19  111.227  6.030  10.627  0.0 
2  4  20  347.171  13.505  18.642  0.0 
2  4  21  97.707  7.563  9.436  0.0 
2  4  22  180.896  11.987  13.814  180.0 
2  4  23  275.141  16.061  16.176  180.0 
2  4  24  12.997  6.499  5.290  180.0 
2  4  25  61.302  6.949  7.634  0.0 
2  4  26  58.221  7.667  7.875  180.0 
2  4  27  148.408  18.589  12.000  180.0 
2  4  28  45.525  11.565  6.781  0.0 
2  4  30  67.507  7.615  8.070  0.0 
2  5  0  1310.836  42.131  36.549  180.0 
2  5  1  123.125  7.027  11.188  180.0 
2  5  2  48.516  4.514  7.126  180.0 
2  5  3  225.135  8.535  14.944  0.0 
2  5  4  1731.962  49.532  41.912  0.0 
2  5  5  222.338  7.788  14.958  0.0 
2  5  6  576.330  16.785  23.896  0.0 
2  5  7  44.019  3.179  6.650  0.0 
2  5  8  159.993  6.362  12.860  0.0 
2  5  9  1333.180  39.399  36.364  180.0 
2  5  10  56.031  4.302  7.545  0.0 
2  5  11  60.421  4.013  7.838  0.0 
2  5  12  146.347  6.683  11.917  0.0 
2  5  13  287.455  10.081  17.077  0.0 
2  5  14  388.055  13.235  19.705  180.0 
2  5  16  74.195  4.443  8.981  180.0 
2  5  17  31.065  3.312  4.643  180.0 
2  5  18  159.664  9.098  12.649  0.0 
2  5  19  334.663  12.836  18.461  180.0 
2  5  20  17.253  5.237  5.261  0.0 
2  5  21  6.968  3.686  2.293  180.0 
2  5  22  9.504  5.898  3.238  0.0 
2  5  23  57.123  6.791  7.040  180.0 
2  5  25  7.474  5.444  1.192  0.0 
2  5  26  263.952  16.838  16.032  180.0 
2  5  27  97.553  12.581  10.137  180.0 
2  5  28  189.407  21.036  13.949  0.0 
2  6  0  16.432  3.420  4.078  180.0 
2  6  1  3384.909  121.381  59.792  180.0 
2  6  2  20.136  3.876  5.120  180.0 
2  6  3  86.234  7.271  9.307  180.0 
2  6  4  483.966  17.094  22.078  180.0 
2  6  5  678.196  19.464  26.075  0.0 
2  6  6  14.274  2.479  4.237  0.0 
2  6  7  198.894  8.287  14.416  180.0 
2  6  8  23.095  2.652  4.899  180.0 
2  6  9  672.292  21.630  25.550  0.0 
2  6  10  157.096  6.683  12.316  180.0 
2  6  11  324.201  11.573  18.020  180.0 
2  6  12  1369.754  42.128  37.503  0.0 
2  6  13  656.472  30.657  25.681  180.0 
2  6  14  55.388  3.752  7.152  0.0 
2  6  15  385.418  13.316  20.170  180.0 
2  6  16  81.932  6.056  8.814  180.0 
2  6  17  15.679  3.419  4.641  0.0 
2  6  18  171.963  10.070  13.088  0.0 
2  6  20  106.368  6.146  10.538  0.0 
2  6  21  58.481  9.039  7.539  180.0 
2  6  22  19.218  4.403  4.763  0.0 
2  6  23  187.981  12.700  13.542  0.0 
2  6  24  263.247  15.398  15.900  180.0 
2  6  26  296.598  27.793  16.736  0.0 
2  6  27  84.983  8.715  9.065  0.0 
2  6  28  57.886  9.161  7.689  0.0 
2  7  1  1975.854  66.053  45.053  0.0 
2  7  2  482.321  18.119  21.472  180.0 
2  7  3  2711.615  93.036  51.662  0.0 
2  7  4  9.776  3.721  3.640  180.0 
2  7  5  1396.064  41.491  38.220  0.0 
2  7  6  13.420  2.689  3.412  180.0 
2  7  7  16.874  3.508  4.543  0.0 
2  7  8  1870.926  54.609  43.699  180.0 
2  7  9  1392.081  40.641  37.363  180.0 
2  7  10  265.979  10.164  16.298  0.0 
2  7  11  3198.493  133.425  56.979  180.0 
2  7  12  223.587  14.236  15.637  180.0 
2  7  13  142.491  7.839  12.426  0.0 
2  7  14  292.004  15.275  17.094  180.0 
2  7  15  58.921  5.195  7.730  0.0 
2  7  16  86.084  5.145  8.762  0.0 
2  7  17  132.308  7.814  11.473  180.0 
2  7  18  22.252  3.813  5.029  180.0 
2  7  19  317.966  15.934  17.258  0.0 
2  7  20  162.577  10.450  12.783  0.0 
2  7  21  32.305  4.859  5.250  180.0 
2  7  22  327.487  14.752  18.052  180.0 
2  7  23  5.628  4.577  1.383  180.0 
2  7  24  18.560  7.166  5.140  180.0 
2  7  25  49.534  8.406  6.882  180.0 
2  7  27  13.282  5.836  3.631  180.0 
2  7  28  12.929  6.358  4.247  180.0 
2  8  0  97.612  5.904  9.564  0.0 
2  8  2  19.989  3.415  4.223  180.0 
2  8  3  528.424  18.600  22.823  0.0 
2  8  4  880.739  28.857  30.565  180.0 
2  8  5  332.830  18.674  18.535  0.0 
2  8  6  26.428  3.518  5.377  0.0 
2  8  7  1099.994  32.581  33.532  0.0 
2  8  8  120.560  5.809  11.154  180.0 
2  8  9  219.334  13.867  15.483  0.0 
2  8  11  1025.734  53.329  31.848  0.0 
2  8  12  885.439  42.883  29.961  0.0 
2  8  13  5.985  3.569  2.195  180.0 
2  8  14  53.901  6.056  6.990  0.0 
2  8  15  3.811  2.575  1.626  0.0 
2  8  16  19.552  3.416  4.620  180.0 
2  8  17  20.589  7.456  4.772  0.0 
2  8  18  89.061  6.286  9.444  0.0 
2  8  20  91.618  6.629  9.285  0.0 
2  8  21  11.490  4.111  2.961  180.0 
2  8  22  121.279  8.432  11.202  180.0 
2  8  23  49.245  7.606  7.035  180.0 
2  8  24  43.098  8.059  6.319  180.0 
2  8  25  170.104  21.079  12.745  0.0 
2  8  26  83.338  8.958  9.121  0.0 
2  9  0  177.699  18.298  13.090  0.0 
2  9  1  83.585  7.027  8.756  0.0 
2  9  2  53.065  6.605  7.703  180.0 
2  9  3  450.440  15.278  20.776  0.0 
2  9  5  306.330  12.328  17.693  0.0 
2  9  6  1171.969  40.325  35.056  180.0 
2  9  7  596.088  20.700  25.186  0.0 
2  9  8  27.591  3.336  5.239  180.0 
2  9  9  1166.467  38.849  33.805  180.0 
2  9  10  13.839  3.152  4.087  0.0 
2  9  11  572.915  33.841  23.021  180.0 
2  9  13  166.098  11.435  12.816  0.0 
2  9  14  4.583  3.076  1.378  180.0 
2  9  15  20.363  4.074  4.383  0.0 
2  9  16  39.354  4.241  6.678  0.0 
2  9  18  234.930  11.667  14.786  0.0 
2  9  22  12.148  5.627  2.489  180.0 
2  9  24  19.370  11.828  4.244  0.0 
2  9  26  229.019  48.200  14.461  0.0 
2  10  0  402.234  14.182  19.801  0.0 
2  10  1  1161.754  42.970  34.438  0.0 
2  10  2  97.139  6.010  10.172  0.0 
2  10  3  291.680  11.248  17.308  180.0 
2  10  5  35.262  3.341  5.822  0.0 
2  10  6  33.357  3.354  4.972  0.0 
2  10  7  203.255  8.522  14.713  180.0 
2  10  8  159.679  17.837  12.722  0.0 
2  10  10  186.323  11.590  14.067  180.0 
2  10  11  56.717  4.850  6.504  0.0 
2  10  12  457.901  18.941  21.080  180.0 
2  10  13  58.440  9.299  8.054  0.0 
2  10  14  169.920  9.434  13.041  0.0 
2  10  16  702.485  26.053  26.007  180.0 
2  10  17  45.883  5.729  6.613  180.0 
2  10  18  106.878  8.834  10.064  0.0 
2  10  20  258.125  16.627  16.765  0.0 
2  10  21  164.008  14.822  12.834  180.0 
2  10  22  200.370  17.658  13.703  180.0 
2  10  23  243.948  29.424  14.362  180.0 
2  10  24  13.854  5.380  3.896  180.0 
2  10  25  98.678  10.267  9.629  0.0 
2  11  0  63.604  6.829  8.093  180.0 
2  11  1  407.971  15.025  19.640  180.0 
2  11  3  835.752  32.540  29.707  180.0 
2  11  4  330.244  12.314  17.791  180.0 
2  11  5  71.215  6.300  8.790  0.0 
2  11  6  108.871  9.525  10.422  180.0 
2  11  7  5.539  3.181  3.048  0.0 
2  11  8  536.158  19.939  22.884  180.0 
2  11  9  10.089  4.661  2.380  180.0 
2  11  10  49.388  4.499  7.337  180.0 
2  11  11  12.792  3.611  3.051  0.0 
2  11  12  130.610  10.674  11.506  180.0 
2  11  13  243.503  12.013  15.884  0.0 
2  11  14  58.444  6.025  6.760  180.0 
2  11  15  134.699  9.564  11.118  0.0 
2  11  17  147.910  12.257  12.231  180.0 
2  11  18  165.662  12.880  13.546  0.0 
2  11  19  103.104  12.034  9.668  180.0 
2  11  21  63.183  7.675  7.603  180.0 
2  11  22  138.122  41.100  10.394  180.0 
2  11  23  22.180  5.469  4.913  180.0 
2  11  24  24.099  6.227  4.696  0.0 
2  12  0  188.303  11.198  14.455  0.0 
2  12  1  120.163  12.529  10.698  0.0 
2  12  2  122.250  11.578  10.666  180.0 
2  12  3  510.663  19.608  22.836  0.0 
2  12  4  152.238  8.072  12.461  180.0 
2  12  5  23.015  4.371  5.803  180.0 
2  12  8  430.227  16.666  20.586  0.0 
2  12  9  105.038  10.979  9.808  0.0 
2  12  10  171.549  9.742  12.425  180.0 
2  12  12  15.791  7.090  3.109  0.0 
2  12  13  402.851  17.454  19.961  0.0 
2  12  16  10.562  6.535  3.286  0.0 
2  12  19  6.726  3.997  2.305  0.0 
2  12  20  59.055  8.178  7.726  0.0 
2  12  22  12.461  5.510  3.625  180.0 
2  13  1  330.753  14.442  18.125  180.0 
2  13  2  104.907  7.895  10.726  180.0 
2  13  4  12.227  4.518  4.175  0.0 
2  13  6  65.630  5.664  7.583  0.0 
2  13  7  76.178  9.985  8.940  0.0 
2  13  8  95.498  6.980  9.181  0.0 
2  13  9  6.853  4.262  3.209  0.0 
2  13  10  156.139  12.569  13.107  180.0 
2  13  11  379.579  19.846  19.398  180.0 
2  13  12  104.355  10.562  10.998  0.0 
2  13  13  270.787  18.650  16.274  0.0 
2  13  14  18.072  9.457  3.705  180.0 
2  13  15  30.351  9.842  5.461  0.0 
2  13  16  97.904  18.179  9.732  180.0 
2  13  17  7.689  4.227  2.773  180.0 
2  13  18  83.676  8.792  8.999  0.0 
2  13  19  61.507  8.931  7.914  0.0 
2  14  1  75.615  6.777  8.533  0.0 
2  14  2  11.415  4.461  3.518  180.0 
2  14  3  31.820  5.243  5.356  0.0 
2  14  4  81.780  7.181  8.840  180.0 
2  14  6  5.159  4.135  2.067  180.0 
2  14  7  31.646  5.767  5.137  0.0 
2  14  9  32.189  6.205  5.988  180.0 
2  14  10  17.115  6.040  4.402  0.0 
2  14  11  144.162  11.418  11.722  0.0 
2  14  12  30.229  8.612  5.395  180.0 
2  14  14  12.134  8.237  3.333  0.0 
2  14  16  31.688  8.051  5.069  0.0 
2  14  17  123.432  10.721  11.375  180.0 
2  15  0  9.506  5.547  3.116  180.0 
2  15  2  37.036  6.684  6.392  180.0 
2  15  3  42.652  6.866  6.268  180.0 
2  15  4  177.167  12.398  12.917  180.0 
2  15  5  26.736  7.501  5.938  180.0 
2  15  7  150.166  14.023  12.353  0.0 
2  15  8  129.501  14.586  11.303  180.0 
2  15  9  13.965  3.330  3.721  180.0 
2  15  10  92.434  6.512  9.425  180.0 
2  15  11  44.222  9.487  6.450  180.0 
2  15  12  27.299  4.141  4.875  0.0 
2  15  14  45.205  6.906  6.320  0.0 
2  16  0  13.011  3.311  3.756  180.0 
2  16  1  46.115  5.496  6.955  180.0 
2  16  2  61.441  6.538  7.874  0.0 
2  16  4  173.221  18.187  12.896  0.0 
2  16  5  116.534  12.045  10.477  0.0 
2  16  7  354.812  13.329  18.251  0.0 
2  16  8  8.111  5.228  2.926  0.0 
2  16  10  24.151  4.499  4.842  180.0 
2  16  11  168.629  15.522  12.723  0.0 
2  16  12  188.402  10.863  13.895  180.0 
2  17  0  117.092  8.456  10.474  0.0 
2  17  1  70.772  7.458  8.577  180.0 
2  17  3  460.464  17.283  21.302  180.0 
2  17  4  137.146  9.167  11.585  180.0 
2  17  6  97.229  11.870  10.269  180.0 
3  0  2  4836.807  314.213  70.648  180.0 
3  0  6  10.071  3.009  2.817  0.0 
3  0  8  127.005  17.615  10.623  180.0 
3  0  10  1052.159  101.630  32.110  0.0 
3  0  12  614.218  26.488  24.507  180.0 
3  0  14  2806.871  132.154  53.325  180.0 
3  0  16  65.875  6.658  7.485  180.0 
3  0  18  319.248  24.345  18.093  180.0 
3  0  20  2099.279  108.391  46.780  0.0 
3  0  22  23.385  6.964  4.762  180.0 
3  0  24  360.761  19.540  19.031  0.0 
3  0  28  90.670  15.498  9.502  0.0 
3  0  30  327.575  17.288  17.782  180.0 
3  1  0  6695.749  264.084  82.472  0.0 
3  1  1  2274.516  150.383  47.175  0.0 
3  1  2  2204.295  92.643  47.305  0.0 
3  1  3  923.834  30.460  30.203  0.0 
3  1  4  4027.564  147.091  64.000  0.0 
3  1  5  2198.165  80.847  46.722  180.0 
3  1  6  104.806  5.683  10.335  180.0 
3  1  7  9.300  2.650  2.421  0.0 
3  1  8  2381.010  74.452  47.987  0.0 
3  1  9  857.449  29.285  28.957  0.0 
3  1  10  580.026  17.567  24.227  180.0 
3  1  11  396.807  12.789  20.060  0.0 
3  1  12  176.927  8.515  13.497  0.0 
3  1  13  99.688  6.137  10.074  0.0 
3  1  14  90.411  6.548  9.712  180.0 
3  1  15  196.194  9.806  14.032  180.0 
3  1  16  126.947  6.138  11.004  0.0 
3  1  17  950.299  33.199  31.696  0.0 
3  1  18  55.687  6.644  7.696  0.0 
3  1  19  447.501  17.665  21.062  0.0 
3  1  20  84.375  6.690  9.222  180.0 
3  1  21  542.580  23.025  23.743  180.0 
3  1  22  199.792  12.941  14.817  180.0 
3  1  23  200.604  11.754  13.928  180.0 
3  1  24  115.943  7.250  10.699  180.0 
3  1  26  11.071  5.630  3.506  180.0 
3  1  27  15.342  6.546  3.829  0.0 
3  1  28  93.950  6.252  9.152  0.0 
3  1  29  595.520  29.396  23.347  180.0 
3  1  30  68.959  7.305  7.982  180.0 
3  1  31  70.856  13.004  8.246  180.0 
3  2  0  7528.141  333.390  87.337  180.0 
3  2  1  3167.486  124.542  56.948  180.0 
3  2  2  229.579  9.996  15.195  0.0 
3  2  3  328.801  13.375  18.501  180.0 
3  2  4  7.735  2.629  2.748  180.0 
3  2  5  3114.444  103.133  55.677  0.0 
3  2  6  23.454  2.784  4.989  180.0 
3  2  7  61.058  4.250  7.931  180.0 
3  2  8  305.350  10.176  17.619  0.0 
3  2  9  375.859  12.628  19.261  0.0 
3  2  10  20.431  3.071  4.450  0.0 
3  2  11  200.794  8.266  14.413  0.0 
3  2  13  474.985  23.100  22.324  180.0 
3  2  14  21.638  4.117  4.755  180.0 
3  2  15  266.798  9.343  16.416  0.0 
3  2  16  730.564  23.045  27.842  180.0 
3  2  17  203.231  8.357  14.113  0.0 
3  2  18  751.377  35.117  28.038  0.0 
3  2  19  5.997  3.284  1.335  180.0 
3  2  20  174.898  12.363  13.913  180.0 
3  2  22  15.853  6.151  4.675  0.0 
3  2  23  126.297  7.701  11.334  0.0 
3  2  24  116.301  13.521  11.224  180.0 
3  2  25  5.274  4.149  2.331  180.0 
3  2  26  305.764  16.362  17.253  0.0 
3  2  27  7.645  5.909  2.302  180.0 
3  2  28  40.553  7.501  6.373  0.0 
3  2  29  903.991  43.704  28.208  180.0 
3  2  30  16.974  4.247  4.000  0.0 
3  3  0  2376.489  160.218  48.219  180.0 
3  3  1  237.501  10.622  16.242  0.0 
3  3  2  193.060  9.377  13.806  180.0 
3  3  3  52.829  5.160  7.232  0.0 
3  3  4  4.910  3.091  2.473  180.0 
3  3  5  67.885  6.011  7.993  0.0 
3  3  7  130.778  6.029  11.285  180.0 
3  3  8  564.327  17.479  23.678  180.0 
3  3  10  560.163  17.829  24.352  0.0 
3  3  11  789.755  24.469  28.382  0.0 
3  3  12  2026.833  65.438  44.950  180.0 
3  3  13  3505.421  122.287  59.618  180.0 
3  3  16  3.298  2.367  2.570  0.0 
3  3  18  263.479  12.203  16.424  0.0 
3  3  19  22.502  3.556  4.446  0.0 
3  3  20  220.708  11.988  14.736  180.0 
3  3  21  78.760  7.446  9.019  0.0 
3  3  22  474.427  30.272  22.272  180.0 
3  3  23  91.226  6.691  9.476  180.0 
3  3  24  188.390  11.057  13.750  180.0 
3  3  25  99.797  8.178  10.464  0.0 
3  3  26  641.671  36.105  25.798  0.0 
3  3  27  65.738  10.448  7.203  180.0 
3  3  28  102.037  6.802  9.914  0.0 
3  3  29  234.294  10.491  14.660  180.0 
3  3  30  4.999  3.747  1.863  180.0 
3  4  0  384.363  16.903  19.132  180.0 
3  4  1  109.863  8.432  10.540  180.0 
3  4  2  79.396  6.047  8.677  180.0 
3  4  3  119.526  6.994  11.058  0.0 
3  4  4  134.814  7.387  11.568  0.0 
3  4  5  178.707  8.995  13.222  0.0 
3  4  6  168.151  7.280  13.214  0.0 
3  4  7  209.438  8.735  14.315  180.0 
3  4  8  6.270  2.600  3.475  180.0 
3  4  10  402.481  13.538  19.880  180.0 
3  4  11  456.191  17.132  22.089  180.0 
3  4  12  626.938  20.025  25.037  0.0 
3  4  13  219.985  10.349  14.591  180.0 
3  4  14  924.251  29.683  30.370  180.0 
3  4  15  74.654  6.004  8.392  0.0 
3  4  16  205.560  8.206  14.434  0.0 
3  4  17  340.179  13.079  18.513  0.0 
3  4  18  79.799  5.152  8.471  180.0 
3  4  19  90.162  8.980  9.432  180.0 
3  4  20  276.037  13.751  17.118  180.0 
3  4  21  33.612  4.708  5.582  0.0 
3  4  22  177.858  10.954  12.914  180.0 
3  4  23  46.299  5.495  6.254  0.0 
3  4  24  5.619  4.209  1.340  180.0 
3  4  25  237.124  14.439  15.132  0.0 
3  4  26  132.893  11.454  11.851  0.0 
3  4  27  114.442  18.592  9.950  180.0 
3  5  0  1258.149  50.509  35.320  0.0 
3  5  1  27.765  3.617  5.080  0.0 
3  5  2  1602.992  51.683  40.319  180.0 
3  5  3  500.581  15.035  21.879  0.0 
3  5  4  1596.466  51.069  40.002  0.0 
3  5  5  35.690  3.145  6.128  0.0 
3  5  6  2.515  2.013  2.096  0.0 
3  5  7  577.359  17.341  24.185  180.0 
3  5  8  207.421  8.184  14.409  180.0 
3  5  9  803.741  26.856  28.284  0.0 
3  5  10  398.530  12.496  20.006  0.0 
3  5  11  49.272  5.014  6.935  180.0 
3  5  12  160.700  6.739  12.515  180.0 
3  5  13  1059.272  32.093  31.933  0.0 
3  5  14  696.016  29.628  26.186  180.0 
3  5  15  245.170  15.700  15.945  180.0 
3  5  16  1474.227  47.557  38.543  0.0 
3  5  17  1039.265  41.694  32.880  0.0 
3  5  18  154.524  9.688  12.186  0.0 
3  5  19  6.569  3.265  2.384  0.0 
3  5  20  37.244  5.370  5.729  0.0 
3  5  21  86.970  8.049  9.143  0.0 
3  5  22  934.836  39.959  31.591  180.0 
3  5  23  89.035  7.470  9.065  0.0 
3  5  24  94.417  9.498  9.758  180.0 
3  5  25  92.960  14.933  9.775  180.0 
3  5  26  224.079  17.485  15.074  0.0 
3  5  27  3.429  2.680  1.375  180.0 
3  5  28  303.408  50.222  17.265  180.0 
3  5  29  180.259  9.933  13.571  0.0 
3  6  0  334.100  12.366  18.071  180.0 
3  6  1  94.308  6.711  9.520  180.0 
3  6  2  556.756  19.302  23.576  180.0 
3  6  3  247.280  9.408  16.004  0.0 
3  6  4  197.956  8.192  14.675  0.0 
3  6  5  113.438  5.777  10.841  0.0 
3  6  6  227.200  10.862  14.977  0.0 
3  6  7  3.179  2.244  1.729  0.0 
3  6  8  780.424  23.053  27.839  180.0 
3  6  9  137.645  10.708  11.800  0.0 
3  6  10  766.974  31.486  28.061  0.0 
3  6  11  4.181  3.341  1.781  180.0 
3  6  12  324.287  11.655  17.923  180.0 
3  6  13  592.152  23.995  24.728  180.0 
3  6  14  9.297  2.657  3.591  0.0 
3  6  15  467.644  20.184  21.258  0.0 
3  6  16  131.844  7.159  11.426  0.0 
3  6  17  291.958  11.266  17.294  180.0 
3  6  18  18.618  3.699  5.199  180.0 
3  6  20  336.410  15.305  18.571  180.0 
3  6  21  12.208  4.917  3.344  180.0 
3  6  22  116.893  7.778  10.625  0.0 
3  6  23  17.774  6.785  3.783  0.0 
3  6  24  918.213  37.808  30.976  0.0 
3  6  25  269.085  17.749  16.783  0.0 
3  6  26  135.515  26.093  10.653  0.0 
3  6  27  86.065  6.730  9.006  0.0 
3  6  29  110.460  16.827  10.532  180.0 
3  7  0  199.862  8.802  13.949  0.0 
3  7  1  110.550  6.704  10.513  0.0 
3  7  3  84.003  5.073  9.091  0.0 
3  7  4  3.677  2.538  1.816  0.0 
3  7  5  108.677  6.171  10.188  0.0 
3  7  7  6.495  2.446  2.069  0.0 
3  7  8  61.003  3.571  7.952  180.0 
3  7  9  1284.261  38.020  35.391  180.0 
3  7  10  5.274  3.100  3.215  0.0 
3  7  11  856.284  27.096  29.310  0.0 
3  7  12  118.953  5.845  10.953  180.0 
3  7  13  190.673  10.866  13.749  180.0 
3  7  14  164.664  7.219  12.806  180.0 
3  7  16  334.119  12.634  18.552  0.0 
3  7  17  96.245  8.833  9.991  180.0 
3  7  18  80.827  6.172  8.849  0.0 
3  7  21  40.097  6.275  6.246  180.0 
3  7  22  562.055  26.102  23.420  180.0 
3  7  25  1425.923  87.967  36.725  180.0 
3  7  27  153.156  11.380  12.689  180.0 
3  8  0  179.273  8.300  13.017  180.0 
3  8  2  612.449  20.227  24.732  180.0 
3  8  3  38.806  3.457  6.577  180.0 
3  8  4  387.638  12.905  19.647  0.0 
3  8  5  609.196  19.056  24.907  0.0 
3  8  6  2113.691  68.335  45.748  180.0 
3  8  7  11.294  2.599  3.687  180.0 
3  8  8  221.754  8.999  14.814  180.0 
3  8  9  14.919  2.781  2.911  180.0 
3  8  10  169.269  8.363  13.028  180.0 
3  8  11  16.106  2.945  4.287  180.0 
3  8  12  14.568  3.061  3.878  180.0 
3  8  13  69.506  4.299  7.930  180.0 
3  8  14  64.343  4.785  7.746  0.0 
3  8  15  81.732  6.582  8.991  180.0 
3  8  16  85.755  8.649  9.105  0.0 
3  8  17  800.633  30.823  28.473  0.0 
3  8  18  48.920  4.923  7.013  180.0 
3  8  19  44.009  6.074  6.759  0.0 
3  8  20  1491.332  57.625  38.874  180.0 
3  8  21  440.186  27.391  21.857  0.0 
3  8  23  88.023  11.734  9.864  180.0 
3  8  24  641.277  22.271  25.593  0.0 
3  8  25  134.112  9.655  12.034  0.0 
3  8  26  193.235  12.281  13.809  180.0 
3  9  1  91.463  9.025  9.683  0.0 
3  9  2  69.298  4.395  8.057  180.0 
3  9  3  20.283  2.813  4.322  0.0 
3  9  4  479.601  15.710  21.983  180.0 
3  9  5  621.266  19.791  24.707  0.0 
3  9  6  185.490  7.693  13.662  180.0 
3  9  7  696.801  22.199  26.092  180.0 
3  9  8  448.232  15.084  21.812  0.0 
3  9  9  69.269  4.425  8.543  0.0 
3  9  10  86.492  6.234  9.214  0.0 
3  9  11  238.531  10.988  16.018  0.0 
3  9  12  56.173  7.886  7.451  180.0 
3  9  13  145.275  15.507  11.723  0.0 
3  9  14  43.885  5.069  6.813  0.0 
3  9  15  40.163  4.426  6.690  0.0 
3  9  16  472.259  18.518  21.753  180.0 
3  9  18  149.620  10.282  12.707  180.0 
3  9  19  94.674  11.359  10.037  0.0 
3  9  20  404.094  20.137  19.971  180.0 
3  9  21  227.517  17.350  14.849  0.0 
3  9  23  36.672  9.055  5.429  0.0 
3  9  24  109.851  20.550  10.610  180.0 
3  9  25  152.335  33.411  11.904  180.0 
3  9  26  260.508  29.549  15.789  0.0 
3  10  1  61.008  4.402  8.112  180.0 
3  10  2  21.654  3.606  5.391  0.0 
3  10  3  9.905  4.146  2.797  180.0 
3  10  4  71.202  4.403  8.518  0.0 
3  10  6  601.091  19.924  24.435  0.0 
3  10  8  806.756  36.495  28.939  180.0 
3  10  9  61.528  5.421  8.043  180.0 
3  10  10  8.008  3.415  3.298  0.0 
3  10  11  135.971  9.906  10.533  0.0 
3  10  12  91.249  16.220  9.406  0.0 
3  10  13  117.378  7.692  10.399  180.0 
3  10  14  28.219  4.419  5.828  0.0 
3  10  16  648.735  27.035  26.167  0.0 
3  10  17  27.571  9.925  5.052  0.0 
3  10  18  74.007  8.587  9.094  180.0 
3  10  19  779.628  34.109  28.489  0.0 
3  10  20  51.823  12.330  7.927  180.0 
3  10  21  14.576  8.667  4.112  180.0 
3  10  22  13.933  4.345  4.004  0.0 
3  10  24  19.022  5.773  4.113  0.0 
3  10  25  20.188  6.357  4.554  180.0 
3  11  0  160.905  9.200  13.090  0.0 
3  11  1  301.604  15.895  17.292  180.0 
3  11  2  30.857  4.778  5.940  0.0 
3  11  3  800.150  51.189  28.355  0.0 
3  11  4  435.508  19.695  20.741  180.0 
3  11  5  268.784  11.582  16.602  180.0 
3  11  6  16.988  3.381  2.917  0.0 
3  11  7  838.255  30.535  29.134  180.0 
3  11  8  139.768  11.204  11.385  0.0 
3  11  10  92.810  6.611  9.346  0.0 
3  11  11  7.721  3.650  3.165  0.0 
3  11  12  66.535  8.211  8.517  0.0 
3  11  13  6.593  4.258  2.223  180.0 
3  11  15  72.815  9.067  8.336  180.0 
3  11  17  23.840  6.441  4.320  180.0 
3  11  18  279.088  17.584  16.996  180.0 
3  11  19  42.094  8.800  6.160  180.0 
3  11  21  17.670  4.617  3.846  0.0 
3  11  23  6.811  4.826  2.801  0.0 
3  12  0  28.080  4.363  5.421  180.0 
3  12  1  641.763  24.338  25.538  0.0 
3  12  2  81.523  7.415  8.959  180.0 
3  12  3  4.060  3.048  2.231  180.0 
3  12  4  423.082  16.304  21.110  0.0 
3  12  5  118.720  6.966  11.034  180.0 
3  12  8  7.218  4.450  3.245  180.0 
3  12  9  675.890  24.543  25.443  0.0 
3  12  10  81.051  6.563  8.980  180.0 
3  12  12  5.593  4.125  0.110  0.0 
3  12  13  195.944  12.809  14.016  0.0 
3  12  14  39.689  8.840  6.463  0.0 
3  12  15  134.114  10.908  11.604  180.0 
3  12  16  157.681  14.868  12.068  180.0 
3  12  18  13.086  9.736  4.231  180.0 
3  12  19  4.292  3.439  1.996  0.0 
3  12  20  5.824  4.105  2.347  180.0 
3  12  21  7.488  4.839  2.940  0.0 
3  13  0  13.354  5.070  3.297  0.0 
3  13  1  256.817  13.088  15.617  0.0 
3  13  2  47.348  5.281  6.838  180.0 
3  13  3  83.984  6.691  8.934  0.0 
3  13  4  329.777  14.983  17.507  180.0 
3  13  5  230.551  12.649  15.141  0.0 
3  13  6  212.449  12.796  14.449  180.0 
3  13  7  123.031  9.102  11.332  180.0 
3  13  8  42.413  5.460  6.189  180.0 
3  13  9  76.431  10.116  8.880  0.0 
3  13  10  150.977  13.645  12.090  0.0 
3  13  11  194.229  14.093  13.392  0.0 
3  13  13  30.733  8.002  4.876  180.0 
3  13  16  6.850  3.925  2.947  180.0 
3  13  17  7.238  4.200  3.163  180.0 
3  13  18  56.908  8.423  6.864  180.0 
3  13  19  16.625  5.590  3.810  0.0 
3  14  0  216.499  11.804  14.618  180.0 
3  14  1  354.698  15.453  19.037  0.0 
3  14  2  264.834  13.057  16.377  180.0 
3  14  3  94.928  7.393  9.728  0.0 
3  14  4  271.545  13.897  16.121  0.0 
3  14  5  901.536  35.179  29.568  180.0 
3  14  6  144.716  10.106  11.875  180.0 
3  14  7  24.113  5.545  5.186  0.0 
3  14  8  82.805  9.671  8.467  0.0 
3  14  9  48.490  8.385  6.068  180.0 
3  14  13  343.881  13.919  18.429  180.0 
3  14  14  12.327  4.580  3.432  0.0 
3  14  15  7.289  4.377  2.477  0.0 
3  14  16  173.574  11.642  13.518  180.0 
3  15  1  170.123  11.877  12.871  180.0 
3  15  2  361.541  18.160  18.757  0.0 
3  15  3  89.402  8.730  9.069  0.0 
3  15  4  26.210  6.765  5.123  180.0 
3  15  5  191.958  14.673  13.782  180.0 
3  15  6  295.881  18.543  16.946  180.0 
3  15  7  7.520  5.734  3.363  180.0 
3  15  8  417.670  27.176  20.075  0.0 
3  15  9  36.444  7.328  6.245  0.0 
3  15  11  10.218  3.743  3.272  0.0 
3  15  12  49.266  8.281  7.303  0.0 
3  15  13  105.835  10.130  10.256  0.0 
3  15  14  20.357  5.886  5.024  180.0 
3  15  15  68.025  10.165  8.120  180.0 
3  16  0  84.961  6.390  9.102  180.0 
3  16  1  224.840  9.365  15.551  0.0 
3  16  2  179.418  9.061  12.817  0.0 
3  16  3  67.713  7.263  7.779  0.0 
3  16  4  12.326  5.754  4.089  180.0 
3  16  5  10.598  5.702  3.151  180.0 
3  16  6  107.294  12.616  9.709  0.0 
3  16  8  95.673  12.264  9.639  180.0 
3  16  9  559.065  87.688  23.456  0.0 
3  16  10  55.785  7.638  6.659  0.0 
3  16  11  4.955  3.760  2.692  180.0 
3  17  2  444.631  21.132  20.186  0.0 
3  17  3  36.476  7.353  5.485  180.0 
3  17  4  26.049  4.977  5.261  180.0 
3  17  5  8.430  4.560  3.509  180.0 
4  0  2  11090.438  636.399  104.097  0.0 
4  0  6  927.106  47.022  30.410  0.0 
4  0  8  3965.332  152.110  63.444  0.0 
4  0  10  1129.197  99.763  33.034  180.0 
4  0  12  1502.833  61.781  39.393  180.0 
4  0  14  3848.463  189.782  62.861  180.0 
4  0  16  1762.412  78.859  43.552  180.0 
4  0  18  19.791  5.294  3.906  180.0 
4  0  20  18.185  6.276  4.679  180.0 
4  0  22  76.579  7.503  8.877  180.0 
4  0  28  124.710  9.732  11.361  0.0 
4  0  30  129.462  12.344  11.386  180.0 
4  1  0  300.066  14.339  17.323  180.0 
4  1  1  48.445  8.457  7.280  0.0 
4  1  2  141.989  8.232  11.886  180.0 
4  1  3  2746.747  114.387  52.382  180.0 
4  1  4  1662.063  55.283  40.714  0.0 
4  1  5  98.103  6.571  9.835  180.0 
4  1  7  748.141  22.682  26.816  0.0 
4  1  8  1028.109  31.058  32.019  0.0 
4  1  9  437.112  14.409  20.975  180.0 
4  1  10  437.050  17.273  20.745  180.0 
4  1  11  274.978  10.763  16.937  180.0 
4  1  12  4.329  2.947  2.217  180.0 
4  1  13  364.752  13.562  19.527  0.0 
4  1  14  203.816  10.385  14.054  0.0 
4  1  15  2196.847  78.711  47.073  0.0 
4  1  16  470.241  28.226  22.540  180.0 
4  1  17  245.098  12.790  15.686  0.0 
4  1  18  4.871  3.486  2.839  0.0 
4  1  19  19.192  3.934  4.404  180.0 
4  1  20  6.908  3.888  3.495  180.0 
4  1  21  51.950  13.741  7.448  180.0 
4  1  22  5.314  3.519  1.984  0.0 
4  1  23  121.797  7.489  10.625  180.0 
4  1  24  35.986  7.411  5.865  180.0 
4  1  26  19.142  6.886  3.243  0.0 
4  1  27  26.383  3.286  5.071  180.0 
4  1  29  20.036  4.049  4.405  0.0 
4  1  30  84.877  8.003  9.018  180.0 
4  2  0  3929.482  157.833  62.959  0.0 
4  2  1  695.571  24.957  26.218  0.0 
4  2  2  1635.696  63.654  41.438  0.0 
4  2  3  8.911  4.061  3.061  180.0 
4  2  4  138.570  7.438  11.956  180.0 
4  2  5  140.508  7.161  11.579  0.0 
4  2  6  117.510  6.712  10.730  0.0 
4  2  7  3745.392  124.614  61.313  180.0 
4  2  8  1473.349  43.928  38.450  0.0 
4  2  9  891.292  32.029  29.626  180.0 
4  2  10  179.039  7.701  13.145  0.0 
4  2  11  27.505  3.116  5.150  180.0 
4  2  12  140.477  8.924  12.498  180.0 
4  2  13  75.159  4.362  8.549  0.0 
4  2  14  358.624  17.667  19.429  180.0 
4  2  15  150.146  8.545  12.645  0.0 
4  2  16  35.366  4.428  6.121  0.0 
4  2  17  838.858  37.536  29.439  180.0 
4  2  18  215.359  11.493  14.930  0.0 
4  2  19  332.467  27.335  18.434  0.0 
4  2  20  301.901  15.940  16.711  0.0 
4  2  21  155.670  19.667  12.800  0.0 
4  2  22  37.114  6.208  5.862  180.0 
4  2  23  9.826  5.065  2.899  0.0 
4  2  24  10.277  6.562  3.940  180.0 
4  2  26  96.595  9.966  9.198  0.0 
4  2  27  355.723  11.693  18.359  0.0 
4  2  29  322.414  26.247  17.199  0.0 
4  2  30  129.134  19.974  11.283  180.0 
4  3  0  751.723  24.677  27.824  180.0 
4  3  1  16.011  3.309  4.128  0.0 
4  3  2  574.508  25.686  24.055  0.0 
4  3  3  882.955  35.469  29.640  0.0 
4  3  4  25.463  3.125  5.191  0.0 
4  3  5  1119.064  34.356  32.854  180.0 
4  3  6  3944.101  134.052  61.831  0.0 
4  3  7  5615.250  187.344  73.848  0.0 
4  3  8  51.593  3.664  7.052  180.0 
4  3  9  113.094  5.501  10.606  0.0 
4  3  10  12.676  2.558  3.080  180.0 
4  3  11  505.480  15.960  22.584  180.0 
4  3  12  2.657  2.164  2.066  0.0 
4  3  13  123.090  5.859  11.007  0.0 
4  3  14  381.980  13.010  19.624  0.0 
4  3  15  57.815  3.889  8.198  180.0 
4  3  17  190.373  9.437  13.754  0.0 
4  3  18  375.280  16.830  19.930  180.0 
4  3  20  162.967  16.972  12.662  0.0 
4  3  22  92.468  6.304  9.912  180.0 
4  3  23  352.633  18.782  18.129  0.0 
4  3  24  98.517  12.884  10.227  180.0 
4  3  25  33.420  6.944  6.171  180.0 
4  3  27  124.022  16.862  10.568  0.0 
4  3  28  114.700  7.380  10.334  0.0 
4  3  29  129.514  11.613  10.618  180.0 
4  3  30  38.925  10.291  6.333  180.0 
4  4  0  796.909  37.459  28.199  0.0 
4  4  2  29.126  4.451  4.743  0.0 
4  4  3  4198.996  150.296  65.252  0.0 
4  4  4  497.911  16.897  22.170  180.0 
4  4  6  1135.939  37.505  33.500  180.0 
4  4  7  3.921  2.294  1.643  180.0 
4  4  8  66.143  5.760  8.050  180.0 
4  4  9  1404.938  52.921  37.300  180.0 
4  4  10  7.955  2.574  3.381  180.0 
4  4  11  94.991  5.392  9.456  180.0 
4  4  12  166.382  7.052  12.745  180.0 
4  4  13  1435.422  44.712  38.430  0.0 
4  4  14  246.614  9.118  15.932  180.0 
4  4  15  82.040  8.699  9.253  180.0 
4  4  16  248.167  13.148  15.943  180.0 
4  4  17  801.803  27.710  28.604  180.0 
4  4  18  280.307  11.971  17.121  0.0 
4  4  19  200.939  10.353  13.776  0.0 
4  4  20  85.771  6.946  9.655  180.0 
4  4  21  596.210  47.720  24.284  0.0 
4  4  23  525.995  21.593  22.333  180.0 
4  4  24  235.251  14.674  15.516  180.0 
4  4  25  365.909  21.333  18.753  180.0 
4  4  26  173.302  14.769  12.504  0.0 
4  4  27  219.041  11.992  14.192  0.0 
4  4  28  153.164  11.404  12.907  180.0 
4  4  29  15.574  6.091  4.593  180.0 
4  5  0  121.133  8.580  10.838  180.0 
4  5  1  901.939  29.140  30.251  0.0 
4  5  2  504.915  22.146  22.400  0.0 
4  5  3  181.010  8.401  13.460  180.0 
4  5  4  870.586  28.124  29.586  0.0 
4  5  5  89.015  6.132  9.208  180.0 
4  5  6  62.243  4.173  8.105  0.0 
4  5  7  807.444  32.185  28.188  180.0 
4  5  8  246.506  10.066  15.221  180.0 
4  5  9  742.034  22.034  27.248  0.0 
4  5  10  498.900  15.357  22.652  180.0 
4  5  11  30.463  2.902  5.238  180.0 
4  5  12  141.778  6.385  11.932  180.0 
4  5  13  37.989  3.135  6.231  180.0 
4  5  14  297.887  10.324  17.275  0.0 
4  5  16  38.956  7.215  6.229  0.0 
4  5  17  258.485  10.106  16.137  0.0 
4  5  18  25.548  7.478  5.780  180.0 
4  5  19  26.247  7.093  4.650  0.0 
4  5  20  161.375  15.737  12.722  0.0 
4  5  21  5.013  3.554  1.984  180.0 
4  5  23  178.250  11.226  13.533  180.0 
4  5  24  610.006  32.225  24.868  180.0 
4  5  25  6.699  5.236  2.451  0.0 
4  5  27  344.540  15.409  17.966  0.0 
4  5  28  30.098  9.816  5.216  180.0 
4  5  29  609.519  35.354  24.849  180.0 
4  6  0  405.746  14.411  20.136  0.0 
4  6  1  1003.341  31.600  32.441  0.0 
4  6  2  2910.132  101.699  54.246  0.0 
4  6  3  2252.582  70.794  47.538  180.0 
4  6  4  4.079  2.280  1.882  180.0 
4  6  5  4.348  2.378  2.690  0.0 
4  6  6  80.710  4.430  9.623  180.0 
4  6  7  119.324  5.741  10.707  180.0 
4  6  8  27.080  2.991  5.363  0.0 
4  6  9  1611.698  51.522  40.416  180.0 
4  6  10  39.041  2.868  6.556  0.0 
4  6  11  567.698  19.677  24.021  0.0 
4  6  12  10.779  2.393  3.648  180.0 
4  6  13  731.640  23.843  27.262  0.0 
4  6  14  129.653  9.423  10.796  180.0 
4  6  15  7.554  3.035  2.378  0.0 
4  6  16  95.026  6.385  9.709  180.0 
4  6  17  141.717  10.619  11.655  180.0 
4  6  18  34.490  6.427  5.791  180.0 
4  6  19  5.567  3.840  2.592  180.0 
4  6  20  35.439  5.305  6.160  0.0 
4  6  21  1371.969  61.334  37.036  0.0 
4  6  22  39.513  5.727  5.971  180.0 
4  6  23  1163.991  72.010  34.327  180.0 
4  6  24  22.785  6.563  4.178  0.0 
4  6  27  251.285  10.751  15.982  0.0 
4  6  28  397.287  26.273  19.343  0.0 
4  7  0  10.483  3.638  3.242  180.0 
4  7  1  519.236  18.618  22.759  180.0 
4  7  2  28.447  3.255  5.521  180.0 
4  7  3  381.640  15.811  19.254  180.0 
4  7  4  543.853  18.031  23.434  0.0 
4  7  5  917.660  28.047  30.804  180.0 
4  7  6  28.826  2.752  5.371  180.0 
4  7  7  515.513  19.180  22.884  180.0 
4  7  8  190.211  9.560  13.945  0.0 
4  7  9  332.951  12.996  18.102  0.0 
4  7  10  749.286  22.716  27.004  180.0 
4  7  11  1905.941  60.873  43.644  0.0 
4  7  12  369.579  14.323  19.722  0.0 
4  7  13  36.560  3.346  6.056  180.0 
4  7  14  4.776  2.849  2.755  0.0 
4  7  15  78.093  8.131  8.717  0.0 
4  7  17  121.632  11.214  10.537  0.0 
4  7  18  32.031  6.690  5.324  180.0 
4  7  19  285.438  17.369  16.461  0.0 
4  7  20  133.572  8.571  11.196  0.0 
4  7  21  232.291  12.503  15.029  180.0 
4  7  23  493.136  30.634  21.927  180.0 
4  7  24  129.810  10.674  11.422  180.0 
4  7  25  791.109  51.031  27.784  0.0 
4  7  27  5.138  3.531  2.783  0.0 
4  8  0  1345.413  43.732  36.562  0.0 
4  8  1  24.542  3.318  5.144  0.0 
4  8  2  688.634  26.505  26.849  0.0 
4  8  3  136.497  6.274  12.078  0.0 
4  8  4  48.833  3.488  6.892  0.0 
4  8  5  33.979  4.070  5.756  180.0 
4  8  6  736.651  22.817  26.877  180.0 
4  8  7  256.620  12.374  16.444  180.0 
4  8  8  53.347  5.378  7.328  180.0 
4  8  9  137.495  7.662  11.481  180.0 
4  8  10  76.426  4.936  8.597  0.0 
4  8  11  217.882  15.788  15.189  180.0 
4  8  12  8.907  2.676  3.351  180.0 
4  8  17  64.648  5.916  7.857  180.0 
4  8  18  378.986  16.408  19.454  180.0 
4  8  19  353.483  23.468  18.414  0.0 
4  8  20  19.444  8.532  4.351  0.0 
4  8  22  85.099  11.657  9.238  180.0 
4  8  23  4.641  2.684  2.599  0.0 
4  8  24  235.881  9.370  15.243  180.0 
4  8  25  102.337  15.744  10.048  180.0 
4  8  26  278.087  11.977  16.775  0.0 
4  9  0  755.286  25.467  27.499  0.0 
4  9  2  68.225  5.817  8.154  180.0 
4  9  3  4.946  2.499  2.064  180.0 
4  9  4  724.081  22.750  27.108  180.0 
4  9  5  120.606  6.113  10.911  180.0 
4  9  6  2626.059  89.627  51.666  0.0 
4  9  7  13.155  2.864  3.173  180.0 
4  9  8  144.511  8.274  11.334  180.0 
4  9  9  524.868  17.583  22.895  0.0 
4  9  10  1745.102  65.117  42.429  0.0 
4  9  11  460.545  29.839  21.307  0.0 
4  9  12  593.399  22.930  24.950  0.0 
4  9  13  80.112  7.467  9.045  180.0 
4  9  14  74.470  5.497  8.887  0.0 
4  9  15  12.874  4.510  3.161  180.0 
4  9  16  591.998  22.538  24.125  180.0 
4  9  17  10.303  5.891  0.820  0.0 
4  9  18  546.904  25.406  23.162  180.0 
4  9  19  236.641  16.221  14.732  0.0 
4  9  20  112.169  11.482  10.346  180.0 
4  9  21  75.980  10.548  8.557  180.0 
4  9  22  50.661  12.214  7.852  180.0 
4  9  23  14.853  4.465  4.427  180.0 
4  9  24  67.004  8.471  8.601  180.0 
4  9  25  154.767  11.745  12.551  0.0 
4  10  0  30.795  8.060  5.741  0.0 
4  10  1  17.643  4.944  4.240  180.0 
4  10  2  26.733  3.783  5.332  0.0 
4  10  3  64.005  4.558  8.269  180.0 
4  10  4  74.542  6.891  8.699  180.0 
4  10  5  32.952  5.028  5.766  180.0 
4  10  6  277.846  10.681  16.785  180.0 
4  10  7  57.647  5.836  7.550  180.0 
4  10  8  63.556  4.587  7.651  180.0 
4  10  9  14.681  4.954  3.702  180.0 
4  10  10  196.959  15.040  13.975  0.0 
4  10  11  402.320  14.972  19.974  180.0 
4  10  12  11.908  3.731  3.909  0.0 
4  10  13  338.825  17.907  18.804  180.0 
4  10  15  32.438  5.198  5.879  180.0 
4  10  16  136.144  9.438  12.192  180.0 
4  10  17  489.221  22.420  22.497  0.0 
4  10  18  52.130  9.824  7.223  180.0 
4  10  19  96.342  11.337  9.732  0.0 
4  10  20  24.640  8.927  4.511  0.0 
4  10  21  21.058  14.784  4.589  0.0 
4  10  22  87.181  8.190  9.731  180.0 
4  10  23  449.917  191.019  23.629  0.0 
4  11  0  119.583  11.672  11.096  0.0 
4  11  1  111.233  10.812  10.424  0.0 
4  11  2  121.570  6.599  11.021  180.0 
4  11  4  72.459  4.971  8.307  0.0 
4  11  5  148.031  7.832  12.098  180.0 
4  11  6  7.512  3.363  2.576  180.0 
4  11  8  117.533  6.312  11.083  0.0 
4  11  9  113.631  6.332  10.751  0.0 
4  11  10  10.523  4.145  1.984  0.0 
4  11  11  717.922  26.364  26.305  180.0 
4  11  12  184.541  10.686  13.582  0.0 
4  11  14  64.434  6.938  7.702  180.0 
4  11  15  144.538  10.783  11.223  180.0 
4  11  16  186.898  13.331  13.474  180.0 
4  11  19  61.190  13.610  8.234  180.0 
4  11  20  12.498  4.220  3.644  0.0 
4  11  21  59.243  8.094  7.990  0.0 
4  11  23  106.973  33.541  9.433  180.0 
4  12  0  410.849  17.263  20.502  0.0 
4  12  1  142.953  8.664  12.221  0.0 
4  12  2  87.618  5.471  9.682  180.0 
4  12  3  1795.701  60.610  42.896  180.0 
4  12  4  40.964  6.629  6.668  0.0 
4  12  5  8.472  3.521  3.571  0.0 
4  12  6  218.295  10.186  14.304  180.0 
4  12  7  210.563  11.316  14.798  0.0 
4  12  8  9.089  3.924  3.927  0.0 
4  12  9  35.906  5.621  6.045  180.0 
4  12  10  54.941  5.773  7.598  0.0 
4  12  11  163.391  14.160  12.421  0.0 
4  12  12  6.760  4.704  2.840  0.0 
4  12  13  740.941  39.126  27.451  180.0 
4  12  14  38.450  7.063  6.459  0.0 
4  12  15  9.667  6.095  3.715  0.0 
4  12  17  121.646  14.400  11.171  0.0 
4  12  18  136.736  8.865  12.025  0.0 
4  12  19  70.158  8.016  8.622  180.0 
4  12  20  95.744  9.518  10.122  0.0 
4  12  21  57.763  9.402  7.573  180.0 
4  13  0  64.330  6.292  7.904  0.0 
4  13  1  150.365  8.804  11.950  0.0 
4  13  2  46.414  5.546  7.175  0.0 
4  13  3  5.575  3.640  2.428  180.0 
4  13  5  47.333  5.189  6.362  0.0 
4  13  7  157.955  10.559  12.663  0.0 
4  13  10  98.539  8.597  9.527  0.0 
4  13  11  81.261  8.756  8.794  180.0 
4  13  12  40.595  7.525  5.790  0.0 
4  13  13  16.185  7.999  3.596  0.0 
4  13  14  212.306  25.762  14.172  180.0 
4  13  15  809.727  48.671  28.890  0.0 
4  13  16  4.988  3.647  2.370  0.0 
4  13  17  118.020  9.258  10.570  180.0 
4  13  18  36.425  8.204  6.192  0.0 
4  13  19  62.776  9.452  7.753  0.0 
4  14  1  283.306  16.213  16.977  180.0 
4  14  2  215.886  13.818  14.836  0.0 
4  14  4  227.700  14.150  15.345  180.0 
4  14  5  130.938  11.089  11.118  180.0 
4  14  7  84.904  9.477  8.838  0.0 
4  14  8  50.354  8.340  6.498  0.0 
4  14  10  10.787  7.265  3.463  180.0 
4  14  11  265.244  36.254  16.407  180.0 
4  14  12  137.769  16.475  12.184  180.0 
4  14  15  21.129  5.260  4.499  180.0 
4  14  16  67.139  9.215  7.817  180.0 
4  14  17  504.465  22.686  22.824  0.0 
4  15  0  60.458  7.412  7.621  0.0 
4  15  2  149.076  11.205  11.934  180.0 
4  15  3  195.082  18.060  14.050  180.0 
4  15  4  100.721  10.055  9.607  180.0 
4  15  5  33.334  7.386  5.961  0.0 
4  15  7  37.035  20.709  7.246  180.0 
4  15  8  95.126  25.037  9.076  0.0 
4  15  9  194.077  10.547  14.083  180.0 
4  15  10  372.928  15.672  19.268  0.0 
4  15  11  583.579  22.620  24.162  180.0 
4  15  12  98.164  9.562  9.575  0.0 
4  15  13  43.017  8.961  6.282  0.0 
4  15  14  16.784  5.996  4.797  180.0 
4  16  1  4.176  3.070  2.343  180.0 
4  16  2  22.158  3.881  4.849  180.0 
4  16  3  219.471  30.080  14.594  180.0 
4  16  4  31.596  7.409  5.809  180.0 
4  16  5  33.286  5.199  6.313  180.0 
4  16  6  16.037  4.197  4.017  0.0 
4  16  7  252.433  13.684  16.016  180.0 
4  16  8  361.951  17.096  19.345  0.0 
4  16  9  18.198  5.785  4.341  180.0 
4  16  10  53.850  9.635  7.354  0.0 
4  17  0  15.640  4.641  4.408  180.0 
4  17  1  8.703  4.452  3.290  180.0 
4  17  3  254.137  13.226  15.417  0.0 
5  0  0  268.029  14.364  15.761  180.0 
5  0  6  1693.142  69.522  40.405  0.0 
5  0  8  309.702  12.126  17.592  0.0 
5  0  10  325.525  18.983  18.020  180.0 
5  0  12  327.337  15.090  18.370  0.0 
5  0  14  844.334  73.302  30.215  180.0 
5  0  16  104.411  13.535  10.449  0.0 
5  0  18  197.995  13.262  14.765  0.0 
5  0  20  9.797  6.869  3.154  180.0 
5  0  22  6.722  5.024  2.768  180.0 
5  0  24  45.300  9.370  6.598  0.0 
5  0  28  701.241  27.326  26.906  180.0 
5  1  3  3104.875  155.818  53.734  0.0 
5  1  5  300.453  15.613  18.110  0.0 
5  1  6  1523.421  56.366  38.313  0.0 
5  1  7  1025.884  36.303  32.347  180.0 
5  1  8  886.083  34.228  28.872  180.0 
5  1  9  1764.841  54.478  42.047  180.0 
5  1  10  71.955  5.595  8.240  0.0 
5  1  11  2051.343  73.867  45.447  0.0 
5  1  12  698.551  24.187  26.972  180.0 
5  1  13  42.846  15.306  5.861  180.0 
5  1  14  4.091  2.928  2.578  180.0 
5  1  15  2394.501  94.823  50.054  180.0 
5  1  16  6.054  4.004  2.426  180.0 
5  1  17  637.460  33.398  25.532  0.0 
5  1  18  87.096  6.790  9.560  180.0 
5  1  19  577.757  24.740  24.711  0.0 
5  1  20  130.457  10.261  10.827  0.0 
5  1  24  21.046  6.112  4.894  180.0 
5  1  26  81.030  10.530  7.949  180.0 
5  1  27  25.788  3.482  5.450  0.0 
5  1  28  775.863  24.555  27.118  180.0 
5  1  29  529.010  18.730  22.376  0.0 
5  2  0  2176.318  76.545  46.601  0.0 
5  2  1  14058.032  371.481  117.449  0.0 
5  2  2  281.319  12.731  16.531  0.0 
5  2  3  880.183  32.659  29.432  0.0 
5  2  4  266.614  12.978  16.306  0.0 
5  2  5  3809.248  186.181  59.994  180.0 
5  2  6  1104.897  34.250  32.661  0.0 
5  2  8  746.708  21.899  26.821  180.0 
5  2  9  364.913  11.831  19.284  180.0 
5  2  10  135.913  6.961  11.530  180.0 
5  2  12  54.626  7.069  7.380  0.0 
5  2  13  130.587  8.011  11.845  180.0 
5  2  14  327.879  13.146  18.067  180.0 
5  2  15  911.695  32.937  29.806  0.0 
5  2  16  144.207  10.569  11.570  0.0 
5  2  17  72.906  22.082  8.233  0.0 
5  2  18  540.748  31.006  23.555  0.0 
5  2  19  55.625  6.240  7.452  180.0 
5  2  20  290.028  19.776  17.833  180.0 
5  2  21  608.262  42.726  24.780  180.0 
5  2  22  19.677  5.969  4.976  180.0 
5  2  23  88.350  7.769  9.010  180.0 
5  2  24  24.504  6.135  6.012  0.0 
5  2  25  77.115  8.579  9.166  180.0 
5  2  26  155.456  13.213  12.151  180.0 
5  2  28  51.108  6.290  6.988  180.0 
5  2  29  253.553  11.511  15.830  0.0 
5  3  0  348.764  12.090  18.861  0.0 
5  3  1  1264.942  43.843  35.068  180.0 
5  3  2  97.673  7.306  9.666  180.0 
5  3  3  47.459  6.413  6.994  180.0 
5  3  4  353.467  16.250  19.141  180.0 
5  3  5  104.745  6.620  10.279  0.0 
5  3  6  34.983  3.862  5.875  0.0 
5  3  7  1241.581  39.708  35.237  180.0 
5  3  8  364.449  13.129  18.440  0.0 
5  3  9  17.976  2.870  4.258  0.0 
5  3  10  400.089  15.463  20.054  180.0 
5  3  11  122.777  6.794  10.910  0.0 
5  3  12  126.038  6.729  10.984  0.0 
5  3  13  216.665  8.961  14.631  0.0 
5  3  14  445.932  22.203  21.615  0.0 
5  3  15  722.467  26.238  27.102  180.0 
5  3  16  367.151  16.837  18.847  0.0 
5  3  17  4.147  3.265  3.280  180.0 
5  3  18  14.425  5.706  3.798  180.0 
5  3  19  101.224  36.641  10.962  0.0 
5  3  20  334.375  15.808  17.797  0.0 
5  3  21  187.868  10.043  13.342  180.0 
5  3  22  74.036  6.603  8.405  0.0 
5  3  23  140.958  12.820  11.716  180.0 
5  3  24  338.500  31.531  19.170  0.0 
5  3  25  45.233  7.484  7.160  180.0 
5  3  26  141.294  14.497  12.325  180.0 
5  3  27  54.779  5.710  6.822  0.0 
5  3  29  327.524  15.481  17.319  0.0 
5  4  0  16.591  3.259  4.042  180.0 
5  4  1  1423.075  46.061  37.503  0.0 
5  4  2  427.399  15.082  19.920  180.0 
5  4  3  458.686  19.061  21.184  180.0 
5  4  4  2.951  2.337  1.372  0.0 
5  4  5  1185.476  35.319  34.872  180.0 
5  4  6  249.887  9.214  16.057  180.0 
5  4  7  373.849  14.939  18.598  180.0 
5  4  8  580.907  16.952  24.422  180.0 
5  4  9  70.101  4.050  8.449  0.0 
5  4  10  3.014  2.083  2.006  0.0 
5  4  11  15.874  2.899  4.355  180.0 
5  4  12  36.799  5.572  6.218  180.0 
5  4  13  121.990  12.076  10.848  180.0 
5  4  14  177.211  8.354  12.932  0.0 
5  4  15  98.721  6.061  9.881  0.0 
5  4  16  31.918  15.373  6.039  180.0 
5  4  17  241.989  13.181  16.673  0.0 
5  4  18  378.907  25.981  19.701  0.0 
5  4  19  369.621  23.886  19.554  180.0 
5  4  20  504.937  23.148  22.475  180.0 
5  4  22  20.860  5.012  4.898  180.0 
5  4  23  34.139  6.100  5.469  180.0 
5  4  24  119.000  9.767  10.684  0.0 
5  4  25  163.236  13.049  12.605  0.0 
5  4  26  129.345  15.304  10.749  180.0 
5  4  27  20.195  5.391  4.993  0.0 
5  4  28  96.316  10.665  10.394  0.0 
5  4  29  41.141  14.487  6.622  180.0 
5  5  0  73.716  5.796  8.552  0.0 
5  5  1  826.422  30.104  28.495  0.0 
5  5  2  1706.707  55.298  41.238  0.0 
5  5  3  1224.482  50.310  34.590  180.0 
5  5  4  913.718  29.100  30.435  180.0 
5  5  6  145.751  11.771  12.059  0.0 
5  5  7  192.931  8.596  13.675  0.0 
5  5  8  101.645  5.140  10.341  0.0 
5  5  9  12.294  2.447  3.560  0.0 
5  5  10  294.145  13.751  17.126  180.0 
5  5  11  670.903  25.374  25.944  0.0 
5  5  12  3.150  2.044  1.518  180.0 
5  5  13  18.736  3.360  3.860  0.0 
5  5  14  169.529  9.846  13.570  0.0 
5  5  15  359.619  17.243  19.392  0.0 
5  5  16  18.515  5.865  3.762  180.0 
5  5  17  25.221  5.073  5.295  180.0 
5  5  18  463.669  20.449  22.818  180.0 
5  5  19  19.912  5.295  4.145  0.0 
5  5  20  762.884  31.647  28.191  180.0 
5  5  21  20.658  9.014  5.164  180.0 
5  5  22  491.290  27.127  23.535  0.0 
5  5  23  109.627  11.791  9.898  0.0 
5  5  24  75.087  8.773  9.345  180.0 
5  5  25  95.332  10.454  10.287  180.0 
5  5  27  11.723  3.715  4.045  0.0 
5  5  28  180.888  9.821  13.443  0.0 
5  6  0  22.289  3.714  4.419  0.0 
5  6  1  37.223  3.920  6.146  0.0 
5  6  2  44.122  5.149  7.006  180.0 
5  6  3  80.236  5.305  8.978  180.0 
5  6  4  500.269  17.077  22.442  0.0 
5  6  5  750.038  24.680  27.645  180.0 
5  6  6  288.919  11.181  17.385  0.0 
5  6  8  506.662  19.146  22.374  0.0 
5  6  9  223.981  8.562  15.052  0.0 
5  6  10  32.004  2.825  5.741  180.0 
5  6  12  57.468  4.571  7.274  0.0 
5  6  13  423.600  22.559  20.280  0.0 
5  6  16  26.330  8.039  5.466  0.0 
5  6  17  24.851  5.921  3.994  0.0 
5  6  18  71.056  5.911  8.597  180.0 
5  6  19  134.349  8.613  11.744  180.0 
5  6  20  77.797  6.114  9.025  0.0 
5  6  21  429.193  17.898  20.300  180.0 
5  6  23  62.879  10.948  6.843  0.0 
5  6  24  31.026  7.844  5.093  180.0 
5  6  27  17.331  4.097  4.375  0.0 
5  7  0  200.888  12.323  14.355  0.0 
5  7  1  1281.280  39.195  35.804  180.0 
5  7  2  38.879  3.937  5.863  180.0 
5  7  3  1040.146  31.453  32.620  180.0 
5  7  4  662.016  20.174  25.965  0.0 
5  7  5  2237.321  71.013  46.760  180.0 
5  7  6  341.330  13.375  18.175  0.0 
5  7  8  341.829  10.995  19.013  0.0 
5  7  9  477.280  14.820  22.096  0.0 
5  7  10  9.903  2.543  2.757  180.0 
5  7  11  534.318  16.844  23.366  180.0 
5  7  13  14.726  2.993  3.344  180.0 
5  7  14  5.864  3.670  1.382  180.0 
5  7  15  114.974  6.775  10.388  180.0 
5  7  16  63.128  8.144  7.377  0.0 
5  7  17  132.545  8.184  11.191  180.0 
5  7  18  264.507  21.518  15.945  180.0 
5  7  19  1131.150  39.221  33.587  180.0 
5  7  21  184.475  12.388  13.357  0.0 
5  7  22  915.908  37.600  29.559  0.0 
5  7  23  501.125  47.197  22.712  0.0 
5  7  24  16.450  10.416  4.882  180.0 
5  7  25  540.830  17.542  23.394  0.0 
5  7  26  141.751  15.567  11.736  0.0 
5  7  27  42.504  7.036  6.479  180.0 
5  8  0  216.329  10.056  14.464  0.0 
5  8  1  84.287  8.631  8.915  0.0 
5  8  3  241.288  11.095  15.154  180.0 
5  8  4  70.435  4.924  8.326  180.0 
5  8  5  8.835  3.645  2.217  0.0 
5  8  6  1044.887  32.341  31.954  0.0 
5  8  7  11.122  2.669  2.719  180.0 
5  8  8  44.000  4.365  7.066  180.0 
5  8  9  670.381  25.962  25.944  180.0 
5  8  10  186.838  8.419  13.711  180.0 
5  8  11  25.983  3.461  5.002  180.0 
5  8  12  354.805  19.018  18.995  180.0 
5  8  13  74.175  13.579  8.955  180.0 
5  8  15  77.577  6.842  8.378  0.0 
5  8  16  45.862  7.745  7.180  0.0 
5  8  17  12.812  5.021  4.326  180.0 
5  8  18  133.725  8.211  11.812  180.0 
5  8  19  370.830  16.691  18.890  180.0 
5  8  20  206.876  16.879  14.004  0.0 
5  8  21  107.829  9.598  10.291  0.0 
5  8  22  31.264  7.232  5.678  0.0 
5  8  23  26.665  7.990  4.829  180.0 
5  8  24  179.194  9.521  12.788  180.0 
5  8  25  442.565  15.785  20.482  180.0 
5  9  0  720.975  32.782  26.623  180.0 
5  9  1  41.359  4.664  7.069  180.0 
5  9  2  113.452  6.828  10.622  180.0 
5  9  3  18.163  2.795  4.389  180.0 
5  9  5  249.102  9.440  16.487  180.0 
5  9  6  142.798  11.091  12.483  0.0 
5  9  7  859.477  27.671  29.593  0.0 
5  9  8  382.195  16.833  19.874  180.0 
5  9  9  203.086  9.417  14.476  0.0 
5  9  10  39.804  5.024  5.998  0.0 
5  9  13  89.879  6.588  8.998  180.0 
5  9  14  100.419  6.570  9.759  0.0 
5  9  15  469.931  18.957  21.795  0.0 
5  9  16  45.528  6.420  7.298  0.0 
5  9  17  37.105  5.385  6.182  180.0 
5  9  19  213.024  16.675  14.373  180.0 
5  9  20  362.405  22.774  18.928  0.0 
5  9  21  71.192  8.732  8.726  0.0 
5  9  22  25.540  3.528  5.149  180.0 
5  9  23  285.084  28.536  16.482  0.0 
5  9  24  300.078  17.736  17.007  0.0 
5  9  25  97.227  8.232  9.880  0.0 
5  10  1  94.302  5.242  10.168  180.0 
5  10  2  215.901  8.919  14.627  180.0 
5  10  4  40.987  3.660  6.883  0.0 
5  10  5  668.578  23.929  25.827  0.0 
5  10  6  244.516  12.951  15.382  180.0 
5  10  7  44.956  4.053  6.441  0.0 
5  10  8  814.892  27.806  28.432  0.0 
5  10  9  532.279  19.234  23.691  180.0 
5  10  10  9.149  3.413  3.116  180.0 
5  10  11  22.985  3.861  4.780  180.0 
5  10  12  16.333  4.968  4.126  180.0 
5  10  14  321.178  24.170  17.689  0.0 
5  10  15  135.752  10.174  11.959  0.0 
5  10  16  35.814  7.170  5.834  0.0 
5  10  17  120.674  11.058  11.484  180.0 
5  10  18  51.008  9.370  7.079  180.0 
5  10  19  43.312  9.166  6.204  180.0 
5  10  20  58.775  12.674  7.458  180.0 
5  10  21  747.805  26.045  27.461  0.0 
5  10  23  22.956  5.550  4.981  180.0 
5  11  1  718.845  24.572  27.326  0.0 
5  11  3  1784.799  62.717  42.888  180.0 
5  11  4  399.326  15.255  20.358  0.0 
5  11  5  256.415  11.237  15.744  0.0 
5  11  6  270.866  16.570  16.193  0.0 
5  11  7  175.084  14.062  12.684  180.0 
5  11  8  162.270  9.512  12.499  180.0 
5  11  9  91.927  5.955  9.293  0.0 
5  11  11  285.508  13.472  16.691  180.0 
5  11  12  44.143  5.774  6.713  0.0 
5  11  13  12.454  5.266  3.811  180.0 
5  11  14  33.072  7.923  5.387  180.0 
5  11  15  504.845  26.427  22.160  0.0 
5  11  16  50.237  8.800  6.873  0.0 
5  11  17  13.659  7.769  3.040  180.0 
5  11  21  51.242  8.171  7.292  180.0 
5  11  22  182.230  12.300  13.737  0.0 
5  12  0  155.431  8.510  12.821  0.0 
5  12  1  2929.081  103.016  54.357  180.0 
5  12  2  173.650  8.675  13.198  180.0 
5  12  3  127.695  9.631  11.636  180.0 
5  12  4  266.971  11.465  16.828  180.0 
5  12  5  146.527  8.574  12.249  0.0 
5  12  7  37.390  4.652  5.726  180.0 
5  12  8  58.303  6.218  7.390  180.0 
5  12  9  275.765  12.905  16.335  180.0 
5  12  10  49.242  7.086  7.475  0.0 
5  12  11  15.965  7.260  2.038  180.0 
5  12  12  522.764  25.351  22.700  180.0 
5  12  13  256.703  17.017  15.965  0.0 
5  12  14  91.859  12.222  9.690  0.0 
5  12  16  86.658  6.925  8.811  0.0 
5  12  17  660.712  22.633  26.269  180.0 
5  12  20  525.775  22.184  23.428  180.0 
5  13  0  144.918  8.835  11.905  180.0 
5  13  1  421.989  18.578  20.284  180.0 
5  13  2  13.406  4.188  3.924  180.0 
5  13  3  97.416  7.142  9.827  0.0 
5  13  4  294.105  15.496  17.123  0.0 
5  13  5  173.381  10.570  13.307  180.0 
5  13  7  69.874  6.911  8.001  0.0 
5  13  8  88.637  8.797  9.246  0.0 
5  13  9  40.703  7.428  5.586  0.0 
5  13  10  14.813  7.137  4.180  180.0 
5  13  11  19.492  7.181  4.772  0.0 
5  13  12  73.271  10.195  8.481  0.0 
5  13  15  5.891  3.777  2.454  180.0 
5  13  18  51.042  8.773  7.493  180.0 
5  14  0  102.730  9.219  10.488  0.0 
5  14  1  838.471  37.316  28.468  180.0 
5  14  2  66.245  8.629  8.152  180.0 
5  14  3  43.694  7.187  7.444  180.0 
5  14  4  49.592  7.666  6.855  180.0 
5  14  5  601.005  27.903  24.337  0.0 
5  14  6  376.228  23.022  19.881  0.0 
5  14  7  34.592  9.165  6.091  180.0 
5  14  8  43.894  10.051  7.190  0.0 
5  14  9  40.453  10.209  5.571  180.0 
5  14  10  17.345  9.470  5.511  0.0 
5  14  11  7.011  3.819  2.882  180.0 
5  14  12  82.621  7.775  8.861  180.0 
5  14  13  314.105  13.717  17.136  0.0 
5  14  14  24.353  5.136  5.335  180.0 
5  14  15  92.284  9.518  9.507  180.0 
5  14  16  457.442  20.538  21.972  0.0 
5  15  0  163.496  16.530  12.960  180.0 
5  15  1  187.992  18.523  12.421  0.0 
5  15  2  185.299  24.976  14.763  180.0 
5  15  4  198.472  48.848  13.307  0.0 
5  15  5  169.601  9.026  12.095  0.0 
5  15  6  124.154  8.210  11.128  0.0 
5  15  7  155.784  9.140  12.990  180.0 
5  15  8  11.245  4.342  3.449  0.0 
5  15  9  62.881  7.868  8.265  180.0 
5  15  10  64.983  8.134  7.987  0.0 
5  15  11  35.916  8.028  5.542  0.0 
5  15  12  58.274  8.961  7.525  180.0 
5  15  13  217.453  13.500  14.761  180.0 
5  16  0  26.651  5.175  5.287  180.0 
5  16  1  13.121  4.820  3.307  0.0 
5  16  2  116.613  9.406  11.058  180.0 
5  16  3  211.897  11.736  14.861  0.0 
5  16  7  14.774  5.494  3.791  180.0 
5  16  8  299.297  15.510  17.651  0.0 
5  16  9  268.522  15.067  16.279  180.0 
6  0  2  6796.755  421.214  81.397  180.0 
6  0  8  2093.045  95.029  45.545  180.0 
6  0  10  4621.477  282.307  70.363  180.0 
6  0  12  3409.301  203.867  60.025  0.0 
6  0  14  3299.646  207.894  56.841  0.0 
6  0  16  439.347  27.294  21.623  0.0 
6  0  18  64.941  15.267  8.155  180.0 
6  0  22  60.044  8.359  7.292  0.0 
6  0  24  833.632  63.919  28.592  180.0 
6  0  28  176.963  12.319  13.993  0.0 
6  1  4  451.842  18.542  21.786  180.0 
6  1  5  262.392  13.520  16.705  0.0 
6  1  7  542.060  26.437  23.410  0.0 
6  1  8  12.009  7.572  3.490  180.0 
6  1  9  140.214  12.997  11.520  180.0 
6  1  10  215.272  13.316  14.468  180.0 
6  1  11  2708.571  96.446  52.053  180.0 
6  1  12  1267.106  42.659  35.142  0.0 
6  1  14  1753.589  64.488  41.269  180.0 
6  1  15  20.821  4.255  4.210  0.0 
6  1  18  96.678  39.107  10.011  180.0 
6  1  19  565.106  29.670  24.554  180.0 
6  1  22  66.278  9.165  8.125  0.0 
6  1  23  6.049  4.310  1.494  0.0 
6  1  24  435.574  19.465  20.036  0.0 
6  1  25  201.972  14.860  13.928  180.0 
6  1  26  12.492  2.994  3.745  0.0 
6  1  27  191.528  8.683  13.709  0.0 
6  1  28  40.342  6.313  6.239  0.0 
6  1  29  150.835  9.458  12.083  0.0 
6  2  0  67.672  9.234  8.525  0.0 
6  2  1  810.760  35.718  28.390  180.0 
6  2  2  64.204  8.887  7.606  0.0 
6  2  3  645.020  29.213  24.498  180.0 
6  2  4  629.416  29.081  25.887  0.0 
6  2  5  451.441  22.714  21.196  180.0 
6  2  6  857.807  86.549  29.157  0.0 
6  2  7  1050.826  40.071  32.282  0.0 
6  2  8  106.460  6.608  10.034  180.0 
6  2  9  168.109  8.032  12.490  180.0 
6  2  10  459.828  21.340  21.179  180.0 
6  2  11  786.274  23.712  28.153  0.0 
6  2  12  225.750  9.351  15.378  0.0 
6  2  13  934.993  31.601  30.381  0.0 
6  2  14  2922.248  117.314  54.595  0.0 
6  2  15  816.760  34.154  28.110  0.0 
6  2  16  102.315  13.522  9.476  180.0 
6  2  17  41.801  6.947  6.861  180.0 
6  2  18  36.772  6.816  5.821  180.0 
6  2  19  580.424  31.246  24.645  180.0 
6  2  20  30.389  6.373  5.952  0.0 
6  2  21  144.242  8.631  11.304  180.0 
6  2  22  174.551  10.674  12.974  0.0 
6  2  23  329.220  16.062  17.431  180.0 
6  2  24  154.459  12.551  12.926  180.0 
6  2  25  198.468  14.975  13.761  0.0 
6  2  26  375.359  16.016  18.744  180.0 
6  2  27  60.575  6.017  7.233  0.0 
6  2  28  18.889  4.419  4.335  0.0 
6  2  29  79.278  8.024  8.575  0.0 
6  3  0  167.911  8.542  12.562  180.0 
6  3  1  879.174  30.038  29.178  180.0 
6  3  2  48.841  5.751  7.198  0.0 
6  3  3  393.535  32.453  19.518  180.0 
6  3  4  188.679  16.738  13.504  180.0 
6  3  5  408.725  17.697  20.198  0.0 
6  3  6  60.469  5.417  7.659  0.0 
6  3  7  1362.278  46.235  37.140  0.0 
6  3  8  830.547  31.332  28.676  180.0 
6  3  9  473.592  18.454  21.554  180.0 
6  3  10  195.331  14.891  14.238  0.0 
6  3  11  56.512  8.383  7.535  180.0 
6  3  12  1264.078  45.990  36.005  0.0 
6  3  13  16.791  4.288  4.460  180.0 
6  3  14  152.147  10.227  11.810  180.0 
6  3  15  215.184  12.875  15.131  0.0 
6  3  16  239.851  15.654  14.955  180.0 
6  3  17  239.185  63.615  15.875  180.0 
6  3  18  41.430  22.292  6.038  0.0 
6  3  19  12.982  7.013  4.176  180.0 
6  3  20  57.157  5.031  7.974  180.0 
6  3  21  33.865  5.762  6.001  0.0 
6  3  22  127.311  8.742  11.469  0.0 
6  3  23  7.920  5.326  3.300  0.0 
6  3  24  99.560  9.864  10.436  0.0 
6  3  25  36.320  8.939  5.931  0.0 
6  3  26  173.619  7.788  12.816  0.0 
6  3  27  32.702  5.681  5.530  0.0 
6  3  28  38.254  6.620  6.084  180.0 
6  4  0  705.351  24.658  26.496  180.0 
6  4  1  798.603  28.293  28.429  0.0 
6  4  2  144.064  8.691  11.890  0.0 
6  4  3  2397.238  92.423  49.244  180.0 
6  4  4  134.217  15.313  11.467  180.0 
6  4  5  1057.438  43.279  32.596  0.0 
6  4  6  1166.015  41.764  33.452  0.0 
6  4  7  651.738  21.218  25.236  0.0 
6  4  8  23.758  4.265  5.341  0.0 
6  4  9  680.520  21.829  25.777  180.0 
6  4  10  91.586  5.628  9.703  0.0 
6  4  11  121.215  7.690  11.251  180.0 
6  4  12  27.392  3.351  5.492  180.0 
6  4  13  69.213  5.522  8.376  0.0 
6  4  15  214.723  11.388  14.566  180.0 
6  4  18  930.543  47.025  29.950  180.0 
6  4  19  575.900  20.218  24.125  180.0 
6  4  20  338.282  14.352  18.231  0.0 
6  4  21  209.964  20.370  14.971  180.0 
6  4  22  355.394  25.702  18.551  0.0 
6  4  23  93.562  8.664  9.721  0.0 
6  4  24  33.797  7.462  6.241  0.0 
6  4  26  50.630  8.700  6.937  180.0 
6  4  27  24.666  5.867  4.898  180.0 
6  4  28  93.427  7.909  9.830  0.0 
6  5  0  1096.101  35.116  32.951  0.0 
6  5  1  168.991  8.038  12.800  180.0 
6  5  2  722.565  23.620  26.663  180.0 
6  5  5  278.798  10.946  17.014  0.0 
6  5  6  125.691  7.174  10.994  180.0 
6  5  8  578.311  22.386  24.007  180.0 
6  5  9  83.029  4.418  9.236  180.0 
6  5  10  121.794  6.665  10.989  180.0 
6  5  11  1633.325  56.044  40.083  180.0 
6  5  12  369.011  13.729  19.680  0.0 
6  5  13  18.379  4.422  4.044  0.0 
6  5  14  4.586  3.418  2.643  0.0 
6  5  15  33.996  4.912  5.510  180.0 
6  5  16  94.493  18.719  9.659  180.0 
6  5  17  616.178  36.017  25.976  180.0 
6  5  19  38.592  5.937  6.207  0.0 
6  5  20  40.667  6.642  6.812  0.0 
6  5  22  34.819  6.234  5.872  180.0 
6  5  23  176.197  12.782  12.879  0.0 
6  5  24  27.581  8.747  6.595  0.0 
6  5  25  44.264  11.728  6.279  0.0 
6  5  26  62.508  6.056  7.883  180.0 
6  5  27  39.931  6.353  6.528  180.0 
6  6  0  41.365  4.173  6.941  180.0 
6  6  2  44.058  3.983  6.848  0.0 
6  6  4  21.871  3.930  4.497  180.0 
6  6  5  344.950  12.258  18.824  0.0 
6  6  6  685.337  36.625  25.944  180.0 
6  6  7  123.010  6.829  11.099  0.0 
6  6  8  410.792  14.623  19.865  0.0 
6  6  9  488.340  19.957  22.422  180.0 
6  6  10  7.300  2.654  3.119  0.0 
6  6  11  109.501  9.441  10.014  180.0 
6  6  12  8.377  5.658  3.169  0.0 
6  6  13  17.526  5.925  4.341  0.0 
6  6  14  15.293  5.382  4.014  0.0 
6  6  15  191.506  15.688  13.534  0.0 
6  6  16  31.384  7.690  5.782  0.0 
6  6  17  316.700  14.803  18.065  0.0 
6  6  18  80.210  5.679  8.624  0.0 
6  6  19  52.117  5.382  7.111  0.0 
6  6  20  31.091  5.046  5.618  0.0 
6  6  21  96.242  8.080  9.812  180.0 
6  6  22  16.110  5.589  4.277  0.0 
6  6  23  477.664  24.655  22.202  0.0 
6  6  24  184.352  18.576  12.803  180.0 
6  6  25  24.839  3.640  5.211  180.0 
6  6  26  55.582  6.338  7.425  180.0 
6  7  0  304.970  13.660  17.365  0.0 
6  7  1  165.731  7.479  12.916  180.0 
6  7  2  3.916  2.563  2.717  0.0 
6  7  3  240.570  10.164  15.638  0.0 
6  7  4  312.217  12.804  17.542  180.0 
6  7  5  74.083  5.795  7.968  180.0 
6  7  6  899.574  27.337  29.705  0.0 
6  7  7  145.200  7.183  11.858  0.0 
6  7  8  232.296  10.927  14.663  180.0 
6  7  9  54.204  5.011  7.435  180.0 
6  7  10  15.412  6.762  4.658  180.0 
6  7  11  81.453  6.314  8.413  0.0 
6  7  13  39.983  10.127  6.797  0.0 
6  7  14  86.392  9.251  9.073  0.0 
6  7  15  49.551  6.324  6.751  0.0 
6  7  17  184.759  9.519  13.900  180.0 
6  7  18  250.364  12.030  15.919  0.0 
6  7  19  949.141  35.261  30.650  180.0 
6  7  21  42.830  7.035  6.513  0.0 
6  7  22  614.952  38.353  24.405  0.0 
6  7  23  8.493  5.823  3.187  0.0 
6  7  24  21.941  3.504  5.159  0.0 
6  7  25  7.874  3.579  3.463  180.0 
6  7  26  8.752  4.011  3.288  0.0 
6  8  0  181.670  10.702  13.387  180.0 
6  8  1  14.041  5.084  4.639  0.0 
6  8  2  434.065  19.077  20.787  0.0 
6  8  3  568.588  29.992  23.605  180.0 
6  8  5  10.012  2.966  2.578  180.0 
6  8  6  941.818  31.559  30.906  180.0 
6  8  7  160.778  7.945  12.751  0.0 
6  8  8  243.935  10.953  15.293  0.0 
6  8  10  49.931  11.773  7.302  0.0 
6  8  12  26.918  6.520  5.323  180.0 
6  8  13  81.136  9.997  8.649  0.0 
6  8  14  186.526  15.360  13.661  0.0 
6  8  16  5.440  3.784  1.982  0.0 
6  8  17  56.966  10.600  8.063  180.0 
6  8  18  1104.917  48.865  33.468  0.0 
6  8  19  979.824  43.840  31.326  180.0 
6  8  20  93.704  10.510  9.956  0.0 
6  8  21  164.532  13.069  13.224  180.0 
6  8  22  4.516  3.516  2.041  180.0 
6  8  23  223.947  9.174  14.842  180.0 
6  8  24  3.726  2.890  2.040  180.0 
6  9  0  124.761  6.584  11.390  180.0 
6  9  1  20.020  3.291  5.137  180.0 
6  9  2  53.288  6.831  7.386  0.0 
6  9  3  12.470  3.208  3.460  0.0 
6  9  4  238.119  10.434  15.907  180.0 
6  9  6  39.247  5.508  6.184  180.0 
6  9  7  311.499  12.652  17.928  180.0 
6  9  8  19.024  6.934  4.743  0.0 
6  9  9  84.770  7.206  8.696  0.0 
6  9  10  1443.820  66.529  38.174  180.0 
6  9  11  185.322  11.005  13.616  180.0 
6  9  12  32.072  6.885  4.684  180.0 
6  9  13  228.507  14.223  15.223  0.0 
6  9  14  150.516  19.052  12.791  180.0 
6  9  15  5.539  3.851  1.781  180.0 
6  9  16  550.535  23.662  23.346  0.0 
6  9  17  30.630  8.666  6.026  180.0 
6  9  18  104.865  10.962  10.188  180.0 
6  9  19  458.494  28.482  20.958  180.0 
6  9  20  15.733  6.621  4.337  180.0 
6  9  21  40.244  6.381  6.281  0.0 
6  9  22  53.435  5.807  7.293  0.0 
6  9  23  22.420  3.983  5.088  180.0 
6  9  24  30.927  5.530  5.886  0.0 
6  10  0  12.928  3.379  3.037  180.0 
6  10  1  5.676  3.981  2.231  0.0 
6  10  2  12.409  3.277  2.471  180.0 
6  10  3  68.376  5.102  8.430  180.0 
6  10  4  160.260  12.087  12.028  180.0 
6  10  5  44.183  4.568  6.336  180.0 
6  10  6  61.751  7.633  7.800  180.0 
6  10  7  928.814  34.379  30.705  0.0 
6  10  8  40.151  7.620  6.045  0.0 
6  10  9  447.230  17.121  21.415  0.0 
6  10  10  575.828  26.543  24.222  0.0 
6  10  11  626.481  25.206  24.838  0.0 
6  10  13  42.743  7.360  5.859  0.0 
6  10  14  734.979  30.457  27.144  180.0 
6  10  15  94.463  8.287  9.301  0.0 
6  10  16  30.655  6.146  5.829  0.0 
6  10  17  129.932  10.626  11.456  180.0 
6  10  18  599.105  32.904  24.112  180.0 
6  10  19  172.267  7.317  12.924  180.0 
6  10  20  13.111  3.360  4.049  0.0 
6  10  22  133.508  11.570  11.203  0.0 
6  10  23  64.150  7.400  8.152  180.0 
6  11  0  5.544  4.101  3.349  0.0 
6  11  1  243.938  14.900  15.578  180.0 
6  11  2  65.152  12.376  8.011  180.0 
6  11  3  36.529  7.581  5.941  0.0 
6  11  4  82.237  5.572  9.303  180.0 
6  11  5  5.701  3.521  3.127  0.0 
6  11  6  76.666  5.719  8.316  0.0 
6  11  7  6.890  4.102  1.969  0.0 
6  11  8  188.663  15.003  13.492  0.0 
6  11  9  57.894  6.017  7.475  180.0 
6  11  10  153.164  10.202  12.509  180.0 
6  11  12  421.493  23.255  20.026  180.0 
6  11  13  257.733  18.419  15.860  180.0 
6  11  14  184.962  16.717  13.186  0.0 
6  11  15  249.980  20.216  15.900  0.0 
6  11  16  313.493  23.974  17.409  0.0 
6  11  17  256.440  17.739  15.417  180.0 
6  11  18  7.477  3.860  2.979  180.0 
6  11  19  415.959  23.925  20.582  0.0 
6  11  20  7.220  3.587  3.138  0.0 
6  11  21  22.832  4.619  4.982  180.0 
6  12  0  100.510  7.261  10.264  180.0 
6  12  1  86.134  7.385  9.127  180.0 
6  12  2  588.296  30.952  24.171  0.0 
6  12  3  325.102  14.570  18.430  0.0 
6  12  4  19.677  4.556  4.458  0.0 
6  12  5  176.158  10.411  13.732  180.0 
6  12  6  148.527  9.842  12.564  0.0 
6  12  9  61.232  7.102  7.006  0.0 
6  12  10  536.705  25.358  22.825  0.0 
6  12  11  143.169  13.426  11.728  180.0 
6  12  12  104.387  11.797  10.720  180.0 
6  12  13  57.391  10.366  7.577  180.0 
6  12  15  142.447  18.649  11.625  180.0 
6  12  16  50.441  6.433  7.286  180.0 
6  12  18  153.647  9.992  12.478  180.0 
6  12  19  9.752  4.959  3.999  0.0 
6  13  0  91.703  8.397  9.394  0.0 
6  13  1  54.753  6.970  7.553  0.0 
6  13  2  29.153  6.118  5.707  0.0 
6  13  3  72.634  8.203  8.330  180.0 
6  13  5  129.669  10.611  11.601  0.0 
6  13  6  42.172  7.101  6.069  0.0 
6  13  7  17.940  6.795  4.318  0.0 
6  13  9  103.884  11.659  10.355  0.0 
6  13  10  84.928  12.871  9.214  180.0 
6  13  11  38.349  10.667  5.421  0.0 
6  13  12  940.786  58.515  31.139  180.0 
6  13  13  103.245  7.436  9.839  180.0 
6  13  14  369.393  14.191  19.275  0.0 
6  13  16  8.216  4.526  3.352  0.0 
6  13  17  111.591  9.776  9.888  0.0 
6  14  0  138.340  11.477  11.387  0.0 
6  14  1  522.515  26.557  21.997  0.0 
6  14  2  48.276  10.450  6.923  180.0 
6  14  3  14.969  7.006  3.490  0.0 
6  14  4  143.767  15.207  12.890  0.0 
6  14  5  345.033  21.505  17.751  0.0 
6  14  6  318.418  20.907  17.252  180.0 
6  14  7  40.686  10.179  6.356  180.0 
6  14  8  191.195  24.393  13.558  180.0 
6  14  9  372.438  13.263  18.578  0.0 
6  14  10  293.659  11.816  17.353  180.0 
6  14  11  5.750  3.715  2.694  180.0 
6  14  12  31.249  7.097  5.326  0.0 
6  14  14  141.087  10.277  11.498  0.0 
6  14  15  23.477  5.622  5.482  180.0 
6  15  0  51.291  16.574  7.889  180.0 
6  15  2  44.425  6.436  6.876  0.0 
6  15  3  9.043  3.803  3.559  0.0 
6  15  4  8.912  3.826  2.953  0.0 
6  15  5  120.424  8.134  10.574  180.0 
6  15  6  207.001  10.324  14.560  180.0 
6  15  9  12.203  4.724  3.798  0.0 
6  15  10  382.464  16.461  19.145  180.0 
6  15  11  94.855  9.418  9.655  180.0 
6  16  1  34.633  7.845  5.299  180.0 
6  16  2  20.641  5.103  4.919  180.0 
6  16  3  19.356  5.162  4.881  0.0 
6  16  4  6.779  4.528  3.466  180.0 
6  16  5  158.646  10.991  12.699  180.0 
6  16  7  5.699  4.354  2.297  0.0 
7  0  8  69.092  12.090  8.055  180.0 
7  0  10  307.153  16.429  16.953  0.0 
7  0  12  208.285  16.607  13.763  0.0 
7  0  14  684.080  36.432  27.632  0.0 
7  0  16  45.067  12.258  4.928  0.0 
7  0  18  132.992  21.762  10.411  0.0 
7  0  20  1089.180  139.348  33.089  180.0 
7  0  22  38.440  17.113  5.786  0.0 
7  0  24  298.291  22.500  16.936  0.0 
7  0  26  277.450  13.088  16.556  0.0 
7  0  28  270.187  15.865  16.732  0.0 
7  1  4  459.707  18.196  21.984  0.0 
7  1  5  779.176  30.267  27.346  0.0 
7  1  6  837.512  34.038  29.427  180.0 
7  1  7  208.260  13.092  13.789  0.0 
7  1  8  261.236  13.874  16.041  0.0 
7  1  9  859.099  26.661  29.086  0.0 
7  1  10  23.182  3.119  4.899  180.0 
7  1  11  623.616  53.781  24.848  180.0 
7  1  12  1263.900  129.838  35.229  180.0 
7  1  13  49.830  9.501  6.458  0.0 
7  1  14  138.097  9.838  11.809  180.0 
7  1  15  10.156  4.625  2.048  0.0 
7  1  16  339.395  17.455  19.255  180.0 
7  1  17  1036.574  48.057  31.691  180.0 
7  1  18  8.567  6.103  2.732  180.0 
7  1  19  62.407  9.450  8.056  180.0 
7  1  20  144.446  11.224  12.138  180.0 
7  1  21  35.983  6.964  5.319  0.0 
7  1  22  86.141  7.566  8.973  0.0 
7  1  23  251.026  15.982  16.286  0.0 
7  1  25  8.087  6.007  2.818  180.0 
7  1  26  38.580  5.344  5.543  180.0 
7  1  27  56.258  9.097  7.602  180.0 
7  1  28  27.002  10.906  5.272  180.0 
7  2  0  1181.127  51.092  33.013  180.0 
7  2  1  214.612  13.329  14.406  180.0 
7  2  2  54.672  8.800  7.597  180.0 
7  2  3  54.418  9.157  6.654  0.0 
7  2  4  59.510  9.890  7.984  0.0 
7  2  6  650.440  30.208  25.569  180.0 
7  2  7  383.461  25.222  19.279  0.0 
7  2  8  115.906  14.499  9.827  180.0 
7  2  9  430.771  24.661  21.067  180.0 
7  2  10  49.175  4.743  6.888  180.0 
7  2  11  20.708  4.236  4.948  180.0 
7  2  12  61.651  9.910  7.450  180.0 
7  2  13  99.473  25.349  9.663  0.0 
7  2  14  113.514  9.228  10.597  0.0 
7  2  15  687.710  39.135  26.751  180.0 
7  2  16  72.088  7.373  8.072  0.0 
7  2  17  430.625  40.194  20.465  0.0 
7  2  18  61.359  8.136  8.246  180.0 
7  2  20  45.483  4.839  6.712  180.0 
7  2  21  449.273  27.323  21.331  0.0 
7  2  22  35.166  5.664  5.996  180.0 
7  2  23  21.947  5.328  4.623  0.0 
7  2  24  59.761  8.328  7.148  0.0 
7  2  25  25.727  13.610  5.901  180.0 
7  2  26  3.398  2.603  1.034  0.0 
7  2  27  69.567  6.641  7.906  180.0 
7  2  28  31.329  5.888  6.078  0.0 
7  3  0  3043.711  172.709  55.537  0.0 
7  3  1  746.139  70.454  27.408  0.0 
7  3  2  1162.041  85.078  34.016  0.0 
7  3  3  109.305  7.917  10.343  0.0 
7  3  4  973.476  58.813  31.172  180.0 
7  3  5  343.191  15.106  19.042  180.0 
7  3  6  7.744  3.743  3.106  180.0 
7  3  7  290.917  15.812  16.986  180.0 
7  3  8  397.559  15.208  19.410  0.0 
7  3  9  2072.472  95.819  44.123  180.0 
7  3  10  111.418  14.482  10.575  0.0 
7  3  11  9.168  3.892  3.137  180.0 
7  3  13  140.875  9.656  12.910  0.0 
7  3  14  487.384  21.496  21.727  180.0 
7  3  16  655.117  30.322  24.962  0.0 
7  3  17  164.338  21.835  13.330  0.0 
7  3  18  11.027  3.270  2.670  180.0 
7  3  19  91.194  5.836  9.467  180.0 
7  3  22  376.529  24.493  19.612  0.0 
7  3  25  9.945  6.648  3.329  180.0 
7  3  26  48.248  5.693  6.581  180.0 
7  3  27  24.931  4.157  5.063  180.0 
7  4  0  583.560  27.047  23.615  180.0 
7  4  1  139.626  14.086  12.307  180.0 
7  4  2  131.820  8.914  12.042  180.0 
7  4  3  25.376  4.633  5.247  180.0 
7  4  4  66.326  6.178  8.721  180.0 
7  4  5  213.848  10.618  14.136  0.0 
7  4  6  97.500  7.440  10.066  0.0 
7  4  7  8.975  5.925  1.371  0.0 
7  4  8  190.203  9.490  13.436  0.0 
7  4  9  400.575  22.803  19.772  0.0 
7  4  10  275.911  12.130  16.602  180.0 
7  4  11  167.763  9.079  12.498  0.0 
7  4  12  227.572  11.035  15.362  0.0 
7  4  14  612.975  38.186  24.547  0.0 
7  4  16  262.692  48.670  16.245  0.0 
7  4  17  237.147  11.932  14.819  180.0 
7  4  19  29.879  4.512  5.091  0.0 
7  4  20  76.293  6.457  8.875  0.0 
7  4  22  64.468  7.616  8.133  180.0 
7  4  23  355.656  19.333  18.750  0.0 
7  4  25  16.047  3.230  4.026  180.0 
7  4  26  34.456  8.415  5.260  180.0 
7  5  0  1224.062  43.543  34.250  0.0 
7  5  1  226.882  10.898  14.500  0.0 
7  5  2  337.168  17.929  18.040  180.0 
7  5  3  1092.067  39.783  32.407  0.0 
7  5  4  6332.383  281.062  79.379  180.0 
7  5  5  403.725  16.300  20.001  0.0 
7  5  6  1240.435  52.786  35.087  180.0 
7  5  9  978.839  40.246  30.454  180.0 
7  5  10  276.504  12.664  16.362  0.0 
7  5  11  85.274  17.248  9.299  0.0 
7  5  12  194.767  21.474  14.092  0.0 
7  5  13  58.748  5.686  6.933  180.0 
7  5  14  13.536  5.860  4.132  180.0 
7  5  15  70.870  15.157  9.285  180.0 
7  5  17  7.791  5.238  2.587  180.0 
7  5  18  31.991  6.852  5.817  180.0 
7  5  19  127.414  9.967  11.210  0.0 
7  5  20  330.327  18.600  18.245  180.0 
7  5  23  35.786  10.590  5.389  180.0 
7  5  25  128.831  7.241  11.653  180.0 
7  5  26  37.892  8.104  6.977  0.0 
7  6  0  45.567  5.576  6.349  0.0 
7  6  1  2055.747  69.726  44.733  0.0 
7  6  2  2779.114  98.509  52.957  180.0 
7  6  3  12.618  2.976  3.021  180.0 
7  6  4  558.938  19.956  22.955  180.0 
7  6  5  46.917  16.939  6.743  0.0 
7  6  6  1069.440  59.328  33.215  0.0 
7  6  7  10.225  6.068  3.946  0.0 
7  6  8  74.005  10.204  8.192  180.0 
7  6  10  134.771  17.043  11.538  180.0 
7  6  11  1009.389  58.187  31.261  0.0 
7  6  12  112.023  8.258  10.110  0.0 
7  6  13  238.729  13.355  15.462  180.0 
7  6  15  5.294  3.969  3.113  0.0 
7  6  16  108.289  7.740  10.927  180.0 
7  6  18  39.461  5.349  6.076  0.0 
7  6  19  670.940  32.589  25.531  180.0 
7  6  20  31.985  8.946  6.101  180.0 
7  6  21  28.144  3.121  5.569  0.0 
7  6  23  39.900  6.728  6.497  180.0 
7  6  24  3.547  2.615  2.791  0.0 
7  6  25  41.890  5.978  6.855  180.0 
7  7  0  51.183  3.989  7.473  0.0 
7  7  1  107.515  7.229  10.265  180.0 
7  7  2  68.681  5.021  8.458  0.0 
7  7  4  1156.489  39.654  34.138  180.0 
7  7  5  656.488  23.187  25.095  0.0 
7  7  6  296.317  11.595  16.736  180.0 
7  7  9  150.838  10.411  12.295  0.0 
7  7  10  609.510  25.787  24.770  0.0 
7  7  11  29.902  16.455  6.002  0.0 
7  7  12  13.978  4.987  3.878  180.0 
7  7  13  260.712  27.154  14.915  0.0 
7  7  14  4.524  3.694  1.920  0.0 
7  7  15  928.514  40.015  30.667  180.0 
7  7  16  91.838  6.436  9.764  180.0 
7  7  17  197.094  11.012  13.867  180.0 
7  7  18  23.272  5.455  4.840  0.0 
7  7  19  398.917  20.134  20.772  0.0 
7  7  20  55.969  7.412  7.338  180.0 
7  7  21  5.927  2.433  2.374  0.0 
7  7  22  77.096  5.340  8.547  180.0 
7  7  24  17.776  3.812  4.884  0.0 
7  7  25  5.627  3.571  2.986  0.0 
7  8  0  148.381  10.199  12.132  180.0 
7  8  1  28.595  3.349  5.248  180.0 
7  8  2  3537.846  131.683  59.334  180.0 
7  8  3  101.086  5.682  9.746  0.0 
7  8  5  540.030  18.748  23.094  180.0 
7  8  6  1547.623  53.439  39.205  0.0 
7  8  7  46.934  5.703  6.602  0.0 
7  8  9  327.483  24.363  18.128  0.0 
7  8  10  75.125  7.316  8.627  180.0 
7  8  11  54.429  10.025  7.474  0.0 
7  8  12  14.994  7.393  3.713  0.0 
7  8  13  45.945  5.562  6.669  0.0 
7  8  14  346.176  15.419  19.115  180.0 
7  8  15  112.242  7.534  10.619  180.0 
7  8  16  254.230  13.050  16.255  180.0 
7  8  17  25.083  5.700  5.136  0.0 
7  8  18  92.804  8.910  9.541  0.0 
7  8  19  16.966  6.374  4.147  0.0 
7  8  20  88.099  9.713  9.321  0.0 
7  8  21  20.392  3.022  4.659  180.0 
7  8  22  82.386  10.281  8.698  0.0 
7  8  23  140.634  7.799  11.660  0.0 
7  8  24  336.407  36.244  18.322  0.0 
7  9  0  30.381  8.360  5.817  0.0 
7  9  1  619.305  29.059  24.710  0.0 
7  9  2  708.882  24.476  26.575  0.0 
7  9  3  43.830  4.127  6.667  180.0 
7  9  4  578.799  20.529  24.160  0.0 
7  9  5  603.900  21.572  24.603  0.0 
7  9  6  217.949  10.059  14.713  180.0 
7  9  7  116.969  7.797  10.844  180.0 
7  9  8  73.263  19.511  8.652  180.0 
7  9  9  76.843  11.522  8.516  180.0 
7  9  10  349.560  19.671  18.927  180.0 
7  9  11  555.657  22.888  23.639  0.0 
7  9  12  42.553  5.824  6.427  180.0 
7  9  14  1164.697  46.271  34.343  180.0 
7  9  15  811.894  36.074  28.359  180.0 
7  9  16  488.375  21.910  21.346  0.0 
7  9  17  47.603  7.540  6.740  180.0 
7  9  18  234.674  15.890  15.111  0.0 
7  9  19  111.181  11.304  10.528  0.0 
7  9  20  81.827  7.254  8.913  0.0 
7  9  21  15.149  3.331  3.836  180.0 
7  9  22  64.605  13.450  8.042  0.0 
7  9  23  69.264  7.115  8.327  180.0 
7  10  1  186.914  10.497  14.177  0.0 
7  10  2  321.204  24.596  17.866  180.0 
7  10  3  548.389  22.673  24.172  0.0 
7  10  5  34.049  4.986  6.230  180.0 
7  10  6  580.897  22.779  24.024  0.0 
7  10  7  56.624  6.832  7.545  0.0 
7  10  8  6.789  4.393  1.368  0.0 
7  10  9  536.191  22.905  23.524  0.0 
7  10  12  65.899  6.611  7.796  0.0 
7  10  15  186.943  13.091  13.693  180.0 
7  10  16  63.971  8.449  7.735  180.0 
7  10  17  212.554  14.228  13.912  0.0 
7  10  18  178.926  8.843  13.516  0.0 
7  10  19  96.584  6.489  9.889  0.0 
7  10  22  97.025  7.796  9.645  180.0 
7  11  0  533.406  21.982  23.545  180.0 
7  11  1  32.294  4.669  5.731  0.0 
7  11  2  127.495  8.446  11.264  0.0 
7  11  3  491.658  19.245  22.280  0.0 
7  11  4  178.080  11.602  13.334  0.0 
7  11  5  64.897  6.717  8.197  180.0 
7  11  6  281.621  13.574  16.924  180.0 
7  11  7  61.994  8.879  8.096  180.0 
7  11  8  77.313  9.069  9.205  180.0 
7  11  9  1051.932  39.266  32.814  180.0 
7  11  10  27.923  10.338  4.890  180.0 
7  11  11  835.629  39.779  28.339  0.0 
7  11  12  100.697  8.442  10.029  180.0 
7  11  13  28.740  6.509  5.076  180.0 
7  11  14  79.021  9.202  8.817  180.0 
7  11  15  250.119  16.781  15.371  180.0 
7  11  16  124.609  13.092  10.817  180.0 
7  11  17  346.820  11.619  18.032  0.0 
7  11  18  221.932  9.247  14.835  0.0 
7  11  19  142.236  8.000  12.234  0.0 
7  12  0  6.661  4.389  3.019  180.0 
7  12  1  608.014  27.698  24.067  0.0 
7  12  2  37.947  5.771  6.341  0.0 
7  12  3  117.591  9.154  11.912  0.0 
7  12  4  17.943  5.801  4.573  180.0 
7  12  5  24.060  5.742  5.447  180.0 
7  12  6  9.937  5.953  4.644  180.0 
7  12  7  64.126  8.810  7.544  180.0 
7  12  8  291.695  20.073  16.639  180.0 
7  12  9  25.489  9.222  4.571  0.0 
7  12  11  135.199  14.523  11.813  0.0 
7  12  12  88.521  13.384  9.053  0.0 
7  12  13  684.280  19.440  25.432  180.0 
7  12  14  203.084  11.303  14.320  180.0 
7  12  15  7.930  3.152  2.396  0.0 
7  12  16  318.510  32.830  17.740  0.0 
7  12  17  186.667  15.142  12.939  0.0 
7  12  18  5.567  3.573  3.096  0.0 
7  13  0  225.143  14.769  15.195  180.0 
7  13  1  51.948  8.427  7.116  0.0 
7  13  2  31.771  7.223  5.429  180.0 
7  13  3  122.419  10.541  11.128  180.0 
7  13  4  91.823  9.553  9.639  180.0 
7  13  6  98.230  11.539  9.935  180.0 
7  13  7  439.325  26.401  21.122  180.0 
7  13  8  236.235  20.452  15.302  180.0 
7  13  9  34.696  11.177  6.102  0.0 
7  13  10  40.598  5.269  6.567  0.0 
7  13  11  127.662  7.292  11.272  0.0 
7  13  12  73.878  6.605  8.973  0.0 
7  13  14  11.825  4.155  3.808  0.0 
7  13  15  72.517  7.952  8.369  180.0 
7  13  16  11.487  4.860  3.915  0.0 
7  14  2  307.981  23.091  17.581  0.0 
7  14  3  37.783  9.904  6.707  0.0 
7  14  4  133.858  15.019  11.075  0.0 
7  14  6  124.783  7.060  11.453  180.0 
7  14  8  292.697  11.250  16.857  180.0 
7  14  9  1007.485  33.713  31.169  0.0 
7  14  10  163.299  8.966  12.969  0.0 
7  14  11  280.550  12.119  16.263  0.0 
7  14  13  9.987  4.712  3.173  180.0 
7  15  0  44.384  6.596  6.141  0.0 
7  15  1  54.578  6.661  7.897  180.0 
7  15  3  10.100  3.973  3.409  0.0 
7  15  5  12.459  4.175  4.002  0.0 
7  15  6  82.130  7.603  9.148  180.0 
7  15  7  38.583  6.988  6.227  0.0 
7  15  8  235.317  11.855  15.845  180.0 
7  15  9  503.633  19.780  22.269  0.0 
7  16  0  26.585  5.564  5.151  0.0 
7  16  1  291.291  14.351  16.720  180.0 
7  16  2  17.458  5.165  4.569  0.0 
7  16  4  257.786  13.576  15.876  0.0 
8  0  10  810.098  26.566  28.800  0.0 
8  0  12  1015.260  49.558  29.629  180.0 
8  0  14  640.449  35.327  25.087  0.0 
8  0  16  95.496  15.840  8.725  180.0 
8  0  18  18.004  8.320  3.677  0.0 
8  0  20  136.901  12.227  10.579  0.0 
8  0  22  130.525  26.618  12.248  180.0 
8  0  24  14.615  9.276  3.648  180.0 
8  1  4  816.114  30.084  27.902  180.0 
8  1  5  888.227  34.285  30.299  180.0 
8  1  6  54.361  7.971  7.081  180.0 
8  1  7  221.318  13.608  14.752  180.0 
8  1  8  90.545  11.383  9.792  180.0 
8  1  9  29.766  4.626  4.999  180.0 
8  1  10  1093.408  39.253  33.177  0.0 
8  1  11  128.126  6.395  11.073  0.0 
8  1  13  46.078  7.311  6.686  0.0 
8  1  14  1239.174  62.214  35.355  0.0 
8  1  15  62.543  6.612  7.414  0.0 
8  1  17  16.137  3.066  4.016  0.0 
8  1  18  60.656  8.003  7.742  0.0 
8  1  19  341.093  15.369  17.959  0.0 
8  1  20  289.436  14.887  16.760  180.0 
8  1  21  40.121  5.896  6.496  0.0 
8  1  24  222.163  23.209  14.311  180.0 
8  1  25  13.231  3.213  3.866  180.0 
8  1  26  65.667  6.328  7.848  0.0 
8  1  27  28.663  5.586  5.269  180.0 
8  2  0  773.329  32.609  26.421  180.0 
8  2  1  25.668  6.806  4.873  180.0 
8  2  2  2280.764  110.146  47.742  0.0 
8  2  4  950.119  40.992  29.140  180.0 
8  2  5  101.161  12.262  9.454  180.0 
8  2  6  327.287  17.486  17.623  180.0 
8  2  7  677.220  25.666  25.655  180.0 
8  2  8  39.167  6.016  5.962  0.0 
8  2  9  844.530  31.653  28.919  0.0 
8  2  10  124.999  8.738  11.105  0.0 
8  2  11  203.373  10.675  14.538  0.0 
8  2  12  33.677  5.567  5.872  180.0 
8  2  13  150.981  10.129  11.924  180.0 
8  2  14  650.086  31.737  24.841  180.0 
8  2  15  251.181  44.717  16.528  180.0 
8  2  16  381.754  25.907  19.246  180.0 
8  2  17  93.411  5.333  10.369  0.0 
8  2  18  154.154  14.887  11.677  180.0 
8  2  19  48.221  5.038  6.666  0.0 
8  2  21  42.582  5.911  6.365  0.0 
8  2  23  37.844  7.074  5.554  0.0 
8  2  24  105.346  8.667  10.165  180.0 
8  2  25  13.793  3.206  3.580  0.0 
8  3  0  44.784  8.966  7.113  0.0 
8  3  1  7.313  5.904  2.196  180.0 
8  3  2  126.313  13.452  11.366  180.0 
8  3  3  485.317  24.669  22.691  0.0 
8  3  4  382.912  20.847  19.872  0.0 
8  3  5  34.005  8.898  5.367  180.0 
8  3  6  1856.278  96.509  43.550  180.0 
8  3  7  1081.733  42.701  32.669  180.0 
8  3  8  695.982  37.240  25.948  0.0 
8  3  9  4171.868  211.850  65.013  0.0 
8  3  12  84.141  14.624  9.444  0.0 
8  3  13  306.663  15.160  17.390  0.0 
8  3  15  20.670  11.879  4.142  0.0 
8  3  16  76.445  16.158  8.005  0.0 
8  3  17  16.771  3.445  4.022  180.0 
8  3  18  26.810  4.107  4.911  180.0 
8  3  19  16.333  4.609  3.488  180.0 
8  3  20  54.199  5.821  7.263  180.0 
8  3  21  187.827  16.843  14.093  180.0 
8  3  22  353.303  17.954  18.260  180.0 
8  3  23  6.731  5.164  3.332  180.0 
8  3  24  114.817  9.618  11.278  180.0 
8  3  25  15.625  3.387  3.981  0.0 
8  3  26  14.699  3.748  3.997  180.0 
8  4  0  208.149  17.002  15.114  180.0 
8  4  1  42.232  6.399  6.899  180.0 
8  4  2  27.949  4.303  5.311  180.0 
8  4  3  195.323  18.382  14.139  0.0 
8  4  5  1016.295  71.441  32.071  180.0 
8  4  6  990.121  62.210  32.425  180.0 
8  4  7  205.867  9.780  14.652  180.0 
8  4  8  981.719  43.985  31.985  0.0 
8  4  9  1082.012  53.829  31.903  0.0 
8  4  10  40.063  12.884  6.061  0.0 
8  4  11  200.338  12.461  13.820  0.0 
8  4  12  254.987  21.140  16.176  0.0 
8  4  13  830.898  89.789  29.415  180.0 
8  4  14  260.054  24.453  16.221  180.0 
8  4  15  418.463  32.311  20.313  180.0 
8  4  16  172.940  8.419  12.927  180.0 
8  4  17  19.071  6.599  4.988  0.0 
8  4  18  15.052  3.362  3.501  0.0 
8  4  20  61.848  6.257  7.834  0.0 
8  4  21  93.215  8.408  9.389  0.0 
8  4  22  84.866  11.643  9.771  0.0 
8  4  23  15.318  6.663  3.984  0.0 
8  4  24  23.180  3.317  5.182  0.0 
8  4  25  141.174  10.814  11.698  180.0 
8  4  26  175.548  9.205  13.234  0.0 
8  5  0  1399.830  60.713  36.839  180.0 
8  5  1  125.139  9.681  11.337  180.0 
8  5  2  247.507  33.747  15.114  0.0 
8  5  3  144.651  8.760  11.885  0.0 
8  5  4  71.147  7.180  8.394  180.0 
8  5  5  1223.958  44.606  34.759  180.0 
8  5  6  140.008  8.266  12.249  0.0 
8  5  7  1060.427  57.708  31.530  0.0 
8  5  8  38.285  4.592  6.252  180.0 
8  5  9  4.667  3.301  0.234  0.0 
8  5  10  311.250  14.007  17.384  0.0 
8  5  11  226.062  11.648  14.634  0.0 
8  5  12  194.356  12.941  14.136  180.0 
8  5  13  1048.693  43.238  32.685  180.0 
8  5  14  791.787  55.039  28.817  180.0 
8  5  15  13.863  3.616  3.854  0.0 
8  5  16  8.709  6.632  2.726  180.0 
8  5  17  152.961  10.058  12.383  0.0 
8  5  18  40.266  5.555  6.298  0.0 
8  5  19  40.797  6.125  6.753  180.0 
8  5  20  8.475  5.586  2.286  180.0 
8  5  22  100.749  11.208  9.883  0.0 
8  5  25  4.074  3.005  2.567  180.0 
8  6  0  21.443  4.964  5.715  180.0 
8  6  1  15.586  4.748  3.938  0.0 
8  6  2  127.163  24.154  11.017  0.0 
8  6  3  3594.840  359.044  59.480  0.0 
8  6  4  3.851  3.070  2.722  0.0 
8  6  5  573.712  24.449  24.343  180.0 
8  6  6  690.294  33.127  26.990  180.0 
8  6  7  493.394  23.112  21.982  0.0 
8  6  8  362.393  15.805  19.063  180.0 
8  6  9  636.024  25.573  25.048  0.0 
8  6  10  595.351  34.145  23.554  0.0 
8  6  12  309.936  15.848  16.597  180.0 
8  6  13  335.611  17.524  19.120  180.0 
8  6  14  10.511  7.268  3.482  180.0 
8  6  15  79.238  6.293  8.505  180.0 
8  6  16  104.683  6.817  10.435  180.0 
8  6  17  175.729  13.082  13.188  0.0 
8  6  18  24.079  5.431  5.056  180.0 
8  6  19  544.739  26.268  23.480  0.0 
8  6  20  60.896  5.282  7.835  180.0 
8  6  21  303.493  18.777  17.499  0.0 
8  6  22  118.903  15.414  10.908  180.0 
8  6  23  65.724  5.560  8.443  0.0 
8  6  24  5.827  3.232  2.278  0.0 
8  6  25  85.536  12.920  9.522  180.0 
8  7  0  234.797  19.367  15.814  180.0 
8  7  1  2822.382  125.993  54.184  0.0 
8  7  2  358.328  24.492  19.240  0.0 
8  7  3  83.907  13.642  9.939  180.0 
8  7  4  28.707  15.602  5.820  180.0 
8  7  5  365.413  21.262  18.649  0.0 
8  7  6  21.499  4.545  5.494  180.0 
8  7  8  323.935  15.740  18.101  0.0 
8  7  9  179.526  18.687  12.943  0.0 
8  7  10  171.265  11.456  12.623  0.0 
8  7  11  947.396  41.466  30.626  180.0 
8  7  12  15.076  5.762  4.899  0.0 
8  7  13  38.021  5.167  6.329  180.0 
8  7  14  306.695  13.111  17.385  180.0 
8  7  15  327.054  14.756  17.831  0.0 
8  7  16  14.200  5.251  3.728  0.0 
8  7  17  1725.890  67.093  42.260  0.0 
8  7  18  14.055  2.113  4.245  180.0 
8  7  19  372.647  17.966  19.672  0.0 
8  7  20  58.784  8.600  7.599  180.0 
8  7  21  7.395  2.722  3.645  0.0 
8  7  22  42.164  5.125  6.409  180.0 
8  7  23  300.535  11.291  17.603  180.0 
8  7  24  4.903  3.285  2.613  0.0 
8  8  0  12.974  4.606  3.381  0.0 
8  8  1  326.640  17.853  18.446  0.0 
8  8  2  827.594  35.000  29.407  0.0 
8  8  3  399.684  24.414  19.976  180.0 
8  8  4  124.802  12.020  11.160  0.0 
8  8  5  35.079  7.063  5.826  180.0 
8  8  6  76.302  25.009  8.949  0.0 
8  8  7  264.782  23.311  16.400  180.0 
8  8  8  205.322  12.834  14.698  180.0 
8  8  10  188.167  13.436  14.491  0.0 
8  8  13  141.159  9.122  11.163  180.0 
8  8  14  469.922  18.989  21.895  180.0 
8  8  15  112.618  8.308  10.565  180.0 
8  8  16  220.056  13.062  14.679  0.0 
8  8  17  9.050  5.439  2.840  0.0 
8  8  18  73.068  8.240  8.611  180.0 
8  8  20  4.820  2.615  2.162  180.0 
8  8  21  13.531  3.124  4.063  0.0 
8  8  22  32.902  4.581  6.291  0.0 
8  8  23  28.316  5.008  5.958  0.0 
8  9  0  355.226  14.981  18.553  0.0 
8  9  1  10.587  6.474  3.764  0.0 
8  9  2  90.383  15.284  9.253  0.0 
8  9  3  29.648  5.509  5.245  180.0 
8  9  4  59.641  6.975  7.894  180.0 
8  9  5  111.228  21.276  9.888  180.0 
8  9  6  1053.817  57.195  32.418  180.0 
8  9  7  70.809  10.028  8.062  0.0 
8  9  8  307.889  31.376  16.758  0.0 
8  9  9  74.264  8.223  7.864  180.0 
8  9  11  141.856  8.344  11.878  180.0 
8  9  12  12.403  7.687  3.744  180.0 
8  9  13  771.048  33.595  27.844  180.0 
8  9  14  325.638  16.530  18.005  0.0 
8  9  15  332.500  16.433  18.272  0.0 
8  9  16  27.965  7.514  4.914  180.0 
8  9  17  142.130  22.772  11.326  0.0 
8  9  18  46.242  7.553  7.073  0.0 
8  9  19  140.617  6.573  11.701  0.0 
8  9  20  277.658  10.208  16.783  180.0 
8  9  21  129.333  7.492  11.207  180.0 
8  9  22  254.377  22.854  16.252  180.0 
8  10  0  247.295  18.374  15.025  180.0 
8  10  1  50.208  7.327  6.656  0.0 
8  10  2  52.555  7.597  8.031  180.0 
8  10  3  23.739  7.938  3.932  180.0 
8  10  5  140.391  19.613  12.180  180.0 
8  10  6  79.816  15.126  9.225  180.0 
8  10  8  23.805  4.918  5.122  180.0 
8  10  9  118.959  8.007  10.895  180.0 
8  10  10  47.971  5.834  6.583  180.0 
8  10  12  12.699  5.623  4.330  180.0 
8  10  13  294.339  15.070  17.879  0.0 
8  10  14  9.330  5.900  2.607  0.0 
8  10  15  19.074  6.489  4.151  0.0 
8  10  16  29.406  5.164  5.326  180.0 
8  10  17  24.568  5.079  4.943  0.0 
8  10  18  41.469  5.045  6.819  0.0 
8  10  21  118.825  9.691  10.980  180.0 
8  11  0  69.453  7.323  8.427  0.0 
8  11  1  96.549  8.262  9.818  180.0 
8  11  2  90.040  8.752  9.568  0.0 
8  11  4  518.733  23.978  22.281  180.0 
8  11  5  168.258  10.512  12.762  0.0 
8  11  6  28.170  5.306  5.200  0.0 
8  11  7  213.999  12.840  14.293  0.0 
8  11  8  18.027  5.738  3.584  0.0 
8  11  9  485.988  23.296  22.095  0.0 
8  11  10  100.097  8.450  9.794  0.0 
8  11  11  50.171  10.377  7.304  0.0 
8  11  12  93.175  9.282  9.656  0.0 
8  11  13  35.849  7.271  6.121  180.0 
8  11  14  19.342  5.479  4.201  0.0 
8  11  15  41.958  10.073  6.490  180.0 
8  11  16  4.340  2.734  2.191  0.0 
8  11  17  104.143  6.586  9.972  0.0 
8  11  18  6.161  3.434  2.861  180.0 
8  11  19  465.373  16.658  21.958  180.0 
8  12  0  101.344  7.850  10.098  180.0 
8  12  1  388.310  18.059  19.547  0.0 
8  12  2  19.614  5.473  3.774  180.0 
8  12  5  17.715  6.968  3.157  0.0 
8  12  6  77.773  10.245  8.991  0.0 
8  12  7  49.300  9.565  6.897  0.0 
8  12  8  67.708  11.576  8.320  0.0 
8  12  9  180.849  13.965  13.369  180.0 
8  12  10  13.647  6.736  3.908  180.0 
8  12  11  703.563  39.312  26.877  180.0 
8  12  12  139.870  10.349  11.554  0.0 
8  12  13  311.816  14.190  17.393  0.0 
8  12  14  11.306  3.123  3.710  180.0 
8  12  15  46.490  5.554  7.447  0.0 
8  12  16  4.986  3.232  2.853  180.0 
8  12  17  87.213  12.842  9.379  0.0 
8  13  0  21.500  8.060  4.383  0.0 
8  13  1  313.695  21.283  17.592  180.0 
8  13  2  36.055  9.045  6.372  0.0 
8  13  6  62.817  11.336  8.414  0.0 
8  13  7  4.182  2.589  1.547  180.0 
8  13  8  6.738  2.839  2.705  0.0 
8  13  9  54.738  6.085  7.168  180.0 
8  13  10  238.025  27.412  15.353  180.0 
8  13  11  3.703  2.667  2.568  0.0 
8  13  12  33.042  5.105  5.959  0.0 
8  13  14  271.365  11.158  15.896  180.0 
8  14  0  5.591  3.065  2.773  0.0 
8  14  1  24.710  5.064  4.746  0.0 
8  14  2  3.847  2.696  2.701  0.0 
8  14  4  12.718  3.288  3.966  0.0 
8  14  6  7.101  3.311  2.472  0.0 
8  14  7  442.275  14.769  21.321  0.0 
8  14  8  113.154  7.403  11.030  180.0 
8  14  9  260.398  10.976  15.922  180.0 
8  14  10  10.112  4.028  3.497  0.0 
8  15  0  53.684  6.692  7.435  0.0 
8  15  1  4.191  3.237  2.295  180.0 
8  15  2  40.416  6.646  5.835  0.0 
8  15  3  17.055  4.148  4.623  180.0 
8  15  5  98.927  7.938  9.253  0.0 
8  15  6  59.487  7.331  7.784  0.0 
8  15  7  6.497  4.005  2.756  180.0 
8  15  8  52.824  7.418  7.520  180.0 
9  0  8  2324.208  116.586  46.702  0.0 
9  0  10  235.441  16.020  16.738  0.0 
9  0  12  70.699  11.733  6.907  180.0 
9  0  14  32.419  11.700  6.349  180.0 
9  0  16  201.767  15.724  14.741  180.0 
9  0  18  165.191  31.650  13.179  0.0 
9  0  20  576.255  28.970  23.664  180.0 
9  0  22  141.205  20.264  10.939  180.0 
9  0  24  18.568  4.529  4.201  0.0 
9  0  26  222.336  13.646  13.982  0.0 
9  1  4  1357.380  53.076  36.306  180.0 
9  1  5  1941.922  84.990  44.748  180.0 
9  1  6  385.753  16.802  19.668  0.0 
9  1  7  13.313  6.748  4.550  180.0 
9  1  8  96.028  13.179  9.495  180.0 
9  1  9  384.309  19.766  20.194  0.0 
9  1  10  240.271  10.952  15.586  180.0 
9  1  11  311.940  20.257  17.828  0.0 
9  1  12  179.324  17.428  13.415  0.0 
9  1  13  140.954  17.334  11.997  0.0 
9  1  14  124.247  18.473  10.148  180.0 
9  1  15  37.458  13.358  6.461  180.0 
9  1  16  271.112  10.842  16.066  0.0 
9  1  17  61.851  4.695  8.141  180.0 
9  1  18  110.107  8.774  10.508  180.0 
9  1  19  93.835  6.844  9.783  0.0 
9  1  20  41.060  6.085  5.456  0.0 
9  1  21  132.530  9.171  11.915  180.0 
9  1  24  49.953  5.258  7.228  0.0 
9  1  25  582.726  18.781  22.993  0.0 
9  2  0  409.963  18.993  19.610  0.0 
9  2  1  1004.200  42.250  31.794  180.0 
9  2  2  556.886  24.126  24.158  180.0 
9  2  5  1476.159  67.255  37.289  0.0 
9  2  7  103.057  13.440  10.316  0.0 
9  2  8  843.517  87.284  28.668  0.0 
9  2  9  854.786  141.294  28.374  0.0 
9  2  10  176.430  10.154  13.784  180.0 
9  2  11  1030.023  40.586  32.405  180.0 
9  2  12  400.242  25.194  20.838  180.0 
9  2  13  471.852  30.171  21.310  180.0 
9  2  14  309.181  24.135  18.757  180.0 
9  2  15  388.889  27.196  19.406  180.0 
9  2  16  138.182  8.863  11.358  180.0 
9  2  17  233.656  10.243  14.779  180.0 
9  2  18  20.041  4.210  4.323  0.0 
9  2  19  25.436  5.819  5.631  0.0 
9  2  20  19.649  10.533  4.620  0.0 
9  2  21  16.286  9.780  4.652  0.0 
9  2  22  685.119  44.405  26.377  180.0 
9  2  23  230.303  15.602  15.440  0.0 
9  2  24  729.244  21.914  25.701  0.0 
9  2  25  11.346  3.516  4.086  0.0 
9  2  26  126.239  8.527  11.449  0.0 
9  3  0  524.349  25.404  23.234  180.0 
9  3  1  963.414  44.222  29.204  0.0 
9  3  2  151.932  13.950  11.437  180.0 
9  3  3  51.595  9.592  7.941  180.0 
9  3  4  972.480  45.674  31.973  0.0 
9  3  5  755.048  35.653  27.083  180.0 
9  3  6  562.879  28.240  22.608  0.0 
9  3  8  99.632  10.694  9.160  0.0 
9  3  9  85.279  31.105  9.216  0.0 
9  3  10  46.683  5.642  6.451  180.0 
9  3  11  94.728  7.806  9.258  0.0 
9  3  12  166.184  19.859  13.425  180.0 
9  3  13  216.106  22.454  15.477  0.0 
9  3  14  149.318  22.455  13.583  0.0 
9  3  15  90.177  6.600  9.673  0.0 
9  3  16  42.242  5.251  6.402  180.0 
9  3  17  126.508  7.241  11.311  0.0 
9  3  18  69.143  6.212  7.995  0.0 
9  3  19  274.514  14.095  16.006  0.0 
9  3  20  130.428  9.119  11.091  180.0 
9  3  21  5.083  3.072  2.877  180.0 
9  3  22  98.155  10.604  10.635  0.0 
9  3  23  30.473  4.627  5.855  0.0 
9  3  25  31.530  5.073  6.078  180.0 
9  4  0  4176.872  267.485  67.659  0.0 
9  4  1  240.229  17.534  15.103  180.0 
9  4  2  114.720  14.564  10.238  0.0 
9  4  3  547.832  28.181  22.989  180.0 
9  4  4  530.755  27.873  23.407  0.0 
9  4  5  360.047  21.129  18.229  180.0 
9  4  6  216.865  15.431  15.081  0.0 
9  4  7  1206.236  51.390  34.156  0.0 
9  4  8  139.910  10.542  11.242  180.0 
9  4  9  246.739  13.829  15.865  180.0 
9  4  10  120.573  15.789  10.270  180.0 
9  4  11  42.832  17.171  6.250  0.0 
9  4  12  800.358  86.560  27.910  180.0 
9  4  13  48.295  15.215  7.739  0.0 
9  4  14  49.711  9.392  6.557  180.0 
9  4  15  66.774  5.226  7.847  0.0 
9  4  17  54.966  5.068  7.019  0.0 
9  4  18  346.129  22.919  18.210  0.0 
9  4  20  6.898  5.010  2.804  0.0 
9  4  21  6.647  5.222  2.319  0.0 
9  4  22  91.505  6.961  9.701  180.0 
9  4  23  69.152  7.585  8.291  0.0 
9  4  24  17.250  3.494  4.583  0.0 
9  5  0  2208.451  128.984  45.270  180.0 
9  5  1  276.167  19.807  17.101  180.0 
9  5  2  25.945  10.470  4.530  180.0 
9  5  3  63.903  12.062  8.324  0.0 
9  5  4  2245.222  134.399  46.436  0.0 
9  5  6  27.136  9.190  4.886  0.0 
9  5  7  77.342  16.296  9.175  180.0 
9  5  8  190.187  12.793  14.018  0.0 
9  5  9  130.642  12.310  11.003  0.0 
9  5  10  134.822  33.048  11.627  180.0 
9  5  11  79.636  8.365  8.668  180.0 
9  5  12  18.509  14.643  2.617  180.0 
9  5  13  120.773  8.940  11.090  0.0 
9  5  14  79.517  3.148  9.032  0.0 
9  5  15  68.605  13.464  8.064  180.0 
9  5  19  4.977  3.996  2.570  0.0 
9  5  20  104.080  9.264  10.222  180.0 
9  5  21  13.913  3.204  3.731  0.0 
9  5  22  35.868  4.743  5.788  180.0 
9  5  23  157.933  13.799  12.712  180.0 
9  5  24  677.170  36.760  25.211  0.0 
9  6  0  25.393  5.210  4.191  180.0 
9  6  1  950.525  53.367  31.412  180.0 
9  6  2  232.389  20.946  15.981  0.0 
9  6  3  245.751  33.043  15.933  180.0 
9  6  4  20.989  11.143  4.206  180.0 
9  6  5  204.373  13.554  14.634  180.0 
9  6  6  14.741  10.669  5.533  180.0 
9  6  7  174.231  13.179  12.608  180.0 
9  6  9  310.707  18.367  16.219  180.0 
9  6  10  86.620  9.398  10.056  180.0 
9  6  11  899.921  45.576  30.363  180.0 
9  6  13  169.904  11.468  13.196  0.0 
9  6  14  91.672  6.352  9.807  180.0 
9  6  16  10.428  4.429  3.419  0.0 
9  6  17  39.640  6.256  5.991  0.0 
9  6  18  82.966  6.643  9.377  180.0 
9  6  20  134.151  10.218  11.724  180.0 
9  6  23  3.285  2.609  1.540  0.0 
9  6  24  24.680  5.001  5.201  180.0 
9  7  0  718.040  40.059  26.650  180.0 
9  7  1  224.380  31.895  13.675  180.0 
9  7  2  6.384  4.627  1.645  180.0 
9  7  3  30.105  9.969  5.626  180.0 
9  7  5  580.672  42.361  24.540  0.0 
9  7  6  145.411  12.500  12.668  0.0 
9  7  7  39.999  7.434  5.249  180.0 
9  7  8  25.984  12.716  3.356  180.0 
9  7  9  684.223  36.922  26.263  180.0 
9  7  10  91.718  10.787  10.157  180.0 
9  7  11  430.294  19.559  20.859  0.0 
9  7  12  412.548  16.050  20.316  0.0 
9  7  13  14.111  6.982  4.390  180.0 
9  7  15  122.933  10.055  10.744  0.0 
9  7  16  45.067  5.359  6.862  0.0 
9  7  17  41.992  6.752  6.366  0.0 
9  7  18  74.639  8.621  9.249  180.0 
9  7  19  240.871  8.284  15.398  0.0 
9  7  20  380.201  15.441  19.183  180.0 
9  7  21  21.705  3.936  4.520  0.0 
9  7  22  5.877  3.175  2.301  180.0 
9  7  23  20.968  3.939  4.630  0.0 
9  8  0  407.658  19.509  20.395  180.0 
9  8  1  316.002  24.423  17.492  180.0 
9  8  2  7.130  4.499  2.003  0.0 
9  8  3  235.870  18.543  15.431  0.0 
9  8  4  7.817  5.576  2.811  180.0 
9  8  5  177.898  15.499  12.459  0.0 
9  8  8  97.483  32.779  9.946  0.0 
9  8  9  158.788  15.146  12.157  180.0 
9  8  10  312.492  16.874  17.267  0.0 
9  8  11  17.686  5.824  3.279  180.0 
9  8  12  76.966  6.886  8.260  0.0 
9  8  13  33.437  5.352  5.698  180.0 
9  8  14  91.969  7.136  9.736  0.0 
9  8  16  14.556  2.147  3.891  180.0 
9  8  17  18.820  4.357  4.961  0.0 
9  8  18  171.432  21.826  13.499  180.0 
9  8  19  121.262  6.114  10.951  0.0 
9  8  20  107.702  7.916  10.373  180.0 
9  8  21  33.295  5.380  6.289  180.0 
9  8  22  16.401  3.857  4.145  0.0 
9  9  1  562.069  27.217  23.518  180.0 
9  9  2  140.744  14.174  12.289  180.0 
9  9  4  87.269  11.034  10.024  0.0 
9  9  5  66.944  12.253  8.613  0.0 
9  9  6  603.713  89.247  25.380  0.0 
9  9  8  38.108  5.821  5.902  0.0 
9  9  9  240.125  12.462  15.460  180.0 
9  9  10  85.999  9.273  8.567  0.0 
9  9  12  37.527  7.851  6.676  0.0 
9  9  13  41.793  6.482  6.082  0.0 
9  9  14  120.526  17.964  10.977  0.0 
9  9  15  52.253  12.889  6.421  180.0 
9  9  16  83.734  5.705  9.475  180.0 
9  9  17  15.325  2.684  3.717  0.0 
9  9  18  15.985  2.933  3.803  0.0 
9  9  19  67.697  5.668  8.369  180.0 
9  9  20  3.887  2.870  2.153  0.0 
9  10  0  521.536  44.930  23.087  0.0 
9  10  1  37.036  11.323  5.394  180.0 
9  10  2  72.570  9.280  8.720  0.0 
9  10  3  73.574  16.217  9.130  0.0 
9  10  4  175.116  9.960  13.126  0.0 
9  10  5  290.163  16.044  17.186  0.0 
9  10  6  61.085  6.107  8.415  0.0 
9  10  7  240.749  12.929  15.523  180.0 
9  10  8  945.515  43.395  31.011  180.0 
9  10  9  220.339  19.331  14.131  180.0 
9  10  10  58.171  7.944  7.991  180.0 
9  10  12  37.151  7.019  6.203  180.0 
9  10  13  74.440  8.619  8.071  180.0 
9  10  14  40.689  3.967  6.151  180.0 
9  10  15  122.583  5.675  11.259  180.0 
9  10  16  107.162  5.881  10.044  0.0 
9  10  17  48.869  12.913  6.686  0.0 
9  10  19  218.574  9.695  15.137  180.0 
9  11  0  4.544  3.665  0.883  180.0 
9  11  1  13.324  7.066  3.728  0.0 
9  11  2  64.215  6.419  8.130  180.0 
9  11  3  44.694  6.008  6.830  0.0 
9  11  4  6.890  4.498  3.143  180.0 
9  11  5  111.268  9.667  10.426  0.0 
9  11  6  27.641  6.372  4.949  0.0 
9  11  7  8.078  5.398  3.054  0.0 
9  11  8  60.274  7.741  7.718  0.0 
9  11  9  40.175  7.200  6.096  0.0 
9  11  10  15.988  6.968  3.982  0.0 
9  11  12  119.501  13.601  10.998  0.0 
9  11  13  78.118  5.010  8.527  0.0 
9  11  14  47.159  4.804  6.999  180.0 
9  11  15  71.999  8.262  8.809  0.0 
9  11  16  138.324  7.243  11.713  180.0 
9  11  18  70.795  7.465  8.441  180.0 
9  12  0  15.661  5.705  4.636  0.0 
9  12  1  8.860  5.208  3.252  180.0 
9  12  2  49.946  7.394  6.898  180.0 
9  12  3  10.399  5.486  2.581  0.0 
9  12  4  79.918  8.458  8.855  0.0 
9  12  5  15.528  6.667  4.007  180.0 
9  12  6  35.112  7.699  5.865  0.0 
9  12  7  635.755  36.339  24.733  180.0 
9  12  9  349.775  21.072  18.735  180.0 
9  12  10  231.976  16.749  15.436  180.0 
9  12  11  9.975  2.742  3.600  180.0 
9  12  13  114.514  9.741  10.760  0.0 
9  12  14  53.817  5.650  7.489  180.0 
9  12  15  82.886  9.292  9.012  0.0 
9  13  0  132.413  27.052  11.320  0.0 
9  13  1  322.550  19.613  17.717  0.0 
9  13  3  11.646  4.600  3.529  180.0 
9  13  4  38.097  4.322  6.528  0.0 
9  13  5  53.233  6.491  7.311  180.0 
9  13  7  21.664  3.381  4.747  180.0 
9  13  8  50.320  6.027  7.218  0.0 
9  13  9  326.863  37.810  18.151  180.0 
9  13  10  408.476  43.014  20.131  0.0 
9  13  11  15.276  3.443  4.031  180.0 
9  13  12  74.973  11.514  9.129  0.0 
9  13  13  16.751  3.777  4.127  180.0 
9  14  0  83.896  6.122  8.784  180.0 
9  14  1  10.670  3.254  3.614  0.0 
9  14  2  126.223  6.872  11.384  180.0 
9  14  4  257.842  9.689  15.747  180.0 
9  14  5  180.306  8.098  13.156  180.0 
9  14  6  294.560  10.885  17.073  0.0 
9  14  7  97.174  6.787  10.204  180.0 
9  14  8  452.142  41.098  20.831  0.0 
9  14  9  460.442  16.550  21.224  180.0 
9  15  0  94.231  7.761  10.191  0.0 
9  15  1  292.081  12.229  16.659  0.0 
9  15  3  34.227  6.370  6.013  180.0 
9  15  5  42.443  6.778  6.601  180.0 
10  0  14  132.477  5.110  11.571  0.0 
10  0  16  92.745  4.358  9.156  0.0 
10  0  18  94.205  4.769  9.462  180.0 
10  0  20  471.313  13.930  21.684  0.0 
10  0  22  1638.329  60.069  39.298  0.0 
10  0  24  251.983  13.066  15.661  0.0 
10  1  0  411.212  15.782  20.002  0.0 
10  1  8  19.282  9.665  3.848  0.0 
10  1  9  24.648  9.689  5.338  0.0 
10  1  12  119.809  18.637  10.152  0.0 
10  1  13  29.299  11.803  5.030  180.0 
10  1  14  335.613  27.979  18.247  0.0 
10  1  15  50.974  5.022  7.374  0.0 
10  1  17  4.821  1.475  2.359  180.0 
10  1  18  55.360  5.272  7.182  0.0 
10  1  19  73.976  12.556  8.788  180.0 
10  1  20  340.512  24.979  18.832  0.0 
10  1  21  69.643  5.720  8.616  180.0 
10  1  22  238.604  14.962  15.793  180.0 
10  1  23  155.100  12.714  12.136  0.0 
10  1  24  17.225  3.507  4.623  0.0 
10  1  25  4.236  3.164  2.572  180.0 
10  2  0  11.701  6.816  3.982  0.0 
10  2  1  714.138  29.931  25.748  0.0 
10  2  2  1457.061  64.874  37.276  180.0 
10  2  3  135.547  12.967  11.647  0.0 
10  2  4  1995.374  97.840  43.151  0.0 
10  2  5  8.384  6.483  2.575  180.0 
10  2  6  254.601  16.894  16.337  180.0 
10  2  7  39.559  10.009  6.107  0.0 
10  2  8  53.857  5.563  7.239  0.0 
10  2  9  71.837  12.505  7.775  180.0 
10  2  10  24.324  10.206  4.895  180.0 
10  2  11  15.110  9.571  2.482  180.0 
10  2  13  148.585  19.532  11.960  0.0 
10  2  14  6.688  3.066  2.944  0.0 
10  2  15  79.915  2.876  8.761  180.0 
10  2  17  313.645  13.742  17.230  0.0 
10  2  18  600.627  14.486  23.974  180.0 
10  2  20  47.855  7.015  6.959  180.0 
10  2  21  25.609  6.301  4.550  180.0 
10  2  22  408.151  50.374  20.922  0.0 
10  2  23  21.922  3.325  4.601  180.0 
10  2  24  41.756  5.716  6.745  0.0 
10  2  25  299.443  16.356  16.844  180.0 
10  3  0  82.346  12.941  9.470  180.0 
10  3  1  127.800  13.986  11.457  180.0 
10  3  2  485.778  23.879  21.098  0.0 
10  3  3  890.780  41.995  30.684  180.0 
10  3  4  54.026  10.485  6.660  180.0 
10  3  6  50.387  11.199  6.983  0.0 
10  3  7  263.878  13.656  15.899  0.0 
10  3  8  180.468  17.646  14.410  180.0 
10  3  9  46.602  5.910  7.125  180.0 
10  3  10  465.791  53.789  20.629  180.0 
10  3  12  74.497  15.094  7.744  180.0 
10  3  13  305.014  31.431  17.430  180.0 
10  3  15  208.087  9.544  14.313  0.0 
10  3  16  740.691  28.436  27.279  180.0 
10  3  17  12.229  6.737  3.948  180.0 
10  3  18  258.244  13.748  16.050  0.0 
10  3  19  246.010  13.479  15.825  180.0 
10  3  20  121.771  17.327  11.068  0.0 
10  3  21  103.290  10.092  9.905  0.0 
10  3  23  12.474  3.181  3.538  0.0 
10  3  24  249.280  10.341  15.821  180.0 
10  4  0  103.302  15.655  10.571  180.0 
10  4  1  611.768  31.705  23.750  180.0 
10  4  2  387.508  22.015  19.958  0.0 
10  4  3  267.224  19.229  16.990  0.0 
10  4  4  167.140  17.506  13.141  0.0 
10  4  5  303.723  21.011  16.728  180.0 
10  4  6  17.913  8.545  4.890  0.0 
10  4  7  95.179  9.902  8.736  180.0 
10  4  8  77.672  15.377  9.481  180.0 
10  4  9  147.392  11.405  11.312  180.0 
10  4  10  213.466  14.011  14.872  0.0 
10  4  11  33.175  6.439  4.991  180.0 
10  4  13  96.427  17.395  9.804  0.0 
10  4  14  324.296  23.181  18.105  0.0 
10  4  15  4.724  3.821  2.908  0.0 
10  4  16  31.697  6.491  6.084  0.0 
10  4  17  233.186  18.092  14.664  180.0 
10  4  18  15.950  3.892  4.072  180.0 
10  4  19  639.795  27.291  25.011  0.0 
10  4  20  202.736  24.726  15.321  180.0 
10  4  21  299.678  12.666  16.820  180.0 
10  4  22  30.561  4.576  5.743  0.0 
10  4  23  272.810  10.448  17.139  180.0 
10  4  24  12.788  3.739  3.313  0.0 
10  5  0  735.914  40.152  26.338  180.0 
10  5  1  1064.282  58.166  32.528  180.0 
10  5  2  669.876  36.952  25.686  0.0 
10  5  3  787.644  43.547  28.874  180.0 
10  5  4  415.289  25.927  20.103  0.0 
10  5  5  45.199  10.615  8.053  180.0 
10  5  6  289.983  31.070  16.349  0.0 
10  5  7  183.822  23.306  14.056  180.0 
10  5  8  628.667  54.564  25.717  0.0 
10  5  9  763.812  50.216  26.971  0.0 
10  5  10  178.108  15.619  12.837  180.0 
10  5  11  131.375  8.751  12.307  180.0 
10  5  12  85.274  11.669  9.018  0.0 
10  5  13  21.924  4.216  4.573  0.0 
10  5  14  23.202  4.559  4.644  180.0 
10  5  15  128.163  7.765  11.524  0.0 
10  5  16  19.443  8.887  5.304  180.0 
10  5  18  160.734  11.216  12.881  0.0 
10  5  19  400.572  20.623  20.035  180.0 
10  5  20  781.246  21.693  27.301  0.0 
10  5  22  21.397  3.544  5.237  0.0 
10  5  23  86.640  6.645  9.503  0.0 
10  6  0  207.822  20.158  13.999  0.0 
10  6  2  81.150  14.583  9.261  0.0 
10  6  3  197.853  21.044  13.985  180.0 
10  6  4  41.056  17.117  6.218  0.0 
10  6  5  416.028  92.095  20.396  0.0 
10  6  6  18.094  7.155  4.479  180.0 
10  6  8  60.043  8.465  7.585  180.0 
10  6  10  143.889  12.217  11.410  180.0 
10  6  11  70.034  12.499  8.304  180.0 
10  6  12  7.411  3.839  2.912  180.0 
10  6  13  210.218  10.933  13.928  0.0 
10  6  14  9.210  4.062  2.675  0.0 
10  6  15  649.815  34.373  24.924  180.0 
10  6  16  330.368  14.526  18.056  0.0 
10  6  17  104.244  9.227  10.324  180.0 
10  6  19  8.420  2.368  3.331  0.0 
10  6  20  10.360  2.698  3.687  0.0 
10  6  21  41.458  4.952  6.561  180.0 
10  7  0  206.290  22.361  13.086  180.0 
10  7  3  1055.659  53.142  31.417  0.0 
10  7  4  157.965  21.455  13.390  0.0 
10  7  5  69.107  17.447  8.008  180.0 
10  7  6  32.700  14.336  5.856  180.0 
10  7  7  60.815  9.370  7.518  0.0 
10  7  8  65.269  8.480  8.046  0.0 
10  7  10  10.114  5.388  2.515  180.0 
10  7  11  129.743  14.471  10.983  180.0 
10  7  13  209.338  11.973  14.489  180.0 
10  7  14  111.416  8.332  10.645  0.0 
10  7  15  66.400  7.512  8.458  0.0 
10  7  16  173.013  12.611  13.640  180.0 
10  7  17  23.017  6.144  4.304  0.0 
10  7  19  44.393  4.628  6.459  180.0 
10  7  20  182.457  7.808  13.818  0.0 
10  7  21  579.628  18.493  24.636  180.0 
10  7  22  76.245  6.692  9.095  180.0 
10  8  0  473.236  23.045  21.780  0.0 
10  8  1  360.182  22.588  18.930  180.0 
10  8  2  59.357  8.977  8.903  0.0 
10  8  3  239.114  26.025  16.793  0.0 
10  8  4  32.895  17.680  6.499  0.0 
10  8  5  428.654  27.974  21.200  180.0 
10  8  6  51.266  6.610  7.467  180.0 
10  8  7  238.315  14.826  15.633  0.0 
10  8  8  10.805  5.712  3.878  0.0 
10  8  9  229.999  24.068  14.963  180.0 
10  8  10  6.840  5.271  3.132  180.0 
10  8  12  61.973  9.061  8.297  180.0 
10  8  13  48.355  9.535  6.661  0.0 
10  8  14  68.164  7.763  8.139  0.0 
10  8  15  32.297  6.666  5.427  0.0 
10  9  0  7.054  5.199  4.560  180.0 
10  9  1  22.014  6.846  4.674  180.0 
10  9  2  39.276  7.364  6.646  180.0 
10  9  3  55.964  11.795  7.037  180.0 
10  9  4  5.957  4.729  2.997  180.0 
10  9  6  14.698  6.281  3.842  0.0 
10  9  7  18.853  7.160  3.253  0.0 
10  9  8  66.708  11.702  8.147  180.0 
10  9  10  32.560  8.569  5.162  180.0 
10  9  11  8.441  6.553  4.126  180.0 
10  9  12  70.255  10.626  8.102  0.0 
10  9  13  171.869  28.847  13.298  180.0 
10  9  15  12.410  3.792  3.508  0.0 
10  9  16  82.730  5.706  9.306  180.0 
10  9  17  90.335  5.681  9.629  0.0 
10  9  19  97.344  10.962  9.277  180.0 
10  10  1  67.609  7.591  8.199  0.0 
10  10  2  692.814  31.728  25.652  0.0 
10  10  3  121.684  10.857  11.183  180.0 
10  10  4  83.507  9.648  9.559  180.0 
10  10  5  8.518  6.372  1.149  180.0 
10  10  7  250.903  31.948  15.764  180.0 
10  10  11  244.563  20.462  15.795  180.0 
10  10  12  16.427  8.884  3.856  0.0 
10  10  13  38.326  17.960  7.216  0.0 
10  10  14  2.820  2.082  1.177  180.0 
10  10  15  83.192  5.281  8.950  0.0 
10  10  16  28.531  6.930  5.867  0.0 
10  10  17  4.818  2.974  2.666  180.0 
10  10  18  131.863  7.767  11.490  0.0 
10  11  3  481.479  28.074  22.329  180.0 
10  11  4  85.422  11.282  8.898  0.0 
10  11  5  16.902  10.945  4.781  180.0 
10  11  6  20.847  8.999  4.927  0.0 
10  11  7  78.642  11.385  8.043  0.0 
10  11  13  20.879  5.452  4.206  0.0 
10  11  14  84.078  9.632  9.156  0.0 
10  11  15  12.344  5.714  3.399  0.0 
10  11  16  57.904  5.979  7.882  0.0 
10  12  0  171.193  12.880  12.448  0.0 
10  12  1  106.171  10.195  10.706  180.0 
10  12  2  37.554  10.586  7.290  180.0 
10  12  3  6.019  4.896  3.205  180.0 
10  12  4  10.290  8.054  0.144  0.0 
10  12  6  31.173  4.863  5.754  180.0 
10  12  7  32.275  7.250  5.131  0.0 
10  12  10  33.652  5.938  6.057  0.0 
10  12  11  12.673  5.629  3.905  0.0 
10  12  12  81.818  10.340  8.547  0.0 
10  12  13  42.046  10.041  6.200  180.0 
10  12  14  129.594  12.621  10.902  180.0 
10  13  0  93.257  12.498  9.513  180.0 
10  13  1  34.228  3.456  6.152  0.0 
10  13  2  292.639  19.292  17.066  180.0 
10  13  3  25.911  5.311  4.927  180.0 
10  13  4  13.030  5.289  4.424  0.0 
10  13  5  21.391  5.437  4.911  180.0 
10  13  6  35.657  8.630  5.634  0.0 
10  13  8  62.574  9.747  8.104  0.0 
10  13  9  178.060  13.325  13.795  180.0 
10  13  10  25.455  6.606  5.070  0.0 
10  13  11  72.713  11.243  8.427  180.0 
10  14  0  83.113  10.695  9.722  180.0 
10  14  1  63.531  5.792  7.726  180.0 
10  14  2  10.526  3.223  3.530  180.0 
10  14  3  71.988  10.701  8.398  180.0 
10  14  4  47.771  10.435  7.722  180.0 
10  14  5  11.604  6.216  3.889  180.0 
10  14  6  13.061  6.488  4.374  0.0 
10  14  7  124.743  13.569  11.437  180.0 
11  0  12  80.928  4.501  8.896  180.0 
11  0  14  317.132  7.152  17.492  180.0 
11  0  18  52.896  4.639  6.952  180.0 
11  0  20  1808.431  65.658  41.801  0.0 
11  0  22  787.977  27.975  28.454  180.0 
11  1  12  9.694  2.672  3.405  0.0 
11  1  13  625.751  48.413  24.243  180.0 
11  1  14  11.119  1.290  3.347  180.0 
11  1  16  17.317  1.659  4.108  180.0 
11  1  17  73.010  4.446  8.331  0.0 
11  1  18  343.822  9.058  17.739  0.0 
11  1  19  100.198  7.529  9.764  180.0 
11  1  20  45.924  4.102  7.063  180.0 
11  1  21  62.606  4.830  8.115  180.0 
11  1  22  14.738  3.057  3.984  0.0 
11  1  23  18.343  4.585  4.402  180.0 
11  2  1  28.716  7.932  4.462  0.0 
11  2  2  221.765  15.183  15.073  180.0 
11  2  3  86.635  13.988  9.686  180.0 
11  2  8  77.250  14.389  8.937  180.0 
11  2  11  73.966  4.691  8.672  180.0 
11  2  12  93.434  4.693  10.382  0.0 
11  2  13  6.787  1.740  2.553  180.0 
11  2  14  141.935  9.276  11.590  0.0 
11  2  15  693.464  47.470  25.751  0.0 
11  2  16  24.220  2.581  4.620  0.0 
11  2  17  129.908  13.590  11.769  180.0 
11  2  18  574.274  23.508  24.274  0.0 
11  2  19  32.723  3.740  5.649  0.0 
11  2  20  8.131  5.336  3.043  180.0 
11  2  21  87.671  13.201  9.632  180.0 
11  2  22  151.441  7.167  12.682  0.0 
11  2  23  43.137  5.656  6.267  0.0 
11  3  0  102.049  14.555  11.315  180.0 
11  3  1  144.783  15.586  12.239  180.0 
11  3  2  27.915  9.903  4.904  180.0 
11  3  3  503.614  26.338  22.410  0.0 
11  3  4  66.525  12.092  7.940  180.0 
11  3  5  1142.300  59.355  33.770  0.0 
11  3  6  134.166  16.519  11.004  0.0 
11  3  7  9.570  7.711  1.616  180.0 
11  3  8  5.119  3.964  2.426  0.0 
11  3  11  422.394  18.226  20.658  180.0 
11  3  12  50.094  7.685  6.271  180.0 
11  3  13  133.379  14.594  11.488  180.0 
11  3  14  178.073  12.450  13.282  180.0 
11  3  15  169.322  8.888  12.966  180.0 
11  3  16  119.762  6.565  10.888  180.0 
11  3  17  262.900  7.177  15.482  180.0 
11  3  18  141.745  9.970  11.608  0.0 
11  3  19  301.765  16.356  17.850  0.0 
11  3  21  3.306  2.351  2.197  0.0 
11  3  22  250.321  20.087  15.853  180.0 
11  4  0  15.529  9.518  3.117  180.0 
11  4  1  304.555  20.901  16.907  0.0 
11  4  2  69.444  12.595  8.700  180.0 
11  4  3  213.968  18.945  14.098  0.0 
11  4  5  173.623  18.795  12.455  0.0 
11  4  8  68.189  15.483  6.978  0.0 
11  4  9  8.041  5.444  4.658  0.0 
11  4  11  89.175  7.426  9.071  180.0 
11  4  12  135.264  25.791  11.471  0.0 
11  4  13  520.310  18.502  22.147  0.0 
11  4  15  28.074  8.182  5.170  0.0 
11  4  16  287.279  20.199  15.957  0.0 
11  4  17  301.982  35.285  16.627  0.0 
11  4  19  289.364  8.856  17.420  180.0 
11  4  21  48.199  7.766  6.923  180.0 
11  4  22  57.559  5.705  7.643  180.0 
11  5  0  627.153  36.989  24.850  0.0 
11  5  1  134.608  18.781  12.354  0.0 
11  5  3  92.864  14.746  9.954  180.0 
11  5  4  31.967  11.954  5.104  180.0 
11  5  7  8.229  6.083  3.529  0.0 
11  5  8  15.506  4.513  4.586  180.0 
11  5  9  319.753  14.582  18.015  180.0 
11  5  10  41.054  12.474  6.982  180.0 
11  5  11  17.928  5.014  4.384  180.0 
11  5  12  68.608  7.837  8.216  180.0 
11  5  13  359.289  23.716  17.883  0.0 
11  5  14  14.451  1.616  3.941  180.0 
11  5  15  477.809  21.053  21.997  180.0 
11  5  16  173.003  12.441  12.940  0.0 
11  5  17  519.406  23.886  23.001  180.0 
11  5  18  351.135  23.291  18.768  0.0 
11  5  19  84.755  7.324  9.331  180.0 
11  5  20  268.011  12.239  16.908  0.0 
11  6  1  31.015  12.596  5.853  180.0 
11  6  2  37.784  13.225  7.705  180.0 
11  6  3  36.740  13.166  6.861  0.0 
11  6  5  31.567  7.530  6.687  180.0 
11  6  6  130.214  13.575  11.240  0.0 
11  6  7  80.418  7.081  8.983  0.0 
11  6  9  77.339  7.492  8.949  180.0 
11  6  10  89.107  14.936  8.514  180.0 
11  6  11  88.710  11.276  8.953  0.0 
11  6  12  202.202  27.902  13.837  180.0 
11  6  13  12.799  7.690  4.663  180.0 
11  6  14  476.564  36.749  22.719  0.0 
11  6  15  43.613  6.845  6.823  180.0 
11  6  16  49.069  3.609  6.927  180.0 
11  6  17  55.710  8.146  7.499  180.0 
11  6  18  115.936  9.969  11.200  0.0 
11  6  19  23.763  4.054  5.106  180.0 
11  6  20  155.416  7.289  12.634  0.0 
11  6  21  394.252  28.112  20.255  180.0 
11  7  0  204.316  23.284  13.085  0.0 
11  7  1  58.670  14.939  7.812  0.0 
11  7  3  22.840  11.243  4.521  180.0 
11  7  5  72.510  16.610  8.012  180.0 
11  7  6  553.056  30.249  23.294  180.0 
11  7  8  31.685  6.477  5.535  180.0 
11  7  9  68.127  11.363  8.474  180.0 
11  7  10  231.727  18.675  15.152  180.0 
11  7  11  191.476  15.142  14.115  0.0 
11  7  12  133.782  13.159  11.384  180.0 
11  7  13  566.327  32.306  23.354  0.0 
11  7  14  102.491  18.494  9.803  180.0 
11  7  15  65.316  11.636  8.622  0.0 
11  7  17  931.054  64.615  30.748  180.0 
11  7  18  319.966  25.417  18.750  0.0 
11  7  19  64.667  5.425  7.830  180.0 
11  7  20  73.480  6.062  8.063  0.0 
11  8  0  31.858  5.788  5.021  0.0 
11  8  1  34.615  6.819  6.303  0.0 
11  8  2  6.614  4.908  3.244  180.0 
11  8  3  43.471  6.513  6.351  0.0 
11  8  4  332.145  19.788  18.308  180.0 
11  8  5  304.210  25.437  17.778  0.0 
11  8  6  114.037  10.345  10.392  0.0 
11  8  7  41.360  7.416  6.459  180.0 
11  8  8  57.248  8.485  7.589  0.0 
11  8  9  452.512  27.805  21.359  0.0 
11  8  10  870.037  41.770  29.322  180.0 
11  8  11  19.170  9.028  3.481  0.0 
11  8  12  194.163  19.344  14.118  0.0 
11  8  13  75.559  13.234  9.147  0.0 
11  8  14  193.096  49.635  14.283  0.0 
11  8  15  33.950  6.648  5.987  180.0 
11  8  16  25.351  5.031  5.455  0.0 
11  8  17  98.115  9.385  9.651  0.0 
11  8  19  57.206  5.771  7.444  0.0 
11  9  0  141.701  11.289  12.131  180.0 
11  9  1  73.984  8.410  9.140  0.0 
11  9  2  113.249  10.378  11.054  0.0 
11  9  4  9.369  6.229  2.868  0.0 
11  9  5  149.340  13.421  11.254  180.0 
11  9  8  54.512  9.170  6.722  0.0 
11  9  9  218.157  18.368  14.980  180.0 
11  9  10  200.947  18.459  14.284  0.0 
11  9  11  84.851  12.534  9.197  180.0 
11  9  13  516.672  18.956  23.520  0.0 
11  9  14  76.678  8.208  9.025  180.0 
11  9  16  276.145  14.713  16.068  180.0 
11  9  17  649.091  27.976  25.803  180.0 
11  9  18  119.245  12.090  10.873  0.0 
11  10  1  386.449  24.509  19.407  180.0 
11  10  4  121.901  12.805  11.244  180.0 
11  10  5  139.752  13.819  12.387  180.0 
11  10  6  92.273  11.803  9.962  0.0 
11  10  8  52.854  12.655  5.926  0.0 
11  10  9  52.958  11.995  7.054  0.0 
11  10  10  370.662  30.639  19.287  180.0 
11  10  11  141.118  18.500  12.505  0.0 
11  10  13  62.986  8.664  7.992  180.0 
11  10  14  239.962  13.696  15.075  0.0 
11  10  15  65.032  9.748  7.717  180.0 
11  10  16  55.563  10.125  7.911  0.0 
11  11  1  150.788  14.837  12.759  0.0 
11  11  3  16.633  10.138  4.587  0.0 
11  11  5  8.965  7.254  3.516  180.0 
11  11  6  431.747  41.780  20.797  180.0 
11  11  7  163.406  20.950  13.198  0.0 
11  11  8  484.243  42.929  21.499  180.0 
11  11  9  252.810  12.717  15.169  180.0 
11  11  10  8.973  4.805  3.310  0.0 
11  11  11  155.105  11.264  12.803  180.0 
11  11  13  354.864  18.321  19.259  0.0 
11  12  3  4.297  3.500  2.396  180.0 
11  12  4  132.403  9.760  11.646  180.0 
11  12  5  42.204  7.914  6.137  0.0 
11  12  6  121.948  9.927  10.391  0.0 
11  12  7  76.207  9.245  9.033  0.0 
11  12  8  124.873  10.650  11.234  0.0 
11  12  9  367.492  18.135  19.852  0.0 
11  12  10  76.845  10.286  8.516  180.0 
11  12  11  749.077  33.030  26.309  0.0 
11  13  0  59.088  9.016  7.764  0.0 
11  13  2  53.898  9.251  7.801  0.0 
11  13  4  9.048  5.293  2.699  0.0 
11  13  5  61.633  9.901  7.748  0.0 
11  13  6  232.317  14.810  15.285  180.0 
11  13  7  28.767  6.948  5.605  0.0 
11  13  8  208.176  15.125  14.013  180.0 
11  14  0  78.715  11.542  8.430  0.0 
11  14  2  53.584  11.559  7.335  180.0 
11  14  3  36.532  11.345  5.667  0.0 
12  0  10  26.424  4.191  5.059  0.0 
12  0  12  994.120  23.060  30.049  0.0 
12  0  14  1152.764  30.091  34.379  180.0 
12  0  16  50.788  4.260  7.105  0.0 
12  0  18  105.575  6.120  10.585  0.0 
12  0  20  4.388  3.201  1.547  0.0 
12  0  22  177.808  11.123  13.300  180.0 
12  1  10  38.124  4.042  6.432  0.0 
12  1  11  3.595  2.637  1.882  180.0 
12  1  12  38.502  6.229  6.308  0.0 
12  1  13  84.118  2.957  9.269  180.0 
12  1  14  95.626  3.321  9.620  180.0 
12  1  15  18.841  1.743  4.278  0.0 
12  1  16  194.922  8.994  13.693  0.0 
12  1  18  2.467  1.777  1.431  180.0 
12  1  19  119.325  5.773  10.869  0.0 
12  1  20  37.533  6.323  6.274  180.0 
12  1  21  202.736  8.195  14.275  0.0 
12  1  22  10.456  3.416  3.258  0.0 
12  2  9  222.449  5.831  14.870  180.0 
12  2  10  629.381  13.395  24.412  0.0 
12  2  11  107.713  5.713  10.334  0.0 
12  2  12  6.989  1.299  2.829  0.0 
12  2  13  14.409  1.818  3.708  0.0 
12  2  14  5.100  1.420  1.870  0.0 
12  2  15  28.029  2.706  5.272  0.0 
12  2  16  10.259  1.771  3.175  180.0 
12  2  17  464.749  12.022  20.330  180.0 
12  2  18  55.060  3.943  7.745  0.0 
12  2  19  101.160  10.257  9.809  0.0 
12  2  20  152.421  6.673  12.657  0.0 
12  2  21  161.660  10.579  12.578  180.0 
12  2  22  368.928  25.445  19.171  180.0 
12  3  0  253.879  18.531  15.437  180.0 
12  3  2  252.812  19.006  16.330  180.0 
12  3  8  338.801  23.491  18.279  180.0 
12  3  9  64.033  4.228  7.764  180.0 
12  3  10  238.322  6.040  16.060  0.0 
12  3  11  3.491  2.170  1.444  0.0 
12  3  12  79.807  4.398  8.973  180.0 
12  3  13  544.108  39.234  22.815  180.0 
12  3  14  11.239  1.570  3.634  180.0 
12  3  15  522.174  38.125  22.628  180.0 
12  3  16  123.267  8.498  11.061  0.0 
12  3  17  24.857  3.255  4.557  0.0 
12  3  18  131.753  9.322  11.551  180.0 
12  3  19  85.243  9.277  9.043  0.0 
12  3  20  39.341  4.720  6.141  180.0 
12  3  21  7.153  3.662  2.955  180.0 
12  4  0  17.860  9.806  5.053  180.0 
12  4  2  383.528  24.650  18.400  180.0 
12  4  3  369.266  24.327  18.383  0.0 
12  4  5  489.624  31.846  20.654  0.0 
12  4  6  459.351  28.632  21.765  180.0 
12  4  7  213.961  22.906  14.283  180.0 
12  4  8  79.020  7.633  9.076  180.0 
12  4  9  208.078  12.430  14.034  180.0 
12  4  10  234.184  25.115  15.783  0.0 
12  4  11  33.957  10.377  5.684  0.0 
12  4  13  142.442  14.194  12.262  0.0 
12  4  14  25.028  10.965  4.883  0.0 
12  4  15  82.943  7.819  9.237  180.0 
12  4  16  90.132  8.743  9.299  180.0 
12  4  17  226.414  13.015  15.552  0.0 
12  4  19  9.364  3.252  3.521  0.0 
12  4  20  35.857  4.965  6.214  0.0 
12  4  21  26.302  7.361  5.647  0.0 
12  5  0  195.348  20.958  15.170  0.0 
12  5  1  502.587  33.015  24.402  0.0 
12  5  2  60.582  13.933  8.104  180.0 
12  5  3  16.626  10.539  2.327  0.0 
12  5  4  154.901  39.186  12.107  0.0 
12  5  5  123.822  8.224  12.155  0.0 
12  5  6  225.611  12.259  14.846  180.0 
12  5  7  257.300  15.118  15.725  180.0 
12  5  8  14.142  5.217  2.935  180.0 
12  5  9  169.440  11.964  13.088  0.0 
12  5  10  87.840  38.189  9.390  180.0 
12  5  11  205.020  15.130  14.904  0.0 
12  5  13  15.272  7.618  4.454  180.0 
12  5  14  148.295  16.592  12.690  0.0 
12  5  16  13.322  8.089  4.769  180.0 
12  5  17  105.078  27.957  10.065  0.0 
12  5  18  85.308  5.073  9.198  0.0 
12  5  19  256.308  10.198  15.859  0.0 
12  5  20  273.498  19.826  16.639  180.0 
12  6  0  160.857  10.317  13.013  180.0 
12  6  1  434.615  26.539  21.172  180.0 
12  6  2  78.334  6.873  9.268  0.0 
12  6  3  153.917  20.129  12.846  0.0 
12  6  4  7.937  4.669  2.442  0.0 
12  6  5  305.807  24.734  17.408  0.0 
12  6  6  14.706  5.645  4.553  0.0 
12  6  7  231.812  32.856  15.368  180.0 
12  6  8  16.086  11.286  4.301  180.0 
12  6  9  74.037  8.441  8.294  0.0 
12  6  11  182.548  26.559  13.048  0.0 
12  6  12  167.427  16.234  12.617  0.0 
12  6  13  8.824  6.785  2.118  0.0 
12  6  14  75.100  14.051  9.373  180.0 
12  6  15  33.752  12.348  5.598  0.0 
12  6  16  18.786  4.227  4.644  0.0 
12  6  17  21.032  4.797  5.446  180.0 
12  7  0  28.627  20.136  4.936  0.0 
12  7  2  14.517  5.841  4.269  180.0 
12  7  3  29.166  6.113  5.442  0.0 
12  7  4  17.226  5.999  3.896  0.0 
12  7  5  803.328  81.778  27.781  180.0 
12  7  6  55.907  8.070  7.266  180.0 
12  7  7  67.431  10.271  9.173  180.0 
12  7  8  90.632  9.808  9.393  180.0 
12  7  9  24.423  7.836  5.028  0.0 
12  7  10  393.370  23.758  20.658  180.0 
12  7  11  146.056  66.586  12.364  0.0 
12  7  13  186.242  20.519  13.932  180.0 
12  7  15  117.845  8.639  11.041  180.0 
12  7  16  8.372  4.395  3.038  0.0 
12  7  17  21.786  5.347  5.099  0.0 
12  7  18  5.081  4.101  2.419  0.0 
12  8  0  84.632  8.965  10.017  180.0 
12  8  1  26.012  6.875  5.686  0.0 
12  8  2  7.627  5.748  3.582  0.0 
12  8  3  13.754  9.267  4.444  0.0 
12  8  5  10.937  6.313  2.500  0.0 
12  8  6  25.429  7.691  5.712  180.0 
12  8  7  12.748  9.832  2.846  180.0 
12  8  8  115.679  12.297  11.243  180.0 
12  8  9  72.313  10.845  8.368  0.0 
12  8  11  22.866  9.229  5.087  180.0 
12  8  12  178.399  21.152  13.186  0.0 
12  8  13  243.972  11.512  14.882  0.0 
12  8  14  31.051  7.212  5.391  180.0 
12  8  15  6.879  4.293  3.179  0.0 
12  8  17  36.332  9.154  6.628  180.0 
12  9  0  102.697  11.075  9.937  180.0 
12  9  1  124.201  12.300  11.382  0.0 
12  9  2  196.424  16.953  13.085  180.0 
12  9  3  24.667  8.322  5.559  0.0 
12  9  5  81.260  17.071  9.673  180.0 
12  9  8  189.366  23.043  13.423  180.0 
12  9  9  212.549  19.966  15.377  0.0 
12  9  10  224.123  25.122  15.005  0.0 
12  9  11  161.429  9.625  12.090  0.0 
12  9  12  144.402  9.857  11.871  180.0 
12  9  14  149.397  11.070  12.887  0.0 
12  9  15  47.682  9.081  7.589  180.0 
12  10  0  247.141  21.106  15.600  180.0 
12  10  3  29.978  9.792  5.714  0.0 
12  10  4  89.952  12.677  9.052  0.0 
12  10  5  86.260  13.333  9.298  180.0 
12  10  6  119.946  15.151  11.302  180.0 
12  10  7  361.219  68.066  19.356  0.0 
12  10  8  12.384  8.575  4.321  0.0 
12  10  10  104.863  9.187  9.668  0.0 
12  10  11  16.705  5.044  4.456  180.0 
12  10  12  124.539  10.738  11.122  0.0 
12  10  13  32.168  9.069  6.094  180.0 
12  10  14  20.737  6.339  5.207  0.0 
12  11  1  28.014  4.627  5.629  0.0 
12  11  2  131.276  8.712  11.825  0.0 
12  11  3  15.657  4.373  4.104  0.0 
12  11  4  6.812  3.999  2.770  0.0 
12  11  6  121.602  9.464  10.346  180.0 
12  11  7  18.781  4.947  3.832  180.0 
12  11  8  60.508  8.599  8.384  0.0 
12  11  10  407.812  19.521  20.097  180.0 
12  11  11  13.969  5.995  4.640  0.0 
12  12  0  190.487  11.603  12.804  180.0 
12  12  2  124.725  10.171  11.079  0.0 
12  12  3  8.186  4.919  3.161  180.0 
12  12  4  17.633  5.545  4.174  0.0 
12  12  5  42.339  8.898  6.753  0.0 
12  12  6  182.676  12.745  14.317  180.0 
12  12  7  255.246  15.411  16.103  0.0 
12  12  8  263.484  16.187  15.781  180.0 
12  12  9  1003.696  44.607  31.606  0.0 
12  13  1  145.589  12.506  12.124  180.0 
12  13  2  214.493  14.913  14.123  0.0 
12  13  3  35.903  10.578  6.451  0.0 
12  13  4  183.044  14.376  14.735  180.0 
12  13  5  10.121  6.135  3.527  0.0 
13  0  8  119.791  4.319  10.685  0.0 
13  0  10  499.633  10.196  21.627  180.0 
13  0  12  808.521  19.074  27.349  180.0 
13  0  14  17.317  2.449  4.426  0.0 
13  0  16  5.467  2.692  1.931  180.0 
13  0  18  108.617  6.926  10.566  180.0 
13  0  20  629.974  23.124  24.634  180.0 
13  1  8  35.285  3.576  5.833  180.0 
13  1  9  30.578  3.220  5.068  180.0 
13  1  10  36.168  3.402  5.882  180.0 
13  1  11  43.248  2.269  6.557  180.0 
13  1  12  207.701  5.189  14.485  180.0 
13  1  13  278.508  21.042  16.305  0.0 
13  1  14  235.053  6.229  15.029  0.0 
13  1  17  153.482  5.682  12.222  180.0 
13  1  18  13.671  2.486  3.879  180.0 
13  1  19  63.007  4.904  7.938  0.0 
13  1  20  326.444  11.182  17.648  0.0 
13  2  5  36.309  3.939  6.154  180.0 
13  2  6  26.778  3.914  5.334  0.0 
13  2  7  42.138  3.805  6.489  0.0 
13  2  8  117.659  4.262  11.355  0.0 
13  2  9  164.317  4.779  13.014  180.0 
13  2  10  66.117  3.864  8.065  180.0 
13  2  11  109.560  4.529  10.091  0.0 
13  2  12  99.104  4.677  9.789  180.0 
13  2  13  3.775  2.251  2.065  0.0 
13  2  14  127.948  4.293  11.261  0.0 
13  2  15  4.008  2.191  1.507  180.0 
13  2  16  319.574  8.825  17.180  0.0 
13  2  17  97.672  4.699  9.732  0.0 
13  2  18  219.240  20.719  14.801  180.0 
13  2  19  100.687  6.810  10.503  180.0 
13  2  20  95.143  6.616  9.639  0.0 
13  3  3  86.072  4.693  9.151  0.0 
13  3  6  106.918  4.335  10.142  180.0 
13  3  7  52.833  3.754  7.925  180.0 
13  3  9  15.889  2.441  3.786  180.0 
13  3  10  484.866  11.696  22.010  180.0 
13  3  11  151.283  5.638  12.620  0.0 
13  3  12  238.730  7.574  15.558  0.0 
13  3  13  171.088  6.797  13.703  0.0 
13  3  14  311.796  10.187  18.217  0.0 
13  3  15  250.710  9.478  16.325  0.0 
13  3  16  2.836  1.873  1.231  0.0 
13  3  17  5.675  2.282  2.162  0.0 
13  3  18  914.303  32.658  29.677  180.0 
13  3  19  6.186  3.033  2.453  0.0 
13  3  20  70.424  7.420  8.605  0.0 
13  4  0  45.136  5.128  7.634  180.0 
13  4  1  13.777  8.405  3.915  0.0 
13  4  2  78.143  15.046  9.187  0.0 
13  4  3  53.805  4.277  7.168  0.0 
13  4  4  789.370  17.853  29.047  180.0 
13  4  5  51.918  3.985  7.023  0.0 
13  4  6  69.596  8.530  8.634  0.0 
13  4  7  40.318  18.133  5.663  180.0 
13  4  8  97.280  4.551  9.863  180.0 
13  4  9  48.879  4.210  6.516  0.0 
13  4  10  18.341  2.682  4.104  180.0 
13  4  11  274.457  8.486  16.321  180.0 
13  4  12  138.884  6.247  11.785  180.0 
13  4  13  58.635  5.324  7.927  180.0 
13  4  14  11.727  3.313  3.900  180.0 
13  4  15  197.435  9.065  14.343  0.0 
13  4  16  470.289  16.674  21.132  180.0 
13  4  17  288.353  12.794  16.207  180.0 
13  4  18  48.977  7.794  7.527  180.0 
13  4  19  173.612  11.601  13.435  0.0 
13  5  0  358.106  58.800  19.231  0.0 
13  5  1  83.760  18.167  9.302  0.0 
13  5  2  247.674  13.154  16.033  180.0 
13  5  4  45.014  6.073  6.843  180.0 
13  5  6  137.242  14.094  11.042  0.0 
13  5  7  204.158  17.400  15.082  180.0 
13  5  8  109.055  20.077  11.033  180.0 
13  5  9  122.355  12.231  10.830  180.0 
13  5  10  79.897  10.061  8.590  0.0 
13  5  11  201.037  26.023  13.584  0.0 
13  5  12  250.642  19.507  15.600  0.0 
13  5  13  8.387  6.800  2.951  180.0 
13  5  14  1131.515  37.754  33.712  0.0 
13  5  15  613.808  55.806  25.404  0.0 
13  5  16  370.470  15.078  18.488  180.0 
13  5  17  16.082  4.853  4.166  180.0 
13  5  18  979.985  38.584  31.465  180.0 
13  6  0  5.162  4.161  1.485  180.0 
13  6  1  29.117  18.165  5.323  180.0 
13  6  2  124.887  37.130  10.975  180.0 
13  6  3  252.450  15.830  16.567  180.0 
13  6  4  18.178  6.382  3.480  0.0 
13  6  5  38.328  7.720  6.876  180.0 
13  6  6  21.787  7.940  4.598  180.0 
13  6  7  125.872  11.213  11.107  180.0 
13  6  8  96.534  10.753  10.134  0.0 
13  6  9  142.413  19.201  11.696  0.0 
13  6  10  99.342  25.595  10.185  0.0 
13  6  11  378.213  58.321  19.867  180.0 
13  6  12  314.535  50.850  18.186  0.0 
13  6  13  146.235  18.119  11.991  0.0 
13  6  14  445.252  55.431  23.089  180.0 
13  6  15  60.728  7.741  8.162  0.0 
13  6  16  154.733  10.522  12.750  180.0 
13  6  17  21.484  5.486  4.847  180.0 
13  7  0  89.573  9.658  9.702  0.0 
13  7  2  201.302  26.429  14.254  180.0 
13  7  4  40.105  7.913  6.475  0.0 
13  7  5  17.154  8.338  4.824  180.0 
13  7  6  35.405  12.911  6.051  0.0 
13  7  7  158.145  22.696  12.175  0.0 
13  7  9  90.884  21.730  7.935  0.0 
13  7  11  86.275  14.006  9.044  180.0 
13  7  13  268.092  12.320  16.418  0.0 
13  7  14  406.324  16.900  20.471  0.0 
13  7  15  698.529  27.398  27.350  180.0 
13  7  16  107.356  10.469  10.556  180.0 
13  7  17  52.871  9.685  7.423  0.0 
13  8  0  40.772  8.932  5.579  0.0 
13  8  1  28.408  7.573  4.596  0.0 
13  8  2  160.438  14.403  12.414  180.0 
13  8  3  8.790  6.371  3.533  180.0 
13  8  4  39.698  10.473  5.854  0.0 
13  8  5  16.194  11.689  4.375  0.0 
13  8  6  72.839  12.047  8.972  180.0 
13  8  7  199.135  26.858  13.818  0.0 
13  8  8  23.272  9.912  5.088  180.0 
13  8  9  120.524  15.875  10.611  180.0 
13  8  10  472.701  72.548  23.346  0.0 
13  8  13  22.714  5.225  5.096  180.0 
13  8  14  214.256  12.885  15.117  180.0 
13  8  15  62.689  9.718  8.037  0.0 
13  9  0  34.709  11.865  5.494  180.0 
13  9  1  8.992  6.813  3.837  0.0 
13  9  2  64.994  20.209  8.043  0.0 
13  9  3  11.260  8.018  4.266  0.0 
13  9  7  39.543  12.720  5.760  0.0 
13  9  8  175.602  22.670  12.735  0.0 
13  9  10  115.256  9.347  11.202  180.0 
13  9  11  21.860  5.318  5.465  0.0 
13  9  13  6.446  4.723  2.444  180.0 
13  9  14  32.980  9.553  6.475  180.0 
13  10  1  10.738  8.711  3.553  0.0 
13  10  2  23.485  12.756  4.867  0.0 
13  10  3  143.349  9.081  12.265  180.0 
13  10  4  250.844  11.941  16.164  180.0 
13  10  5  84.744  8.084  9.400  0.0 
13  10  6  40.294  7.539  6.080  180.0 
13  10  7  11.481  4.767  3.902  0.0 
13  10  8  229.253  12.891  14.910  0.0 
13  10  9  162.187  11.567  12.668  180.0 
13  10  11  120.482  11.599  11.510  180.0 
13  10  12  15.969  6.370  4.678  0.0 
13  11  0  19.190  5.029  4.828  0.0 
13  11  1  56.725  8.231  7.541  0.0 
13  11  2  12.404  4.873  3.466  180.0 
13  11  3  61.325  8.658  8.182  180.0 
13  11  6  27.825  5.989  5.122  0.0 
13  11  7  344.265  17.696  19.703  180.0 
13  11  8  24.963  6.239  5.399  0.0 
13  11  9  22.636  6.564  4.912  0.0 
13  12  0  225.242  13.979  15.551  0.0 
13  12  1  138.983  11.880  11.938  180.0 
13  12  2  123.426  11.548  10.657  0.0 
13  12  4  284.569  16.754  17.165  180.0 
13  12  5  36.977  10.305  6.142  180.0 
14  0  6  28.522  3.225  4.922  180.0 
14  0  8  953.592  21.729  30.927  180.0 
14  0  10  139.016  4.376  11.834  180.0 
14  0  12  55.408  3.801  7.384  0.0 
14  0  14  330.367  9.782  17.434  0.0 
14  0  16  3.426  2.593  2.699  180.0 
14  1  2  57.787  4.068  7.492  0.0 
14  1  3  467.660  9.369  21.271  180.0 
14  1  5  3.267  1.917  1.472  180.0 
14  1  6  74.528  3.373  8.440  180.0 
14  1  7  72.352  3.382  8.364  180.0 
14  1  8  13.653  1.989  3.535  0.0 
14  1  10  2.216  1.670  1.664  0.0 
14  1  11  235.971  6.847  15.526  0.0 
14  1  12  23.776  3.718  5.362  180.0 
14  1  13  8.934  2.537  2.997  0.0 
14  1  14  53.927  3.266  7.584  180.0 
14  1  16  22.697  3.591  4.714  180.0 
14  1  17  394.305  34.694  19.564  0.0 
14  1  18  98.200  8.574  10.079  180.0 
14  2  0  13.456  2.501  3.891  0.0 
14  2  1  601.847  12.534  24.692  180.0 
14  2  2  159.731  4.801  13.259  0.0 
14  2  3  24.715  3.431  4.876  180.0 
14  2  4  220.609  5.260  14.936  0.0 
14  2  5  958.491  22.351  31.703  180.0 
14  2  6  542.084  11.870  23.010  0.0 
14  2  7  6.571  2.077  2.255  0.0 
14  2  8  475.206  11.037  22.011  180.0 
14  2  9  807.948  20.006  28.329  0.0 
14  2  10  264.474  7.545  16.020  180.0 
14  2  11  3.047  2.114  2.344  180.0 
14  2  12  100.955  5.389  9.890  0.0 
14  2  13  29.655  4.582  5.401  0.0 
14  2  14  15.585  3.221  3.697  180.0 
14  2  15  23.112  5.282  4.800  0.0 
14  2  16  17.309  3.800  4.103  180.0 
14  2  17  30.490  6.417  5.230  0.0 
14  2  18  5.434  2.699  2.925  0.0 
14  3  0  24.091  3.428  5.194  0.0 
14  3  1  222.194  5.483  14.880  180.0 
14  3  2  195.047  5.123  14.546  0.0 
14  3  3  751.961  16.977  27.133  180.0 
14  3  4  53.987  3.781  7.725  180.0 
14  3  5  459.141  10.437  21.113  180.0 
14  3  6  835.847  20.224  29.034  180.0 
14  3  7  3.534  2.109  2.246  180.0 
14  3  8  362.425  9.374  18.879  0.0 
14  3  9  5.829  2.367  2.590  0.0 
14  3  10  242.100  7.714  15.442  0.0 
14  3  11  88.404  5.304  9.394  0.0 
14  3  12  20.530  3.172  4.844  0.0 
14  3  13  24.565  5.065  4.920  180.0 
14  3  14  16.570  3.627  4.355  0.0 
14  3  15  4.650  3.237  1.776  0.0 
14  3  16  33.256  6.474  6.046  0.0 
14  3  17  30.190  7.329  5.360  0.0 
14  4  1  194.612  5.559  14.289  0.0 
14  4  2  31.765  3.755  5.399  180.0 
14  4  3  465.282  10.989  21.692  180.0 
14  4  4  68.248  4.146  8.345  0.0 
14  4  5  34.430  8.911  6.128  180.0 
14  4  6  792.226  20.060  28.365  0.0 
14  4  7  19.860  2.617  4.203  0.0 
14  4  8  4.867  2.392  1.899  0.0 
14  4  9  648.810  17.719  25.390  0.0 
14  4  10  10.170  2.816  3.422  180.0 
14  4  11  376.234  11.904  18.815  180.0 
14  4  12  27.616  5.232  4.869  0.0 
14  4  13  710.729  22.735  25.667  180.0 
14  4  14  616.120  20.864  23.752  180.0 
14  4  15  249.655  11.603  15.431  0.0 
14  5  1  91.885  8.950  9.946  180.0 
14  5  2  74.958  4.471  8.759  0.0 
14  5  4  18.223  9.027  3.826  180.0 
14  5  6  247.119  38.124  15.871  180.0 
14  5  7  582.108  15.960  24.850  0.0 
14  5  8  95.052  5.646  9.881  0.0 
14  5  9  41.528  5.044  6.195  180.0 
14  5  10  932.650  28.630  29.941  0.0 
14  5  11  3.522  2.703  1.319  0.0 
14  5  12  198.024  9.351  13.427  180.0 
14  5  14  26.642  4.744  5.126  180.0 
14  5  15  46.154  7.737  6.989  0.0 
14  5  16  87.764  9.386  9.084  0.0 
14  6  0  187.278  49.890  13.727  0.0 
14  6  1  399.338  21.699  20.764  0.0 
14  6  2  20.829  6.959  6.030  180.0 
14  6  5  460.803  25.535  21.295  180.0 
14  6  7  135.048  26.306  12.114  0.0 
14  6  8  157.342  17.440  12.445  0.0 
14  6  10  52.377  11.485  7.338  0.0 
14  6  11  364.892  46.536  20.455  180.0 
14  6  12  192.925  10.213  13.633  180.0 
14  6  13  727.131  26.552  27.096  180.0 
14  6  14  39.222  7.981  5.942  0.0 
14  6  15  342.439  16.441  18.160  0.0 
14  7  0  77.641  10.170  8.616  0.0 
14  7  1  271.470  19.460  16.437  180.0 
14  7  3  939.332  47.195  31.068  180.0 
14  7  5  541.280  50.349  23.027  0.0 
14  7  6  61.649  12.090  7.486  0.0 
14  7  7  20.102  10.042  5.187  180.0 
14  7  8  36.455  15.706  5.794  0.0 
14  7  10  509.476  18.585  23.059  0.0 
14  7  11  307.625  13.657  17.764  180.0 
14  7  12  492.993  19.717  22.544  180.0 
14  7  13  43.288  8.317  6.287  180.0 
14  7  14  20.052  5.677  4.805  0.0 
14  8  0  13.429  7.927  4.325  0.0 
14  8  1  60.259  11.295  8.141  180.0 
14  8  3  120.746  14.752  10.655  180.0 
14  8  4  107.961  14.357  11.267  180.0 
14  8  6  201.261  21.047  14.104  180.0 
14  8  7  185.621  23.356  12.477  180.0 
14  8  8  18.682  4.514  4.888  0.0 
14  8  9  105.267  8.828  10.499  0.0 
14  8  10  45.318  7.967  7.262  180.0 
14  8  11  73.401  9.081  8.660  180.0 
14  8  12  440.603  19.996  21.515  180.0 
14  9  0  55.836  11.688  7.537  0.0 
14  9  1  56.479  13.277  9.364  180.0 
14  9  2  29.414  13.206  5.794  180.0 
14  9  3  55.891  7.150  7.531  180.0 
14  9  4  41.638  7.059  6.378  180.0 
14  9  5  60.828  7.605  7.406  0.0 
14  9  7  76.513  8.654  8.889  0.0 
14  9  8  531.442  21.875  24.136  0.0 
14  9  9  59.741  9.022  8.242  0.0 
14  9  10  290.445  15.752  17.690  180.0 
14  9  11  85.947  10.652  8.948  180.0 
14  10  0  87.028  8.479  8.924  0.0 
14  10  1  227.741  12.254  15.676  180.0 
14  10  2  176.453  11.001  13.687  180.0 
14  10  3  5.288  4.010  2.813  180.0 
14  10  4  45.441  8.332  7.058  0.0 
14  10  6  116.725  10.618  10.657  0.0 
14  10  7  196.557  13.148  14.151  180.0 
14  10  8  259.292  15.519  16.485  0.0 
14  10  9  7.300  5.265  3.478  180.0 
14  11  1  192.622  13.134  14.838  180.0 
14  11  2  530.744  23.851  22.117  180.0 
14  11  3  25.884  6.311  5.740  0.0 
14  11  4  23.960  6.278  5.405  0.0 
14  11  5  431.493  21.614  21.456  180.0 
15  0  0  1124.408  26.127  32.974  0.0 
15  0  12  81.443  4.551  8.973  180.0 
15  0  14  6.929  2.858  2.544  0.0 
15  0  16  4.266  2.985  2.422  0.0 
15  1  0  58.650  3.156  7.725  0.0 
15  1  1  2.812  1.663  1.673  180.0 
15  1  2  139.536  3.863  11.616  180.0 
15  1  3  1801.524  53.351  40.545  180.0 
15  1  4  167.703  4.549  12.808  0.0 
15  1  6  13.300  1.884  3.293  0.0 
15  1  7  724.525  17.130  26.537  0.0 
15  1  8  136.087  4.772  11.873  0.0 
15  1  9  73.083  4.074  8.330  180.0 
15  1  10  56.228  4.079  7.300  180.0 
15  1  11  176.894  6.425  12.927  180.0 
15  1  12  4.181  2.465  1.450  180.0 
15  1  13  70.445  5.336  8.372  0.0 
15  1  14  16.001  3.313  4.155  180.0 
15  1  15  211.583  9.307  15.001  0.0 
15  1  16  112.873  7.779  10.824  180.0 
15  2  0  599.809  13.272  24.396  0.0 
15  2  1  111.171  4.069  11.077  180.0 
15  2  2  195.581  5.388  14.322  0.0 
15  2  3  12.418  2.047  3.613  180.0 
15  2  4  120.373  4.362  11.008  180.0 
15  2  5  490.395  11.528  21.711  0.0 
15  2  6  255.332  7.008  15.741  0.0 
15  2  7  48.867  3.803  6.954  180.0 
15  2  8  435.332  11.315  20.277  0.0 
15  2  9  18.363  2.678  4.073  0.0 
15  2  10  66.909  4.848  8.004  180.0 
15  2  11  7.299  2.826  3.290  180.0 
15  2  12  14.182  3.164  4.390  180.0 
15  2  14  6.107  3.384  3.234  0.0 
15  2  15  123.136  8.030  10.994  180.0 
15  2  16  120.919  8.692  11.091  0.0 
15  3  0  154.818  5.124  12.694  0.0 
15  3  1  59.766  3.831  7.929  0.0 
15  3  3  424.607  10.481  21.268  180.0 
15  3  4  31.344  3.580  5.968  0.0 
15  3  5  53.624  4.010  7.981  180.0 
15  3  6  228.331  7.123  15.645  0.0 
15  3  7  154.197  6.082  12.452  0.0 
15  3  8  13.153  2.732  4.017  180.0 
15  3  9  101.951  5.691  10.056  180.0 
15  3  10  29.480  4.863  5.587  0.0 
15  3  11  155.399  7.440  12.972  180.0 
15  3  12  115.018  7.153  11.049  180.0 
15  3  13  46.868  6.124  7.192  0.0 
15  3  14  7.282  3.763  2.808  0.0 
15  3  15  226.480  11.357  15.463  0.0 
15  3  16  34.327  7.652  5.994  180.0 
15  4  0  121.636  5.123  11.236  0.0 
15  4  1  355.096  9.470  18.567  180.0 
15  4  2  10.948  2.411  2.877  180.0 
15  4  3  25.342  3.839  5.661  180.0 
15  4  5  28.310  4.061  5.245  0.0 
15  4  6  101.029  5.502  10.331  180.0 
15  4  7  5.916  2.744  2.680  0.0 
15  4  8  89.516  5.834  9.710  0.0 
15  4  9  166.885  7.573  13.059  180.0 
15  4  10  525.736  16.750  22.589  180.0 
15  4  11  129.144  7.693  10.975  0.0 
15  4  12  4.686  3.302  2.301  180.0 
15  4  13  82.415  7.630  9.070  0.0 
15  4  14  23.794  4.912  5.037  0.0 
15  4  15  370.211  16.520  18.670  180.0 
15  5  0  36.001  4.330  6.817  180.0 
15  5  1  10.290  2.634  3.753  180.0 
15  5  2  4.874  2.539  2.455  180.0 
15  5  3  191.002  7.224  13.540  0.0 
15  5  4  180.610  67.709  12.892  180.0 
15  5  5  57.212  5.070  7.832  180.0 
15  5  6  40.448  5.082  6.642  180.0 
15  5  9  21.481  3.797  4.557  180.0 
15  5  10  5.421  3.453  2.668  180.0 
15  5  11  385.053  14.908  18.988  180.0 
15  5  12  64.391  7.664  7.914  0.0 
15  5  14  115.033  9.901  10.714  180.0 
15  6  0  54.644  10.993  7.103  0.0 
15  6  1  15.688  9.327  4.076  180.0 
15  6  3  78.266  22.693  8.654  180.0 
15  6  4  58.158  12.839  8.206  180.0 
15  6  5  34.561  5.380  5.774  0.0 
15  6  6  60.075  6.067  7.295  0.0 
15  6  7  38.471  6.044  5.855  180.0 
15  6  8  3.793  2.986  2.321  0.0 
15  6  9  80.438  7.527  9.282  180.0 
15  6  10  56.333  7.448  7.378  0.0 
15  6  11  709.072  26.565  25.874  0.0 
15  6  12  99.005  9.328  9.790  180.0 
15  6  13  192.710  12.405  14.117  0.0 
15  7  0  179.983  25.938  13.190  180.0 
15  7  1  385.483  51.925  21.028  180.0 
15  7  2  59.516  13.602  8.065  0.0 
15  7  3  252.527  22.248  15.801  0.0 
15  7  4  48.793  12.078  6.979  180.0 
15  7  5  30.343  16.440  5.230  0.0 
15  7  6  10.813  8.116  4.990  0.0 
15  7  7  25.366  4.593  5.670  180.0 
15  7  9  95.127  8.838  10.106  0.0 
15  7  10  94.987  9.195  10.560  0.0 
15  7  11  89.928  9.611  10.006  0.0 
15  7  12  62.187  9.418  8.664  0.0 
15  8  0  213.918  21.708  14.352  180.0 
15  8  1  15.822  12.852  3.007  0.0 
15  8  2  119.321  8.430  10.903  0.0 
15  8  5  6.737  4.110  3.679  180.0 
15  8  6  32.150  7.519  6.225  0.0 
15  8  7  31.742  7.731  6.449  180.0 
15  8  8  139.601  10.698  12.642  0.0 
15  9  0  514.365  20.401  23.270  0.0 
15  9  1  53.969  8.135  7.349  180.0 
15  9  2  90.180  9.150  9.999  180.0 
15  9  3  126.700  10.148  11.344  0.0 
15  9  4  418.072  18.454  21.003  0.0 
15  9  5  89.676  9.719  9.969  0.0 
15  9  7  256.757  15.004  16.740  180.0 
15  9  8  145.441  12.291  12.339  180.0 
15  10  0  178.179  12.475  14.068  180.0 
15  10  1  152.936  11.901  12.400  0.0 
15  10  3  130.630  11.632  10.757  0.0 
15  10  4  198.709  13.909  13.672  0.0 
16  1  0  206.574  5.483  14.508  180.0 
16  1  1  172.516  4.876  13.132  0.0 
16  1  2  11.500  1.814  3.141  180.0 
16  1  3  705.873  16.573  25.844  0.0 
16  1  4  666.337  15.743  25.009  180.0 
16  1  7  178.212  5.626  13.246  180.0 
16  1  9  312.532  8.948  17.616  180.0 
16  1  11  241.879  8.328  15.230  0.0 
16  2  0  9.688  2.110  3.140  180.0 
16  2  1  1228.097  34.362  35.801  0.0 
16  2  2  53.453  3.865  7.431  180.0 
16  2  3  105.702  4.663  10.464  180.0 
16  2  4  22.314  3.605  4.680  180.0 
16  2  6  42.967  4.131  5.932  180.0 
16  2  7  310.998  9.263  17.404  180.0 
16  2  8  46.089  4.569  7.000  180.0 
16  2  9  40.301  4.678  5.894  0.0 
16  2  10  75.482  5.583  8.159  0.0 
16  2  12  106.420  6.922  10.194  0.0 
16  2  13  62.367  6.525  7.828  180.0 
16  3  0  262.224  7.881  16.135  0.0 
16  3  1  35.870  3.999  5.847  180.0 
16  3  2  74.934  4.709  8.535  180.0 
16  3  3  22.361  3.930  4.633  180.0 
16  3  4  3.437  2.275  1.910  0.0 
16  3  6  44.783  4.742  6.683  0.0 
16  3  7  27.167  4.561  5.505  180.0 
16  3  8  3.788  2.648  2.064  180.0 
16  3  9  188.862  8.338  13.788  0.0 
16  3  10  6.672  3.383  3.013  180.0 
16  3  11  20.431  3.987  4.755  0.0 
16  3  12  98.316  7.652  9.857  0.0 
16  3  13  234.260  11.394  15.238  0.0 
16  4  0  34.276  4.487  5.765  180.0 
16  4  1  13.816  2.906  4.196  0.0 
16  4  2  83.047  5.374  9.711  180.0 
16  4  3  35.137  4.555  5.964  0.0 
16  4  4  2.955  2.301  1.870  0.0 
16  4  5  226.108  8.686  15.414  180.0 
16  4  6  55.599  5.595  7.906  180.0 
16  4  7  13.991  3.463  4.119  0.0 
16  4  8  74.607  6.462  8.390  180.0 
16  4  9  113.866  7.560  10.743  0.0 
16  4  10  50.216  6.671  6.867  0.0 
16  4  11  668.172  24.155  25.921  0.0 
16  4  12  190.625  10.891  13.938  0.0 
16  5  3  32.333  5.399  5.543  180.0 
16  5  4  22.507  3.633  5.087  0.0 
16  5  5  82.501  6.506  9.514  0.0 
16  5  6  163.994  8.555  12.910  0.0 
16  5  7  187.988  9.469  13.721  0.0 
16  5  8  19.168  4.238  4.582  180.0 
16  5  9  20.911  4.553  4.620  0.0 
16  5  10  14.364  4.586  3.970  180.0 
16  5  11  42.588  7.919  6.376  0.0 
16  6  0  137.819  7.837  12.373  180.0 
16  6  1  4.514  3.121  3.048  0.0 
16  6  2  9.477  3.658  3.824  0.0 
16  6  3  91.381  18.259  10.407  0.0 
16  6  4  49.818  6.489  7.392  0.0 
16  6  5  13.002  4.016  3.539  0.0 
16  6  6  13.594  4.242  3.887  0.0 
16  6  7  10.615  4.421  3.371  180.0 
16  6  8  120.644  9.313  10.686  180.0 
16  6  9  81.807  8.786  8.938  0.0 
16  6  10  177.220  11.611  13.004  180.0 
16  7  0  70.747  14.822  9.003  180.0 
16  7  1  236.251  11.304  15.444  0.0 
16  7  2  41.798  6.931  6.130  0.0 
16  7  3  46.116  7.139  6.937  180.0 
16  7  4  17.529  4.654  4.246  0.0 
16  7  5  15.689  4.711  4.108  180.0 
16  7  7  16.993  5.160  4.421  0.0 
16  8  1  13.773  4.864  4.019  0.0 
16  8  3  20.726  5.270  4.857  0.0 
16  8  4  272.730  14.429  16.970  0.0 
16  8  5  64.053  9.216  8.403  0.0 
16  8  6  227.327  13.834  15.647  0.0 
16  9  0  22.437  5.917  4.963  0.0 
16  9  2  25.002  6.141  5.676  0.0 
17  2  0  272.333  8.184  15.991  180.0 
17  2  1  3.303  2.209  2.165  180.0 
17  2  3  100.329  5.151  10.005  0.0 
17  2  4  9.957  2.555  3.260  180.0 
17  2  5  91.350  5.190  9.416  0.0 
17  2  6  297.454  9.555  17.035  180.0 
17  2  7  548.477  16.330  23.447  0.0 
17  2  9  8.831  3.124  2.768  0.0 
17  3  0  363.632  11.390  19.676  180.0 
17  3  1  350.662  11.042  18.506  0.0 
17  3  2  20.808  4.583  5.081  180.0 
17  3  3  507.748  15.436  22.169  0.0 
17  3  4  173.847  7.615  13.023  0.0 
17  3  5  28.125  5.063  5.828  0.0 
17  3  6  44.064  5.496  7.180  0.0 
17  3  7  7.314  3.377  3.115  180.0 
17  3  8  16.317  3.718  4.102  180.0 
17  3  9  23.963  5.934  4.977  180.0 
17  3  10  12.234  4.076  3.881  0.0 
17  4  0  4.970  3.024  2.485  0.0 
17  4  1  6.320  3.276  3.020  180.0 
17  4  2  298.530  10.957  17.293  0.0 
17  4  3  396.631  13.701  20.979  180.0 
17  4  4  14.822  3.659  3.606  0.0 
17  4  5  66.041  6.519  7.728  0.0 
17  4  6  179.141  9.180  13.333  180.0 
17  4  7  30.143  6.309  4.646  180.0 
17  4  8  8.506  4.060  3.084  180.0 
17  4  9  13.163  4.466  3.694  180.0 
17  5  0  49.025  6.418  7.039  180.0 
17  5  1  4.952  3.342  2.139  0.0 
17  5  3  153.426  8.837  13.069  0.0 
17  5  4  83.907  7.509  9.165  0.0 
17  5  5  41.023  6.910  6.332  0.0 
17  5  7  27.715  7.310  5.298  180.0 
17  5  8  47.196  7.896  6.721  180.0 
17  6  0  62.699  7.519  7.744  180.0 
17  6  1  7.438  4.146  3.154  0.0 
17  6  2  222.938  11.615  14.926  0.0 
17  6  3  4.275  3.443  2.599  0.0 
17  6  4  95.249  8.821  9.719  180.0 
17  6  5  39.440  7.925  6.094  0.0 
17  6  6  167.811  11.188  13.442  180.0 
17  7  0  201.769  11.954  13.934  0.0 
17  7  1  34.220  7.937  5.843  0.0 
17  7  2  89.756  9.428  9.658  180.0 
17  7  3  102.112  9.795  10.153  0.0 
18  2  1  3.694  2.455  1.841  0.0 
18  3  1  9.654  3.371  3.453  0.0 
18  3  2  104.721  6.674  10.508  0.0 
18  3  3  110.857  6.998  10.232  180.0 
18  3  5  33.595  5.659  5.702  180.0 
18  4  0  25.604  6.243  5.324  180.0 
18  4  1  245.117  10.949  15.663  180.0 
18  4  2  37.477  6.438  6.020  0.0 
18  4  3  86.465  7.489  9.309  0.0 
18  4  4  261.160  11.920  16.596  180.0 
18  5  1  18.082  4.658  4.135  0.0 
18  5  2  163.533  10.278  12.571  180.0 
