# Supplementary material for: Anharmonicity and isomorphic phase transition: a multi-temperature X-ray single-crystal and powder diffraction study of 1-(2′-aminophenyl)-2-methyl-4-nitroimidazole
Source: IUCrJ. 2014 Feb 28;1(Pt 2):110–8. doi: 10.1107/S2052252514002838 (PMC4062092; doi:10.1107/S2052252514002838)
Supplement: Supplementary file 4 [file m-01-00110-I_70Ksup4.fcf]

#
# fcf, LIST 6 option, 
# written by MOPRO.11
#
data_I_70K
_shelx_title ' written by MoPro.11'
_shelx_refln_list_code        6
_shelx_F_calc_maximum       93.92
_exptl_crystal_F_000       912.00
_reflns_d_resolution_high  0.4167

loop_
 _symmetry_equiv_pos_as_xyz
'x, y, z'
'-x, y+1/2, -z+1/2'
'-x, -y, -z'
'x, -y-1/2, z-1/2'

_cell_length_a    11.0470
_cell_length_b    10.1293
_cell_length_c    18.6519
_cell_angle_alpha  90.000
_cell_angle_beta   97.223
_cell_angle_gamma  90.000


loop_
 _refln_index_h
 _refln_index_k
 _refln_index_l
 _refln_F_squared_meas
 _refln_F_squared_sigma
 _refln_F_calc
 _refln_phase_calc
-24  8  6  26.063  5.558  4.571  180.0 
-24  9  5  25.673  5.686  5.211  180.0 
-24  9  6  12.614  5.755  3.754  180.0 
-24  9  8  23.763  5.669  4.734  0.0 
-24  9  10  99.819  9.668  9.837  0.0 
-24  10  9  76.366  8.929  8.506  0.0 
-23  0  26  55.934  7.365  8.456  0.0 
-23  1  25  10.470  2.861  3.935  180.0 
-23  2  25  9.085  4.409  2.990  180.0 
-23  2  26  22.311  4.560  4.659  0.0 
-23  8  4  54.357  6.273  6.915  180.0 
-23  8  5  11.365  5.718  2.824  0.0 
-23  9  7  35.302  3.700  6.064  0.0 
-23  10  3  22.549  5.620  4.816  0.0 
-23  10  5  13.008  5.874  4.197  0.0 
-23  10  8  15.689  4.757  4.080  0.0 
-23  11  7  41.589  16.369  7.469  180.0 
-23  11  9  21.802  3.581  4.469  0.0 
-23  11  10  23.519  3.568  4.562  180.0 
-23  11  11  24.717  4.942  4.942  180.0 
-23  11  13  13.555  3.456  3.512  0.0 
-22  1  26  23.731  5.464  5.213  180.0 
-22  2  22  11.810  5.903  4.469  0.0 
-22  2  28  26.475  7.307  5.672  180.0 
-22  3  24  25.863  4.964  4.732  180.0 
-22  3  26  25.094  3.431  4.740  180.0 
-22  4  23  31.223  5.410  5.024  0.0 
-22  5  26  34.839  5.309  6.160  180.0 
-22  6  24  12.595  4.951  3.491  0.0 
-22  7  4  109.139  9.164  10.226  0.0 
-22  7  6  23.516  5.723  5.546  180.0 
-22  8  3  37.103  3.691  5.895  0.0 
-22  8  7  15.876  5.628  3.981  180.0 
-22  9  4  54.012  5.671  6.934  180.0 
-22  9  8  30.594  5.779  5.640  180.0 
-22  9  11  13.733  5.404  3.589  180.0 
-22  9  12  30.728  5.487  5.545  0.0 
-22  10  1  30.974  5.803  4.995  0.0 
-22  10  3  31.578  3.743  5.593  0.0 
-22  10  5  13.699  3.396  2.774  0.0 
-22  10  10  14.812  5.599  3.751  0.0 
-22  10  14  28.648  5.358  5.466  180.0 
-22  11  2  13.688  4.862  3.792  180.0 
-22  11  4  7.908  3.984  3.306  0.0 
-22  11  7  15.292  3.539  4.791  0.0 
-22  12  1  21.503  5.402  4.008  0.0 
-22  12  7  28.235  3.767  5.371  0.0 
-22  12  9  54.740  5.962  7.326  180.0 
-22  12  10  16.290  4.278  3.889  0.0 
-22  13  3  36.010  4.064  6.223  180.0 
-22  13  10  16.582  7.528  4.245  180.0 
-21  0  20  111.130  9.592  10.542  0.0 
-21  0  24  57.748  8.528  7.544  180.0 
-21  1  19  25.411  6.150  5.293  180.0 
-21  1  26  27.469  6.009  5.682  0.0 
-21  2  20  22.821  3.519  4.636  0.0 
-21  2  22  59.035  9.621  7.755  0.0 
-21  2  24  11.768  3.381  3.648  180.0 
-21  2  28  24.814  3.557  4.960  0.0 
-21  3  19  28.156  6.445  5.150  180.0 
-21  3  20  15.765  5.672  4.764  0.0 
-21  3  22  164.281  26.311  13.104  180.0 
-21  3  23  6.859  3.347  2.736  0.0 
-21  3  25  12.412  4.897  3.452  180.0 
-21  3  26  10.388  3.760  3.922  0.0 
-21  3  29  6.607  3.195  2.424  180.0 
-21  3  30  18.198  5.014  4.651  180.0 
-21  4  21  29.035  3.638  5.033  0.0 
-21  4  22  46.495  4.660  7.155  0.0 
-21  4  24  30.412  4.494  4.621  0.0 
-21  4  25  37.535  6.488  5.727  0.0 
-21  4  28  58.338  5.642  7.304  0.0 
-21  4  29  144.673  12.066  11.943  180.0 
-21  4  30  7.122  3.315  0.064  180.0 
-21  5  4  56.953  8.370  7.982  180.0 
-21  5  22  32.703  3.777  5.897  180.0 
-21  5  23  15.180  4.285  3.890  0.0 
-21  5  24  29.744  3.772  5.788  180.0 
-21  5  25  122.990  7.501  10.380  180.0 
-21  5  26  132.680  16.569  11.084  0.0 
-21  5  27  14.012  3.423  3.239  180.0 
-21  5  28  8.030  3.414  2.725  180.0 
-21  6  2  45.774  6.123  7.219  180.0 
-21  6  3  49.809  6.236  7.461  180.0 
-21  6  4  16.497  5.763  3.824  0.0 
-21  6  22  14.862  5.524  4.228  0.0 
-21  6  25  65.422  6.138  7.799  0.0 
-21  6  27  17.741  3.489  4.093  180.0 
-21  6  29  60.648  8.461  8.044  180.0 
-21  7  1  187.999  12.167  13.599  180.0 
-21  7  5  98.571  8.716  10.143  0.0 
-21  7  7  11.144  5.598  3.586  180.0 
-21  7  9  27.711  5.599  5.552  0.0 
-21  7  22  11.068  5.158  2.546  180.0 
-21  7  24  11.445  3.462  4.052  180.0 
-21  7  26  54.059  13.170  7.604  0.0 
-21  7  27  77.930  6.298  8.640  180.0 
-21  7  28  15.418  3.398  2.720  180.0 
-21  8  2  41.043  6.274  6.147  180.0 
-21  8  6  36.453  6.052  6.365  0.0 
-21  8  12  24.771  5.610  5.312  180.0 
-21  9  1  100.153  6.869  10.647  180.0 
-21  9  2  28.810  3.693  5.728  180.0 
-21  9  5  40.495  6.129  6.105  0.0 
-21  9  9  11.299  5.610  3.279  180.0 
-21  9  10  17.916  5.727  4.282  0.0 
-21  9  15  13.334  5.766  4.382  0.0 
-21  9  23  15.481  4.915  3.027  0.0 
-21  9  24  16.584  4.974  3.728  0.0 
-21  9  25  59.258  7.272  7.251  180.0 
-21  10  2  88.771  6.677  9.709  180.0 
-21  10  4  56.280  5.893  7.026  0.0 
-21  10  8  22.836  5.869  5.016  0.0 
-21  10  9  20.962  5.939  4.618  180.0 
-21  10  12  76.556  8.527  9.148  180.0 
-21  11  5  39.500  5.493  5.977  0.0 
-21  11  6  7.007  3.440  3.296  0.0 
-21  11  16  12.801  5.411  3.981  180.0 
-21  11  18  11.909  5.232  3.943  180.0 
-21  12  5  9.376  3.553  3.287  0.0 
-21  12  7  15.626  3.644  4.799  180.0 
-21  12  9  24.832  3.834  5.431  180.0 
-21  12  11  7.555  3.534  1.635  0.0 
-21  12  12  10.004  3.677  4.052  180.0 
-21  12  19  16.421  3.550  4.007  0.0 
-21  12  20  6.992  3.449  2.788  0.0 
-21  13  1  25.946  3.661  5.273  180.0 
-21  13  2  13.167  5.790  3.649  0.0 
-21  13  7  19.409  3.674  4.780  180.0 
-21  13  8  8.885  3.640  3.437  0.0 
-21  13  9  23.527  6.262  4.597  0.0 
-21  13  10  45.271  5.037  6.114  180.0 
-21  13  12  29.267  4.657  5.222  0.0 
-21  13  17  22.717  4.318  4.446  180.0 
-21  14  3  20.110  3.556  3.748  0.0 
-21  14  6  20.090  3.613  3.713  0.0 
-21  14  13  15.275  3.550  3.838  0.0 
-20  0  18  49.378  6.523  6.565  0.0 
-20  0  20  102.211  9.361  9.899  180.0 
-20  0  22  23.047  6.026  4.092  0.0 
-20  0  24  56.476  8.843  7.051  0.0 
-20  0  26  47.385  6.231  7.381  0.0 
-20  0  28  43.192  6.023  6.325  180.0 
-20  1  19  84.071  9.510  8.312  180.0 
-20  1  23  34.413  6.258  6.208  0.0 
-20  2  16  66.416  9.568  7.821  180.0 
-20  2  17  79.162  9.324  8.819  180.0 
-20  2  19  15.750  6.168  4.521  0.0 
-20  2  20  21.813  6.286  5.011  180.0 
-20  2  21  94.070  9.366  9.740  0.0 
-20  2  23  89.930  9.284  9.708  180.0 
-20  2  24  43.978  6.418  6.320  0.0 
-20  2  25  13.353  6.145  3.714  0.0 
-20  2  26  24.212  6.104  4.565  180.0 
-20  2  28  16.488  3.969  4.043  180.0 
-20  2  31  12.692  3.374  3.311  180.0 
-20  3  17  41.713  6.752  6.879  0.0 
-20  3  20  29.496  3.681  5.215  0.0 
-20  3  21  69.601  6.219  7.826  180.0 
-20  3  28  10.361  3.427  3.289  180.0 
-20  4  2  40.817  5.482  6.538  0.0 
-20  4  15  46.514  6.865  6.841  180.0 
-20  4  19  26.905  3.649  5.157  0.0 
-20  4  21  40.213  5.154  6.763  0.0 
-20  4  23  9.380  3.399  3.762  180.0 
-20  4  26  18.622  4.299  4.620  180.0 
-20  4  27  33.559  6.558  5.958  0.0 
-20  4  30  30.455  3.672  5.587  180.0 
-20  4  32  15.795  3.324  3.888  0.0 
-20  5  2  21.925  5.530  4.348  180.0 
-20  5  4  12.410  5.386  3.571  180.0 
-20  5  19  219.127  10.182  14.681  0.0 
-20  5  21  12.217  5.285  4.778  180.0 
-20  5  22  11.087  3.322  2.592  180.0 
-20  5  23  13.749  3.362  3.452  180.0 
-20  5  24  30.961  4.124  5.640  180.0 
-20  5  25  11.622  3.463  4.269  0.0 
-20  5  26  31.955  3.761  5.796  0.0 
-20  5  30  9.652  3.405  3.849  180.0 
-20  6  1  14.066  5.853  4.266  180.0 
-20  6  3  60.540  8.332  8.038  0.0 
-20  6  4  15.691  5.554  3.665  0.0 
-20  6  5  30.376  5.689  4.780  180.0 
-20  6  7  11.430  5.389  4.235  180.0 
-20  6  8  156.762  10.165  12.196  180.0 
-20  6  19  22.067  3.490  4.607  0.0 
-20  6  24  13.828  3.443  3.482  180.0 
-20  6  26  8.568  3.495  3.353  0.0 
-20  6  27  27.051  6.917  4.825  0.0 
-20  7  6  120.456  9.379  11.216  0.0 
-20  7  9  24.175  5.892  5.594  0.0 
-20  7  10  21.325  5.765  4.491  0.0 
-20  7  11  95.165  8.648  9.760  0.0 
-20  7  22  12.972  3.438  2.888  180.0 
-20  7  23  98.392  14.546  10.414  180.0 
-20  7  26  15.996  4.422  4.015  0.0 
-20  7  27  156.912  10.947  12.173  0.0 
-20  7  29  27.485  3.904  5.319  180.0 
-20  7  30  17.755  3.463  3.861  180.0 
-20  8  1  18.767  6.132  4.863  0.0 
-20  8  3  193.392  12.516  14.118  180.0 
-20  8  4  239.432  14.066  15.219  0.0 
-20  8  7  52.179  8.622  6.952  180.0 
-20  8  8  124.250  9.873  11.570  180.0 
-20  8  10  32.375  5.955  5.556  180.0 
-20  8  11  27.948  5.921  4.498  0.0 
-20  8  14  13.671  5.491  4.493  0.0 
-20  8  20  27.529  3.809  5.792  0.0 
-20  8  23  14.142  3.495  3.409  180.0 
-20  8  25  40.487  5.834  5.827  0.0 
-20  8  26  13.159  3.525  3.348  0.0 
-20  9  1  10.891  4.051  3.277  180.0 
-20  9  4  61.736  8.776  8.112  0.0 
-20  9  6  15.694  6.192  4.274  180.0 
-20  9  7  26.011  5.986  4.756  180.0 
-20  9  11  34.297  6.093  5.366  0.0 
-20  9  14  101.601  9.052  10.221  180.0 
-20  9  15  31.596  5.706  6.048  180.0 
-20  9  23  96.369  6.945  9.839  180.0 
-20  9  24  14.925  3.482  3.613  0.0 
-20  9  27  32.307  4.355  5.655  0.0 
-20  10  4  53.373  5.241  7.346  0.0 
-20  10  5  23.763  6.333  5.501  180.0 
-20  10  6  14.644  6.275  4.527  0.0 
-20  10  8  39.391  6.379  6.412  180.0 
-20  10  10  13.854  6.006  4.596  180.0 
-20  10  11  69.528  8.769  8.066  0.0 
-20  10  12  37.049  6.157  6.038  0.0 
-20  10  13  148.153  10.619  12.741  180.0 
-20  10  14  11.539  5.693  4.297  0.0 
-20  10  16  23.018  5.668  4.795  180.0 
-20  10  17  36.909  5.818  6.184  0.0 
-20  10  24  23.464  5.185  4.477  180.0 
-20  10  25  33.265  5.274  5.923  0.0 
-20  11  2  48.337  7.184  6.754  0.0 
-20  11  5  76.371  7.877  9.104  0.0 
-20  11  7  54.704  10.457  7.807  180.0 
-20  11  8  22.175  6.225  4.874  180.0 
-20  11  10  113.050  10.024  10.071  0.0 
-20  11  12  18.113  6.002  4.851  0.0 
-20  11  14  50.425  8.352  7.283  180.0 
-20  11  17  15.291  5.576  4.779  180.0 
-20  11  19  203.573  12.219  14.313  0.0 
-20  11  23  28.338  5.069  4.567  180.0 
-20  12  5  24.216  6.411  5.067  180.0 
-20  12  7  107.009  11.199  10.664  180.0 
-20  12  8  57.861  6.279  7.601  180.0 
-20  12  9  39.005  7.771  6.763  0.0 
-20  12  11  7.915  3.598  3.017  180.0 
-20  12  16  33.989  5.853  6.021  180.0 
-20  12  17  235.125  13.701  14.946  0.0 
-20  12  20  41.687  5.630  6.841  0.0 
-20  12  21  56.272  7.551  7.844  180.0 
-20  12  22  7.666  2.954  2.317  180.0 
-20  12  23  9.104  4.497  3.039  0.0 
-20  13  3  28.794  3.788  4.914  180.0 
-20  13  6  30.964  6.564  5.374  180.0 
-20  13  8  14.737  4.641  4.079  180.0 
-20  13  9  39.767  4.175  5.902  180.0 
-20  13  10  58.278  6.183  7.136  0.0 
-20  13  12  26.331  3.930  5.347  0.0 
-20  13  13  12.961  3.648  4.189  0.0 
-20  13  14  20.017  3.805  4.017  180.0 
-20  13  18  14.194  3.636  3.631  0.0 
-20  13  19  9.136  3.641  2.450  180.0 
-20  13  21  8.518  3.463  2.866  0.0 
-20  14  2  48.465  8.729  6.481  180.0 
-20  14  4  8.068  3.523  2.585  0.0 
-20  14  5  37.547  4.869  6.070  180.0 
-20  14  7  37.097  4.742  6.448  180.0 
-20  14  8  11.615  3.665  3.400  180.0 
-20  14  11  37.497  4.201  5.433  0.0 
-20  14  12  29.887  3.991  5.128  0.0 
-20  14  17  33.250  4.028  5.157  0.0 
-20  15  2  21.938  3.598  4.746  0.0 
-20  15  4  18.732  3.611  4.726  0.0 
-20  15  6  22.202  3.666  3.713  180.0 
-20  15  7  34.054  4.008  5.828  0.0 
-20  15  10  35.274  11.827  5.885  0.0 
-19  0  14  144.337  9.965  11.339  180.0 
-19  0  18  647.094  31.904  24.624  0.0 
-19  0  20  500.899  24.916  21.850  180.0 
-19  0  22  18.850  5.904  4.667  0.0 
-19  0  24  15.208  5.832  4.123  180.0 
-19  0  28  11.653  5.664  2.338  180.0 
-19  0  30  23.880  5.739  4.960  180.0 
-19  0  34  28.519  10.003  5.851  0.0 
-19  1  13  28.915  5.864  5.671  180.0 
-19  1  15  377.666  14.803  18.929  180.0 
-19  1  16  72.009  5.736  8.041  0.0 
-19  1  17  66.591  5.566  7.471  0.0 
-19  1  19  125.432  7.067  10.550  0.0 
-19  1  20  14.634  3.178  4.165  0.0 
-19  1  23  8.884  3.208  3.282  0.0 
-19  1  28  10.165  3.316  2.953  0.0 
-19  1  29  23.054  5.919  4.633  180.0 
-19  1  30  25.374  5.902  4.247  0.0 
-19  1  32  14.496  3.311  4.230  0.0 
-19  1  33  31.158  13.888  6.483  0.0 
-19  2  12  11.691  5.628  4.133  0.0 
-19  2  13  26.857  5.960  4.662  0.0 
-19  2  14  311.980  16.494  16.814  180.0 
-19  2  15  96.039  9.247  9.472  180.0 
-19  2  16  86.569  8.797  9.276  0.0 
-19  2  17  375.663  19.207  18.677  0.0 
-19  2  18  40.749  6.285  6.082  0.0 
-19  2  21  12.437  5.916  2.655  180.0 
-19  2  22  53.426  9.096  6.842  180.0 
-19  2  23  33.910  6.348  6.034  180.0 
-19  2  30  78.518  8.866  8.108  180.0 
-19  2  31  43.402  4.444  6.725  0.0 
-19  3  12  34.841  5.976  5.721  0.0 
-19  3  15  23.209  6.068  4.131  180.0 
-19  3  17  12.782  5.806  3.890  0.0 
-19  3  21  37.287  6.490  5.924  180.0 
-19  3  22  33.940  6.628  6.369  0.0 
-19  3  23  20.444  6.392  5.022  0.0 
-19  3  24  123.333  10.445  11.133  180.0 
-19  3  25  19.808  6.499  4.911  0.0 
-19  3  26  8.690  3.580  2.829  180.0 
-19  3  27  31.925  3.822  5.414  0.0 
-19  3  29  46.549  4.238  6.914  0.0 
-19  3  30  14.169  6.827  4.187  0.0 
-19  4  1  112.887  8.060  10.729  0.0 
-19  4  2  19.637  5.069  4.778  0.0 
-19  4  4  50.779  7.140  6.971  180.0 
-19  4  13  134.581  10.516  10.596  180.0 
-19  4  19  25.460  4.193  5.129  0.0 
-19  4  21  107.536  7.161  9.693  180.0 
-19  4  22  88.332  6.732  9.056  180.0 
-19  4  24  24.873  6.027  5.180  180.0 
-19  4  26  10.658  3.584  3.737  0.0 
-19  4  32  27.409  5.552  5.398  180.0 
-19  4  34  11.159  3.234  3.484  0.0 
-19  5  1  33.410  5.526  5.998  180.0 
-19  5  3  19.813  5.221  4.315  0.0 
-19  5  5  84.855  7.747  8.703  180.0 
-19  5  6  111.249  8.127  10.662  0.0 
-19  5  13  38.356  6.714  6.863  180.0 
-19  5  16  74.756  6.031  8.292  180.0 
-19  5  18  30.938  5.122  5.197  0.0 
-19  5  19  91.728  6.546  9.725  180.0 
-19  5  20  35.536  12.046  6.429  0.0 
-19  5  22  34.720  3.841  6.153  0.0 
-19  5  24  84.973  15.640  9.553  0.0 
-19  5  25  30.858  4.922  5.827  0.0 
-19  5  26  28.083  3.760  5.354  180.0 
-19  5  29  31.178  3.787  5.791  0.0 
-19  5  30  11.126  3.363  2.430  180.0 
-19  5  31  15.246  3.458  4.470  180.0 
-19  6  1  150.090  9.749  11.672  0.0 
-19  6  2  108.702  8.454  10.090  0.0 
-19  6  6  136.923  9.299  11.201  180.0 
-19  6  13  20.476  6.503  4.915  180.0 
-19  6  14  26.745  6.516  4.204  180.0 
-19  6  15  84.726  9.925  9.468  180.0 
-19  6  17  21.054  3.371  4.317  0.0 
-19  6  19  24.098  3.538  4.721  180.0 
-19  6  21  7.923  3.315  2.945  0.0 
-19  6  22  27.047  3.621  4.849  180.0 
-19  6  24  63.917  6.132  8.054  180.0 
-19  6  25  12.267  3.419  3.633  180.0 
-19  6  27  11.080  3.921  4.009  0.0 
-19  6  28  29.349  6.205  5.579  0.0 
-19  7  1  99.138  8.860  9.806  0.0 
-19  7  4  12.298  5.512  2.683  0.0 
-19  7  6  32.008  5.797  6.216  0.0 
-19  7  8  18.258  5.483  4.662  180.0 
-19  7  9  93.345  8.753  9.100  0.0 
-19  7  10  18.001  5.393  4.030  0.0 
-19  7  11  160.392  9.988  12.363  180.0 
-19  7  14  8.095  3.344  3.164  180.0 
-19  7  15  137.509  11.398  11.655  0.0 
-19  7  16  27.390  6.799  4.388  180.0 
-19  7  19  10.034  3.256  2.802  0.0 
-19  7  20  44.038  4.707  6.625  0.0 
-19  7  22  6.981  3.380  2.365  0.0 
-19  7  27  11.740  3.413  3.366  0.0 
-19  7  29  37.361  3.944  6.106  180.0 
-19  8  2  139.841  9.992  11.174  0.0 
-19  8  3  13.180  5.956  3.558  0.0 
-19  8  4  88.546  8.820  9.070  0.0 
-19  8  5  20.418  5.835  3.610  180.0 
-19  8  6  59.880  8.843  8.021  180.0 
-19  8  9  28.508  5.871  5.776  180.0 
-19  8  11  36.703  5.822  6.675  0.0 
-19  8  12  38.243  6.045  6.758  180.0 
-19  8  17  48.149  4.035  6.661  180.0 
-19  8  18  74.519  9.637  8.421  0.0 
-19  8  20  12.040  5.292  3.662  0.0 
-19  8  22  26.981  6.034  5.206  0.0 
-19  8  24  83.545  10.582  9.087  180.0 
-19  8  25  19.629  3.767  4.215  180.0 
-19  8  27  10.394  4.594  3.796  0.0 
-19  8  28  19.193  3.637  4.184  0.0 
-19  9  1  61.541  8.960  8.054  0.0 
-19  9  2  310.697  16.891  17.507  0.0 
-19  9  5  59.729  8.730  7.583  180.0 
-19  9  10  19.013  5.991  4.889  180.0 
-19  9  11  98.167  9.195  10.079  180.0 
-19  9  12  73.853  8.616  8.497  0.0 
-19  9  15  49.962  8.268  7.213  0.0 
-19  9  16  81.939  8.375  8.692  0.0 
-19  9  19  40.196  4.592  6.300  180.0 
-19  9  22  30.712  6.375  5.380  0.0 
-19  9  24  282.249  20.396  16.369  180.0 
-19  9  26  14.495  3.508  4.352  0.0 
-19  10  1  44.845  4.086  6.954  180.0 
-19  10  2  13.167  4.202  3.865  0.0 
-19  10  3  92.849  9.433  9.287  180.0 
-19  10  4  52.223  6.871  7.592  180.0 
-19  10  6  18.145  6.097  4.140  180.0 
-19  10  7  32.286  6.362  5.780  180.0 
-19  10  9  15.094  6.165  3.884  180.0 
-19  10  10  19.388  6.136  5.539  0.0 
-19  10  12  46.469  6.420  6.610  180.0 
-19  10  13  122.923  9.820  10.688  0.0 
-19  10  19  25.619  3.279  5.330  180.0 
-19  10  20  49.611  4.291  7.252  0.0 
-19  10  21  38.501  7.678  6.457  0.0 
-19  10  22  32.687  16.191  6.196  180.0 
-19  10  23  56.467  5.642  7.694  180.0 
-19  10  24  44.357  13.082  6.787  180.0 
-19  11  5  12.350  3.548  3.455  180.0 
-19  11  6  69.745  9.098  8.588  180.0 
-19  11  15  20.238  5.985  5.214  0.0 
-19  11  19  27.337  3.326  5.079  180.0 
-19  11  20  50.810  5.486  7.240  0.0 
-19  11  22  11.511  3.058  3.537  180.0 
-19  12  3  11.936  3.449  3.321  180.0 
-19  12  4  30.065  3.868  5.565  180.0 
-19  12  8  35.655  6.294  6.135  0.0 
-19  12  10  35.035  6.420  6.107  0.0 
-19  12  15  12.734  5.779  4.627  0.0 
-19  12  16  20.287  5.917  5.251  0.0 
-19  12  17  74.402  8.494  8.612  180.0 
-19  12  18  25.773  5.691  5.224  180.0 
-19  12  19  11.420  4.461  3.165  180.0 
-19  12  20  14.761  6.363  3.696  0.0 
-19  12  21  18.663  3.186  4.400  0.0 
-19  12  22  12.961  5.493  3.602  180.0 
-19  12  25  27.564  3.278  5.414  180.0 
-19  13  1  10.683  5.223  3.192  180.0 
-19  13  7  14.204  4.889  4.476  180.0 
-19  13  10  31.794  6.226  5.994  0.0 
-19  13  12  28.880  3.984  5.887  180.0 
-19  13  13  12.037  6.056  2.938  180.0 
-19  13  16  55.848  7.693  7.124  180.0 
-19  13  20  12.209  2.775  3.292  0.0 
-19  13  23  8.184  2.608  2.465  180.0 
-19  14  3  13.457  6.775  3.799  180.0 
-19  14  9  27.507  3.963  6.019  0.0 
-19  14  10  7.308  3.609  2.358  0.0 
-19  14  11  31.611  7.631  5.569  180.0 
-19  14  12  24.173  3.925  4.957  180.0 
-19  14  14  8.772  3.709  3.637  180.0 
-19  14  17  110.748  7.449  10.991  180.0 
-19  14  18  14.893  3.669  3.615  0.0 
-19  14  20  41.146  4.142  6.466  180.0 
-19  15  2  16.965  3.633  4.166  0.0 
-19  15  3  14.977  3.880  4.165  0.0 
-19  15  4  9.162  3.630  3.468  180.0 
-19  15  5  75.910  6.662  8.473  0.0 
-19  15  7  7.427  3.629  3.469  180.0 
-19  15  8  32.620  4.077  5.958  0.0 
-19  15  10  11.984  3.635  4.160  180.0 
-19  15  15  18.711  3.728  4.691  180.0 
-19  15  16  42.284  10.840  6.442  0.0 
-19  16  2  33.302  5.201  5.606  180.0 
-19  16  3  14.960  5.717  2.967  180.0 
-19  16  5  32.583  6.837  5.516  180.0 
-19  16  11  30.366  3.824  5.073  180.0 
-19  16  12  10.323  3.513  2.919  180.0 
-18  0  10  412.731  18.501  19.376  0.0 
-18  0  12  16.296  5.406  4.053  0.0 
-18  0  14  1207.631  58.014  33.773  0.0 
-18  0  16  64.675  8.112  7.689  180.0 
-18  0  18  113.615  8.626  10.201  180.0 
-18  0  20  27.838  5.498  4.921  0.0 
-18  0  22  105.906  8.812  9.886  180.0 
-18  0  26  25.545  5.932  3.900  180.0 
-18  0  28  115.390  9.788  10.503  0.0 
-18  0  30  21.822  5.815  4.792  180.0 
-18  0  32  17.201  5.728  4.614  0.0 
-18  0  36  23.787  5.348  5.378  180.0 
-18  1  10  18.081  5.249  4.076  0.0 
-18  1  11  30.501  3.152  5.158  180.0 
-18  1  12  98.271  10.205  9.384  0.0 
-18  1  13  9.703  3.428  2.383  180.0 
-18  1  14  13.349  6.582  3.678  0.0 
-18  1  15  179.189  9.318  12.386  180.0 
-18  1  16  79.013  6.761  8.107  180.0 
-18  1  19  220.566  9.345  14.677  0.0 
-18  1  20  8.969  2.923  2.848  180.0 
-18  1  25  13.688  3.206  4.316  180.0 
-18  1  27  41.992  3.847  6.696  0.0 
-18  1  29  7.278  3.198  2.783  0.0 
-18  1  30  27.746  3.495  4.638  180.0 
-18  1  35  20.265  4.818  3.971  180.0 
-18  2  10  287.113  14.517  16.310  180.0 
-18  2  11  33.386  5.717  5.214  180.0 
-18  2  12  257.395  13.218  15.081  0.0 
-18  2  15  284.526  14.379  16.460  180.0 
-18  2  16  48.183  8.130  6.667  180.0 
-18  2  17  27.694  5.635  5.296  0.0 
-18  2  19  56.580  8.631  7.494  180.0 
-18  2  22  19.279  6.057  3.463  0.0 
-18  2  23  32.695  6.107  6.593  0.0 
-18  2  24  36.487  6.242  6.546  180.0 
-18  2  27  22.483  6.236  5.735  0.0 
-18  2  33  37.832  7.049  6.166  180.0 
-18  2  34  30.725  4.501  5.619  0.0 
-18  2  36  29.270  13.809  6.519  180.0 
-18  3  1  91.688  7.410  9.285  0.0 
-18  3  2  204.695  10.101  14.158  180.0 
-18  3  10  12.573  5.491  3.598  180.0 
-18  3  11  53.690  8.611  7.315  180.0 
-18  3  12  152.045  10.409  11.680  0.0 
-18  3  13  194.130  11.446  13.266  180.0 
-18  3  15  63.592  8.754  7.558  180.0 
-18  3  16  125.112  9.405  11.097  180.0 
-18  3  17  30.522  5.890  4.821  180.0 
-18  3  18  69.210  9.039  7.856  0.0 
-18  3  19  37.904  6.252  6.193  0.0 
-18  3  21  44.345  6.434  6.975  0.0 
-18  3  23  80.598  9.401  8.821  180.0 
-18  3  26  21.466  6.362  4.396  0.0 
-18  4  1  53.638  7.331  6.960  180.0 
-18  4  2  135.234  8.566  11.483  0.0 
-18  4  3  43.524  7.303  6.645  180.0 
-18  4  5  57.166  7.068  8.220  0.0 
-18  4  10  120.155  9.135  10.805  180.0 
-18  4  12  61.621  8.517  7.848  0.0 
-18  4  13  12.202  5.829  4.394  0.0 
-18  4  15  23.943  6.019  4.626  0.0 
-18  4  17  29.173  6.219  5.479  0.0 
-18  4  18  100.775  9.213  9.515  0.0 
-18  4  20  44.091  6.584  6.694  0.0 
-18  4  21  19.629  6.286  4.091  180.0 
-18  4  26  7.343  3.487  1.729  180.0 
-18  4  27  24.672  3.727  4.700  0.0 
-18  4  28  59.080  5.965  7.398  180.0 
-18  4  29  42.033  4.180  6.516  0.0 
-18  4  30  38.906  7.326  5.909  180.0 
-18  4  31  9.166  3.461  3.400  180.0 
-18  4  32  16.680  3.674  4.036  0.0 
-18  5  2  35.393  5.313  6.035  0.0 
-18  5  3  117.215  8.117  10.844  0.0 
-18  5  5  62.303  7.510  7.679  180.0 
-18  5  6  222.468  11.555  14.921  0.0 
-18  5  7  168.461  9.492  12.830  0.0 
-18  5  8  612.147  27.280  24.730  180.0 
-18  5  9  32.546  5.223  5.208  180.0 
-18  5  10  21.602  5.686  4.934  180.0 
-18  5  12  194.170  11.915  13.766  0.0 
-18  5  14  112.328  6.631  11.093  180.0 
-18  5  15  156.163  10.136  12.584  180.0 
-18  5  16  49.776  4.606  7.693  0.0 
-18  5  17  25.664  4.470  4.775  0.0 
-18  5  18  24.754  7.544  5.326  0.0 
-18  5  20  18.880  3.950  4.220  0.0 
-18  5  21  32.776  3.787  6.085  0.0 
-18  5  25  24.956  6.059  5.208  0.0 
-18  5  27  8.907  3.484  3.267  0.0 
-18  6  1  134.171  9.108  11.465  0.0 
-18  6  3  103.577  8.244  9.919  180.0 
-18  6  4  28.059  5.447  5.322  180.0 
-18  6  5  159.666  9.715  12.822  0.0 
-18  6  6  19.989  5.373  5.250  180.0 
-18  6  7  14.797  5.105  4.614  0.0 
-18  6  9  284.887  13.450  16.359  180.0 
-18  6  10  135.178  8.559  11.278  0.0 
-18  6  11  37.487  6.687  5.818  180.0 
-18  6  14  40.705  6.382  5.953  0.0 
-18  6  15  41.414  3.684  6.759  0.0 
-18  6  16  7.821  3.074  3.042  0.0 
-18  6  20  13.927  3.286  3.811  180.0 
-18  6  21  36.980  3.868  5.969  180.0 
-18  6  22  48.919  7.323  6.961  180.0 
-18  6  23  102.509  6.954  9.962  180.0 
-18  6  24  22.469  3.575  5.073  0.0 
-18  6  25  26.246  4.863  5.431  180.0 
-18  6  26  11.726  3.472  3.555  0.0 
-18  6  27  8.760  3.464  3.449  180.0 
-18  6  28  22.188  4.443  5.080  180.0 
-18  6  30  7.333  3.359  2.514  0.0 
-18  7  1  113.895  8.783  11.166  0.0 
-18  7  2  31.018  5.590  6.404  180.0 
-18  7  3  179.223  10.624  13.172  180.0 
-18  7  6  14.765  5.349  3.847  0.0 
-18  7  7  173.713  10.271  12.886  180.0 
-18  7  8  138.687  9.165  11.261  180.0 
-18  7  9  47.344  7.683  6.722  180.0 
-18  7  10  102.743  8.081  9.987  180.0 
-18  7  11  17.497  5.342  3.640  180.0 
-18  7  12  33.029  3.472  5.782  0.0 
-18  7  13  39.907  3.596  6.171  0.0 
-18  7  16  11.816  2.488  3.532  0.0 
-18  7  17  32.803  3.625  5.798  180.0 
-18  7  18  9.397  3.189  3.079  0.0 
-18  7  19  54.188  4.969  7.593  0.0 
-18  7  21  239.792  10.767  15.617  180.0 
-18  7  25  40.625  4.110  6.025  0.0 
-18  7  26  33.862  3.999  5.610  180.0 
-18  7  32  7.067  3.392  2.753  0.0 
-18  8  1  59.021  8.364  7.600  180.0 
-18  8  2  17.105  5.718  3.624  0.0 
-18  8  4  195.459  11.414  13.921  180.0 
-18  8  5  28.145  5.866  5.553  0.0 
-18  8  7  237.096  12.771  15.222  0.0 
-18  8  8  53.076  8.117  7.198  0.0 
-18  8  9  14.778  5.440  4.480  180.0 
-18  8  10  108.876  8.697  10.115  0.0 
-18  8  11  39.485  5.698  6.111  0.0 
-18  8  15  28.924  3.088  5.381  180.0 
-18  8  16  9.212  2.498  3.218  0.0 
-18  8  18  8.635  4.003  3.255  180.0 
-18  8  19  49.171  3.835  7.145  180.0 
-18  8  20  150.877  8.849  12.108  180.0 
-18  8  21  11.030  3.362  2.278  0.0 
-18  8  22  24.477  3.660  5.515  180.0 
-18  8  23  35.971  5.227  5.894  0.0 
-18  8  24  27.564  3.702  5.457  0.0 
-18  8  32  17.202  6.044  3.641  0.0 
-18  9  1  12.555  5.844  3.857  0.0 
-18  9  2  187.743  11.815  14.082  180.0 
-18  9  3  79.864  8.815  8.703  180.0 
-18  9  4  15.088  5.886  3.905  180.0 
-18  9  8  59.547  8.348  7.774  0.0 
-18  9  10  112.233  8.730  10.524  180.0 
-18  9  11  17.255  5.582  3.400  0.0 
-18  9  14  163.777  10.253  12.576  0.0 
-18  9  15  28.994  2.836  5.354  0.0 
-18  9  21  42.948  5.965  6.575  180.0 
-18  9  22  82.932  7.565  8.479  0.0 
-18  9  24  11.844  3.380  2.775  0.0 
-18  9  25  36.181  13.750  6.476  0.0 
-18  9  31  16.017  5.843  4.281  0.0 
-18  10  1  58.821  7.908  7.008  180.0 
-18  10  3  16.052  6.213  4.445  180.0 
-18  10  5  26.919  6.184  5.327  0.0 
-18  10  6  23.466  5.873  4.279  0.0 
-18  10  9  93.845  9.213  9.399  0.0 
-18  10  15  135.271  9.615  11.789  180.0 
-18  10  16  26.411  3.811  5.248  0.0 
-18  10  17  63.392  3.870  7.755  180.0 
-18  10  18  36.119  5.208  5.751  0.0 
-18  10  19  103.244  8.279  10.196  180.0 
-18  10  20  10.223  2.637  2.403  180.0 
-18  10  22  5.647  2.596  1.381  180.0 
-18  10  23  103.853  5.756  10.035  0.0 
-18  10  24  27.919  5.633  5.067  0.0 
-18  10  28  43.008  4.086  6.277  180.0 
-18  10  29  14.349  4.452  3.905  180.0 
-18  11  1  16.196  5.213  4.507  0.0 
-18  11  2  20.515  5.950  5.329  180.0 
-18  11  4  73.229  11.652  8.367  180.0 
-18  11  6  79.947  9.039  9.090  0.0 
-18  11  7  128.489  10.212  11.717  0.0 
-18  11  8  37.467  6.464  6.236  0.0 
-18  11  10  46.636  6.551  7.417  180.0 
-18  11  13  44.309  6.354  7.074  180.0 
-18  11  14  37.848  3.878  6.121  0.0 
-18  11  16  21.334  2.366  4.978  0.0 
-18  11  17  25.355  3.361  4.824  0.0 
-18  11  18  60.534  12.556  7.365  180.0 
-18  11  19  100.545  4.709  9.945  180.0 
-18  11  20  20.207  4.000  4.942  180.0 
-18  11  21  36.136  3.342  6.221  0.0 
-18  11  22  65.086  7.362  7.797  0.0 
-18  11  25  10.976  4.202  2.908  0.0 
-18  12  1  10.056  3.576  2.900  0.0 
-18  12  2  33.360  5.689  5.624  180.0 
-18  12  6  28.314  3.801  6.042  0.0 
-18  12  10  141.447  10.733  12.339  180.0 
-18  12  15  56.081  11.735  7.945  0.0 
-18  12  16  21.555  2.906  5.253  0.0 
-18  12  17  59.934  4.911  7.697  180.0 
-18  12  19  5.572  2.270  2.013  180.0 
-18  12  21  22.756  3.313  4.823  0.0 
-18  12  25  7.775  3.203  2.726  0.0 
-18  12  27  87.590  5.316  8.953  180.0 
-18  13  3  30.578  3.933  5.382  180.0 
-18  13  4  11.915  3.578  3.709  180.0 
-18  13  8  14.121  6.318  3.154  180.0 
-18  13  10  55.413  17.295  7.929  180.0 
-18  13  11  65.641  22.522  8.805  180.0 
-18  13  12  25.120  2.733  5.628  180.0 
-18  13  13  29.839  3.972  6.000  180.0 
-18  13  14  24.383  6.143  5.382  0.0 
-18  13  15  21.341  6.285  4.794  0.0 
-18  13  16  91.147  5.657  10.032  0.0 
-18  13  22  9.194  2.670  3.446  0.0 
-18  13  24  35.909  4.050  5.667  0.0 
-18  13  26  30.587  4.401  5.184  180.0 
-18  14  2  30.201  3.866  5.448  180.0 
-18  14  6  89.500  7.069  9.289  0.0 
-18  14  14  62.467  12.142  7.849  0.0 
-18  14  17  43.588  9.271  6.843  180.0 
-18  14  18  118.736  6.205  10.668  180.0 
-18  14  19  13.919  6.742  3.234  180.0 
-18  15  3  105.642  10.082  10.338  180.0 
-18  15  7  15.283  3.672  4.512  0.0 
-18  15  8  18.280  3.703  4.224  180.0 
-18  15  9  32.427  7.217  5.538  0.0 
-18  15  14  67.678  6.529  7.429  0.0 
-18  15  15  29.849  4.009  4.920  0.0 
-18  16  1  19.984  3.685  4.462  180.0 
-18  16  2  42.860  9.371  5.817  180.0 
-18  16  3  21.359  10.021  4.405  0.0 
-18  16  5  38.398  7.939  6.932  0.0 
-18  16  12  19.347  3.723  4.080  180.0 
-18  16  14  87.047  9.449  8.847  0.0 
-18  16  15  22.975  3.796  4.629  180.0 
-18  16  17  11.547  3.484  2.893  180.0 
-18  17  2  70.209  12.792  8.422  180.0 
-18  17  3  53.158  15.907  7.173  180.0 
-18  17  5  10.885  3.590  4.147  180.0 
-18  17  6  9.895  3.537  2.776  180.0 
-18  17  7  10.328  3.558  3.140  0.0 
-18  17  9  10.389  3.519  3.624  0.0 
-18  17  12  32.707  3.840  5.424  0.0 
-17  0  8  140.941  8.325  11.594  0.0 
-17  0  10  41.220  7.103  5.417  180.0 
-17  0  12  246.999  11.663  14.987  180.0 
-17  0  14  66.075  7.689  7.537  180.0 
-17  0  16  35.976  5.241  5.738  0.0 
-17  0  18  16.194  5.172  3.496  180.0 
-17  0  20  95.138  8.362  9.879  0.0 
-17  0  22  11.436  5.359  3.634  180.0 
-17  0  24  94.697  8.621  10.536  0.0 
-17  0  26  121.706  9.563  11.085  180.0 
-17  0  28  70.459  8.626  7.740  0.0 
-17  0  30  23.609  5.956  4.667  180.0 
-17  0  32  13.671  5.800  2.733  0.0 
-17  0  36  20.419  5.384  4.383  180.0 
-17  1  8  22.507  5.012  5.110  0.0 
-17  1  10  216.759  8.504  14.260  180.0 
-17  1  11  283.484  10.282  16.171  180.0 
-17  1  12  133.898  8.886  11.020  0.0 
-17  1  13  194.536  7.966  13.404  180.0 
-17  1  14  34.977  9.058  5.549  0.0 
-17  1  15  148.799  6.866  11.612  0.0 
-17  1  16  148.931  6.884  11.694  0.0 
-17  1  18  16.723  6.783  4.173  0.0 
-17  1  19  40.271  3.392  6.289  180.0 
-17  1  23  22.446  3.123  4.715  0.0 
-17  1  25  7.976  3.074  3.543  0.0 
-17  1  27  68.206  5.766  8.596  180.0 
-17  1  28  20.400  3.306  4.410  0.0 
-17  1  29  24.740  3.486  4.878  180.0 
-17  1  31  8.205  3.192  2.261  180.0 
-17  1  35  54.191  5.501  7.341  0.0 
-17  1  36  13.821  3.835  3.891  180.0 
-17  2  1  48.843  7.233  6.309  0.0 
-17  2  8  34.048  5.336  5.337  0.0 
-17  2  10  166.763  9.708  12.493  0.0 
-17  2  11  281.311  13.362  16.405  180.0 
-17  2  12  70.542  7.921  8.358  180.0 
-17  2  13  63.656  7.847  7.231  180.0 
-17  2  14  115.647  8.348  9.776  0.0 
-17  2  15  442.118  20.066  20.478  0.0 
-17  2  17  17.731  5.352  4.526  180.0 
-17  2  18  28.401  5.627  5.631  0.0 
-17  2  19  38.932  5.893  5.673  0.0 
-17  2  20  29.474  5.689  4.933  180.0 
-17  2  22  23.198  5.701  5.133  0.0 
-17  2  23  55.239  8.624  7.206  0.0 
-17  2  25  93.635  9.188  9.627  180.0 
-17  2  26  20.911  6.062  4.689  0.0 
-17  2  30  118.800  10.294  10.946  0.0 
-17  2  33  25.778  3.684  5.425  0.0 
-17  2  35  19.480  5.100  4.405  0.0 
-17  2  36  12.662  3.361  3.667  180.0 
-17  2  37  21.392  3.444  4.478  180.0 
-17  3  1  312.678  13.332  17.523  180.0 
-17  3  2  16.250  4.623  4.597  0.0 
-17  3  3  81.426  6.848  9.733  0.0 
-17  3  4  356.557  15.471  18.502  180.0 
-17  3  8  75.407  7.804  8.045  180.0 
-17  3  10  22.832  5.213  4.492  180.0 
-17  3  11  276.223  13.472  16.119  180.0 
-17  3  12  392.071  18.053  18.868  180.0 
-17  3  13  217.358  11.779  14.243  0.0 
-17  3  14  250.736  13.219  15.168  0.0 
-17  3  15  114.325  8.559  10.518  0.0 
-17  3  19  23.897  5.728  4.682  180.0 
-17  3  20  114.824  9.274  10.271  180.0 
-17  3  21  70.026  8.930  7.963  180.0 
-17  3  22  32.261  5.943  5.222  0.0 
-17  3  23  49.977  8.549  7.027  0.0 
-17  3  25  83.295  9.484  9.270  180.0 
-17  3  26  21.205  6.281  4.893  180.0 
-17  3  28  20.996  6.479  5.083  0.0 
-17  3  30  9.057  3.477  3.418  180.0 
-17  3  31  29.571  8.362  5.807  180.0 
-17  3  33  30.302  3.862  5.697  0.0 
-17  4  2  381.325  16.076  19.474  180.0 
-17  4  3  16.884  4.711  4.173  0.0 
-17  4  4  18.798  4.692  4.168  0.0 
-17  4  6  100.916  7.239  9.580  180.0 
-17  4  7  272.784  11.903  16.656  0.0 
-17  4  9  178.304  10.396  12.253  180.0 
-17  4  10  56.921  7.990  6.649  180.0 
-17  4  11  102.249  8.423  9.728  180.0 
-17  4  12  99.542  8.347  9.619  0.0 
-17  4  13  193.203  11.009  13.502  0.0 
-17  4  14  12.294  5.516  1.483  180.0 
-17  4  16  42.493  6.027  6.547  0.0 
-17  4  17  28.231  5.763  5.767  0.0 
-17  4  18  24.696  5.632  4.401  180.0 
-17  4  19  423.183  20.989  20.569  180.0 
-17  4  20  73.163  9.058  7.821  180.0 
-17  4  21  67.309  9.056  7.322  0.0 
-17  4  25  13.400  6.089  3.284  180.0 
-17  4  28  61.875  6.100  7.194  0.0 
-17  4  30  59.818  14.968  8.363  0.0 
-17  4  31  7.533  3.425  2.484  180.0 
-17  4  33  36.306  3.929  6.456  0.0 
-17  4  34  11.720  4.624  3.327  180.0 
-17  4  35  38.597  10.040  6.836  180.0 
-17  5  1  79.893  7.518  9.539  180.0 
-17  5  3  50.253  7.185  6.911  180.0 
-17  5  4  27.766  5.025  5.202  180.0 
-17  5  5  69.295  6.959  8.288  0.0 
-17  5  6  15.056  4.794  3.693  180.0 
-17  5  7  141.809  8.370  11.078  180.0 
-17  5  8  404.448  14.249  19.702  0.0 
-17  5  10  15.231  3.412  3.743  180.0 
-17  5  11  81.097  8.451  8.346  180.0 
-17  5  13  162.437  7.480  12.847  0.0 
-17  5  14  14.858  3.014  3.539  0.0 
-17  5  16  198.747  11.770  13.970  0.0 
-17  5  18  363.949  18.948  18.413  180.0 
-17  5  19  110.637  9.337  10.363  180.0 
-17  5  20  29.980  3.479  5.299  180.0 
-17  5  22  59.484  5.619  7.776  0.0 
-17  5  27  38.924  4.100  6.944  180.0 
-17  5  28  18.461  3.636  4.176  0.0 
-17  5  31  26.254  3.741  5.152  0.0 
-17  5  32  20.175  3.592  4.542  180.0 
-17  6  1  171.119  9.787  12.986  180.0 
-17  6  2  233.382  11.506  15.535  180.0 
-17  6  3  23.971  5.035  5.372  180.0 
-17  6  4  48.060  5.576  7.139  180.0 
-17  6  6  174.083  9.756  12.637  0.0 
-17  6  7  406.011  17.943  20.135  0.0 
-17  6  9  100.341  5.839  9.557  180.0 
-17  6  14  46.760  3.408  6.709  0.0 
-17  6  15  87.936  8.332  9.113  0.0 
-17  6  16  45.445  4.237  6.995  180.0 
-17  6  17  61.790  17.261  8.093  180.0 
-17  6  19  52.604  3.564  7.151  180.0 
-17  6  21  24.476  5.086  4.686  0.0 
-17  6  22  101.696  5.138  9.937  0.0 
-17  6  23  179.431  6.589  13.308  0.0 
-17  6  24  6.131  2.126  2.963  0.0 
-17  6  26  14.651  2.240  3.929  180.0 
-17  6  27  53.840  4.195  7.395  0.0 
-17  6  28  15.560  3.193  3.818  0.0 
-17  6  29  9.407  3.524  4.573  180.0 
-17  6  35  55.347  4.511  7.660  180.0 
-17  7  1  35.766  5.554  5.043  0.0 
-17  7  3  69.265  7.569  8.026  0.0 
-17  7  4  352.491  16.200  18.606  180.0 
-17  7  5  292.479  13.813  16.967  0.0 
-17  7  8  34.893  5.360  5.069  0.0 
-17  7  9  755.055  35.529  26.849  180.0 
-17  7  10  98.495  5.996  9.188  180.0 
-17  7  11  234.481  9.641  15.331  0.0 
-17  7  12  19.927  3.316  4.240  0.0 
-17  7  13  111.649  8.084  10.476  180.0 
-17  7  14  7.083  2.440  2.988  0.0 
-17  7  15  6.966  3.075  3.194  0.0 
-17  7  16  29.321  2.241  5.228  0.0 
-17  7  17  4.260  1.843  2.285  180.0 
-17  7  18  104.377  4.490  10.069  180.0 
-17  7  19  16.429  2.330  3.585  180.0 
-17  7  20  60.378  4.262  7.970  180.0 
-17  7  22  20.227  2.386  4.405  0.0 
-17  7  23  43.373  6.077  6.356  0.0 
-17  7  24  21.779  2.309  4.677  180.0 
-17  7  25  26.794  3.437  4.967  180.0 
-17  7  27  115.971  6.365  10.804  180.0 
-17  7  28  66.682  7.159  7.931  0.0 
-17  7  31  8.300  3.383  3.696  0.0 
-17  7  35  29.761  2.990  5.182  180.0 
-17  8  1  50.974  7.773  7.848  0.0 
-17  8  2  206.207  11.494  14.496  180.0 
-17  8  3  10.837  5.297  2.885  0.0 
-17  8  4  44.403  7.549  6.057  180.0 
-17  8  5  131.835  8.773  11.149  0.0 
-17  8  6  538.971  25.147  23.094  0.0 
-17  8  7  17.061  5.376  3.681  0.0 
-17  8  8  18.427  5.330  4.377  0.0 
-17  8  9  37.899  5.593  6.194  0.0 
-17  8  10  16.659  5.135  3.853  0.0 
-17  8  11  146.390  5.703  12.242  180.0 
-17  8  12  11.164  2.126  3.254  0.0 
-17  8  13  21.975  2.044  4.759  0.0 
-17  8  15  23.001  2.078  5.231  0.0 
-17  8  16  20.144  2.675  4.142  180.0 
-17  8  18  106.525  4.591  10.455  180.0 
-17  8  19  52.722  3.772  7.166  180.0 
-17  8  20  78.969  4.163  8.749  0.0 
-17  8  21  37.161  3.291  6.043  0.0 
-17  8  22  44.019  5.050  6.367  0.0 
-17  8  24  30.133  2.469  5.704  0.0 
-17  8  27  46.991  4.361  6.613  180.0 
-17  8  31  16.378  2.780  4.329  180.0 
-17  8  32  74.192  5.098  8.622  180.0 
-17  9  2  34.771  5.810  6.175  180.0 
-17  9  5  118.209  8.949  10.912  0.0 
-17  9  7  86.395  8.377  9.037  180.0 
-17  9  8  93.165  5.566  10.049  180.0 
-17  9  9  46.938  4.146  6.855  180.0 
-17  9  10  50.465  4.160  7.058  180.0 
-17  9  12  19.782  2.341  4.874  180.0 
-17  9  13  46.983  3.289  6.600  0.0 
-17  9  14  67.104  4.385  8.045  0.0 
-17  9  15  27.000  2.196  5.454  180.0 
-17  9  16  53.317  3.251  7.287  180.0 
-17  9  18  37.815  2.682  6.043  0.0 
-17  9  19  11.549  2.460  3.317  180.0 
-17  9  21  5.391  2.074  2.702  0.0 
-17  9  23  89.972  4.592  9.556  0.0 
-17  9  24  14.701  2.243  3.532  180.0 
-17  9  26  13.116  2.221  3.409  180.0 
-17  9  27  13.198  2.826  3.523  180.0 
-17  9  29  6.576  2.515  2.781  0.0 
-17  9  31  11.920  2.740  3.829  0.0 
-17  9  32  21.623  2.839  4.538  0.0 
-17  10  1  78.278  8.874  9.033  0.0 
-17  10  2  66.286  8.737  8.151  180.0 
-17  10  3  54.053  8.568  6.416  0.0 
-17  10  4  30.548  5.960  5.180  180.0 
-17  10  8  77.014  4.892  8.864  180.0 
-17  10  10  6.660  2.553  2.167  180.0 
-17  10  12  35.194  3.477  6.081  0.0 
-17  10  13  16.267  2.635  4.826  180.0 
-17  10  14  47.099  7.149  6.790  180.0 
-17  10  15  53.911  3.388  7.418  0.0 
-17  10  16  7.775  2.013  2.903  0.0 
-17  10  19  24.198  2.261  4.792  0.0 
-17  10  20  33.695  4.910  6.024  180.0 
-17  10  22  13.812  2.386  3.771  0.0 
-17  10  23  14.435  2.848  4.248  0.0 
-17  10  25  69.770  4.643  8.119  180.0 
-17  10  28  19.394  2.637  4.258  0.0 
-17  10  32  31.122  6.291  5.578  0.0 
-17  11  1  34.411  10.012  6.229  180.0 
-17  11  2  24.764  5.000  5.286  180.0 
-17  11  5  28.072  2.898  5.346  180.0 
-17  11  8  11.545  4.037  3.938  180.0 
-17  11  10  20.114  3.618  4.833  180.0 
-17  11  11  23.649  3.222  5.124  0.0 
-17  11  12  15.732  2.763  4.040  0.0 
-17  11  13  35.549  3.168  6.440  0.0 
-17  11  17  17.329  3.006  4.368  180.0 
-17  11  18  19.875  2.233  4.294  0.0 
-17  11  19  55.034  3.990  7.215  180.0 
-17  11  20  43.040  2.922  6.375  0.0 
-17  11  27  4.704  2.115  2.155  180.0 
-17  12  1  21.010  2.542  4.507  0.0 
-17  12  6  80.047  4.903  8.852  180.0 
-17  12  7  20.530  2.897  4.568  0.0 
-17  12  9  50.336  4.939  7.193  0.0 
-17  12  10  56.672  5.110  8.021  0.0 
-17  12  13  7.680  3.760  3.250  0.0 
-17  12  15  83.425  4.859  9.176  180.0 
-17  12  16  9.230  2.892  3.667  0.0 
-17  12  18  30.647  3.796  6.116  0.0 
-17  12  20  90.791  4.636  8.987  180.0 
-17  12  21  18.519  2.246  4.205  0.0 
-17  12  24  7.957  2.413  2.988  180.0 
-17  12  25  19.061  2.247  4.475  0.0 
-17  12  27  6.227  2.099  2.611  0.0 
-17  13  1  55.315  4.856  7.345  0.0 
-17  13  2  6.627  2.517  2.178  180.0 
-17  13  10  12.044  3.407  4.049  0.0 
-17  13  14  36.098  3.388  6.441  180.0 
-17  13  15  12.732  2.395  3.619  0.0 
-17  13  16  15.343  2.430  3.695  180.0 
-17  13  17  53.491  6.465  7.753  0.0 
-17  13  18  23.392  4.349  5.267  180.0 
-17  13  19  19.038  4.386  4.452  180.0 
-17  13  24  5.803  2.549  2.953  180.0 
-17  14  1  41.144  3.320  6.409  180.0 
-17  14  2  72.201  4.869  8.407  0.0 
-17  14  5  38.551  3.291  6.169  180.0 
-17  14  6  46.697  3.594  6.508  180.0 
-17  14  7  24.749  4.429  5.253  0.0 
-17  14  10  31.478  2.963  6.131  0.0 
-17  14  11  57.781  7.412  8.067  0.0 
-17  14  12  33.565  4.258  5.517  180.0 
-17  14  14  90.283  7.072  9.278  180.0 
-17  14  15  28.527  4.338  5.014  180.0 
-17  14  16  41.451  3.145  6.373  0.0 
-17  14  17  5.301  2.294  2.488  180.0 
-17  14  20  21.699  2.370  4.931  0.0 
-17  14  22  11.533  2.198  3.340  180.0 
-17  14  23  7.176  3.307  2.865  180.0 
-17  14  24  9.644  2.120  2.507  0.0 
-17  14  25  15.711  2.553  4.020  0.0 
-17  15  2  10.915  2.560  3.173  180.0 
-17  15  6  22.077  2.787  5.048  180.0 
-17  15  10  6.164  2.627  2.935  0.0 
-17  15  13  200.626  11.548  13.902  180.0 
-17  16  2  267.440  22.356  16.013  0.0 
-17  16  3  30.326  4.374  5.251  0.0 
-17  16  5  93.498  11.712  9.551  0.0 
-17  16  7  26.606  2.881  5.636  180.0 
-17  16  9  50.282  3.695  6.882  0.0 
-17  16  10  37.757  3.090  6.588  0.0 
-17  16  12  71.106  6.008  8.257  180.0 
-17  16  13  10.667  2.640  3.430  180.0 
-17  16  15  12.457  3.469  4.057  0.0 
-17  16  18  34.302  2.556  5.433  0.0 
-17  16  19  28.955  2.426  5.267  0.0 
-17  17  4  39.244  3.348  5.939  180.0 
-17  17  5  5.884  2.593  2.179  180.0 
-17  17  6  55.429  7.448  6.656  180.0 
-17  17  8  32.507  2.951  5.329  180.0 
-17  17  9  85.511  7.097  9.318  0.0 
-17  17  12  12.535  2.636  3.370  180.0 
-17  17  13  12.453  2.754  3.238  180.0 
-17  18  1  10.027  3.424  2.740  0.0 
-17  18  3  32.718  3.844  5.609  0.0 
-17  18  4  13.174  3.468  3.264  0.0 
-17  18  6  64.530  10.149  8.321  180.0 
-16  0  10  2612.117  101.201  49.122  180.0 
-16  0  12  66.647  7.259  7.692  0.0 
-16  0  14  50.895  7.131  6.684  0.0 
-16  0  16  16.851  4.761  3.885  180.0 
-16  0  18  26.189  5.007  4.832  180.0 
-16  0  20  102.697  8.140  10.338  0.0 
-16  0  24  69.056  8.338  8.764  180.0 
-16  0  28  18.351  6.047  4.601  180.0 
-16  0  30  34.487  6.116  5.611  0.0 
-16  0  38  12.979  6.315  3.422  0.0 
-16  1  8  113.095  7.049  10.082  180.0 
-16  1  9  92.029  5.175  9.610  180.0 
-16  1  10  242.037  8.887  14.838  0.0 
-16  1  11  7.868  2.589  2.515  0.0 
-16  1  13  932.386  33.872  29.665  0.0 
-16  1  15  152.381  6.545  12.349  0.0 
-16  1  16  12.831  5.830  3.282  180.0 
-16  1  17  131.436  6.216  10.993  180.0 
-16  1  18  121.421  6.134  10.758  180.0 
-16  1  19  11.828  2.685  2.663  0.0 
-16  1  20  12.144  2.742  3.627  180.0 
-16  1  21  24.980  2.966  5.271  180.0 
-16  1  22  80.516  5.483  8.561  180.0 
-16  1  23  51.969  7.861  7.282  180.0 
-16  1  24  6.817  2.889  3.344  180.0 
-16  1  25  6.277  2.976  3.002  180.0 
-16  1  26  101.774  6.420  9.877  0.0 
-16  1  27  51.211  5.311  7.474  180.0 
-16  1  28  21.767  3.371  5.163  180.0 
-16  1  29  19.510  3.329  4.473  0.0 
-16  1  30  49.407  4.778  7.035  0.0 
-16  1  31  19.056  8.231  4.971  0.0 
-16  1  32  34.982  9.772  6.283  180.0 
-16  1  35  9.334  3.341  3.669  180.0 
-16  1  38  13.559  2.642  3.790  180.0 
-16  2  1  46.424  6.168  6.518  0.0 
-16  2  6  118.961  7.891  10.547  0.0 
-16  2  8  17.578  4.887  3.896  180.0 
-16  2  9  118.585  7.822  10.499  0.0 
-16  2  10  309.777  13.894  16.969  180.0 
-16  2  11  113.143  7.865  9.897  0.0 
-16  2  12  81.479  7.643  7.641  180.0 
-16  2  14  393.508  17.005  19.094  0.0 
-16  2  16  105.049  8.230  9.997  180.0 
-16  2  17  22.497  5.171  4.758  180.0 
-16  2  18  31.189  5.226  5.451  180.0 
-16  2  20  81.198  8.257  9.185  0.0 
-16  2  23  21.496  2.563  4.770  0.0 
-16  2  24  50.448  5.860  7.138  0.0 
-16  2  25  76.449  5.183  9.062  180.0 
-16  2  27  16.225  4.683  4.116  0.0 
-16  2  28  69.691  13.525  8.214  0.0 
-16  2  30  22.129  3.477  4.168  0.0 
-16  2  31  37.799  3.827  6.055  180.0 
-16  2  34  8.497  2.977  3.018  180.0 
-16  2  35  14.998  2.321  3.649  180.0 
-16  2  36  18.067  2.733  4.172  0.0 
-16  2  37  23.280  2.756  4.464  0.0 
-16  3  1  12.859  4.303  3.460  180.0 
-16  3  2  64.977  6.443  8.849  0.0 
-16  3  4  71.414  6.518  7.884  180.0 
-16  3  5  30.596  4.524  5.157  0.0 
-16  3  6  27.143  4.993  4.719  180.0 
-16  3  7  186.257  9.907  12.649  0.0 
-16  3  8  42.873  7.052  5.659  180.0 
-16  3  9  170.029  9.485  12.925  180.0 
-16  3  10  174.186  9.655  12.578  0.0 
-16  3  11  77.035  7.549  8.698  180.0 
-16  3  12  74.066  7.585  8.079  0.0 
-16  3  13  101.848  7.796  9.327  0.0 
-16  3  15  24.051  4.046  5.145  180.0 
-16  3  17  62.305  7.832  7.757  180.0 
-16  3  18  21.616  5.299  4.706  180.0 
-16  3  19  66.381  7.937  8.054  0.0 
-16  3  21  98.781  4.685  9.639  0.0 
-16  3  22  54.406  3.960  7.462  180.0 
-16  3  24  15.323  2.298  4.174  0.0 
-16  3  26  29.600  4.454  5.492  0.0 
-16  3  27  10.126  4.054  3.890  180.0 
-16  3  28  158.132  6.776  12.511  0.0 
-16  3  29  8.399  2.554  3.249  180.0 
-16  3  30  29.322  2.424  5.087  180.0 
-16  3  36  11.658  4.505  3.321  0.0 
-16  4  2  97.765  7.207  9.899  180.0 
-16  4  3  348.075  14.508  18.684  0.0 
-16  4  4  268.302  11.653  16.093  0.0 
-16  4  5  216.175  9.892  14.517  180.0 
-16  4  6  12.639  3.682  3.965  0.0 
-16  4  7  504.865  16.827  22.115  180.0 
-16  4  8  23.146  2.799  4.295  0.0 
-16  4  9  222.042  11.286  14.456  0.0 
-16  4  10  21.524  5.013  3.795  180.0 
-16  4  11  187.586  10.205  13.143  0.0 
-16  4  12  196.838  10.546  13.765  180.0 
-16  4  14  76.440  6.511  7.941  0.0 
-16  4  16  231.663  12.162  14.856  180.0 
-16  4  18  60.620  6.744  7.449  180.0 
-16  4  19  34.145  2.622  6.116  0.0 
-16  4  20  12.483  2.103  3.648  180.0 
-16  4  21  54.711  5.335  7.379  0.0 
-16  4  24  18.018  2.395  4.569  0.0 
-16  4  28  8.795  2.063  3.154  180.0 
-16  4  29  17.543  2.298  4.115  0.0 
-16  4  30  14.624  2.749  3.733  0.0 
-16  4  31  13.609  2.028  3.469  0.0 
-16  4  32  57.674  4.902  7.411  180.0 
-16  4  33  83.486  4.872  8.800  180.0 
-16  4  34  28.720  3.965  5.668  0.0 
-16  4  35  8.591  3.644  3.321  0.0 
-16  4  36  10.145  2.977  3.427  180.0 
-16  4  37  7.844  2.568  2.348  0.0 
-16  5  1  130.356  48.457  12.286  0.0 
-16  5  2  438.072  18.362  20.590  0.0 
-16  5  3  230.483  10.655  15.102  180.0 
-16  5  4  148.122  8.199  12.354  0.0 
-16  5  5  139.866  8.141  11.269  0.0 
-16  5  6  503.905  20.421  22.717  180.0 
-16  5  7  19.599  3.727  4.066  0.0 
-16  5  8  116.199  6.127  10.476  0.0 
-16  5  9  384.786  14.797  19.544  0.0 
-16  5  10  66.481  5.157  7.997  180.0 
-16  5  13  43.183  3.378  6.574  0.0 
-16  5  14  24.763  4.735  4.676  0.0 
-16  5  15  18.381  2.344  4.257  0.0 
-16  5  16  24.429  3.318  4.759  180.0 
-16  5  17  35.508  4.125  5.814  180.0 
-16  5  18  164.699  6.530  12.722  0.0 
-16  5  19  44.928  8.090  7.185  0.0 
-16  5  20  64.288  4.099  8.164  180.0 
-16  5  24  137.277  6.118  11.522  180.0 
-16  5  25  59.749  4.018  7.672  180.0 
-16  5  27  15.349  2.265  3.747  0.0 
-16  5  28  49.423  3.108  6.919  0.0 
-16  5  29  4.761  2.346  2.258  180.0 
-16  5  30  49.595  2.999  7.044  180.0 
-16  5  31  5.169  1.968  2.033  180.0 
-16  5  32  11.972  2.456  3.841  180.0 
-16  5  33  10.861  2.868  3.144  180.0 
-16  5  34  17.727  2.441  4.520  0.0 
-16  5  37  5.647  2.579  1.969  180.0 
-16  6  1  53.952  7.042  7.361  0.0 
-16  6  2  68.602  7.099  7.818  0.0 
-16  6  3  438.376  18.415  20.742  0.0 
-16  6  4  42.440  7.055  6.339  180.0 
-16  6  5  103.245  42.115  11.855  180.0 
-16  6  6  23.015  10.206  4.998  0.0 
-16  6  7  196.863  8.972  13.838  180.0 
-16  6  10  43.818  4.391  6.502  180.0 
-16  6  12  14.765  2.350  3.961  0.0 
-16  6  13  30.062  3.049  5.324  180.0 
-16  6  14  32.303  2.438  5.456  180.0 
-16  6  15  360.895  10.402  18.634  180.0 
-16  6  16  11.019  1.639  3.190  0.0 
-16  6  17  31.840  2.544  5.745  0.0 
-16  6  18  32.317  2.366  5.938  180.0 
-16  6  19  27.060  3.315  4.538  0.0 
-16  6  21  17.636  2.391  4.309  0.0 
-16  6  22  54.829  3.817  7.573  0.0 
-16  6  23  14.581  2.138  3.942  0.0 
-16  6  24  25.300  2.368  5.040  0.0 
-16  6  25  10.182  2.705  3.176  180.0 
-16  6  26  37.715  2.863  6.363  0.0 
-16  6  29  18.505  2.420  4.898  0.0 
-16  6  30  72.461  3.966  8.568  180.0 
-16  6  31  13.302  1.996  3.800  180.0 
-16  6  32  57.928  3.653  7.405  0.0 
-16  6  35  15.110  2.409  3.877  180.0 
-16  6  37  145.075  6.558  11.907  0.0 
-16  7  2  85.585  6.964  10.321  0.0 
-16  7  3  19.088  4.071  4.484  0.0 
-16  7  5  954.128  51.094  31.159  180.0 
-16  7  6  189.270  10.145  13.570  180.0 
-16  7  7  17.104  2.159  3.543  0.0 
-16  7  8  12.606  1.952  3.336  0.0 
-16  7  9  34.494  2.487  5.959  0.0 
-16  7  11  5.646  1.953  1.637  0.0 
-16  7  13  27.043  1.994  5.087  180.0 
-16  7  14  39.354  2.598  6.365  180.0 
-16  7  15  24.726  2.842  4.568  0.0 
-16  7  16  12.969  1.975  3.498  0.0 
-16  7  17  41.997  2.474  6.499  0.0 
-16  7  18  19.361  1.821  4.326  180.0 
-16  7  19  23.301  1.892  5.170  180.0 
-16  7  22  87.806  5.595  9.068  180.0 
-16  7  23  147.646  5.870  11.681  180.0 
-16  7  24  9.924  2.095  2.700  180.0 
-16  7  25  40.739  4.183  6.645  180.0 
-16  7  29  88.113  4.830  9.280  0.0 
-16  7  31  15.204  2.297  4.521  180.0 
-16  7  32  15.884  2.038  4.042  180.0 
-16  7  35  14.609  2.422  4.157  0.0 
-16  8  1  89.275  8.045  9.585  0.0 
-16  8  2  15.040  5.185  4.497  180.0 
-16  8  3  45.901  10.962  6.521  0.0 
-16  8  4  145.082  7.519  12.170  180.0 
-16  8  5  124.958  11.656  11.424  180.0 
-16  8  6  76.412  4.390  8.533  180.0 
-16  8  8  30.715  13.852  5.770  180.0 
-16  8  9  8.668  1.992  2.893  0.0 
-16  8  11  4.110  2.002  1.841  0.0 
-16  8  13  17.795  2.395  4.419  0.0 
-16  8  17  49.390  2.788  6.707  0.0 
-16  8  18  34.991  3.184  5.748  180.0 
-16  8  19  121.432  4.612  10.977  0.0 
-16  8  20  10.171  1.779  3.246  180.0 
-16  8  21  4.171  1.956  2.315  0.0 
-16  8  22  14.682  1.906  3.453  0.0 
-16  8  23  10.950  2.679  3.342  0.0 
-16  8  25  27.668  2.454  5.122  180.0 
-16  8  26  61.359  4.984  7.547  0.0 
-16  8  27  14.208  2.237  3.578  0.0 
-16  8  30  40.084  4.994  6.301  180.0 
-16  8  32  37.487  2.491  5.943  0.0 
-16  8  33  38.150  3.730  5.952  180.0 
-16  8  34  14.331  2.081  3.986  0.0 
-16  8  35  9.520  3.289  2.452  0.0 
-16  9  1  440.180  14.244  20.589  0.0 
-16  9  2  7.071  2.364  2.743  0.0 
-16  9  4  195.965  14.161  14.050  180.0 
-16  9  5  106.639  5.513  10.229  180.0 
-16  9  6  135.500  5.971  11.539  0.0 
-16  9  7  36.425  3.243  6.516  0.0 
-16  9  8  22.488  2.606  4.806  0.0 
-16  9  9  98.524  5.711  10.006  0.0 
-16  9  10  315.581  33.934  18.299  0.0 
-16  9  11  68.920  4.813  8.217  0.0 
-16  9  12  4.149  2.061  2.362  0.0 
-16  9  13  106.017  4.469  10.304  180.0 
-16  9  14  72.804  4.440  8.303  180.0 
-16  9  15  12.318  1.917  3.536  0.0 
-16  9  16  90.855  4.271  9.280  180.0 
-16  9  17  33.240  3.162  5.893  0.0 
-16  9  19  5.517  1.812  2.577  0.0 
-16  9  20  73.349  4.192  8.873  180.0 
-16  9  21  12.097  1.876  3.738  0.0 
-16  9  23  22.968  2.099  4.875  180.0 
-16  9  24  42.279  2.614  6.785  0.0 
-16  9  25  105.708  7.105  10.162  180.0 
-16  9  27  74.477  4.466  8.462  0.0 
-16  9  29  5.425  2.686  2.177  180.0 
-16  9  30  10.400  2.249  3.100  0.0 
-16  9  31  9.084  2.213  2.807  180.0 
-16  9  34  47.075  2.996  6.966  180.0 
-16  10  1  56.673  8.012  7.441  0.0 
-16  10  2  67.280  9.965  7.876  0.0 
-16  10  3  252.821  24.316  16.212  180.0 
-16  10  4  11.226  2.441  2.749  0.0 
-16  10  5  52.102  4.455  7.905  180.0 
-16  10  7  5.961  2.531  2.768  0.0 
-16  10  8  11.001  2.490  3.325  0.0 
-16  10  9  28.089  4.004  5.545  180.0 
-16  10  10  13.302  2.549  4.341  0.0 
-16  10  11  7.906  3.576  2.977  0.0 
-16  10  12  13.058  1.916  3.794  180.0 
-16  10  15  27.410  2.903  5.371  0.0 
-16  10  16  12.866  2.011  3.228  0.0 
-16  10  17  4.888  2.242  2.529  0.0 
-16  10  18  13.215  3.295  3.847  180.0 
-16  10  19  18.426  2.980  4.598  0.0 
-16  10  23  37.893  2.389  6.117  180.0 
-16  10  25  17.738  2.057  4.331  0.0 
-16  10  29  28.737  2.530  5.362  0.0 
-16  10  30  10.975  2.238  3.633  180.0 
-16  10  31  15.644  2.291  3.798  180.0 
-16  11  1  53.978  7.199  7.282  0.0 
-16  11  3  119.617  11.074  10.778  180.0 
-16  11  4  30.574  8.710  5.615  180.0 
-16  11  8  40.999  5.668  6.690  0.0 
-16  11  9  84.972  7.942  9.595  0.0 
-16  11  13  31.990  4.035  5.488  180.0 
-16  11  14  61.954  4.522  7.709  180.0 
-16  11  15  126.130  6.724  10.902  180.0 
-16  11  16  26.278  2.287  5.014  180.0 
-16  11  19  11.805  2.156  3.599  0.0 
-16  11  20  27.070  2.585  5.423  180.0 
-16  11  21  41.997  4.759  6.492  0.0 
-16  11  22  28.718  3.745  5.548  180.0 
-16  11  23  15.483  2.253  4.251  180.0 
-16  11  26  26.648  2.206  5.188  180.0 
-16  11  27  21.289  3.098  4.978  0.0 
-16  11  29  6.176  1.930  2.739  180.0 
-16  11  30  24.141  3.655  4.824  0.0 
-16  11  31  30.779  3.996  5.449  180.0 
-16  12  1  12.140  2.321  3.289  0.0 
-16  12  2  6.982  2.368  2.537  180.0 
-16  12  3  43.975  5.027  6.824  180.0 
-16  12  5  51.341  8.345  7.509  0.0 
-16  12  6  16.584  4.746  3.720  0.0 
-16  12  7  24.220  3.268  5.889  0.0 
-16  12  9  8.496  2.879  3.163  180.0 
-16  12  11  9.306  2.887  3.683  180.0 
-16  12  12  17.704  2.870  4.413  180.0 
-16  12  15  20.452  2.502  4.507  180.0 
-16  12  17  34.957  2.935  6.118  0.0 
-16  12  18  10.312  2.163  3.700  180.0 
-16  12  19  55.601  5.061  7.304  0.0 
-16  12  21  41.404  2.757  6.398  180.0 
-16  12  22  37.838  3.136  6.286  0.0 
-16  12  27  18.633  2.872  4.111  0.0 
-16  12  28  10.713  2.673  3.375  0.0 
-16  12  29  38.780  3.245  6.062  180.0 
-16  13  2  14.255  2.538  4.080  0.0 
-16  13  3  44.713  7.580  6.453  0.0 
-16  13  5  12.596  2.468  3.747  180.0 
-16  13  6  17.310  3.521  4.237  0.0 
-16  13  8  9.403  3.354  3.371  0.0 
-16  13  10  10.144  2.888  3.323  180.0 
-16  13  11  37.199  3.452  6.522  0.0 
-16  13  15  6.782  2.441  2.839  180.0 
-16  13  18  42.653  3.683  6.625  0.0 
-16  13  19  27.830  4.701  4.805  0.0 
-16  13  24  6.191  2.200  2.636  180.0 
-16  13  26  11.138  3.243  3.817  180.0 
-16  13  27  22.944  2.346  4.597  0.0 
-16  14  2  13.897  5.151  3.798  0.0 
-16  14  4  21.028  2.758  5.014  180.0 
-16  14  5  7.843  2.651  2.548  0.0 
-16  14  6  15.581  2.620  4.416  0.0 
-16  14  9  48.921  3.701  7.288  180.0 
-16  14  10  52.588  9.776  7.125  180.0 
-16  14  11  16.815  2.687  4.763  180.0 
-16  14  12  26.001  2.879  5.277  0.0 
-16  14  15  7.350  2.200  3.172  180.0 
-16  14  17  121.256  9.889  11.192  0.0 
-16  14  19  47.197  3.184  7.232  0.0 
-16  14  21  10.405  2.254  3.481  0.0 
-16  14  23  6.081  2.435  2.452  180.0 
-16  14  24  40.362  2.734  6.339  180.0 
-16  14  25  58.070  6.494  7.802  0.0 
-16  14  26  9.235  2.461  2.819  0.0 
-16  14  27  15.313  2.770  3.567  180.0 
-16  15  2  27.933  4.244  5.119  180.0 
-16  15  3  22.983  7.933  5.234  0.0 
-16  15  4  15.553  4.866  3.759  0.0 
-16  15  6  32.167  3.010  5.960  0.0 
-16  15  7  45.301  8.682  7.228  180.0 
-16  15  9  8.007  2.703  3.425  180.0 
-16  15  11  30.930  4.556  6.185  0.0 
-16  15  13  42.417  3.229  6.909  0.0 
-16  15  14  46.463  3.090  7.170  180.0 
-16  15  15  11.161  2.777  3.042  180.0 
-16  15  16  45.733  4.298  7.026  180.0 
-16  15  19  24.752  3.429  5.362  180.0 
-16  15  22  9.295  2.995  3.195  180.0 
-16  15  23  25.443  3.146  5.137  180.0 
-16  16  1  25.599  6.323  5.348  0.0 
-16  16  2  35.737  3.837  5.870  0.0 
-16  16  3  10.041  2.609  3.318  180.0 
-16  16  8  17.198  2.771  4.558  180.0 
-16  16  10  51.825  7.327  6.924  180.0 
-16  16  11  15.199  2.774  4.157  0.0 
-16  16  12  40.117  5.041  6.291  0.0 
-16  16  14  10.624  3.192  3.521  0.0 
-16  16  16  17.858  2.620  4.685  0.0 
-16  16  18  11.053  3.160  3.514  0.0 
-16  16  19  29.822  3.153  5.330  0.0 
-16  16  20  47.609  4.025  6.846  0.0 
-16  16  22  28.291  3.533  5.129  180.0 
-16  17  2  21.191  3.175  4.311  180.0 
-16  17  3  7.767  3.180  2.642  0.0 
-16  17  5  5.288  2.598  2.245  0.0 
-16  17  6  18.487  2.771  4.533  0.0 
-16  17  8  63.174  6.566  7.774  180.0 
-16  17  9  80.352  15.081  9.173  180.0 
-16  17  10  34.004  3.767  5.821  0.0 
-16  17  12  15.633  7.255  4.620  0.0 
-16  17  14  11.733  3.460  3.475  180.0 
-16  17  15  5.148  2.204  1.671  180.0 
-16  17  16  9.270  2.199  2.881  180.0 
-16  17  17  14.904  2.945  4.129  180.0 
-16  17  18  12.683  2.174  3.257  180.0 
-16  17  19  22.993  5.783  4.405  0.0 
-16  18  1  12.452  3.263  3.310  180.0 
-16  18  2  9.863  3.053  3.591  180.0 
-16  18  4  33.164  2.961  5.625  0.0 
-16  18  5  6.814  2.556  1.822  180.0 
-16  18  7  25.965  2.838  5.319  180.0 
-16  18  9  16.970  5.111  3.896  0.0 
-16  18  10  14.342  2.651  3.778  0.0 
-16  18  11  54.839  11.792  7.822  0.0 
-16  18  14  7.227  2.556  3.348  0.0 
-16  18  16  13.282  2.610  3.868  180.0 
-16  19  4  10.481  2.491  3.639  0.0 
-16  19  5  44.300  5.309  6.491  0.0 
-16  19  8  7.057  2.495  2.850  180.0 
-15  0  6  87.502  6.822  9.445  180.0 
-15  0  8  9.174  4.262  2.638  180.0 
-15  0  12  234.088  10.426  14.828  180.0 
-15  0  14  727.068  30.802  26.058  180.0 
-15  0  16  184.605  9.240  13.651  180.0 
-15  0  18  120.140  7.681  10.699  0.0 
-15  0  20  232.089  11.246  14.889  0.0 
-15  0  22  289.472  13.930  16.967  180.0 
-15  0  24  23.242  2.858  4.826  0.0 
-15  0  26  52.558  8.597  7.205  0.0 
-15  0  28  49.304  4.338  6.967  180.0 
-15  0  30  26.157  4.100  5.706  0.0 
-15  0  32  81.185  5.907  9.250  180.0 
-15  0  34  72.261  5.764  8.903  0.0 
-15  0  36  50.552  7.561  7.167  0.0 
-15  1  5  595.517  23.845  23.534  180.0 
-15  1  6  86.262  5.227  9.081  0.0 
-15  1  9  146.398  6.231  11.640  0.0 
-15  1  10  41.234  4.080  6.333  0.0 
-15  1  11  137.616  5.898  11.487  0.0 
-15  1  12  84.323  4.860  8.941  180.0 
-15  1  13  191.269  7.444  13.250  0.0 
-15  1  14  44.924  4.106  6.538  0.0 
-15  1  16  14.696  3.326  4.113  180.0 
-15  1  17  6.262  2.663  2.196  0.0 
-15  1  18  149.176  10.321  12.311  0.0 
-15  1  20  72.662  6.064  8.333  180.0 
-15  1  21  50.700  3.163  6.880  180.0 
-15  1  22  16.160  1.852  4.147  0.0 
-15  1  23  7.947  3.183  3.200  0.0 
-15  1  24  5.334  1.800  2.938  0.0 
-15  1  26  57.687  4.191  7.836  180.0 
-15  1  27  61.305  4.557  7.869  0.0 
-15  1  28  9.677  1.992  3.127  180.0 
-15  1  29  117.050  4.675  10.954  0.0 
-15  1  30  7.044  2.610  3.066  180.0 
-15  1  31  26.282  2.110  4.920  180.0 
-15  1  32  10.434  2.017  2.705  0.0 
-15  1  33  35.962  2.337  5.764  180.0 
-15  1  34  7.527  3.586  2.572  180.0 
-15  1  39  11.837  2.453  3.539  180.0 
-15  2  1  86.898  6.939  9.938  0.0 
-15  2  2  382.539  15.417  19.651  0.0 
-15  2  5  399.173  16.112  19.537  180.0 
-15  2  6  44.182  6.567  5.932  180.0 
-15  2  7  410.392  16.547  19.740  0.0 
-15  2  9  121.179  7.641  10.286  180.0 
-15  2  10  58.135  6.804  7.204  0.0 
-15  2  12  23.250  4.615  4.616  0.0 
-15  2  14  86.953  7.217  9.501  180.0 
-15  2  16  41.822  4.980  6.246  180.0 
-15  2  18  200.420  6.819  14.203  0.0 
-15  2  19  26.715  2.039  5.409  0.0 
-15  2  21  39.434  2.560  6.446  0.0 
-15  2  22  115.561  4.548  10.544  180.0 
-15  2  23  4.438  1.825  2.240  180.0 
-15  2  24  8.636  1.993  3.549  180.0 
-15  2  25  54.004  5.320  7.061  0.0 
-15  2  26  5.798  2.101  2.965  180.0 
-15  2  27  24.257  1.985  4.972  0.0 
-15  2  28  33.985  2.171  5.852  0.0 
-15  2  29  18.762  1.948  4.334  180.0 
-15  2  30  33.807  3.474  6.167  180.0 
-15  2  32  36.954  3.162  5.818  180.0 
-15  2  35  7.991  2.232  2.416  180.0 
-15  2  36  14.805  2.319  3.778  0.0 
-15  2  37  15.273  2.310  4.086  0.0 
-15  2  39  17.125  2.214  3.951  180.0 
-15  3  1  306.343  12.328  17.603  0.0 
-15  3  2  68.658  6.292  7.614  0.0 
-15  3  3  10.796  4.110  3.360  180.0 
-15  3  4  43.644  6.078  6.269  0.0 
-15  3  5  265.138  9.097  15.972  0.0 
-15  3  6  43.065  7.316  5.961  180.0 
-15  3  7  306.862  13.146  17.161  180.0 
-15  3  8  374.278  15.205  18.748  0.0 
-15  3  9  10.381  4.599  2.816  0.0 
-15  3  10  115.137  7.629  10.897  180.0 
-15  3  11  57.106  6.996  7.392  0.0 
-15  3  14  80.134  10.975  9.211  180.0 
-15  3  15  8.241  2.037  2.590  0.0 
-15  3  18  4.894  2.062  2.376  180.0 
-15  3  19  26.718  3.980  5.473  0.0 
-15  3  20  14.235  3.558  3.588  180.0 
-15  3  22  13.855  2.612  3.743  180.0 
-15  3  23  140.692  5.700  11.942  180.0 
-15  3  24  223.673  9.233  14.649  0.0 
-15  3  25  112.561  5.348  10.255  0.0 
-15  3  26  12.812  1.974  3.956  180.0 
-15  3  27  40.948  2.740  6.619  180.0 
-15  3  28  43.614  3.038  6.944  180.0 
-15  3  29  37.344  2.737  6.365  0.0 
-15  3  30  14.248  2.162  3.720  0.0 
-15  3  31  10.442  2.127  2.726  0.0 
-15  3  32  21.759  2.427  4.480  0.0 
-15  3  33  88.186  4.706  9.230  180.0 
-15  3  34  6.741  1.970  2.482  180.0 
-15  3  35  74.824  4.068  8.185  0.0 
-15  3  36  8.974  2.112  3.418  180.0 
-15  3  38  22.581  2.724  4.769  0.0 
-15  3  39  8.824  2.480  3.100  180.0 
-15  4  1  19.448  4.344  4.561  0.0 
-15  4  2  174.678  8.694  12.716  0.0 
-15  4  3  388.557  15.229  19.441  180.0 
-15  4  4  189.988  8.918  14.002  180.0 
-15  4  5  294.301  15.124  16.504  180.0 
-15  4  6  336.436  11.041  17.782  180.0 
-15  4  7  8.525  2.374  2.973  180.0 
-15  4  8  165.386  6.599  12.692  180.0 
-15  4  9  158.941  9.959  12.258  0.0 
-15  4  10  31.945  9.636  6.221  0.0 
-15  4  11  143.054  6.499  11.705  180.0 
-15  4  13  16.448  3.136  3.820  0.0 
-15  4  14  27.113  2.478  5.085  180.0 
-15  4  15  62.137  5.305  7.813  180.0 
-15  4  17  20.722  2.078  5.084  180.0 
-15  4  18  18.634  2.084  4.925  0.0 
-15  4  19  11.884  2.004  3.662  0.0 
-15  4  21  104.304  4.801  10.257  180.0 
-15  4  23  14.360  2.423  3.100  0.0 
-15  4  24  135.206  7.767  11.359  180.0 
-15  4  28  13.041  2.230  4.014  0.0 
-15  4  31  13.690  2.028  4.037  180.0 
-15  4  32  59.252  3.585  7.591  180.0 
-15  4  34  8.825  1.987  3.079  180.0 
-15  4  35  12.483  2.012  3.519  0.0 
-15  4  36  46.550  3.101  6.937  0.0 
-15  4  37  33.247  2.508  5.733  0.0 
-15  4  39  8.629  2.442  3.417  0.0 
-15  5  2  44.123  6.492  6.401  0.0 
-15  5  4  191.505  9.026  13.856  180.0 
-15  5  6  11.965  3.173  3.800  0.0 
-15  5  9  43.659  4.089  6.361  180.0 
-15  5  10  35.147  4.197  5.906  0.0 
-15  5  11  158.083  6.308  12.155  0.0 
-15  5  12  16.174  2.544  3.620  180.0 
-15  5  14  76.794  4.129  8.675  0.0 
-15  5  15  5.065  2.161  1.816  0.0 
-15  5  16  15.343  2.000  3.713  180.0 
-15  5  17  16.658  4.406  4.273  0.0 
-15  5  19  106.620  5.617  10.668  0.0 
-15  5  20  38.113  2.838  6.620  180.0 
-15  5  21  66.824  4.127  8.142  180.0 
-15  5  22  16.841  2.273  4.081  180.0 
-15  5  23  55.257  9.621  7.404  0.0 
-15  5  24  36.809  4.262  6.497  0.0 
-15  5  25  12.232  2.093  3.545  180.0 
-15  5  26  19.780  2.265  4.245  0.0 
-15  5  27  79.728  4.538  8.562  0.0 
-15  5  28  72.459  4.504  8.437  180.0 
-15  5  29  5.649  2.482  1.966  0.0 
-15  5  31  6.322  2.003  2.528  0.0 
-15  5  32  18.003  2.117  4.620  0.0 
-15  5  34  64.650  3.899  8.012  180.0 
-15  5  35  5.464  1.956  2.695  0.0 
-15  5  36  50.224  3.650  6.699  180.0 
-15  6  1  86.080  8.848  9.671  180.0 
-15  6  3  46.630  4.979  6.888  180.0 
-15  6  4  307.016  21.688  17.830  0.0 
-15  6  5  442.578  18.270  21.126  180.0 
-15  6  6  29.220  2.639  5.587  180.0 
-15  6  7  19.004  2.464  3.852  0.0 
-15  6  8  49.505  4.640  6.760  180.0 
-15  6  9  472.552  46.098  22.369  0.0 
-15  6  10  87.614  4.081  9.244  0.0 
-15  6  11  26.540  2.132  5.288  0.0 
-15  6  12  29.708  4.620  5.636  180.0 
-15  6  13  46.835  2.610  6.562  0.0 
-15  6  14  130.098  4.362  11.231  180.0 
-15  6  15  6.189  2.023  2.446  180.0 
-15  6  16  5.343  1.537  2.243  180.0 
-15  6  17  10.268  1.836  2.928  0.0 
-15  6  18  5.207  1.614  2.135  180.0 
-15  6  20  158.775  5.716  12.484  0.0 
-15  6  21  61.098  3.754  7.832  180.0 
-15  6  23  16.562  2.427  4.169  0.0 
-15  6  25  75.943  4.347  8.885  0.0 
-15  6  26  70.936  4.341  8.225  180.0 
-15  6  27  16.363  2.305  3.944  180.0 
-15  6  29  22.838  2.431  5.167  0.0 
-15  6  30  49.964  3.258  7.601  0.0 
-15  6  31  7.007  2.553  2.679  180.0 
-15  6  32  50.360  3.581  6.952  180.0 
-15  6  35  33.183  2.333  6.116  0.0 
-15  6  36  31.488  2.314  5.503  0.0 
-15  6  37  9.375  2.688  2.700  0.0 
-15  6  38  41.629  4.465  6.257  0.0 
-15  7  1  946.994  49.317  32.120  180.0 
-15  7  4  26.646  3.145  5.170  0.0 
-15  7  5  191.110  10.177  13.805  0.0 
-15  7  6  179.823  15.409  12.889  180.0 
-15  7  8  151.880  6.333  12.482  0.0 
-15  7  9  167.496  5.761  13.021  0.0 
-15  7  12  7.432  1.657  2.577  0.0 
-15  7  14  23.565  1.740  4.672  0.0 
-15  7  15  115.430  4.155  10.649  180.0 
-15  7  17  43.049  2.737  6.514  0.0 
-15  7  18  66.831  3.349  8.333  0.0 
-15  7  19  81.461  3.665  9.270  180.0 
-15  7  20  23.199  2.370  4.907  180.0 
-15  7  21  39.988  3.099  6.575  0.0 
-15  7  24  14.777  2.555  4.008  0.0 
-15  7  29  11.787  2.275  3.634  180.0 
-15  7  31  46.080  6.321  6.958  180.0 
-15  7  32  4.697  2.166  2.154  180.0 
-15  7  36  41.705  2.859  6.432  180.0 
-15  8  1  98.434  5.394  9.953  0.0 
-15  8  4  215.937  9.294  14.702  0.0 
-15  8  5  195.116  8.730  14.130  180.0 
-15  8  6  87.639  8.147  9.553  180.0 
-15  8  7  132.543  5.116  11.336  180.0 
-15  8  9  36.006  2.620  6.098  180.0 
-15  8  10  13.657  1.715  3.736  0.0 
-15  8  11  14.651  1.803  3.788  180.0 
-15  8  12  21.320  1.886  4.760  0.0 
-15  8  13  71.948  4.479  8.482  180.0 
-15  8  14  96.090  4.320  9.648  180.0 
-15  8  16  135.809  5.336  11.185  180.0 
-15  8  17  78.809  4.424  8.808  0.0 
-15  8  18  7.240  1.656  2.935  0.0 
-15  8  20  31.692  3.729  5.849  180.0 
-15  8  21  37.035  2.219  6.453  180.0 
-15  8  22  32.039  2.239  5.688  0.0 
-15  8  23  8.905  2.103  2.696  180.0 
-15  8  24  16.609  2.037  3.773  180.0 
-15  8  25  6.449  1.880  2.704  180.0 
-15  8  26  68.641  4.304  8.178  180.0 
-15  8  27  5.113  2.215  3.363  0.0 
-15  8  28  20.159  2.408  4.834  0.0 
-15  8  29  11.060  2.269  3.367  180.0 
-15  8  30  11.052  2.285  3.984  0.0 
-15  8  31  21.199  2.430  4.691  0.0 
-15  8  33  10.849  2.503  3.530  0.0 
-15  8  34  66.483  3.930  8.242  180.0 
-15  8  36  4.108  1.952  2.307  0.0 
-15  9  1  830.822  105.053  30.645  180.0 
-15  9  2  467.486  47.236  22.323  0.0 
-15  9  3  59.657  4.192  7.584  0.0 
-15  9  4  23.114  2.880  5.366  0.0 
-15  9  5  99.959  13.123  10.761  0.0 
-15  9  6  5.999  2.287  0.596  0.0 
-15  9  7  117.290  10.533  10.922  0.0 
-15  9  8  172.989  6.199  12.897  0.0 
-15  9  10  48.257  4.196  6.983  0.0 
-15  9  11  138.676  7.702  12.038  0.0 
-15  9  13  78.304  3.789  9.084  180.0 
-15  9  14  230.984  7.273  14.913  180.0 
-15  9  15  42.228  4.467  6.193  0.0 
-15  9  16  12.928  2.454  3.470  180.0 
-15  9  20  4.894  1.960  2.450  180.0 
-15  9  23  24.262  2.091  4.977  0.0 
-15  9  24  9.832  3.141  3.655  0.0 
-15  9  25  22.057  2.100  4.910  0.0 
-15  9  26  58.076  3.913  7.590  180.0 
-15  9  27  4.051  1.923  1.965  180.0 
-15  9  28  26.535  2.208  5.695  0.0 
-15  9  30  27.437  3.474  5.671  180.0 
-15  9  32  30.872  4.285  5.620  180.0 
-15  9  33  19.673  2.781  4.271  0.0 
-15  10  2  8.363  2.394  2.628  0.0 
-15  10  3  277.066  10.698  16.783  0.0 
-15  10  5  49.533  5.792  7.445  180.0 
-15  10  6  25.413  10.962  5.833  180.0 
-15  10  7  103.167  11.295  10.385  180.0 
-15  10  8  83.054  7.393  9.122  180.0 
-15  10  9  21.127  2.820  5.256  180.0 
-15  10  10  28.086  3.790  5.475  0.0 
-15  10  11  11.065  1.834  3.135  180.0 
-15  10  12  69.145  7.145  8.004  0.0 
-15  10  13  27.610  2.178  5.154  180.0 
-15  10  14  78.246  3.938  9.008  180.0 
-15  10  15  14.216  2.927  3.601  0.0 
-15  10  16  32.669  2.316  5.750  0.0 
-15  10  17  172.037  6.127  12.825  0.0 
-15  10  18  18.630  2.098  4.295  180.0 
-15  10  19  21.201  2.540  4.775  0.0 
-15  10  20  11.152  2.082  2.926  0.0 
-15  10  22  41.588  2.815  6.337  0.0 
-15  10  29  4.361  1.945  2.144  0.0 
-15  10  30  21.747  2.197  4.411  0.0 
-15  10  33  37.170  2.745  6.066  0.0 
-15  10  34  9.880  1.969  3.544  180.0 
-15  11  2  140.968  6.455  11.708  0.0 
-15  11  3  26.690  2.857  5.423  180.0 
-15  11  4  64.412  4.702  8.608  0.0 
-15  11  5  114.183  25.165  11.594  0.0 
-15  11  7  125.283  12.235  11.398  180.0 
-15  11  9  21.088  7.654  5.501  180.0 
-15  11  10  215.066  13.049  14.318  0.0 
-15  11  11  17.358  2.236  4.589  180.0 
-15  11  12  19.331  2.004  4.003  180.0 
-15  11  14  47.542  4.461  6.670  180.0 
-15  11  15  16.151  2.045  4.122  180.0 
-15  11  17  60.060  3.840  7.620  0.0 
-15  11  18  12.102  2.112  3.311  0.0 
-15  11  19  38.149  3.348  6.129  180.0 
-15  11  21  56.846  6.031  7.730  180.0 
-15  11  22  40.251  2.695  6.694  0.0 
-15  11  23  8.081  2.552  3.015  0.0 
-15  11  24  44.927  2.825  7.298  180.0 
-15  11  26  4.936  1.978  2.855  0.0 
-15  11  28  20.688  2.133  4.629  0.0 
-15  11  29  23.049  2.546  4.915  180.0 
-15  11  30  10.908  1.961  2.868  180.0 
-15  11  31  70.960  4.123  8.416  0.0 
-15  11  32  60.350  4.128  8.040  180.0 
-15  12  1  87.984  6.357  9.298  180.0 
-15  12  2  41.769  3.249  6.996  0.0 
-15  12  3  107.056  5.318  10.536  0.0 
-15  12  6  5.643  2.641  2.442  0.0 
-15  12  7  70.903  15.530  8.893  180.0 
-15  12  8  70.696  5.297  8.532  180.0 
-15  12  9  19.233  2.926  5.224  0.0 
-15  12  10  32.771  5.948  6.444  0.0 
-15  12  11  27.868  2.467  5.186  0.0 
-15  12  13  52.387  8.507  7.747  180.0 
-15  12  15  8.117  2.059  2.764  0.0 
-15  12  18  23.315  2.307  4.634  0.0 
-15  12  21  13.280  2.206  3.411  180.0 
-15  12  23  27.045  3.013  5.092  0.0 
-15  12  25  12.142  2.196  3.006  180.0 
-15  12  26  13.270  2.258  4.098  180.0 
-15  12  29  12.499  1.983  3.580  0.0 
-15  12  30  11.915  1.956  3.436  180.0 
-15  12  32  4.809  1.885  1.754  0.0 
-15  13  1  17.877  2.147  4.238  0.0 
-15  13  3  63.898  4.967  8.205  0.0 
-15  13  4  6.132  2.405  2.660  0.0 
-15  13  6  80.958  7.548  9.109  180.0 
-15  13  7  17.522  4.132  4.469  0.0 
-15  13  9  58.497  9.439  8.047  180.0 
-15  13  10  54.797  6.629  7.224  0.0 
-15  13  11  26.022  5.344  5.185  0.0 
-15  13  13  6.914  2.365  2.760  180.0 
-15  13  14  16.522  2.510  4.091  180.0 
-15  13  15  17.515  6.459  4.750  0.0 
-15  13  17  27.300  2.442  5.458  0.0 
-15  13  18  20.560  3.030  4.833  180.0 
-15  13  20  25.767  2.438  5.247  0.0 
-15  13  23  16.837  2.292  4.606  0.0 
-15  13  24  9.887  2.209  3.164  180.0 
-15  13  25  13.816  2.252  3.678  0.0 
-15  13  27  20.071  2.345  4.823  180.0 
-15  13  28  52.676  3.817  7.126  0.0 
-15  14  2  54.531  4.330  7.608  180.0 
-15  14  4  52.962  5.537  7.215  0.0 
-15  14  7  278.745  14.868  16.441  180.0 
-15  14  14  32.201  2.602  6.096  180.0 
-15  14  15  19.317  2.359  3.964  0.0 
-15  14  16  15.904  2.357  3.823  180.0 
-15  14  17  24.776  2.623  5.008  0.0 
-15  14  18  76.670  4.569  8.946  0.0 
-15  14  19  66.147  4.392  7.819  180.0 
-15  14  21  12.542  2.855  3.442  0.0 
-15  14  24  11.458  2.030  3.283  0.0 
-15  14  25  31.581  3.798  5.956  180.0 
-15  14  26  8.305  2.197  2.846  0.0 
-15  14  28  6.771  2.171  2.867  180.0 
-15  14  29  8.634  2.441  2.813  0.0 
-15  15  1  5.305  2.361  2.098  0.0 
-15  15  2  80.925  4.516  8.872  0.0 
-15  15  3  5.724  2.615  2.231  180.0 
-15  15  5  15.961  4.572  4.877  180.0 
-15  15  10  75.464  5.265  8.949  0.0 
-15  15  11  8.505  2.227  2.825  180.0 
-15  15  13  20.456  2.343  4.685  0.0 
-15  15  19  15.890  2.346  3.848  180.0 
-15  15  20  7.488  2.282  3.149  180.0 
-15  15  21  11.227  2.291  3.765  180.0 
-15  15  22  11.992  2.297  4.029  0.0 
-15  15  23  35.529  3.055  6.088  0.0 
-15  15  24  26.675  4.561  5.215  180.0 
-15  15  27  5.216  2.469  1.854  0.0 
-15  16  1  5.459  2.203  2.776  0.0 
-15  16  5  21.072  2.791  4.452  180.0 
-15  16  6  40.642  3.215  6.577  0.0 
-15  16  9  51.292  4.309  7.505  180.0 
-15  16  12  26.245  4.667  5.272  0.0 
-15  16  14  39.046  3.163  6.549  180.0 
-15  16  15  75.850  5.009  8.398  0.0 
-15  16  21  30.725  3.108  5.489  0.0 
-15  16  22  18.411  2.657  4.021  180.0 
-15  16  24  20.602  2.636  4.128  0.0 
-15  16  25  6.659  3.093  2.825  180.0 
-15  17  1  11.051  2.245  3.872  0.0 
-15  17  2  28.825  2.517  5.332  0.0 
-15  17  3  29.017  4.779  5.517  0.0 
-15  17  4  116.489  10.278  10.872  0.0 
-15  17  5  8.107  2.646  2.341  0.0 
-15  17  9  8.299  3.312  3.136  180.0 
-15  17  11  9.261  2.652  2.855  0.0 
-15  17  14  13.812  2.391  3.935  180.0 
-15  17  15  5.520  2.248  1.472  180.0 
-15  17  16  31.307  2.557  5.706  0.0 
-15  17  19  6.277  2.185  2.387  180.0 
-15  18  3  49.879  5.436  6.899  180.0 
-15  18  4  114.088  7.582  10.190  180.0 
-15  18  5  16.829  2.714  3.620  180.0 
-15  18  7  6.143  2.911  2.414  0.0 
-15  18  11  8.104  3.577  2.799  180.0 
-15  18  12  24.051  7.686  4.376  0.0 
-15  18  14  20.594  2.341  4.594  0.0 
-15  18  17  10.830  3.497  3.447  180.0 
-15  19  1  45.625  6.937  6.421  0.0 
-15  19  2  9.385  2.166  3.037  0.0 
-15  19  5  19.548  2.693  4.466  0.0 
-15  19  6  41.690  3.157  6.215  0.0 
-15  19  7  21.163  4.520  4.174  180.0 
-15  19  8  8.534  2.608  2.859  180.0 
-15  19  9  90.025  9.515  9.190  180.0 
-15  19  12  22.342  3.510  4.630  180.0 
-14  0  10  21.663  4.997  4.518  0.0 
-14  0  12  80.509  6.646  8.482  180.0 
-14  0  14  21.566  4.235  4.653  0.0 
-14  0  16  136.429  8.396  12.085  0.0 
-14  0  18  90.369  5.945  9.469  180.0 
-14  0  20  401.154  13.255  19.930  180.0 
-14  0  22  39.118  2.616  6.285  0.0 
-14  0  24  7.631  2.016  3.184  0.0 
-14  0  26  296.758  9.038  17.425  180.0 
-14  0  28  27.387  2.208  5.061  180.0 
-14  0  30  15.734  2.073  3.929  180.0 
-14  0  32  34.982  2.479  6.250  180.0 
-14  0  34  41.079  3.210  5.992  0.0 
-14  0  38  13.891  3.216  3.441  0.0 
-14  1  8  69.188  7.405  8.050  0.0 
-14  1  9  106.351  7.806  10.319  0.0 
-14  1  10  442.976  17.661  20.395  180.0 
-14  1  13  139.541  6.526  11.353  180.0 
-14  1  14  82.374  4.921  9.196  180.0 
-14  1  15  22.741  2.318  4.960  0.0 
-14  1  16  6.579  1.733  2.325  180.0 
-14  1  17  70.167  3.397  7.972  180.0 
-14  1  20  9.877  1.786  3.201  0.0 
-14  1  21  126.726  4.349  11.329  0.0 
-14  1  22  15.637  1.424  3.561  0.0 
-14  1  23  85.212  3.309  9.368  180.0 
-14  1  25  37.865  2.203  6.224  0.0 
-14  1  26  228.121  6.452  15.261  180.0 
-14  1  27  135.670  4.247  11.421  0.0 
-14  1  28  19.566  1.464  4.407  0.0 
-14  1  29  102.567  3.635  10.134  0.0 
-14  1  30  113.136  4.021  10.746  180.0 
-14  1  31  58.371  3.767  7.657  180.0 
-14  1  32  20.019  1.888  4.158  0.0 
-14  1  33  57.660  3.048  7.648  180.0 
-14  1  35  29.864  1.826  5.431  0.0 
-14  1  36  12.781  2.816  3.688  0.0 
-14  1  37  15.208  1.785  3.773  180.0 
-14  2  4  18.613  4.822  3.911  180.0 
-14  2  5  94.966  7.494  10.059  180.0 
-14  2  6  31.834  4.847  5.834  180.0 
-14  2  7  16.393  4.587  3.933  180.0 
-14  2  8  10.353  4.539  2.821  0.0 
-14  2  10  117.681  6.969  10.072  0.0 
-14  2  11  50.446  10.050  6.367  0.0 
-14  2  12  34.744  4.041  6.168  180.0 
-14  2  13  45.936  4.792  6.795  0.0 
-14  2  14  190.021  7.307  13.816  0.0 
-14  2  15  10.002  1.679  3.354  180.0 
-14  2  16  324.887  9.814  17.923  0.0 
-14  2  17  166.269  5.881  12.680  180.0 
-14  2  18  132.464  5.164  11.508  180.0 
-14  2  19  12.468  2.503  3.123  0.0 
-14  2  21  295.762  10.318  17.295  180.0 
-14  2  22  20.347  1.889  4.274  0.0 
-14  2  23  6.428  2.217  2.006  180.0 
-14  2  25  315.350  8.974  17.738  0.0 
-14  2  27  18.723  1.628  4.623  180.0 
-14  2  28  65.637  3.152  8.010  180.0 
-14  2  29  8.207  1.439  2.946  0.0 
-14  2  32  11.662  1.599  3.569  180.0 
-14  2  33  62.456  3.637  7.640  0.0 
-14  2  34  15.243  1.978  3.774  0.0 
-14  2  36  7.208  1.610  2.501  0.0 
-14  2  37  11.983  1.648  3.287  180.0 
-14  2  38  13.558  1.833  3.683  180.0 
-14  2  39  15.625  1.984  3.816  0.0 
-14  3  4  17.782  4.483  3.970  180.0 
-14  3  5  245.107  10.904  15.324  180.0 
-14  3  6  52.979  6.460  7.335  0.0 
-14  3  8  64.273  5.242  8.626  0.0 
-14  3  9  177.239  9.222  13.010  0.0 
-14  3  10  14.976  3.750  3.887  0.0 
-14  3  12  10.857  1.952  3.468  0.0 
-14  3  13  71.622  6.179  8.326  180.0 
-14  3  14  125.101  5.289  11.459  0.0 
-14  3  15  38.759  3.221  6.082  180.0 
-14  3  16  11.840  2.086  3.844  180.0 
-14  3  17  8.297  2.736  3.290  0.0 
-14  3  18  26.230  2.765  5.403  0.0 
-14  3  20  88.789  4.239  9.591  0.0 
-14  3  22  131.825  6.167  11.616  0.0 
-14  3  23  94.637  4.664  9.958  0.0 
-14  3  25  52.496  3.990  7.483  180.0 
-14  3  26  16.507  2.081  4.291  180.0 
-14  3  27  134.374  5.307  11.683  0.0 
-14  3  28  25.234  2.226  5.197  180.0 
-14  3  29  33.852  2.898  6.089  0.0 
-14  3  30  9.243  2.595  3.255  0.0 
-14  3  32  12.389  2.363  3.774  180.0 
-14  3  33  5.507  1.634  2.407  0.0 
-14  3  34  16.662  1.732  3.890  0.0 
-14  3  36  5.889  2.693  2.711  180.0 
-14  3  37  6.266  1.899  2.651  0.0 
-14  4  4  239.654  13.947  15.030  180.0 
-14  4  5  14.966  2.583  3.845  180.0 
-14  4  7  63.784  6.612  7.917  0.0 
-14  4  8  33.132  5.908  5.571  0.0 
-14  4  11  47.510  2.808  7.012  180.0 
-14  4  12  143.249  5.797  11.600  180.0 
-14  4  13  149.242  5.945  12.170  0.0 
-14  4  14  58.005  3.501  7.689  0.0 
-14  4  15  109.810  5.383  10.355  180.0 
-14  4  17  40.763  4.210  6.381  0.0 
-14  4  18  67.396  5.526  8.190  180.0 
-14  4  21  108.384  4.837  10.404  180.0 
-14  4  23  42.038  3.030  6.768  0.0 
-14  4  24  9.971  2.181  3.492  180.0 
-14  4  25  4.495  2.230  2.319  0.0 
-14  4  26  5.194  2.283  2.949  0.0 
-14  4  29  120.959  8.609  10.963  180.0 
-14  4  30  102.450  5.046  10.404  180.0 
-14  4  32  18.754  2.120  4.310  0.0 
-14  4  33  59.654  3.855  7.380  0.0 
-14  4  36  9.341  1.771  2.835  0.0 
-14  4  37  16.070  1.833  3.966  180.0 
-14  4  38  37.116  3.312  5.700  180.0 
-14  5  3  29.722  6.837  5.524  0.0 
-14  5  5  219.400  7.320  14.688  180.0 
-14  5  6  43.296  2.974  6.314  0.0 
-14  5  7  7.321  1.915  2.231  0.0 
-14  5  8  10.168  2.024  3.071  0.0 
-14  5  9  187.718  6.788  13.786  0.0 
-14  5  10  156.960  5.595  12.085  180.0 
-14  5  12  14.758  1.890  3.580  0.0 
-14  5  13  70.449  3.439  8.206  180.0 
-14  5  16  166.700  6.599  12.606  180.0 
-14  5  18  14.151  2.633  4.173  180.0 
-14  5  19  19.710  4.649  4.084  180.0 
-14  5  20  74.180  7.287  8.500  0.0 
-14  5  22  42.734  6.642  6.353  180.0 
-14  5  23  35.455  3.013  6.138  180.0 
-14  5  24  121.754  7.991  10.881  0.0 
-14  5  26  37.774  3.170  6.257  180.0 
-14  5  27  12.570  2.143  3.379  180.0 
-14  5  28  6.441  2.950  2.635  180.0 
-14  5  30  40.772  4.553  6.318  0.0 
-14  5  31  20.874  2.819  4.525  0.0 
-14  5  35  14.834  2.113  3.993  180.0 
-14  5  36  18.221  2.080  4.031  180.0 
-14  5  38  14.455  2.036  4.205  180.0 
-14  5  39  6.110  2.261  2.024  180.0 
-14  6  1  41.539  4.746  6.365  180.0 
-14  6  2  93.241  5.207  10.112  0.0 
-14  6  3  95.671  10.502  10.323  180.0 
-14  6  4  33.698  3.351  5.384  0.0 
-14  6  7  57.858  5.563  7.465  0.0 
-14  6  8  186.481  12.139  13.890  0.0 
-14  6  10  42.881  2.791  6.629  180.0 
-14  6  13  9.663  1.608  2.793  180.0 
-14  6  14  30.749  2.161  5.731  0.0 
-14  6  15  14.096  1.714  4.041  0.0 
-14  6  16  13.448  2.060  3.885  0.0 
-14  6  17  15.276  1.648  4.209  180.0 
-14  6  18  83.006  5.979  9.230  0.0 
-14  6  19  68.619  3.492  8.715  180.0 
-14  6  22  108.119  6.586  10.370  180.0 
-14  6  24  37.913  2.486  6.479  180.0 
-14  6  25  36.946  3.366  6.244  0.0 
-14  6  29  25.586  3.391  5.262  180.0 
-14  6  30  31.715  2.658  5.993  180.0 
-14  6  31  35.060  2.715  6.098  0.0 
-14  6  33  7.442  1.995  2.517  0.0 
-14  6  34  27.666  3.651  5.655  0.0 
-14  6  35  21.823  2.171  4.645  0.0 
-14  6  36  49.128  3.458  6.737  180.0 
-14  6  37  51.737  3.434  7.022  180.0 
-14  6  38  8.080  2.438  2.352  0.0 
-14  6  39  16.804  3.243  3.614  0.0 
-14  7  1  61.088  4.057  7.849  0.0 
-14  7  2  12.833  2.588  3.341  0.0 
-14  7  3  89.946  10.021  9.960  180.0 
-14  7  4  32.092  3.181  5.701  0.0 
-14  7  5  187.283  6.979  13.593  180.0 
-14  7  6  61.684  4.475  7.885  0.0 
-14  7  8  8.967  2.076  3.189  0.0 
-14  7  9  71.609  5.675  8.224  0.0 
-14  7  10  136.640  5.950  11.484  180.0 
-14  7  11  47.655  5.008  6.842  180.0 
-14  7  12  9.012  2.312  2.972  180.0 
-14  7  13  66.147  3.615  8.290  180.0 
-14  7  14  66.208  4.297  8.161  0.0 
-14  7  16  141.880  4.705  11.928  180.0 
-14  7  17  115.405  4.175  10.709  180.0 
-14  7  18  172.286  5.480  13.019  0.0 
-14  7  19  65.549  3.293  8.082  0.0 
-14  7  20  31.200  2.001  5.521  180.0 
-14  7  21  77.843  3.682  8.789  0.0 
-14  7  22  167.570  5.611  12.986  0.0 
-14  7  23  35.903  2.190  5.858  0.0 
-14  7  24  29.118  2.466  5.291  0.0 
-14  7  25  112.613  5.086  10.732  0.0 
-14  7  27  20.104  2.367  5.098  0.0 
-14  7  28  31.192  2.601  5.841  180.0 
-14  7  29  25.757  2.478  5.064  180.0 
-14  7  31  52.477  4.230  7.366  0.0 
-14  7  32  17.321  2.397  3.992  0.0 
-14  7  35  13.162  2.377  3.929  180.0 
-14  7  36  15.157  2.079  3.375  180.0 
-14  7  37  34.698  2.385  5.572  180.0 
-14  8  1  91.101  5.562  9.909  180.0 
-14  8  2  224.686  13.146  15.271  0.0 
-14  8  3  10.855  2.614  3.395  180.0 
-14  8  4  20.262  2.788  4.724  180.0 
-14  8  7  14.875  2.175  4.451  0.0 
-14  8  8  12.139  3.034  3.607  180.0 
-14  8  9  12.633  2.326  3.397  0.0 
-14  8  10  35.476  2.833  5.996  180.0 
-14  8  11  105.245  4.367  10.385  180.0 
-14  8  12  5.683  1.689  2.772  180.0 
-14  8  13  132.652  5.100  11.112  0.0 
-14  8  14  10.090  1.825  3.482  0.0 
-14  8  16  18.998  1.696  4.780  0.0 
-14  8  17  142.621  4.831  11.899  180.0 
-14  8  18  106.051  5.372  10.270  0.0 
-14  8  19  13.970  1.819  4.097  180.0 
-14  8  20  8.256  1.712  2.937  0.0 
-14  8  21  185.183  6.627  13.631  180.0 
-14  8  22  218.005  8.074  14.679  180.0 
-14  8  23  20.036  1.931  4.358  0.0 
-14  8  24  44.393  2.592  6.930  180.0 
-14  8  26  20.283  3.266  4.677  0.0 
-14  8  27  91.982  4.917  9.506  180.0 
-14  8  29  16.545  4.591  4.506  0.0 
-14  8  32  11.825  2.301  3.594  0.0 
-14  8  33  20.269  3.695  4.824  0.0 
-14  8  34  9.221  2.049  3.351  0.0 
-14  8  35  24.259  2.709  5.084  180.0 
-14  8  37  7.390  1.969  2.277  180.0 
-14  9  1  73.807  7.295  9.028  0.0 
-14  9  2  47.586  4.554  7.189  180.0 
-14  9  3  91.532  5.946  9.937  0.0 
-14  9  4  8.021  2.833  3.495  0.0 
-14  9  5  15.757  2.783  4.494  180.0 
-14  9  7  42.442  3.388  6.632  0.0 
-14  9  8  13.779  2.816  3.953  0.0 
-14  9  9  41.217  3.724  6.413  0.0 
-14  9  11  117.768  5.735  10.704  180.0 
-14  9  12  12.224  1.744  3.355  0.0 
-14  9  13  37.151  4.186  5.913  0.0 
-14  9  14  18.250  2.115  4.356  0.0 
-14  9  15  192.230  7.876  13.655  180.0 
-14  9  16  284.504  9.175  16.886  0.0 
-14  9  17  5.503  2.060  1.712  0.0 
-14  9  18  48.485  4.311  6.663  180.0 
-14  9  19  7.451  1.669  3.170  0.0 
-14  9  20  15.313  1.810  4.175  0.0 
-14  9  21  54.733  3.227  7.268  0.0 
-14  9  23  9.486  1.864  3.260  180.0 
-14  9  24  137.194  5.182  11.587  0.0 
-14  9  25  16.857  2.862  3.741  0.0 
-14  9  26  6.452  1.933  2.015  180.0 
-14  9  27  47.347  3.000  6.541  180.0 
-14  9  28  41.119  2.493  6.432  180.0 
-14  9  29  6.454  1.956  2.555  180.0 
-14  9  30  28.403  6.333  5.393  180.0 
-14  9  33  45.446  5.996  6.900  0.0 
-14  9  35  67.324  3.969  8.130  180.0 
-14  9  36  57.664  3.715  6.996  180.0 
-14  10  1  97.452  6.071  10.571  180.0 
-14  10  6  8.203  2.390  3.402  0.0 
-14  10  7  10.813  2.386  3.474  0.0 
-14  10  8  153.053  13.534  12.342  0.0 
-14  10  9  37.437  4.886  5.184  180.0 
-14  10  10  53.971  5.063  7.025  180.0 
-14  10  11  89.690  3.961  9.360  180.0 
-14  10  13  72.493  3.862  8.579  0.0 
-14  10  14  31.734  4.225  5.660  180.0 
-14  10  16  39.991  3.362  6.909  180.0 
-14  10  18  7.799  1.922  3.117  0.0 
-14  10  19  20.506  2.115  4.861  180.0 
-14  10  20  12.163  1.809  3.795  0.0 
-14  10  21  5.022  1.805  2.770  180.0 
-14  10  22  9.106  1.832  3.032  180.0 
-14  10  23  20.604  2.036  5.084  0.0 
-14  10  24  17.114  2.011  4.463  180.0 
-14  10  25  15.085  3.152  3.594  180.0 
-14  10  26  65.620  6.067  7.858  0.0 
-14  10  28  4.164  1.986  2.706  180.0 
-14  10  29  15.053  2.042  3.755  0.0 
-14  10  30  72.411  4.038  8.361  180.0 
-14  10  31  101.213  4.641  9.907  0.0 
-14  10  33  11.624  3.222  3.622  0.0 
-14  10  35  14.928  2.054  3.739  180.0 
-14  11  3  53.421  11.139  7.807  0.0 
-14  11  4  8.378  3.079  3.442  0.0 
-14  11  5  74.987  4.873  9.191  180.0 
-14  11  7  27.336  5.407  6.172  0.0 
-14  11  8  19.075  3.542  4.333  180.0 
-14  11  9  113.110  11.906  10.542  180.0 
-14  11  10  94.652  4.151  9.628  180.0 
-14  11  11  95.597  4.188  9.511  0.0 
-14  11  12  43.855  2.861  7.104  180.0 
-14  11  14  75.599  4.927  8.697  0.0 
-14  11  15  15.561  1.986  3.500  180.0 
-14  11  16  35.692  2.410  6.275  0.0 
-14  11  18  25.730  2.261  5.015  0.0 
-14  11  19  71.950  5.740  8.315  0.0 
-14  11  20  60.617  5.501  7.613  180.0 
-14  11  21  34.544  3.198  5.791  180.0 
-14  11  24  90.269  5.620  9.290  0.0 
-14  11  25  119.422  4.975  10.789  180.0 
-14  11  27  29.021  2.353  5.396  0.0 
-14  11  28  18.176  2.104  4.503  180.0 
-14  11  29  10.549  2.719  3.544  180.0 
-14  11  30  5.128  1.996  2.919  180.0 
-14  11  31  45.044  2.932  6.564  0.0 
-14  11  32  19.069  2.068  4.412  0.0 
-14  12  2  17.497  2.643  4.886  0.0 
-14  12  3  48.547  3.576  7.229  180.0 
-14  12  4  133.060  6.502  11.670  180.0 
-14  12  6  11.327  4.359  3.982  0.0 
-14  12  9  93.538  5.447  9.687  180.0 
-14  12  13  103.276  6.827  10.187  180.0 
-14  12  14  7.263  1.930  2.884  0.0 
-14  12  15  54.176  3.935  7.533  0.0 
-14  12  16  15.805  3.066  3.990  180.0 
-14  12  17  12.586  2.407  3.724  180.0 
-14  12  18  10.497  2.089  3.271  0.0 
-14  12  19  100.113  6.357  10.147  180.0 
-14  12  20  6.301  2.143  2.834  0.0 
-14  12  21  18.027  2.693  4.460  0.0 
-14  12  23  43.765  6.672  6.596  180.0 
-14  12  24  7.906  2.212  2.512  0.0 
-14  12  25  20.956  2.102  4.487  180.0 
-14  12  27  45.401  2.965  6.604  180.0 
-14  12  28  3.890  1.936  2.392  0.0 
-14  12  29  4.483  1.961  2.276  0.0 
-14  12  30  28.171  2.234  5.305  180.0 
-14  12  31  29.680  2.257  5.662  0.0 
-14  12  32  13.929  2.677  3.727  0.0 
-14  13  3  8.156  2.501  3.284  180.0 
-14  13  4  42.876  6.164  6.286  0.0 
-14  13  5  34.297  2.742  5.968  0.0 
-14  13  6  107.029  9.690  10.577  0.0 
-14  13  7  14.229  2.433  4.449  180.0 
-14  13  9  9.446  3.784  3.027  0.0 
-14  13  10  8.880  2.243  3.612  180.0 
-14  13  11  8.183  2.258  3.522  0.0 
-14  13  13  65.990  5.209  7.773  0.0 
-14  13  14  6.989  2.240  3.126  0.0 
-14  13  15  70.948  4.161  8.353  180.0 
-14  13  16  71.811  5.248  8.170  0.0 
-14  13  18  17.774  2.248  4.573  0.0 
-14  13  20  25.892  2.403  5.200  180.0 
-14  13  21  29.845  2.645  5.763  0.0 
-14  13  23  42.619  3.207  6.611  180.0 
-14  13  24  18.351  2.322  4.508  0.0 
-14  13  26  73.867  4.435  8.905  0.0 
-14  13  27  13.226  2.256  3.759  0.0 
-14  13  28  55.448  3.821  7.764  180.0 
-14  13  29  24.353  2.371  5.049  0.0 
-14  13  31  30.999  2.626  5.198  180.0 
-14  14  1  7.388  2.048  3.106  0.0 
-14  14  5  45.886  4.124  6.953  0.0 
-14  14  8  7.255  2.538  2.988  180.0 
-14  14  9  42.969  3.833  6.452  0.0 
-14  14  10  5.164  2.531  1.677  180.0 
-14  14  11  17.549  2.224  4.085  180.0 
-14  14  12  40.937  4.092  6.273  0.0 
-14  14  13  21.509  2.902  4.547  0.0 
-14  14  16  7.273  2.217  2.920  0.0 
-14  14  18  10.576  1.968  2.206  180.0 
-14  14  20  77.530  5.496  8.333  180.0 
-14  14  21  4.596  1.997  1.605  180.0 
-14  14  25  19.225  2.385  4.478  180.0 
-14  14  26  12.543  3.336  3.068  180.0 
-14  14  27  6.415  2.656  2.433  0.0 
-14  15  1  23.166  3.726  5.070  0.0 
-14  15  2  59.748  4.984  7.827  180.0 
-14  15  4  19.716  3.315  5.537  180.0 
-14  15  5  14.384  6.302  3.820  180.0 
-14  15  6  72.502  5.993  8.336  0.0 
-14  15  7  14.444  2.629  3.732  180.0 
-14  15  9  44.564  8.733  7.259  180.0 
-14  15  10  4.379  2.151  0.490  180.0 
-14  15  11  8.474  2.507  3.046  0.0 
-14  15  12  22.336  2.346  4.694  180.0 
-14  15  14  13.888  2.292  3.744  180.0 
-14  15  15  6.389  2.287  2.668  0.0 
-14  15  16  31.428  2.607  5.591  0.0 
-14  15  17  20.765  3.087  4.758  180.0 
-14  15  19  35.921  3.572  6.189  0.0 
-14  15  20  6.643  2.273  2.445  0.0 
-14  15  23  16.162  2.693  4.377  180.0 
-14  15  24  36.994  3.075  6.071  0.0 
-14  15  25  16.138  2.684  3.995  180.0 
-14  15  27  26.298  5.349  5.135  0.0 
-14  16  1  42.752  4.325  6.469  180.0 
-14  16  2  33.343  2.589  5.467  180.0 
-14  16  3  11.338  2.647  3.637  180.0 
-14  16  4  67.313  6.098  8.041  0.0 
-14  16  5  25.479  2.862  5.057  180.0 
-14  16  6  5.329  2.614  1.952  0.0 
-14  16  11  14.587  2.271  3.966  0.0 
-14  16  15  27.953  3.278  5.724  180.0 
-14  16  17  33.699  3.055  5.867  180.0 
-14  16  18  24.809  3.468  4.953  180.0 
-14  16  19  8.443  3.118  2.412  180.0 
-14  16  20  13.627  2.312  3.821  180.0 
-14  16  21  66.885  4.338  7.950  180.0 
-14  16  22  38.335  4.427  6.144  0.0 
-14  16  23  35.942  3.740  5.877  180.0 
-14  16  24  15.861  4.727  4.288  0.0 
-14  16  25  24.549  4.698  5.379  0.0 
-14  17  1  14.895  2.299  3.458  0.0 
-14  17  3  11.282  2.435  3.429  0.0 
-14  17  8  28.148  5.511  5.313  0.0 
-14  17  13  6.933  3.108  3.308  0.0 
-14  17  14  14.242  4.626  3.881  0.0 
-14  17  15  9.473  2.230  2.702  180.0 
-14  17  17  122.758  7.027  10.997  0.0 
-14  17  18  57.910  7.252  7.029  0.0 
-14  17  21  8.435  2.568  2.588  0.0 
-14  17  22  21.837  2.738  4.728  0.0 
-14  17  24  9.625  2.542  3.071  180.0 
-14  18  1  50.629  3.778  6.797  0.0 
-14  18  2  19.130  2.841  4.053  180.0 
-14  18  3  106.053  5.305  10.040  180.0 
-14  18  4  23.172  2.404  4.776  180.0 
-14  18  6  6.368  3.044  3.233  0.0 
-14  18  10  11.430  4.220  3.330  180.0 
-14  18  11  20.066  5.167  4.780  0.0 
-14  18  12  27.751  2.835  4.962  180.0 
-14  18  18  27.356  3.739  4.930  180.0 
-14  19  4  17.990  2.313  4.200  180.0 
-14  19  9  24.188  6.181  5.351  0.0 
-14  19  10  12.284  2.611  3.796  180.0 
-14  19  12  11.630  2.197  3.273  0.0 
-14  19  13  42.580  6.759  6.343  180.0 
-14  19  15  10.281  2.174  3.342  0.0 
-14  19  16  5.836  2.637  2.381  0.0 
-14  20  1  4.789  2.141  2.572  0.0 
-14  20  5  13.910  3.302  3.846  180.0 
-14  20  6  6.009  2.996  2.545  0.0 
-14  20  7  24.589  5.496  4.764  0.0 
-14  20  8  14.778  3.279  4.102  0.0 
-14  20  9  10.640  4.932  3.457  180.0 
-14  20  10  5.834  2.501  2.344  180.0 
-14  20  11  9.333  2.490  2.908  180.0 
-13  0  14  207.103  8.112  14.532  0.0 
-13  0  16  185.474  6.420  13.647  0.0 
-13  0  18  17.111  2.129  3.927  180.0 
-13  0  20  54.750  4.636  7.240  180.0 
-13  0  22  569.215  18.850  23.560  0.0 
-13  0  26  7.052  1.803  1.984  0.0 
-13  0  28  164.616  5.910  12.200  180.0 
-13  0  30  206.803  7.115  14.285  0.0 
-13  0  32  29.751  2.381  5.586  0.0 
-13  0  34  104.146  7.373  10.010  180.0 
-13  0  40  11.747  2.153  3.709  0.0 
-13  1  11  206.912  15.664  13.573  180.0 
-13  1  12  187.614  9.340  13.721  180.0 
-13  1  13  524.609  17.473  22.916  180.0 
-13  1  14  30.119  2.322  5.251  180.0 
-13  1  15  30.920  2.103  5.517  0.0 
-13  1  16  5.419  1.439  2.435  0.0 
-13  1  17  115.735  3.976  10.658  0.0 
-13  1  18  11.056  1.455  3.329  180.0 
-13  1  19  182.263  5.658  13.573  180.0 
-13  1  20  239.543  7.660  15.461  0.0 
-13  1  21  77.950  3.341  8.880  180.0 
-13  1  22  20.025  1.760  4.544  180.0 
-13  1  23  146.983  6.030  12.493  0.0 
-13  1  24  14.125  1.584  3.867  180.0 
-13  1  25  310.470  8.166  17.545  0.0 
-13  1  27  305.108  8.173  17.334  180.0 
-13  1  28  65.435  2.870  7.962  180.0 
-13  1  29  223.075  6.326  14.854  180.0 
-13  1  30  50.495  2.994  6.876  0.0 
-13  1  31  250.156  7.071  15.633  0.0 
-13  1  32  69.336  3.138  8.069  180.0 
-13  1  33  50.569  2.568  7.115  0.0 
-13  1  34  28.252  1.908  5.439  0.0 
-13  1  35  4.362  1.578  2.375  180.0 
-13  1  38  20.649  1.640  4.487  180.0 
-13  1  39  50.726  2.739  6.963  0.0 
-13  2  7  28.672  6.388  5.547  0.0 
-13  2  8  72.651  9.540  8.812  180.0 
-13  2  9  41.123  7.113  7.304  0.0 
-13  2  10  263.138  18.269  16.400  0.0 
-13  2  11  176.135  18.934  13.367  0.0 
-13  2  12  86.004  6.682  9.747  0.0 
-13  2  13  80.395  4.193  9.219  0.0 
-13  2  16  41.653  2.714  6.384  0.0 
-13  2  17  84.301  4.554  9.097  0.0 
-13  2  18  244.044  9.881  15.540  180.0 
-13  2  19  336.808  10.912  18.570  180.0 
-13  2  20  7.254  1.471  2.143  180.0 
-13  2  21  53.706  2.562  7.171  180.0 
-13  2  23  25.844  1.605  5.096  0.0 
-13  2  24  19.259  1.663  4.668  0.0 
-13  2  25  9.943  1.365  3.358  180.0 
-13  2  26  103.643  3.872  9.696  180.0 
-13  2  27  111.763  3.708  10.482  180.0 
-13  2  28  122.911  4.496  11.161  180.0 
-13  2  29  213.493  6.354  14.658  0.0 
-13  2  30  41.082  2.061  6.641  0.0 
-13  2  32  27.484  2.395  5.222  0.0 
-13  2  34  61.278  4.769  7.793  180.0 
-13  2  35  36.164  1.993  5.914  180.0 
-13  2  36  26.406  1.737  5.127  180.0 
-13  2  38  11.448  1.496  3.340  0.0 
-13  2  41  13.361  1.974  3.946  180.0 
-13  3  5  53.574  9.156  7.348  0.0 
-13  3  6  17.544  6.054  3.199  180.0 
-13  3  7  14.633  6.005  3.375  180.0 
-13  3  10  57.900  7.040  8.333  0.0 
-13  3  11  114.911  12.551  11.263  180.0 
-13  3  13  135.282  8.231  11.350  180.0 
-13  3  14  79.541  4.174  8.969  180.0 
-13  3  15  67.032  3.778  8.089  0.0 
-13  3  18  95.458  5.317  10.053  0.0 
-13  3  19  284.220  10.139  16.988  180.0 
-13  3  20  98.050  4.882  10.171  0.0 
-13  3  21  119.377  5.074  10.899  180.0 
-13  3  23  196.396  7.371  13.890  0.0 
-13  3  24  5.857  1.493  2.755  0.0 
-13  3  25  66.404  3.217  8.209  0.0 
-13  3  26  34.191  2.723  5.911  180.0 
-13  3  27  47.238  2.525  6.900  180.0 
-13  3  28  66.659  4.530  7.853  0.0 
-13  3  29  52.153  2.753  7.026  180.0 
-13  3  30  17.766  1.589  4.311  0.0 
-13  3  31  19.899  2.066  4.337  0.0 
-13  3  32  4.749  1.550  2.303  180.0 
-13  3  34  48.248  2.446  6.963  0.0 
-13  3  35  58.962  2.917  7.865  180.0 
-13  3  38  4.889  1.620  2.295  180.0 
-13  3  41  87.677  3.934  8.998  0.0 
-13  4  1  257.929  17.541  16.267  180.0 
-13  4  2  25.153  6.520  5.970  180.0 
-13  4  3  41.814  7.103  6.867  0.0 
-13  4  5  124.755  12.362  10.754  0.0 
-13  4  6  95.657  16.379  9.659  0.0 
-13  4  7  16.997  2.972  4.103  180.0 
-13  4  8  10.779  2.711  2.748  0.0 
-13  4  9  25.833  3.896  4.691  180.0 
-13  4  10  41.200  3.326  6.025  0.0 
-13  4  11  55.335  3.275  7.439  180.0 
-13  4  12  28.825  2.455  5.274  0.0 
-13  4  13  321.457  12.113  17.949  180.0 
-13  4  14  27.879  2.354  5.390  0.0 
-13  4  15  50.840  4.555  6.934  0.0 
-13  4  16  52.699  4.370  7.604  180.0 
-13  4  17  74.760  4.719  8.780  180.0 
-13  4  18  22.214  2.399  4.641  0.0 
-13  4  19  36.656  3.581  5.981  180.0 
-13  4  22  17.745  2.132  4.321  180.0 
-13  4  23  116.677  5.071  10.911  0.0 
-13  4  24  333.674  9.619  18.207  0.0 
-13  4  25  18.181  1.834  4.661  180.0 
-13  4  26  18.176  1.917  4.090  180.0 
-13  4  27  70.826  5.126  8.986  180.0 
-13  4  29  33.197  2.263  5.842  0.0 
-13  4  30  20.590  1.992  4.894  0.0 
-13  4  31  43.842  2.639  6.790  0.0 
-13  4  32  55.652  2.884  7.363  0.0 
-13  4  33  75.344  3.447  8.930  180.0 
-13  4  34  13.247  1.850  3.942  180.0 
-13  4  35  15.195  1.875  3.678  0.0 
-13  4  36  44.479  2.382  7.015  180.0 
-13  4  38  30.555  2.251  5.362  0.0 
-13  4  40  4.298  1.914  1.958  180.0 
-13  5  2  422.116  17.798  20.493  180.0 
-13  5  3  94.539  7.658  9.108  180.0 
-13  5  5  191.331  22.940  14.318  0.0 
-13  5  6  88.566  6.926  9.487  180.0 
-13  5  9  260.855  14.209  16.301  180.0 
-13  5  10  135.284  5.614  11.560  0.0 
-13  5  11  7.295  1.753  2.339  180.0 
-13  5  12  49.312  2.826  7.109  0.0 
-13  5  13  39.742  3.444  6.476  180.0 
-13  5  14  376.195  11.146  19.147  180.0 
-13  5  15  184.525  7.246  13.643  0.0 
-13  5  16  54.678  4.488  7.383  180.0 
-13  5  17  7.658  1.806  3.268  180.0 
-13  5  18  184.024  6.813  13.648  0.0 
-13  5  19  6.400  2.167  2.187  180.0 
-13  5  20  90.919  5.041  9.572  180.0 
-13  5  22  43.991  3.331  6.606  0.0 
-13  5  23  11.508  2.101  3.760  0.0 
-13  5  25  40.700  3.831  6.747  0.0 
-13  5  26  56.244  5.055  7.297  180.0 
-13  5  27  22.935  6.398  5.415  180.0 
-13  5  30  4.378  2.077  2.337  180.0 
-13  5  31  5.940  2.345  1.366  180.0 
-13  5  32  11.670  1.854  3.809  180.0 
-13  5  36  31.941  3.070  5.774  0.0 
-13  5  38  31.346  2.112  5.840  0.0 
-13  5  40  5.984  2.157  2.040  180.0 
-13  6  2  14.532  6.380  4.027  180.0 
-13  6  3  143.283  6.479  12.158  0.0 
-13  6  5  188.620  8.186  13.986  0.0 
-13  6  6  22.000  3.622  4.737  0.0 
-13  6  8  40.050  3.112  6.095  0.0 
-13  6  9  213.371  7.536  14.077  0.0 
-13  6  11  58.718  2.829  7.563  180.0 
-13  6  12  15.494  1.808  3.921  0.0 
-13  6  13  69.173  3.772  8.566  0.0 
-13  6  16  63.414  3.684  8.048  0.0 
-13  6  17  9.859  3.694  3.196  0.0 
-13  6  18  105.427  4.775  10.649  0.0 
-13  6  20  50.052  3.577  7.075  180.0 
-13  6  23  107.048  4.591  10.511  0.0 
-13  6  24  13.431  2.016  3.828  180.0 
-13  6  25  38.040  2.484  6.375  180.0 
-13  6  26  6.956  2.069  2.529  0.0 
-13  6  27  13.695  2.150  3.882  180.0 
-13  6  28  40.663  3.315  6.686  180.0 
-13  6  29  11.833  2.243  3.641  0.0 
-13  6  30  23.448  2.721  4.986  0.0 
-13  6  31  21.955  3.633  4.751  180.0 
-13  6  32  4.420  1.989  2.753  0.0 
-13  6  34  21.589  2.702  4.593  180.0 
-13  6  35  6.609  2.031  3.023  180.0 
-13  6  37  15.695  1.871  4.301  180.0 
-13  6  38  31.027  2.112  5.635  180.0 
-13  7  1  8.138  2.357  3.100  180.0 
-13  7  2  19.036  2.703  4.248  0.0 
-13  7  4  34.518  2.703  6.172  0.0 
-13  7  5  25.133  2.349  4.922  0.0 
-13  7  7  330.923  18.553  18.159  0.0 
-13  7  8  90.321  5.480  9.244  180.0 
-13  7  9  234.386  6.727  14.741  180.0 
-13  7  10  204.108  10.419  13.873  0.0 
-13  7  11  304.484  9.489  17.217  180.0 
-13  7  12  90.664  4.243  9.352  180.0 
-13  7  13  134.683  4.931  11.462  0.0 
-13  7  14  15.753  2.686  4.190  180.0 
-13  7  15  392.035  12.159  19.870  180.0 
-13  7  16  14.114  2.732  3.936  0.0 
-13  7  17  68.839  3.440  8.345  180.0 
-13  7  18  105.265  6.214  10.165  0.0 
-13  7  20  77.315  3.530  8.448  0.0 
-13  7  21  5.084  1.656  2.636  180.0 
-13  7  22  5.885  1.686  2.282  0.0 
-13  7  24  17.961  1.855  4.648  0.0 
-13  7  26  31.890  2.168  5.259  180.0 
-13  7  35  49.429  4.776  7.150  0.0 
-13  7  36  99.396  4.648  9.679  0.0 
-13  7  37  10.913  3.211  3.516  0.0 
-13  7  38  10.481  2.012  3.191  180.0 
-13  8  1  305.596  11.369  17.214  180.0 
-13  8  2  7.730  2.397  2.938  0.0 
-13  8  3  34.756  3.296  6.367  0.0 
-13  8  4  92.825  8.936  9.804  180.0 
-13  8  6  38.803  3.693  6.326  0.0 
-13  8  8  21.120  2.677  4.744  180.0 
-13  8  10  8.165  1.818  2.858  180.0 
-13  8  11  78.340  4.576  9.098  0.0 
-13  8  13  73.053  3.557  8.934  180.0 
-13  8  15  29.382  2.004  5.570  180.0 
-13  8  16  403.593  11.056  19.929  0.0 
-13  8  17  24.414  1.760  4.976  180.0 
-13  8  18  39.814  3.514  6.485  0.0 
-13  8  19  8.546  1.603  2.898  180.0 
-13  8  20  5.465  1.767  2.298  0.0 
-13  8  21  68.020  3.511  8.434  180.0 
-13  8  22  123.775  5.354  11.023  180.0 
-13  8  24  30.332  2.093  5.617  180.0 
-13  8  26  13.567  1.909  4.267  180.0 
-13  8  28  15.137  1.995  3.727  180.0 
-13  8  30  10.795  2.288  3.803  0.0 
-13  8  31  6.949  2.256  2.453  180.0 
-13  8  34  8.352  2.375  3.188  0.0 
-13  8  38  43.566  3.579  6.369  180.0 
-13  9  1  75.353  5.015  8.773  0.0 
-13  9  2  34.482  3.230  6.288  180.0 
-13  9  3  63.508  15.249  8.985  180.0 
-13  9  5  13.424  5.656  3.907  0.0 
-13  9  6  693.771  40.687  26.599  180.0 
-13  9  7  22.463  3.471  4.395  0.0 
-13  9  8  38.256  2.604  6.102  180.0 
-13  9  9  77.705  4.906  8.812  180.0 
-13  9  10  169.870  5.994  12.861  180.0 
-13  9  11  52.555  3.240  7.372  180.0 
-13  9  12  74.687  3.483  8.579  180.0 
-13  9  13  118.128  6.405  10.990  0.0 
-13  9  14  61.734  3.329  7.689  0.0 
-13  9  15  37.897  2.402  6.028  180.0 
-13  9  16  28.233  2.455  5.565  0.0 
-13  9  17  7.973  2.114  2.832  0.0 
-13  9  20  13.955  2.283  4.199  0.0 
-13  9  22  21.016  2.549  4.745  180.0 
-13  9  23  5.055  1.767  1.987  180.0 
-13  9  25  5.295  2.281  2.939  180.0 
-13  9  27  25.699  2.205  5.328  0.0 
-13  9  30  61.881  3.863  8.305  0.0 
-13  9  33  19.699  2.610  4.218  180.0 
-13  9  34  120.234  5.623  10.930  0.0 
-13  9  35  21.736  2.233  4.876  0.0 
-13  9  36  62.582  4.568  8.010  180.0 
-13  10  3  37.939  4.967  6.889  0.0 
-13  10  4  13.843  4.234  3.241  180.0 
-13  10  5  265.496  10.693  16.254  0.0 
-13  10  6  12.457  3.951  3.992  0.0 
-13  10  7  30.785  2.014  5.371  0.0 
-13  10  8  357.539  12.548  18.521  0.0 
-13  10  9  185.955  5.882  13.460  0.0 
-13  10  10  46.467  3.025  6.690  180.0 
-13  10  11  173.934  7.728  12.967  0.0 
-13  10  12  3.339  1.665  1.073  0.0 
-13  10  14  42.700  2.980  6.393  0.0 
-13  10  15  54.063  4.060  7.320  180.0 
-13  10  16  201.296  6.599  13.757  180.0 
-13  10  18  356.489  16.543  19.166  0.0 
-13  10  20  62.376  3.452  8.073  180.0 
-13  10  21  24.930  4.077  5.051  180.0 
-13  10  23  86.541  4.126  9.093  180.0 
-13  10  24  16.425  1.968  3.628  0.0 
-13  10  25  62.580  4.041  7.779  0.0 
-13  10  28  38.751  2.789  6.329  0.0 
-13  10  29  12.749  2.007  3.573  180.0 
-13  10  31  14.045  2.051  3.265  180.0 
-13  10  34  10.990  2.639  3.880  0.0 
-13  10  35  4.902  2.032  2.474  0.0 
-13  11  2  36.300  11.415  6.349  0.0 
-13  11  4  9.017  2.369  3.730  180.0 
-13  11  5  68.792  17.022  8.724  180.0 
-13  11  6  13.810  2.500  3.991  180.0 
-13  11  8  10.167  1.989  3.491  180.0 
-13  11  9  70.324  5.704  8.410  180.0 
-13  11  10  12.408  1.790  3.166  180.0 
-13  11  11  4.313  1.824  2.404  0.0 
-13  11  12  17.380  1.915  3.713  0.0 
-13  11  13  30.259  2.155  5.149  180.0 
-13  11  14  115.032  4.723  10.673  0.0 
-13  11  15  120.656  5.408  11.299  0.0 
-13  11  16  64.603  3.755  7.651  0.0 
-13  11  17  9.999  1.939  3.178  0.0 
-13  11  18  6.342  3.067  2.922  180.0 
-13  11  19  11.194  2.900  3.620  0.0 
-13  11  21  22.149  2.009  5.127  180.0 
-13  11  24  7.396  1.929  2.807  0.0 
-13  11  25  7.932  3.800  2.831  0.0 
-13  11  26  7.420  2.269  2.487  0.0 
-13  11  29  45.765  3.578  7.216  0.0 
-13  11  30  12.753  2.051  3.206  180.0 
-13  11  31  53.131  4.309  7.256  180.0 
-13  11  32  17.384  2.215  4.460  0.0 
-13  11  33  12.623  2.014  3.778  0.0 
-13  11  34  9.551  1.953  3.248  180.0 
-13  12  1  89.400  4.664  9.658  180.0 
-13  12  3  18.380  2.681  4.897  0.0 
-13  12  4  28.159  8.028  6.027  180.0 
-13  12  5  24.148  11.644  5.044  180.0 
-13  12  6  19.292  3.535  4.681  0.0 
-13  12  7  7.641  3.150  2.495  0.0 
-13  12  8  17.200  3.650  4.413  0.0 
-13  12  9  52.210  3.763  6.884  0.0 
-13  12  10  59.799  3.561  8.072  180.0 
-13  12  11  38.039  4.520  5.871  180.0 
-13  12  14  124.099  4.957  11.186  180.0 
-13  12  15  41.632  3.398  6.525  180.0 
-13  12  16  10.451  2.303  3.289  180.0 
-13  12  17  22.999  2.704  5.124  180.0 
-13  12  18  8.149  2.992  3.220  180.0 
-13  12  20  6.201  2.118  2.673  0.0 
-13  12  21  23.575  2.339  4.742  180.0 
-13  12  22  40.552  2.702  6.408  180.0 
-13  12  23  43.302  3.592  6.509  180.0 
-13  12  24  5.673  1.996  2.828  0.0 
-13  12  25  25.218  2.788  5.344  0.0 
-13  12  27  28.965  2.570  5.623  0.0 
-13  12  28  23.551  2.801  4.974  0.0 
-13  12  29  13.455  2.013  3.612  180.0 
-13  12  30  20.874  2.132  4.895  180.0 
-13  12  31  42.416  3.337  6.374  180.0 
-13  12  33  13.554  1.980  3.694  0.0 
-13  13  1  8.851  2.203  3.455  180.0 
-13  13  4  11.593  2.307  4.531  180.0 
-13  13  7  136.633  5.625  11.468  0.0 
-13  13  8  42.307  3.058  6.821  180.0 
-13  13  9  104.196  7.285  9.935  0.0 
-13  13  10  57.365  4.235  7.697  180.0 
-13  13  11  61.744  4.146  7.821  180.0 
-13  13  12  20.735  4.713  4.770  0.0 
-13  13  14  29.633  2.274  5.420  0.0 
-13  13  15  119.133  7.827  11.029  180.0 
-13  13  17  47.219  5.709  6.403  0.0 
-13  13  20  43.409  2.989  6.671  180.0 
-13  13  21  105.232  5.084  10.359  180.0 
-13  13  22  40.083  2.712  6.433  0.0 
-13  13  23  35.832  2.638  6.071  0.0 
-13  13  26  11.871  2.239  3.292  0.0 
-13  13  27  4.157  2.004  2.194  0.0 
-13  13  28  7.054  1.964  2.902  180.0 
-13  13  29  46.074  2.782  7.028  180.0 
-13  13  31  5.051  1.941  2.259  180.0 
-13  13  32  18.602  2.030  4.444  0.0 
-13  14  1  90.167  5.083  9.397  0.0 
-13  14  3  11.699  2.341  4.089  180.0 
-13  14  4  105.088  9.488  10.703  180.0 
-13  14  5  19.439  2.940  4.307  0.0 
-13  14  7  62.946  4.654  7.989  0.0 
-13  14  8  36.060  3.102  6.286  180.0 
-13  14  10  66.179  7.617  8.396  0.0 
-13  14  13  10.443  2.893  3.318  180.0 
-13  14  15  14.945  2.410  4.254  0.0 
-13  14  16  5.078  1.885  2.020  0.0 
-13  14  17  14.486  1.987  3.690  180.0 
-13  14  19  4.618  1.951  2.195  0.0 
-13  14  20  11.583  2.491  3.165  0.0 
-13  14  22  24.190  2.197  5.177  0.0 
-13  14  24  9.789  2.535  3.518  180.0 
-13  14  27  37.735  4.093  6.606  0.0 
-13  14  29  54.196  5.723  7.638  180.0 
-13  15  1  28.834  3.658  5.344  180.0 
-13  15  2  63.915  4.613  7.983  180.0 
-13  15  3  16.913  2.540  4.691  180.0 
-13  15  4  7.979  2.447  3.174  0.0 
-13  15  7  51.172  7.029  7.129  0.0 
-13  15  8  59.284  6.922  7.671  180.0 
-13  15  9  7.547  2.067  3.110  180.0 
-13  15  10  85.157  4.536  9.209  180.0 
-13  15  12  14.650  4.774  3.965  180.0 
-13  15  13  46.770  5.855  6.810  180.0 
-13  15  14  69.915  6.020  8.062  0.0 
-13  15  17  99.581  6.232  10.210  0.0 
-13  15  20  12.952  2.628  4.114  0.0 
-13  15  25  67.264  4.989  8.227  0.0 
-13  15  26  12.593  3.018  3.707  180.0 
-13  15  27  7.905  2.566  2.478  180.0 
-13  15  29  6.401  2.532  2.358  180.0 
-13  16  2  15.477  2.677  4.144  180.0 
-13  16  3  5.204  2.561  2.900  180.0 
-13  16  5  44.337  6.839  6.885  0.0 
-13  16  6  110.844  5.925  10.604  180.0 
-13  16  7  66.711  4.893  8.664  0.0 
-13  16  8  28.103  4.056  5.071  0.0 
-13  16  12  51.876  3.482  6.915  0.0 
-13  16  13  8.527  3.967  3.385  0.0 
-13  16  14  21.418  4.371  4.964  180.0 
-13  16  16  60.097  4.265  7.758  180.0 
-13  16  17  13.109  2.296  3.945  0.0 
-13  16  19  173.992  6.961  12.858  180.0 
-13  16  20  7.865  2.227  2.543  180.0 
-13  16  22  17.218  2.752  3.722  0.0 
-13  16  24  8.564  2.616  2.453  180.0 
-13  16  27  27.212  3.953  5.181  180.0 
-13  17  2  14.177  3.890  3.657  180.0 
-13  17  3  75.607  10.954  8.569  180.0 
-13  17  4  6.541  2.656  2.837  180.0 
-13  17  6  70.050  8.060  8.387  0.0 
-13  17  7  48.062  6.522  7.180  180.0 
-13  17  8  27.934  4.316  5.232  180.0 
-13  17  9  7.213  2.862  2.817  0.0 
-13  17  10  24.451  2.423  4.616  180.0 
-13  17  15  28.772  2.556  5.798  0.0 
-13  17  16  21.449  2.439  4.851  0.0 
-13  17  17  14.204  2.554  3.402  0.0 
-13  17  20  35.352  3.063  5.706  0.0 
-13  17  21  51.055  4.280  7.262  180.0 
-13  17  22  37.744  5.234  5.790  0.0 
-13  18  1  54.925  4.541  7.132  180.0 
-13  18  2  10.061  4.159  3.101  0.0 
-13  18  3  5.547  2.574  0.841  180.0 
-13  18  4  6.603  2.671  2.755  0.0 
-13  18  5  49.825  8.060  6.535  0.0 
-13  18  7  19.418  3.982  4.600  0.0 
-13  18  8  58.506  8.341  7.558  180.0 
-13  18  10  13.261  2.475  3.428  0.0 
-13  18  14  11.404  2.238  3.315  180.0 
-13  18  15  58.197  4.782  7.333  0.0 
-13  18  16  43.167  6.689  6.614  180.0 
-13  18  17  25.486  4.716  4.715  180.0 
-13  18  19  40.454  3.160  6.439  180.0 
-13  18  20  16.072  2.706  4.160  0.0 
-13  18  21  5.402  2.556  2.262  180.0 
-13  18  22  8.222  4.089  2.612  180.0 
-13  18  23  45.656  7.609  6.647  0.0 
-13  19  1  131.143  6.659  11.127  180.0 
-13  19  2  136.760  7.302  11.546  180.0 
-13  19  4  13.793  2.658  3.829  180.0 
-13  19  11  19.409  2.329  4.484  0.0 
-13  19  12  34.517  4.698  5.782  0.0 
-13  19  13  24.073  2.859  5.048  0.0 
-13  19  14  21.842  6.545  4.924  180.0 
-13  20  2  5.277  2.206  2.152  0.0 
-13  20  4  32.981  2.916  5.583  0.0 
-13  20  5  33.052  2.541  5.430  0.0 
-13  20  8  36.653  10.554  6.359  180.0 
-13  20  9  6.244  2.675  2.079  180.0 
-13  20  11  20.252  4.384  4.393  180.0 
-13  20  14  18.762  4.800  4.290  180.0 
-13  21  5  31.827  2.607  5.271  0.0 
-12  0  10  517.873  48.224  22.156  0.0 
-12  0  12  52.367  7.860  7.253  180.0 
-12  0  14  55.572  5.547  7.193  0.0 
-12  0  16  105.207  7.613  10.308  180.0 
-12  0  18  206.541  7.275  14.565  180.0 
-12  0  22  35.421  2.497  6.096  180.0 
-12  0  24  8.761  2.472  3.285  180.0 
-12  0  26  1379.119  40.790  36.984  0.0 
-12  0  28  241.411  7.690  15.587  0.0 
-12  0  30  21.160  2.110  4.806  180.0 
-12  0  34  13.063  2.162  4.183  180.0 
-12  0  38  92.291  4.775  9.678  180.0 
-12  0  40  20.849  4.674  5.033  0.0 
-12  1  7  41.025  5.807  5.905  0.0 
-12  1  8  123.759  8.210  11.781  180.0 
-12  1  9  27.449  3.625  5.744  0.0 
-12  1  12  169.614  14.266  13.731  180.0 
-12  1  13  6.723  2.623  1.668  180.0 
-12  1  14  175.420  7.197  13.726  180.0 
-12  1  15  18.267  2.905  4.446  180.0 
-12  1  16  69.262  3.102  8.395  180.0 
-12  1  17  152.867  4.762  12.493  180.0 
-12  1  18  16.958  1.889  4.081  0.0 
-12  1  20  25.430  1.692  4.992  180.0 
-12  1  21  156.793  5.076  12.646  0.0 
-12  1  22  9.370  1.383  3.462  0.0 
-12  1  23  43.651  2.188  6.753  180.0 
-12  1  25  314.307  8.952  17.653  180.0 
-12  1  26  174.437  4.987  13.339  0.0 
-12  1  28  11.559  1.331  3.243  180.0 
-12  1  29  131.972  4.192  11.410  180.0 
-12  1  31  4.728  1.549  2.267  0.0 
-12  1  32  7.312  1.628  2.567  0.0 
-12  1  34  33.453  1.864  6.331  0.0 
-12  1  37  18.927  2.096  4.325  0.0 
-12  1  38  25.009  2.331  5.015  0.0 
-12  1  40  4.266  1.935  2.340  0.0 
-12  1  41  5.673  1.487  2.586  0.0 
-12  2  3  138.065  11.348  11.726  0.0 
-12  2  4  59.765  7.604  7.729  180.0 
-12  2  5  77.452  6.073  8.587  0.0 
-12  2  7  186.372  9.427  13.111  180.0 
-12  2  8  34.151  6.823  6.812  0.0 
-12  2  9  85.183  6.965  9.377  0.0 
-12  2  10  76.441  7.068  8.737  0.0 
-12  2  12  74.723  22.905  8.079  180.0 
-12  2  13  44.375  16.238  6.275  180.0 
-12  2  15  151.031  7.105  11.795  180.0 
-12  2  17  99.011  3.686  10.004  0.0 
-12  2  18  14.229  1.499  3.819  0.0 
-12  2  19  30.322  2.579  5.636  0.0 
-12  2  20  25.852  1.849  5.189  0.0 
-12  2  21  181.533  5.763  13.817  0.0 
-12  2  22  9.968  1.562  3.044  180.0 
-12  2  23  60.368  3.197  7.769  180.0 
-12  2  25  35.306  1.761  6.058  0.0 
-12  2  26  158.010  4.769  12.714  0.0 
-12  2  27  12.060  1.310  3.712  0.0 
-12  2  28  17.470  1.586  4.543  0.0 
-12  2  29  38.008  2.393  6.300  180.0 
-12  2  30  72.513  3.104  8.502  180.0 
-12  2  31  5.316  1.369  2.561  180.0 
-12  2  33  102.705  3.845  10.342  180.0 
-12  2  34  13.190  1.651  3.894  0.0 
-12  2  35  44.632  2.369  6.805  0.0 
-12  2  36  5.263  1.509  2.040  180.0 
-12  2  37  24.115  1.719  5.018  180.0 
-12  2  39  2.958  1.483  2.091  0.0 
-12  2  40  14.018  1.527  3.610  180.0 
-12  2  41  44.145  2.877  6.619  0.0 
-12  3  1  148.531  11.041  13.067  0.0 
-12  3  2  34.158  5.812  6.858  180.0 
-12  3  3  11.544  5.142  4.629  180.0 
-12  3  4  247.356  15.302  16.237  0.0 
-12  3  6  88.401  9.798  9.473  180.0 
-12  3  7  85.486  9.526  9.680  180.0 
-12  3  8  446.937  20.209  22.010  0.0 
-12  3  9  190.955  15.860  13.356  0.0 
-12  3  13  11.204  3.055  3.652  180.0 
-12  3  14  267.082  8.803  16.647  180.0 
-12  3  15  227.401  7.818  15.177  0.0 
-12  3  16  46.931  6.577  7.298  0.0 
-12  3  17  100.980  4.914  10.241  180.0 
-12  3  18  47.453  4.333  7.097  0.0 
-12  3  19  6.463  2.813  2.555  0.0 
-12  3  20  13.253  2.107  3.163  180.0 
-12  3  21  461.829  15.216  21.546  0.0 
-12  3  22  172.214  6.436  13.398  180.0 
-12  3  23  100.703  4.824  10.189  180.0 
-12  3  24  13.739  1.306  3.837  0.0 
-12  3  25  10.599  1.312  3.211  0.0 
-12  3  26  106.428  3.694  10.485  0.0 
-12  3  27  24.557  1.582  5.263  180.0 
-12  3  28  55.864  2.741  7.514  180.0 
-12  3  30  61.247  3.022  7.898  180.0 
-12  3  31  4.357  1.503  2.342  180.0 
-12  3  32  5.826  2.277  2.800  0.0 
-12  3  34  27.143  2.068  5.273  0.0 
-12  3  35  5.709  1.586  3.125  0.0 
-12  3  37  17.120  1.618  4.537  180.0 
-12  3  39  9.457  1.496  3.523  0.0 
-12  4  2  247.496  16.399  15.508  180.0 
-12  4  3  116.124  11.355  11.572  0.0 
-12  4  4  32.937  6.820  6.945  0.0 
-12  4  5  923.347  56.933  31.608  0.0 
-12  4  6  194.723  14.877  13.788  0.0 
-12  4  7  43.241  7.285  6.924  180.0 
-12  4  8  16.293  6.560  4.348  0.0 
-12  4  10  11.194  4.061  2.901  180.0 
-12  4  11  110.355  9.545  9.943  0.0 
-12  4  12  14.316  3.617  3.487  180.0 
-12  4  13  151.832  7.688  12.579  180.0 
-12  4  14  119.479  5.098  10.957  180.0 
-12  4  15  72.929  3.687  8.447  180.0 
-12  4  16  454.021  15.756  21.766  0.0 
-12  4  18  58.429  3.309  7.561  180.0 
-12  4  19  580.657  18.182  23.559  0.0 
-12  4  20  53.946  5.332  7.773  0.0 
-12  4  23  253.070  15.090  15.822  180.0 
-12  4  24  12.412  1.708  3.602  0.0 
-12  4  26  3.147  1.537  1.788  0.0 
-12  4  27  22.549  1.812  5.127  0.0 
-12  4  28  48.943  4.257  7.014  180.0 
-12  4  30  5.182  1.711  2.811  0.0 
-12  4  31  83.225  4.226  8.895  180.0 
-12  4  32  20.008  1.747  4.327  0.0 
-12  4  33  35.647  2.254  6.345  0.0 
-12  4  34  49.700  2.471  7.207  0.0 
-12  4  35  14.295  1.690  3.886  180.0 
-12  4  36  15.827  1.993  4.259  0.0 
-12  4  37  27.258  1.869  5.353  180.0 
-12  4  38  14.647  1.686  3.517  0.0 
-12  4  40  17.049  1.860  4.043  180.0 
-12  5  1  24.564  6.788  6.303  0.0 
-12  5  2  653.601  40.340  26.689  180.0 
-12  5  5  378.716  24.749  19.806  180.0 
-12  5  6  156.975  14.275  13.993  180.0 
-12  5  7  20.077  7.045  4.489  180.0 
-12  5  8  67.700  11.171  9.690  180.0 
-12  5  9  196.999  16.837  14.345  180.0 
-12  5  10  602.566  37.722  25.138  0.0 
-12  5  11  53.603  5.277  7.463  180.0 
-12  5  12  491.636  29.037  22.301  180.0 
-12  5  13  143.965  5.820  11.976  180.0 
-12  5  16  12.101  2.265  3.670  0.0 
-12  5  18  139.103  8.857  12.047  0.0 
-12  5  20  10.932  2.341  3.912  180.0 
-12  5  21  34.321  2.859  6.107  180.0 
-12  5  22  222.404  9.504  14.714  180.0 
-12  5  23  3.185  1.589  1.459  180.0 
-12  5  24  6.167  1.629  2.732  0.0 
-12  5  25  103.874  5.208  10.175  180.0 
-12  5  26  39.025  2.354  6.305  0.0 
-12  5  27  91.336  5.152  9.680  180.0 
-12  5  28  6.507  1.551  2.737  180.0 
-12  5  30  21.401  1.825  4.562  180.0 
-12  5  31  51.029  2.737  7.544  180.0 
-12  5  32  5.333  1.924  2.464  0.0 
-12  5  33  15.240  1.706  3.881  0.0 
-12  5  34  70.971  3.450  8.211  0.0 
-12  5  36  9.118  1.613  3.203  0.0 
-12  5  38  18.733  2.883  4.504  180.0 
-12  5  39  55.155  3.387  7.253  0.0 
-12  6  2  87.272  11.822  10.283  180.0 
-12  6  3  353.661  24.779  19.607  0.0 
-12  6  4  96.300  12.188  9.427  180.0 
-12  6  6  106.159  12.801  10.259  0.0 
-12  6  7  102.586  11.477  9.823  180.0 
-12  6  8  5.691  2.501  2.252  0.0 
-12  6  9  27.304  2.929  5.234  180.0 
-12  6  10  12.087  2.110  4.120  180.0 
-12  6  12  222.035  7.351  15.019  180.0 
-12  6  13  65.178  6.064  8.122  0.0 
-12  6  14  251.838  8.231  15.754  0.0 
-12  6  15  24.027  2.152  4.898  180.0 
-12  6  16  22.005  2.474  4.561  0.0 
-12  6  18  142.969  6.725  12.071  180.0 
-12  6  19  719.661  22.582  27.171  0.0 
-12  6  20  277.013  9.261  16.629  180.0 
-12  6  21  114.432  6.360  10.987  180.0 
-12  6  22  82.986  3.355  9.227  0.0 
-12  6  23  198.180  7.923  13.927  180.0 
-12  6  24  60.262  3.630  7.588  0.0 
-12  6  25  3.234  1.589  2.104  180.0 
-12  6  27  135.470  5.034  11.620  0.0 
-12  6  28  4.799  1.560  2.500  0.0 
-12  6  29  8.190  1.575  3.079  0.0 
-12  6  30  27.874  2.169  5.261  0.0 
-12  6  31  4.265  1.679  2.228  0.0 
-12  6  33  87.876  4.180  9.196  0.0 
-12  6  35  5.687  2.021  2.704  180.0 
-12  6  37  16.144  2.251  4.078  180.0 
-12  6  38  72.965  3.730  8.276  180.0 
-12  6  39  13.514  2.002  3.684  180.0 
-12  6  40  11.843  1.797  3.315  0.0 
-12  7  1  204.173  9.651  14.672  0.0 
-12  7  2  113.387  7.297  10.955  180.0 
-12  7  3  7.397  1.974  2.592  180.0 
-12  7  5  211.786  7.268  14.708  0.0 
-12  7  6  5.999  2.140  2.115  0.0 
-12  7  7  167.965  6.253  12.580  180.0 
-12  7  8  40.008  3.899  6.604  180.0 
-12  7  9  98.766  4.779  9.817  0.0 
-12  7  10  107.649  4.522  10.185  0.0 
-12  7  11  138.684  5.207  11.619  0.0 
-12  7  12  18.800  1.797  4.066  180.0 
-12  7  13  61.584  2.930  8.050  0.0 
-12  7  14  16.987  1.793  4.272  180.0 
-12  7  17  463.309  13.805  21.370  0.0 
-12  7  19  123.613  4.658  10.774  180.0 
-12  7  20  79.290  3.442  8.888  0.0 
-12  7  21  36.175  3.964  6.088  180.0 
-12  7  22  333.529  9.510  18.411  180.0 
-12  7  23  10.987  2.205  2.989  0.0 
-12  7  27  7.167  1.780  2.442  0.0 
-12  7  28  18.803  1.731  4.461  0.0 
-12  7  29  7.770  1.603  2.276  180.0 
-12  7  30  21.335  2.219  5.014  180.0 
-12  7  31  45.843  2.921  6.960  0.0 
-12  7  32  4.522  2.009  2.474  0.0 
-12  7  33  22.349  2.670  4.897  180.0 
-12  7  34  70.351  5.383  8.285  0.0 
-12  7  35  27.233  2.142  5.349  180.0 
-12  7  37  17.123  1.918  4.057  0.0 
-12  7  39  3.947  1.756  0.619  0.0 
-12  7  40  9.526  2.177  3.200  180.0 
-12  8  2  166.190  7.922  12.705  180.0 
-12  8  3  11.552  5.486  3.580  180.0 
-12  8  4  63.535  5.899  7.822  0.0 
-12  8  5  75.085  4.931  8.843  0.0 
-12  8  7  29.833  2.510  5.203  180.0 
-12  8  8  269.132  8.335  16.369  0.0 
-12  8  9  131.210  4.998  11.371  0.0 
-12  8  10  515.382  15.099  22.250  180.0 
-12  8  11  60.667  4.799  7.714  0.0 
-12  8  12  19.593  3.008  4.424  180.0 
-12  8  13  14.428  1.941  3.711  180.0 
-12  8  14  319.736  11.677  18.236  0.0 
-12  8  15  47.802  3.864  7.026  180.0 
-12  8  16  54.444  3.499  7.398  0.0 
-12  8  17  7.840  1.888  3.372  180.0 
-12  8  18  9.772  1.537  3.241  180.0 
-12  8  19  18.525  1.706  4.465  0.0 
-12  8  20  218.164  6.600  14.916  180.0 
-12  8  21  96.688  3.899  9.565  0.0 
-12  8  22  336.591  10.435  18.297  0.0 
-12  8  23  47.839  3.719  6.500  180.0 
-12  8  24  180.487  7.509  13.436  0.0 
-12  8  25  71.291  4.117  8.492  0.0 
-12  8  26  37.059  2.253  6.428  180.0 
-12  8  28  87.975  5.422  9.900  0.0 
-12  8  29  25.094  2.236  5.182  180.0 
-12  8  30  18.352  1.873  3.994  0.0 
-12  8  31  42.128  3.556  6.508  180.0 
-12  8  33  96.123  4.550  9.686  180.0 
-12  8  36  78.192  4.739  8.422  180.0 
-12  8  38  4.986  2.183  2.809  180.0 
-12  9  3  56.471  7.893  8.105  0.0 
-12  9  5  51.275  3.030  7.165  180.0 
-12  9  6  64.882  4.913  8.232  180.0 
-12  9  7  19.080  1.872  4.118  180.0 
-12  9  8  9.716  2.652  3.431  0.0 
-12  9  9  30.901  3.232  5.894  180.0 
-12  9  10  384.151  18.497  19.720  180.0 
-12  9  11  9.235  1.902  3.093  0.0 
-12  9  12  252.540  8.166  15.739  0.0 
-12  9  13  32.939  2.377  5.523  180.0 
-12  9  16  311.823  8.685  17.510  180.0 
-12  9  17  15.512  1.627  3.792  180.0 
-12  9  18  20.739  1.884  4.569  0.0 
-12  9  19  54.555  4.334  7.345  180.0 
-12  9  21  237.970  7.231  15.432  180.0 
-12  9  22  39.662  2.216  6.404  180.0 
-12  9  23  39.665  2.596  6.181  0.0 
-12  9  24  299.421  9.097  17.385  180.0 
-12  9  25  33.051  2.191  6.301  180.0 
-12  9  26  105.344  7.040  9.929  0.0 
-12  9  29  18.887  2.087  4.279  0.0 
-12  9  30  6.286  2.148  2.137  0.0 
-12  9  33  40.639  3.259  6.366  180.0 
-12  9  34  11.355  2.328  2.757  0.0 
-12  9  36  13.894  2.120  3.740  0.0 
-12  9  37  8.892  2.028  3.492  180.0 
-12  10  2  53.730  5.981  7.845  180.0 
-12  10  3  41.733  3.749  7.116  0.0 
-12  10  6  647.961  35.059  24.982  0.0 
-12  10  7  122.271  4.924  10.983  0.0 
-12  10  8  107.384  4.623  10.334  180.0 
-12  10  9  95.591  4.379  9.579  0.0 
-12  10  10  8.574  1.637  3.367  180.0 
-12  10  11  52.520  3.795  7.446  0.0 
-12  10  12  50.749  3.576  7.133  180.0 
-12  10  13  8.529  2.879  2.915  180.0 
-12  10  16  69.593  4.851  8.116  0.0 
-12  10  17  40.256  2.505  6.568  180.0 
-12  10  18  128.740  4.575  11.398  180.0 
-12  10  19  42.376  4.182  6.421  0.0 
-12  10  20  57.247  3.274  7.534  180.0 
-12  10  21  150.753  5.253  12.225  0.0 
-12  10  22  44.441  3.311  6.529  0.0 
-12  10  23  54.252  3.501  7.248  0.0 
-12  10  25  50.035  3.162  7.043  0.0 
-12  10  26  62.708  5.607  7.729  180.0 
-12  10  28  27.339  2.265  5.340  180.0 
-12  10  29  19.493  2.472  4.389  180.0 
-12  10  30  4.258  1.990  1.964  0.0 
-12  10  31  70.558  4.889  8.162  180.0 
-12  10  32  10.567  2.050  3.160  0.0 
-12  10  33  136.172  5.445  11.843  180.0 
-12  10  35  5.765  2.217  2.292  0.0 
-12  10  36  7.217  3.593  2.984  0.0 
-12  10  37  6.769  1.966  2.712  0.0 
-12  11  3  85.661  6.541  9.675  0.0 
-12  11  4  29.072  4.559  6.083  180.0 
-12  11  5  13.820  2.430  4.116  180.0 
-12  11  7  16.203  2.247  3.873  180.0 
-12  11  8  226.617  9.872  14.708  180.0 
-12  11  9  3.527  1.498  1.335  0.0 
-12  11  10  20.085  2.373  4.683  180.0 
-12  11  11  183.472  5.640  13.772  180.0 
-12  11  12  17.288  2.500  4.335  0.0 
-12  11  13  58.760  5.001  7.492  0.0 
-12  11  14  8.582  2.451  2.851  0.0 
-12  11  15  17.570  2.075  4.265  0.0 
-12  11  16  192.703  7.487  13.736  180.0 
-12  11  18  38.916  3.789  6.523  180.0 
-12  11  20  203.337  6.501  14.498  0.0 
-12  11  21  105.356  4.351  10.115  0.0 
-12  11  22  4.010  1.803  2.195  180.0 
-12  11  23  10.936  2.232  3.669  0.0 
-12  11  24  40.348  3.464  6.448  180.0 
-12  11  25  6.516  1.920  2.909  180.0 
-12  11  26  8.362  1.956  2.908  0.0 
-12  11  27  54.310  3.509  7.223  180.0 
-12  11  28  44.468  3.889  6.839  0.0 
-12  11  29  159.060  5.997  12.515  0.0 
-12  11  30  22.684  2.206  5.204  0.0 
-12  11  31  83.167  4.740  9.240  180.0 
-12  11  32  12.503  2.022  3.595  180.0 
-12  11  33  19.162  2.306  4.582  0.0 
-12  11  36  19.086  1.886  4.035  0.0 
-12  12  1  180.764  14.818  13.991  0.0 
-12  12  4  123.950  25.579  11.803  0.0 
-12  12  5  69.506  3.877  8.725  180.0 
-12  12  6  8.004  1.949  2.755  0.0 
-12  12  10  115.755  5.347  11.176  180.0 
-12  12  11  178.279  6.714  13.115  180.0 
-12  12  12  40.781  2.587  6.164  0.0 
-12  12  13  324.122  15.166  17.873  0.0 
-12  12  14  12.886  1.689  3.438  0.0 
-12  12  15  65.686  3.381  7.894  180.0 
-12  12  16  32.490  3.243  6.096  0.0 
-12  12  25  20.098  2.296  4.678  180.0 
-12  12  26  33.027  2.324  5.693  180.0 
-12  12  27  8.616  1.954  2.937  0.0 
-12  12  30  5.891  1.969  2.625  0.0 
-12  12  32  16.288  2.042  3.891  180.0 
-12  12  34  61.400  4.774  7.755  0.0 
-12  13  1  13.367  2.717  3.737  180.0 
-12  13  2  7.333  3.355  3.043  0.0 
-12  13  3  6.473  2.904  2.420  180.0 
-12  13  6  86.517  6.975  9.351  180.0 
-12  13  7  39.511  2.796  6.134  0.0 
-12  13  8  31.494  3.661  5.943  180.0 
-12  13  9  53.230  3.881  7.383  180.0 
-12  13  11  6.811  1.628  2.726  0.0 
-12  13  12  26.760  1.912  5.493  0.0 
-12  13  14  88.691  4.446  9.553  0.0 
-12  13  15  18.268  1.832  4.595  0.0 
-12  13  16  53.561  4.475  7.186  180.0 
-12  13  17  99.213  4.624  9.599  180.0 
-12  13  18  14.382  3.046  3.885  180.0 
-12  13  20  49.959  7.147  7.479  0.0 
-12  13  21  102.349  9.636  10.035  0.0 
-12  13  22  20.846  2.508  4.702  180.0 
-12  13  24  49.811  3.541  7.041  180.0 
-12  13  25  136.910  5.613  11.571  180.0 
-12  13  26  98.955  4.527  10.230  180.0 
-12  13  28  48.416  3.519  7.079  0.0 
-12  13  30  6.059  2.808  2.681  0.0 
-12  13  32  5.081  2.178  2.746  180.0 
-12  13  33  7.002  2.222  2.611  180.0 
-12  14  1  165.241  17.600  13.032  0.0 
-12  14  3  24.287  6.250  5.352  0.0 
-12  14  4  13.234  2.633  4.404  0.0 
-12  14  6  197.251  8.411  13.842  180.0 
-12  14  7  133.938  6.571  11.660  0.0 
-12  14  9  19.419  1.881  4.372  180.0 
-12  14  10  47.649  5.638  6.766  180.0 
-12  14  11  127.848  4.760  11.478  0.0 
-12  14  14  99.280  5.563  10.248  0.0 
-12  14  15  54.121  4.815  6.999  0.0 
-12  14  16  62.618  3.657  8.065  180.0 
-12  14  17  139.985  5.792  11.464  180.0 
-12  14  19  45.794  3.811  6.637  0.0 
-12  14  21  5.274  2.246  3.033  0.0 
-12  14  28  126.816  9.576  11.177  0.0 
-12  14  29  6.145  2.193  2.593  0.0 
-12  14  30  29.358  2.495  5.757  180.0 
-12  14  31  15.496  2.235  4.111  180.0 
-12  15  1  68.545  4.622  8.392  180.0 
-12  15  2  163.541  13.373  12.908  0.0 
-12  15  3  15.466  2.430  4.123  0.0 
-12  15  4  187.556  9.219  13.660  180.0 
-12  15  5  7.273  2.010  2.849  0.0 
-12  15  6  93.245  6.189  9.734  180.0 
-12  15  7  16.566  2.119  3.970  0.0 
-12  15  8  10.924  2.185  3.362  180.0 
-12  15  10  24.887  3.034  5.076  180.0 
-12  15  11  18.388  1.955  4.535  180.0 
-12  15  12  121.050  8.268  11.129  0.0 
-12  15  13  160.227  5.809  12.626  0.0 
-12  15  14  4.254  1.867  1.964  0.0 
-12  15  15  63.548  3.774  7.729  180.0 
-12  15  16  23.776  2.411  4.752  180.0 
-12  15  17  41.922  5.518  6.689  180.0 
-12  15  20  24.187  2.477  4.980  180.0 
-12  15  21  61.133  5.999  7.924  0.0 
-12  15  24  85.953  5.486  9.557  180.0 
-12  15  25  53.608  5.614  7.241  180.0 
-12  15  28  41.849  3.151  6.322  0.0 
-12  15  29  14.245  3.126  4.132  0.0 
-12  15  30  19.462  4.844  4.489  0.0 
-12  16  2  8.683  2.474  3.034  0.0 
-12  16  4  58.007  6.476  7.401  180.0 
-12  16  7  35.776  3.560  6.125  180.0 
-12  16  10  18.252  2.482  4.452  0.0 
-12  16  13  17.067  3.551  4.085  0.0 
-12  16  15  39.613  2.745  6.409  180.0 
-12  16  16  42.940  2.817  6.536  180.0 
-12  16  18  8.085  2.224  2.905  180.0 
-12  16  21  101.266  5.746  10.139  0.0 
-12  16  22  6.253  2.659  1.760  0.0 
-12  16  24  78.690  7.921  8.953  180.0 
-12  16  26  67.549  5.674  8.067  0.0 
-12  17  1  7.019  2.612  2.888  180.0 
-12  17  2  25.316  4.310  5.165  0.0 
-12  17  9  11.481  3.678  3.873  0.0 
-12  17  13  16.767  2.739  4.283  0.0 
-12  17  14  56.497  5.743  7.198  180.0 
-12  17  16  7.584  2.230  2.677  180.0 
-12  17  17  194.304  9.308  13.825  180.0 
-12  17  18  39.228  2.735  6.049  180.0 
-12  17  19  29.156  2.975  5.362  0.0 
-12  17  21  19.782  4.267  4.618  0.0 
-12  17  27  13.143  5.049  3.101  0.0 
-12  18  1  26.912  3.138  4.999  0.0 
-12  18  3  232.763  22.953  15.777  0.0 
-12  18  4  12.846  2.618  3.511  0.0 
-12  18  7  19.135  2.500  4.446  0.0 
-12  18  8  16.825  3.382  4.305  0.0 
-12  18  9  21.385  2.339  4.614  180.0 
-12  18  11  21.743  3.616  4.995  0.0 
-12  18  13  6.943  2.224  3.540  0.0 
-12  18  14  8.519  2.235  3.338  180.0 
-12  18  15  16.265  3.005  4.681  180.0 
-12  18  17  9.791  3.483  3.383  0.0 
-12  18  20  86.901  6.052  9.240  0.0 
-12  18  21  25.388  2.871  5.169  0.0 
-12  19  5  25.378  2.869  5.411  180.0 
-12  19  6  18.880  6.731  4.226  180.0 
-12  19  10  9.441  2.170  2.555  0.0 
-12  19  11  6.323  2.159  2.320  0.0 
-12  19  12  19.780  3.687  4.320  180.0 
-12  19  21  65.264  7.134  7.904  0.0 
-12  20  1  52.791  3.729  7.048  0.0 
-12  20  2  11.487  2.907  3.547  0.0 
-12  20  3  11.031  4.581  2.706  0.0 
-12  20  5  39.775  3.152  6.257  0.0 
-12  20  7  15.814  4.150  4.352  180.0 
-12  20  9  11.409  3.927  3.282  180.0 
-12  20  12  28.858  3.722  5.175  180.0 
-12  20  16  8.340  2.470  2.272  180.0 
-12  20  17  10.715  2.516  2.843  180.0 
-12  21  1  9.645  2.538  3.198  0.0 
-12  21  4  5.062  2.145  2.200  180.0 
-12  21  7  5.472  2.476  2.432  180.0 
-12  21  11  14.739  2.338  3.502  0.0 
-11  0  6  1845.625  83.662  43.052  0.0 
-11  0  8  11.488  4.087  2.626  0.0 
-11  0  10  91.800  6.717  9.778  0.0 
-11  0  12  413.083  18.502  19.760  180.0 
-11  0  16  81.401  13.101  8.518  180.0 
-11  0  18  149.033  5.819  12.137  0.0 
-11  0  20  10.446  2.071  3.120  0.0 
-11  0  22  18.659  2.989  4.628  0.0 
-11  0  24  118.005  5.150  10.806  0.0 
-11  0  26  12.873  2.567  3.416  0.0 
-11  0  28  25.516  2.088  4.747  0.0 
-11  0  30  23.194  2.696  4.667  180.0 
-11  0  32  108.082  4.918  10.343  0.0 
-11  0  34  13.670  2.180  4.103  180.0 
-11  0  38  36.267  2.620  6.149  0.0 
-11  0  40  10.761  3.172  3.310  180.0 
-11  0  42  5.910  2.489  2.684  0.0 
-11  1  2  69.876  6.788  8.082  180.0 
-11  1  4  141.378  6.743  11.806  0.0 
-11  1  5  225.542  11.418  15.021  0.0 
-11  1  6  7.536  2.772  2.450  180.0 
-11  1  8  6.445  2.373  2.318  0.0 
-11  1  9  69.315  4.283  8.606  0.0 
-11  1  10  180.209  7.198  13.780  180.0 
-11  1  11  56.892  4.130  6.867  0.0 
-11  1  12  208.291  8.446  14.566  0.0 
-11  1  14  268.637  10.661  16.269  0.0 
-11  1  15  10.432  2.648  3.039  180.0 
-11  1  17  111.542  5.264  10.755  0.0 
-11  1  18  43.498  2.837  6.828  180.0 
-11  1  19  615.638  18.287  24.838  0.0 
-11  1  22  91.767  5.232  9.963  180.0 
-11  1  23  14.666  1.476  3.706  180.0 
-11  1  24  9.660  1.456  3.220  180.0 
-11  1  26  115.875  4.117  10.634  180.0 
-11  1  27  156.663  4.601  12.276  180.0 
-11  1  28  49.288  2.389  7.006  0.0 
-11  1  29  98.406  3.808  9.943  180.0 
-11  1  30  6.806  1.441  2.750  180.0 
-11  1  31  5.586  1.814  2.100  180.0 
-11  1  32  56.140  2.810  7.465  0.0 
-11  1  34  30.723  1.821  5.742  180.0 
-11  1  35  13.317  1.896  3.971  0.0 
-11  1  36  9.615  1.519  2.888  0.0 
-11  1  37  22.647  1.710  4.900  0.0 
-11  1  38  3.946  1.436  1.729  180.0 
-11  1  39  39.179  2.617  6.116  180.0 
-11  1  41  6.631  1.611  2.367  180.0 
-11  2  1  55.621  6.886  8.157  0.0 
-11  2  2  11.801  4.556  3.355  0.0 
-11  2  3  378.191  18.864  20.122  0.0 
-11  2  5  13.873  3.025  3.407  0.0 
-11  2  6  101.845  8.724  10.506  180.0 
-11  2  7  218.709  23.721  14.600  180.0 
-11  2  10  499.805  18.745  22.599  180.0 
-11  2  11  1141.325  41.030  33.302  180.0 
-11  2  12  207.322  11.639  14.831  180.0 
-11  2  13  15.528  2.653  4.346  0.0 
-11  2  14  811.582  30.191  28.308  180.0 
-11  2  15  54.607  4.318  7.106  0.0 
-11  2  16  37.517  2.730  5.941  180.0 
-11  2  17  79.491  3.869  8.903  0.0 
-11  2  18  10.361  1.560  3.153  180.0 
-11  2  19  62.637  3.421  7.849  0.0 
-11  2  20  5.358  1.338  2.600  0.0 
-11  2  21  137.698  4.559  11.904  0.0 
-11  2  22  35.064  3.752  5.964  180.0 
-11  2  23  46.000  3.090  6.856  180.0 
-11  2  25  347.855  9.543  18.554  180.0 
-11  2  26  10.368  1.932  2.928  0.0 
-11  2  27  23.701  1.865  4.837  0.0 
-11  2  28  39.316  2.577  6.230  180.0 
-11  2  29  6.754  1.402  3.217  180.0 
-11  2  30  26.880  1.756  5.342  0.0 
-11  2  31  34.761  2.202  5.961  0.0 
-11  2  34  15.347  1.580  4.331  180.0 
-11  2  35  13.786  1.573  3.986  0.0 
-11  2  36  27.857  1.703  5.482  0.0 
-11  2  37  13.956  1.587  3.795  180.0 
-11  2  39  9.343  1.538  3.125  180.0 
-11  2  41  26.782  2.258  5.412  180.0 
-11  2  42  41.936  2.302  6.277  0.0 
-11  3  1  74.266  8.346  8.443  0.0 
-11  3  2  140.532  10.881  12.540  180.0 
-11  3  3  629.743  32.998  24.393  180.0 
-11  3  4  435.398  23.443  20.137  0.0 
-11  3  5  26.241  5.567  5.515  180.0 
-11  3  6  84.200  9.190  9.689  0.0 
-11  3  7  319.482  19.293  17.401  0.0 
-11  3  8  460.776  34.196  21.776  180.0 
-11  3  9  79.128  7.187  9.230  180.0 
-11  3  10  235.880  12.593  14.647  180.0 
-11  3  11  1045.226  42.128  32.938  0.0 
-11  3  12  22.223  4.486  5.373  0.0 
-11  3  13  117.253  9.188  10.314  0.0 
-11  3  14  1541.430  78.347  39.658  0.0 
-11  3  15  41.540  4.463  6.442  180.0 
-11  3  16  35.957  2.237  5.862  180.0 
-11  3  18  233.409  7.008  15.362  180.0 
-11  3  19  35.568  2.141  6.133  180.0 
-11  3  20  2.813  1.321  0.686  0.0 
-11  3  21  108.941  3.964  10.437  180.0 
-11  3  22  68.852  2.768  8.188  0.0 
-11  3  23  186.745  5.808  13.402  180.0 
-11  3  24  612.589  16.561  24.600  180.0 
-11  3  25  9.900  1.447  2.715  0.0 
-11  3  26  19.541  1.447  4.429  0.0 
-11  3  27  183.873  5.361  13.581  0.0 
-11  3  28  10.407  1.503  3.429  180.0 
-11  3  29  17.853  1.515  4.153  180.0 
-11  3  30  111.186  3.814  10.447  0.0 
-11  3  31  23.565  1.606  4.986  0.0 
-11  3  38  4.279  1.511  1.761  180.0 
-11  3  41  26.886  2.090  5.122  180.0 
-11  4  3  50.028  8.454  8.178  0.0 
-11  4  4  119.355  11.096  11.085  0.0 
-11  4  6  114.342  11.105  11.283  180.0 
-11  4  8  220.379  15.990  15.534  180.0 
-11  4  10  143.503  14.043  12.242  0.0 
-11  4  11  96.771  12.475  9.995  180.0 
-11  4  12  422.613  21.400  21.270  0.0 
-11  4  14  64.865  5.085  8.263  180.0 
-11  4  15  116.763  5.193  10.581  0.0 
-11  4  16  5.874  1.834  2.266  180.0 
-11  4  17  95.352  4.046  10.047  180.0 
-11  4  18  81.803  3.497  9.453  0.0 
-11  4  19  238.703  12.006  15.662  0.0 
-11  4  20  16.680  2.674  4.218  0.0 
-11  4  21  97.149  4.351  9.856  0.0 
-11  4  23  13.510  2.232  3.998  180.0 
-11  4  24  22.621  1.768  5.031  180.0 
-11  4  26  102.758  5.636  10.067  0.0 
-11  4  27  8.314  1.442  2.697  0.0 
-11  4  29  78.190  3.396  8.761  0.0 
-11  4  30  136.792  4.712  11.791  0.0 
-11  4  32  38.188  2.341  6.339  180.0 
-11  4  34  8.583  1.516  2.981  180.0 
-11  4  35  3.535  1.527  1.892  180.0 
-11  4  37  8.681  2.110  3.312  0.0 
-11  4  38  13.897  1.564  3.695  180.0 
-11  4  39  6.852  1.689  2.543  0.0 
-11  5  1  112.056  11.300  10.215  180.0 
-11  5  3  73.587  10.007  8.700  0.0 
-11  5  4  136.279  12.363  12.060  0.0 
-11  5  5  19.027  6.206  4.134  0.0 
-11  5  6  172.505  25.596  13.128  0.0 
-11  5  7  8.892  3.470  2.438  0.0 
-11  5  8  13.827  6.429  4.160  180.0 
-11  5  10  313.423  22.128  17.588  180.0 
-11  5  11  30.827  7.514  5.018  0.0 
-11  5  13  386.606  15.803  19.828  0.0 
-11  5  14  294.914  17.068  17.656  0.0 
-11  5  15  86.429  4.430  9.108  180.0 
-11  5  16  154.940  5.477  12.330  180.0 
-11  5  17  202.177  7.376  14.231  0.0 
-11  5  18  1390.990  46.109  37.798  180.0 
-11  5  19  26.797  2.844  5.245  180.0 
-11  5  20  425.725  15.629  21.216  0.0 
-11  5  21  10.036  1.875  3.140  0.0 
-11  5  22  33.482  2.497  5.977  0.0 
-11  5  23  320.622  10.427  17.719  180.0 
-11  5  25  81.335  3.434  8.757  0.0 
-11  5  26  15.900  1.618  4.155  180.0 
-11  5  28  101.720  4.834  10.141  0.0 
-11  5  31  3.570  1.673  2.061  180.0 
-11  5  32  45.514  2.671  6.719  180.0 
-11  5  33  7.398  2.049  3.102  180.0 
-11  5  36  4.623  1.646  2.386  180.0 
-11  5  39  45.512  3.475  6.391  180.0 
-11  5  40  48.085  2.717  6.818  0.0 
-11  5  41  10.080  1.790  3.366  180.0 
-11  6  1  21.477  6.573  4.224  0.0 
-11  6  4  26.257  6.975  4.730  0.0 
-11  6  5  718.296  55.387  27.168  0.0 
-11  6  8  882.771  42.013  29.755  180.0 
-11  6  9  36.263  4.877  6.380  180.0 
-11  6  10  93.003  12.570  10.741  0.0 
-11  6  11  133.718  9.549  11.964  0.0 
-11  6  12  566.292  23.693  23.851  0.0 
-11  6  13  32.694  5.825  6.350  180.0 
-11  6  14  318.767  12.158  18.046  180.0 
-11  6  15  130.967  4.957  11.587  0.0 
-11  6  16  988.444  33.030  31.182  180.0 
-11  6  17  116.791  7.208  11.144  180.0 
-11  6  18  18.140  1.943  4.124  180.0 
-11  6  19  4.905  1.784  2.387  0.0 
-11  6  20  215.998  7.369  14.738  0.0 
-11  6  21  160.501  6.113  13.153  0.0 
-11  6  22  41.081  2.813  6.134  180.0 
-11  6  23  373.593  10.156  19.066  180.0 
-11  6  24  6.632  1.383  2.199  180.0 
-11  6  25  16.202  1.928  4.303  0.0 
-11  6  27  17.866  1.642  4.488  180.0 
-11  6  28  128.806  5.717  11.629  0.0 
-11  6  29  7.473  1.582  2.564  180.0 
-11  6  30  33.978  2.016  6.173  180.0 
-11  6  33  97.470  4.230  9.964  180.0 
-11  6  38  50.514  3.278  7.004  0.0 
-11  7  4  441.215  30.375  22.478  0.0 
-11  7  5  422.275  21.829  19.163  0.0 
-11  7  6  42.362  9.540  6.947  0.0 
-11  7  7  404.441  20.375  20.640  180.0 
-11  7  8  43.198  4.658  7.001  0.0 
-11  7  9  112.629  7.014  10.443  180.0 
-11  7  11  26.166  2.469  4.671  0.0 
-11  7  12  15.854  2.423  4.192  0.0 
-11  7  13  7.370  1.967  2.836  180.0 
-11  7  14  59.125  2.905  7.632  0.0 
-11  7  15  330.812  11.446  18.392  0.0 
-11  7  16  235.419  9.028  15.187  180.0 
-11  7  18  324.818  12.164  18.212  180.0 
-11  7  19  503.790  15.544  22.571  0.0 
-11  7  20  43.573  2.525  6.551  0.0 
-11  7  21  235.946  7.102  15.095  180.0 
-11  7  23  24.976  1.761  4.967  0.0 
-11  7  25  82.792  4.409  9.123  180.0 
-11  7  26  8.781  2.266  3.439  180.0 
-11  7  28  7.196  1.548  2.909  0.0 
-11  7  31  31.319  2.489  5.278  180.0 
-11  7  32  39.873  3.063  6.628  180.0 
-11  7  35  40.220  2.206  5.938  0.0 
-11  7  36  47.994  3.421  6.990  180.0 
-11  8  1  120.215  7.744  11.085  180.0 
-11  8  2  77.702  4.753  9.097  0.0 
-11  8  3  36.940  5.203  6.663  0.0 
-11  8  4  577.487  19.615  24.341  0.0 
-11  8  5  39.219  3.491  6.412  180.0 
-11  8  6  7.496  2.124  3.297  180.0 
-11  8  7  86.461  4.399  9.217  180.0 
-11  8  8  455.206  20.774  21.494  180.0 
-11  8  9  67.824  3.550  8.546  180.0 
-11  8  11  135.962  5.069  11.580  180.0 
-11  8  12  172.311  5.723  13.048  0.0 
-11  8  13  36.161  2.226  6.192  0.0 
-11  8  14  153.189  4.948  12.460  180.0 
-11  8  16  1702.236  48.081  41.059  180.0 
-11  8  18  73.419  3.394  8.636  0.0 
-11  8  19  229.176  7.573  15.012  0.0 
-11  8  20  352.681  11.009  18.661  0.0 
-11  8  21  75.670  3.754  8.802  0.0 
-11  8  22  54.558  2.992  7.387  0.0 
-11  8  23  77.353  3.408  8.830  0.0 
-11  8  24  72.458  5.770  8.638  180.0 
-11  8  26  9.975  1.512  3.078  0.0 
-11  8  27  18.505  1.667  4.739  0.0 
-11  8  29  34.561  2.020  5.991  0.0 
-11  8  30  26.283  1.882  5.208  180.0 
-11  8  35  33.461  2.216  5.777  0.0 
-11  8  36  19.666  1.977  4.277  0.0 
-11  8  38  97.424  5.527  9.714  0.0 
-11  8  40  7.967  3.130  2.969  0.0 
-11  9  2  38.758  3.459  6.402  180.0 
-11  9  4  51.229  3.318  7.001  0.0 
-11  9  5  72.766  3.829  8.657  0.0 
-11  9  6  9.779  2.096  3.501  180.0 
-11  9  7  59.109  2.841  7.840  180.0 
-11  9  8  493.699  19.926  22.732  180.0 
-11  9  9  71.770  3.181  8.405  180.0 
-11  9  10  223.264  8.121  15.079  0.0 
-11  9  12  35.497  2.778  6.144  0.0 
-11  9  13  112.871  5.507  10.768  0.0 
-11  9  14  3.258  1.606  1.612  180.0 
-11  9  17  11.464  1.632  3.104  0.0 
-11  9  18  88.361  3.568  9.202  0.0 
-11  9  20  57.632  3.069  7.457  180.0 
-11  9  21  13.098  1.873  3.506  180.0 
-11  9  22  76.620  5.085  8.529  180.0 
-11  9  23  55.865  3.553  7.245  180.0 
-11  9  24  213.680  7.191  14.635  180.0 
-11  9  26  6.196  2.033  2.858  0.0 
-11  9  28  54.544  3.384  7.319  180.0 
-11  9  30  102.303  4.625  9.573  0.0 
-11  9  31  74.223  4.138  8.277  180.0 
-11  9  32  102.376  4.339  9.976  0.0 
-11  9  34  11.442  1.796  3.633  180.0 
-11  9  35  8.951  1.780  2.951  180.0 
-11  9  36  65.878  3.767  7.857  0.0 
-11  9  37  19.693  2.420  4.572  0.0 
-11  9  38  41.581  2.603  6.306  180.0 
-11  9  39  6.602  1.749  2.339  180.0 
-11  10  2  14.279  2.700  4.235  0.0 
-11  10  4  42.000  4.009  6.501  0.0 
-11  10  6  125.908  5.085  11.151  180.0 
-11  10  7  284.393  11.502  17.104  180.0 
-11  10  8  390.636  13.751  20.128  180.0 
-11  10  10  49.165  2.722  7.372  0.0 
-11  10  11  37.610  2.261  6.287  180.0 
-11  10  12  422.200  12.368  20.590  0.0 
-11  10  13  118.044  4.451  10.836  0.0 
-11  10  14  7.265  2.437  3.005  0.0 
-11  10  15  20.516  1.671  4.847  180.0 
-11  10  16  54.135  2.925  7.286  180.0 
-11  10  17  53.527  2.727  7.123  0.0 
-11  10  19  16.701  1.863  4.299  0.0 
-11  10  20  214.752  6.584  14.674  0.0 
-11  10  21  12.443  1.717  3.539  0.0 
-11  10  22  15.229  1.972  4.001  180.0 
-11  10  23  23.861  1.965  4.916  0.0 
-11  10  25  24.996  2.075  5.154  180.0 
-11  10  26  40.983  2.403  6.606  180.0 
-11  10  28  45.087  4.110  6.910  0.0 
-11  10  30  37.887  2.359  6.147  0.0 
-11  10  31  21.239  1.963  4.696  180.0 
-11  10  32  11.284  1.802  3.462  180.0 
-11  10  34  25.895  2.030  5.130  180.0 
-11  10  35  10.074  1.792  3.416  0.0 
-11  10  36  7.076  1.640  2.550  180.0 
-11  10  38  4.689  1.741  2.053  0.0 
-11  11  1  13.061  2.355  3.824  180.0 
-11  11  3  5.794  2.645  3.316  0.0 
-11  11  4  73.691  6.592  9.016  0.0 
-11  11  5  4.806  2.196  2.170  180.0 
-11  11  6  66.083  5.805  8.471  180.0 
-11  11  7  261.164  8.285  16.190  0.0 
-11  11  8  124.938  6.087  11.162  0.0 
-11  11  9  57.928  3.003  7.478  180.0 
-11  11  10  241.120  8.859  15.552  0.0 
-11  11  11  14.159  1.673  3.722  0.0 
-11  11  12  63.498  4.264  8.355  0.0 
-11  11  13  309.782  11.913  17.453  0.0 
-11  11  14  470.894  15.961  21.726  180.0 
-11  11  15  50.296  2.921  6.956  180.0 
-11  11  16  49.984  2.833  7.281  180.0 
-11  11  18  87.982  4.445  9.257  0.0 
-11  11  19  29.229  2.497  5.750  180.0 
-11  11  20  64.760  3.174  8.385  180.0 
-11  11  21  3.984  1.703  1.294  0.0 
-11  11  22  152.649  5.888  12.446  180.0 
-11  11  23  5.996  1.777  2.929  180.0 
-11  11  24  11.120  1.862  3.731  0.0 
-11  11  25  12.684  1.995  3.564  0.0 
-11  11  26  49.137  3.432  7.213  180.0 
-11  11  27  141.896  5.492  11.725  0.0 
-11  11  31  29.806  2.321  5.901  0.0 
-11  11  32  9.761  2.054  3.302  180.0 
-11  11  33  7.331  2.429  2.792  180.0 
-11  11  34  9.102  1.957  2.758  0.0 
-11  12  1  67.726  4.342  8.553  0.0 
-11  12  2  5.954  2.771  3.176  180.0 
-11  12  3  312.463  16.562  17.849  180.0 
-11  12  5  6.722  2.271  2.568  0.0 
-11  12  6  189.580  8.660  14.134  180.0 
-11  12  7  224.417  9.499  15.495  180.0 
-11  12  9  124.148  7.028  11.336  180.0 
-11  12  10  19.873  1.872  4.398  180.0 
-11  12  11  644.832  25.884  25.574  0.0 
-11  12  12  55.342  3.862  7.167  0.0 
-11  12  13  26.638  2.305  4.609  180.0 
-11  12  14  19.886  2.374  4.684  0.0 
-11  12  15  32.889  1.999  5.603  0.0 
-11  12  16  20.614  2.689  4.686  180.0 
-11  12  17  18.299  2.437  4.848  0.0 
-11  12  18  16.230  2.920  4.238  180.0 
-11  12  19  4.281  1.738  2.112  0.0 
-11  12  20  21.674  3.009  4.571  180.0 
-11  12  24  28.099  2.195  5.670  180.0 
-11  12  25  41.108  2.461  6.890  0.0 
-11  12  29  11.999  1.996  3.401  180.0 
-11  12  30  156.499  7.476  12.607  0.0 
-11  12  31  14.713  2.051  3.830  0.0 
-11  12  32  7.244  1.961  3.025  180.0 
-11  12  33  47.227  2.968  6.783  180.0 
-11  12  34  28.835  2.240  5.172  180.0 
-11  12  35  53.256  3.512  7.038  0.0 
-11  12  36  5.819  1.876  2.279  180.0 
-11  13  1  93.883  4.827  9.488  180.0 
-11  13  2  25.766  2.352  5.132  0.0 
-11  13  3  89.138  4.490  9.661  180.0 
-11  13  4  25.177  4.001  5.338  180.0 
-11  13  6  6.630  1.782  2.340  180.0 
-11  13  7  3.604  1.777  1.897  180.0 
-11  13  8  8.530  1.602  3.166  0.0 
-11  13  10  445.729  16.093  21.173  0.0 
-11  13  11  34.514  2.700  5.885  180.0 
-11  13  12  31.885  2.058  5.653  180.0 
-11  13  14  437.961  16.781  21.200  180.0 
-11  13  16  47.034  3.384  7.004  180.0 
-11  13  17  134.128  6.938  11.893  180.0 
-11  13  18  31.431  2.132  5.396  0.0 
-11  13  19  3.828  1.784  1.743  0.0 
-11  13  20  9.050  2.374  3.346  180.0 
-11  13  21  23.237  2.292  4.751  180.0 
-11  13  24  49.843  3.927  7.130  0.0 
-11  13  25  5.135  2.098  2.946  0.0 
-11  13  27  58.388  4.497  7.477  180.0 
-11  13  28  18.661  2.521  4.555  0.0 
-11  13  29  26.547  2.446  5.545  0.0 
-11  13  32  39.161  2.705  6.557  180.0 
-11  13  35  15.105  3.032  3.691  180.0 
-11  14  1  104.655  9.574  10.307  180.0 
-11  14  2  38.633  3.004  6.314  0.0 
-11  14  3  38.234  3.827  6.123  0.0 
-11  14  4  15.581  1.906  3.902  180.0 
-11  14  5  17.774  2.202  4.366  180.0 
-11  14  6  101.699  4.458  10.275  0.0 
-11  14  8  235.581  8.689  15.583  0.0 
-11  14  9  9.682  1.676  2.795  0.0 
-11  14  10  72.217  3.516  7.901  180.0 
-11  14  11  106.709  5.472  10.859  0.0 
-11  14  12  5.062  1.682  1.897  180.0 
-11  14  13  6.739  1.939  2.404  180.0 
-11  14  14  37.680  2.222  6.236  0.0 
-11  14  15  186.571  7.253  13.385  180.0 
-11  14  17  43.671  2.564  6.723  0.0 
-11  14  21  8.543  2.536  2.671  180.0 
-11  14  22  21.670  2.745  4.814  0.0 
-11  14  23  72.448  10.849  8.473  0.0 
-11  14  25  108.873  5.970  9.825  0.0 
-11  14  26  51.539  5.923  7.437  180.0 
-11  14  27  27.192  2.448  5.265  180.0 
-11  14  29  29.608  3.097  5.508  0.0 
-11  14  31  87.164  4.649  8.972  180.0 
-11  14  32  17.048  2.462  4.301  0.0 
-11  15  1  15.417  5.987  3.400  180.0 
-11  15  2  13.598  6.291  3.866  0.0 
-11  15  3  4.517  1.950  2.476  0.0 
-11  15  5  75.358  10.328  8.691  0.0 
-11  15  7  8.970  3.345  3.000  0.0 
-11  15  9  46.544  4.050  7.307  0.0 
-11  15  10  76.162  4.523  8.678  0.0 
-11  15  11  96.935  4.516  9.600  180.0 
-11  15  12  51.552  4.189  6.894  0.0 
-11  15  14  177.900  6.101  13.415  180.0 
-11  15  15  5.911  1.863  2.398  0.0 
-11  15  16  31.338  2.443  5.261  0.0 
-11  15  19  82.620  4.258  8.904  0.0 
-11  15  20  17.801  2.331  4.521  180.0 
-11  15  21  15.539  3.171  4.338  0.0 
-11  15  22  30.492  6.551  5.964  180.0 
-11  15  23  123.524  6.310  10.940  0.0 
-11  15  24  12.729  2.658  3.537  180.0 
-11  15  25  6.313  2.572  1.659  180.0 
-11  15  27  43.267  6.766  6.914  180.0 
-11  15  29  9.802  2.602  2.503  180.0 
-11  16  3  54.655  6.390  7.810  0.0 
-11  16  4  67.542  3.966  8.424  180.0 
-11  16  5  23.252  2.825  4.700  180.0 
-11  16  6  25.619  4.050  5.289  0.0 
-11  16  7  41.466  3.777  6.468  180.0 
-11  16  10  25.796  2.250  5.249  180.0 
-11  16  11  15.384  1.938  4.007  180.0 
-11  16  12  232.475  11.047  15.208  180.0 
-11  16  13  74.433  3.941  8.088  180.0 
-11  16  14  106.240  5.419  10.090  0.0 
-11  16  15  11.360  1.937  3.325  180.0 
-11  16  16  5.273  1.933  2.146  0.0 
-11  16  17  111.749  4.816  10.473  0.0 
-11  16  19  38.851  2.740  6.569  0.0 
-11  16  23  88.053  5.484  9.307  0.0 
-11  16  24  30.102  3.316  5.687  0.0 
-11  16  25  57.173  6.093  7.672  180.0 
-11  16  26  55.579  6.802  6.879  180.0 
-11  16  27  17.546  3.770  4.279  0.0 
-11  16  28  9.452  2.556  3.021  180.0 
-11  16  29  14.647  2.567  3.413  180.0 
-11  16  30  4.915  2.459  2.648  0.0 
-11  17  4  7.542  2.243  3.225  0.0 
-11  17  5  43.874  3.551  7.208  180.0 
-11  17  7  126.751  9.058  11.259  0.0 
-11  17  8  7.178  2.734  3.073  0.0 
-11  17  9  56.878  3.984  7.615  180.0 
-11  17  10  4.461  1.918  2.769  0.0 
-11  17  11  13.783  1.986  4.248  180.0 
-11  17  12  31.234  2.284  5.687  0.0 
-11  17  13  32.786  2.921  6.167  180.0 
-11  17  15  14.469  2.361  3.468  180.0 
-11  17  16  18.275  2.922  4.641  180.0 
-11  17  17  11.406  2.507  3.028  180.0 
-11  17  18  14.645  2.277  3.745  0.0 
-11  17  19  49.522  4.147  7.032  180.0 
-11  17  20  106.121  5.921  10.479  180.0 
-11  17  23  11.220  2.594  3.689  0.0 
-11  17  24  17.590  2.659  3.827  180.0 
-11  17  26  9.262  2.529  3.133  180.0 
-11  17  28  10.493  2.581  3.340  0.0 
-11  18  1  39.401  5.281  6.044  0.0 
-11  18  5  29.774  2.463  5.589  180.0 
-11  18  7  55.425  3.753  7.094  180.0 
-11  18  8  32.542  3.298  6.196  0.0 
-11  18  10  20.153  2.964  4.485  180.0 
-11  18  13  7.269  2.202  2.848  180.0 
-11  18  14  13.693  3.271  4.054  0.0 
-11  18  15  8.529  2.628  2.813  0.0 
-11  18  16  103.318  4.647  10.105  0.0 
-11  18  17  203.685  8.386  14.303  0.0 
-11  18  20  19.048  2.793  4.042  180.0 
-11  18  21  13.327  4.364  4.321  0.0 
-11  18  22  5.946  2.642  2.614  0.0 
-11  18  23  31.803  3.614  5.473  180.0 
-11  19  3  30.046  4.180  5.196  180.0 
-11  19  7  10.264  3.650  3.040  0.0 
-11  19  9  17.820  2.271  4.261  0.0 
-11  19  11  16.240  6.607  4.473  180.0 
-11  19  18  11.281  2.588  3.512  180.0 
-11  19  19  25.650  3.345  5.479  180.0 
-11  20  2  12.470  2.594  3.742  180.0 
-11  20  4  24.132  5.371  5.095  180.0 
-11  20  5  10.317  2.592  3.055  180.0 
-11  20  11  17.271  2.259  4.076  0.0 
-11  20  12  47.581  8.371  6.703  0.0 
-11  20  13  32.346  2.528  5.405  180.0 
-11  20  16  15.467  2.587  3.852  0.0 
-11  20  18  7.502  2.515  2.656  180.0 
-11  20  19  6.341  2.534  2.726  0.0 
-11  21  1  28.467  6.363  4.762  180.0 
-11  21  11  32.827  4.364  5.806  180.0 
-11  21  13  28.125  4.901  5.486  180.0 
-11  22  2  15.266  2.971  3.676  180.0 
-10  0  2  117.457  6.392  11.224  0.0 
-10  0  4  266.012  12.357  15.823  0.0 
-10  0  6  1779.358  125.299  40.781  0.0 
-10  0  8  3896.524  307.853  61.362  180.0 
-10  0  10  35.851  10.978  6.911  0.0 
-10  0  12  358.459  23.341  18.328  0.0 
-10  0  14  26.154  6.923  5.460  0.0 
-10  0  16  183.995  21.595  14.083  180.0 
-10  0  18  45.822  5.665  7.461  0.0 
-10  0  20  97.372  4.822  9.819  0.0 
-10  0  22  850.842  42.221  29.190  180.0 
-10  0  24  22.503  2.682  4.743  180.0 
-10  0  26  184.086  7.599  13.446  180.0 
-10  0  28  35.029  2.241  5.519  0.0 
-10  0  32  5.304  2.064  2.604  0.0 
-10  0  34  16.019  3.130  4.348  0.0 
-10  0  38  16.923  2.334  4.391  180.0 
-10  0  40  11.002  2.250  3.187  0.0 
-10  0  42  70.162  4.979  7.868  0.0 
-10  1  1  112.475  6.887  10.788  0.0 
-10  1  2  355.003  14.612  18.399  180.0 
-10  1  3  15.438  5.262  3.830  0.0 
-10  1  4  8.979  1.891  3.617  0.0 
-10  1  5  160.749  6.250  12.862  180.0 
-10  1  6  709.279  23.409  26.727  180.0 
-10  1  7  851.470  42.505  28.749  180.0 
-10  1  8  141.030  7.923  11.897  0.0 
-10  1  9  217.276  7.939  14.213  180.0 
-10  1  10  486.927  16.079  21.509  0.0 
-10  1  11  2203.819  76.897  46.893  0.0 
-10  1  12  153.140  6.912  12.682  0.0 
-10  1  14  36.138  3.299  6.225  0.0 
-10  1  15  189.240  8.595  13.968  180.0 
-10  1  17  46.032  3.934  7.287  0.0 
-10  1  21  12.507  1.427  3.561  0.0 
-10  1  23  31.487  2.114  5.676  180.0 
-10  1  24  340.366  10.021  18.408  0.0 
-10  1  25  21.216  1.651  4.632  180.0 
-10  1  26  127.189  4.547  11.317  0.0 
-10  1  27  155.662  4.565  12.369  0.0 
-10  1  28  50.873  2.845  7.158  0.0 
-10  1  29  298.042  8.028  17.234  0.0 
-10  1  30  30.574  1.655  5.649  0.0 
-10  1  31  10.317  1.468  3.257  0.0 
-10  1  32  41.216  3.290  6.527  180.0 
-10  1  33  11.131  1.484  3.573  180.0 
-10  1  34  53.236  2.588  7.591  180.0 
-10  1  36  11.586  1.572  3.581  180.0 
-10  1  37  3.767  1.604  2.024  180.0 
-10  1  38  3.624  1.447  2.026  0.0 
-10  1  39  33.225  1.819  6.182  180.0 
-10  1  41  15.828  1.744  3.879  180.0 
-10  1  42  48.905  2.873  6.846  0.0 
-10  2  1  1642.317  74.102  40.058  0.0 
-10  2  2  81.695  7.690  9.458  180.0 
-10  2  3  676.215  31.661  26.798  180.0 
-10  2  4  2280.365  97.921  47.551  0.0 
-10  2  5  223.900  36.621  14.850  0.0 
-10  2  6  177.558  8.001  12.880  0.0 
-10  2  7  35.473  3.742  6.271  0.0 
-10  2  8  532.109  18.714  23.146  180.0 
-10  2  9  297.300  12.801  17.399  0.0 
-10  2  10  470.755  15.739  22.142  180.0 
-10  2  11  354.805  12.491  19.063  180.0 
-10  2  12  272.539  10.366  16.189  0.0 
-10  2  13  71.622  5.082  8.713  180.0 
-10  2  14  771.814  28.167  28.326  180.0 
-10  2  15  68.344  5.275  8.002  0.0 
-10  2  17  301.113  12.620  17.093  180.0 
-10  2  18  15.906  1.825  4.256  0.0 
-10  2  20  22.240  1.678  4.832  0.0 
-10  2  21  11.425  1.396  3.399  180.0 
-10  2  22  43.302  2.227  6.546  0.0 
-10  2  23  30.912  2.272  5.732  0.0 
-10  2  24  303.289  8.704  17.620  180.0 
-10  2  27  51.928  3.907  7.285  0.0 
-10  2  28  16.882  1.474  4.195  180.0 
-10  2  29  5.747  1.309  2.351  180.0 
-10  2  30  17.645  1.558  4.304  180.0 
-10  2  32  19.114  1.575  4.593  180.0 
-10  2  33  14.025  1.526  4.117  0.0 
-10  2  34  4.173  2.069  2.602  0.0 
-10  2  35  8.675  1.510  2.645  0.0 
-10  2  37  7.181  1.584  2.859  0.0 
-10  2  38  4.721  1.679  2.356  180.0 
-10  2  39  3.385  1.531  2.073  180.0 
-10  2  42  43.261  3.271  6.368  0.0 
-10  3  1  386.356  19.657  20.387  180.0 
-10  3  2  719.444  35.990  27.053  0.0 
-10  3  3  575.540  28.875  23.762  0.0 
-10  3  4  66.392  8.272  8.480  0.0 
-10  3  5  211.151  13.335  14.378  0.0 
-10  3  6  220.894  15.701  14.935  180.0 
-10  3  7  25.208  4.119  4.837  180.0 
-10  3  8  130.209  6.081  11.257  180.0 
-10  3  9  279.467  15.890  17.302  0.0 
-10  3  10  587.367  19.264  24.008  0.0 
-10  3  11  620.902  21.354  25.524  0.0 
-10  3  12  77.232  5.097  9.211  180.0 
-10  3  13  235.555  13.632  15.009  0.0 
-10  3  14  90.792  5.754  9.973  0.0 
-10  3  15  268.966  11.142  16.180  180.0 
-10  3  16  181.509  8.737  13.795  180.0 
-10  3  18  14.608  1.771  3.825  0.0 
-10  3  19  383.654  10.963  19.710  0.0 
-10  3  20  145.789  5.352  11.996  180.0 
-10  3  21  12.749  1.623  3.779  0.0 
-10  3  22  133.735  4.460  11.327  180.0 
-10  3  23  28.057  1.871  5.170  0.0 
-10  3  24  23.471  1.749  4.833  0.0 
-10  3  25  33.253  2.051  6.116  180.0 
-10  3  28  2.763  1.344  1.863  0.0 
-10  3  30  7.545  1.337  2.396  180.0 
-10  3  31  3.992  1.458  2.617  180.0 
-10  3  32  48.902  2.450  6.985  180.0 
-10  3  33  3.779  1.651  1.938  180.0 
-10  3  34  179.084  5.749  13.321  180.0 
-10  3  36  15.901  2.117  4.341  180.0 
-10  3  37  15.359  1.745  4.104  0.0 
-10  3  38  3.878  1.870  1.331  180.0 
-10  3  39  3.669  1.530  2.073  180.0 
-10  3  40  37.555  2.094  6.382  0.0 
-10  4  2  1373.374  73.614  38.127  0.0 
-10  4  3  51.881  8.305  7.455  0.0 
-10  4  4  177.416  12.941  14.055  0.0 
-10  4  5  1093.488  63.119  33.849  180.0 
-10  4  6  18.846  2.791  4.307  180.0 
-10  4  7  203.793  10.932  14.793  0.0 
-10  4  8  14.758  3.358  4.079  180.0 
-10  4  9  28.844  6.322  5.530  0.0 
-10  4  10  99.522  7.354  10.019  180.0 
-10  4  11  79.290  7.615  9.102  180.0 
-10  4  12  368.963  14.461  19.495  180.0 
-10  4  13  19.047  2.463  4.721  180.0 
-10  4  14  84.900  5.743  9.465  180.0 
-10  4  15  230.052  10.127  15.236  0.0 
-10  4  16  12.589  3.030  3.688  180.0 
-10  4  18  136.109  4.756  11.786  0.0 
-10  4  19  127.746  5.042  11.552  180.0 
-10  4  20  19.633  1.660  4.443  180.0 
-10  4  22  391.524  10.907  19.672  0.0 
-10  4  23  28.953  1.950  5.180  180.0 
-10  4  24  33.158  3.735  5.966  180.0 
-10  4  25  51.370  3.946  7.234  0.0 
-10  4  26  7.272  1.338  3.069  180.0 
-10  4  27  14.326  2.499  3.851  180.0 
-10  4  28  28.937  2.045  5.629  0.0 
-10  4  30  134.728  4.459  11.742  180.0 
-10  4  31  16.184  1.565  4.177  0.0 
-10  4  32  11.652  1.865  3.439  180.0 
-10  4  33  26.617  1.812  5.042  180.0 
-10  4  34  3.431  1.520  1.586  0.0 
-10  4  35  28.039  2.527  5.544  0.0 
-10  4  36  29.990  1.857  5.385  0.0 
-10  4  37  3.061  1.519  1.917  0.0 
-10  4  39  45.812  3.028  6.730  180.0 
-10  4  41  14.587  2.426  3.609  0.0 
-10  5  1  31.428  6.630  6.018  180.0 
-10  5  4  121.240  8.367  10.220  0.0 
-10  5  5  172.732  21.811  13.655  0.0 
-10  5  6  19.755  3.948  4.605  180.0 
-10  5  7  163.916  7.954  13.063  180.0 
-10  5  8  25.197  5.857  5.039  180.0 
-10  5  10  164.418  9.714  12.832  180.0 
-10  5  13  22.338  2.907  4.772  180.0 
-10  5  15  333.769  22.685  18.096  180.0 
-10  5  16  400.075  13.685  19.879  0.0 
-10  5  17  9.694  1.731  2.682  180.0 
-10  5  18  5.680  1.752  2.604  180.0 
-10  5  19  84.062  4.365  9.150  180.0 
-10  5  20  209.618  6.808  14.366  0.0 
-10  5  21  522.798  15.125  22.621  0.0 
-10  5  22  44.480  2.544  6.622  180.0 
-10  5  23  4.005  1.587  1.421  180.0 
-10  5  24  161.774  6.588  12.823  180.0 
-10  5  25  20.699  1.657  4.528  180.0 
-10  5  26  52.662  3.825  7.362  0.0 
-10  5  27  33.947  1.966  5.908  0.0 
-10  5  28  26.187  1.762  5.101  180.0 
-10  5  29  15.407  2.386  4.068  180.0 
-10  5  30  60.091  3.236  7.999  0.0 
-10  5  31  22.676  1.843  4.916  0.0 
-10  5  32  26.663  2.408  5.000  0.0 
-10  5  35  32.865  2.007  6.054  0.0 
-10  5  37  5.035  1.635  1.819  180.0 
-10  5  39  14.169  1.741  3.588  0.0 
-10  6  2  11.167  4.611  3.886  180.0 
-10  6  3  208.886  12.009  15.120  180.0 
-10  6  4  82.063  19.788  9.151  180.0 
-10  6  5  178.239  17.952  13.510  180.0 
-10  6  6  904.539  45.164  29.957  180.0 
-10  6  7  300.698  15.557  17.912  180.0 
-10  6  8  175.796  8.774  13.829  0.0 
-10  6  9  25.521  4.257  5.622  180.0 
-10  6  10  99.115  8.231  10.501  0.0 
-10  6  11  495.357  40.028  21.868  180.0 
-10  6  12  241.088  34.781  16.071  180.0 
-10  6  13  7.236  3.065  3.099  0.0 
-10  6  15  251.831  12.952  16.512  0.0 
-10  6  16  52.363  3.205  7.016  0.0 
-10  6  17  315.991  10.329  17.815  0.0 
-10  6  18  149.955  6.313  12.233  180.0 
-10  6  20  38.118  2.491  5.881  180.0 
-10  6  21  4.191  1.975  2.057  0.0 
-10  6  22  49.946  2.776  7.227  180.0 
-10  6  25  4.024  1.529  2.236  180.0 
-10  6  27  137.084  4.846  11.580  180.0 
-10  6  29  11.457  1.795  3.312  0.0 
-10  6  30  26.285  2.159  5.059  180.0 
-10  6  32  76.116  4.700  8.825  180.0 
-10  6  34  13.137  1.679  3.248  0.0 
-10  6  35  81.231  4.536  8.853  0.0 
-10  6  36  5.540  2.195  2.612  0.0 
-10  6  38  30.529  1.967  5.602  0.0 
-10  6  39  6.131  1.610  2.201  180.0 
-10  7  1  98.780  8.838  10.191  0.0 
-10  7  2  60.547  23.943  8.781  0.0 
-10  7  3  336.580  31.022  19.078  0.0 
-10  7  4  16.832  4.349  3.625  0.0 
-10  7  5  834.568  59.431  28.914  180.0 
-10  7  6  12.164  4.287  3.421  180.0 
-10  7  8  113.854  9.162  11.266  0.0 
-10  7  9  8.948  3.914  3.106  0.0 
-10  7  10  58.211  6.376  7.808  180.0 
-10  7  11  103.558  11.148  10.494  0.0 
-10  7  13  76.890  4.110  8.683  0.0 
-10  7  14  15.946  1.915  3.898  0.0 
-10  7  15  1128.736  39.906  33.956  0.0 
-10  7  16  17.030  1.546  4.249  0.0 
-10  7  17  71.630  2.888  8.537  180.0 
-10  7  18  97.949  4.505  9.996  180.0 
-10  7  19  4.073  1.654  2.363  180.0 
-10  7  20  15.879  2.257  3.779  0.0 
-10  7  21  9.399  1.683  3.222  0.0 
-10  7  24  25.653  2.527  5.332  180.0 
-10  7  25  66.987  3.674  8.101  180.0 
-10  7  26  16.224  1.574  4.454  0.0 
-10  7  27  33.584  1.989  6.006  0.0 
-10  7  28  10.621  1.559  3.210  180.0 
-10  7  29  309.569  9.018  17.370  0.0 
-10  7  30  20.117  2.315  4.643  0.0 
-10  7  31  13.140  1.711  3.330  180.0 
-10  7  32  12.397  1.750  3.712  180.0 
-10  7  33  74.953  3.696  8.437  0.0 
-10  7  34  25.573  2.881  5.277  180.0 
-10  7  35  40.099  2.734  6.350  180.0 
-10  7  37  151.036  6.769  12.004  180.0 
-10  7  38  15.925  2.036  3.350  180.0 
-10  7  39  67.289  3.319  8.047  180.0 
-10  8  2  92.871  9.107  10.600  0.0 
-10  8  3  26.012  4.963  4.511  180.0 
-10  8  4  710.251  36.388  28.161  180.0 
-10  8  7  28.263  5.079  5.362  0.0 
-10  8  8  222.025  13.712  16.026  0.0 
-10  8  9  76.139  5.145  9.307  180.0 
-10  8  10  1005.209  36.027  32.017  0.0 
-10  8  12  152.021  5.005  12.475  180.0 
-10  8  13  52.784  3.680  7.318  180.0 
-10  8  14  6.274  1.450  2.608  0.0 
-10  8  15  189.122  10.151  13.982  0.0 
-10  8  16  355.234  14.038  19.061  0.0 
-10  8  17  127.797  4.804  11.292  180.0 
-10  8  18  230.970  8.258  15.530  180.0 
-10  8  19  7.255  1.503  2.905  180.0 
-10  8  20  3.363  1.488  2.225  180.0 
-10  8  21  16.621  2.558  4.090  0.0 
-10  8  22  72.956  3.002  8.633  180.0 
-10  8  23  37.794  2.315  6.083  180.0 
-10  8  24  4.537  1.512  2.640  0.0 
-10  8  26  54.206  2.801  7.257  0.0 
-10  8  28  7.021  1.613  2.924  180.0 
-10  8  30  17.458  1.744  4.433  180.0 
-10  8  31  36.904  2.232  6.167  0.0 
-10  8  32  34.960  2.501  5.929  180.0 
-10  8  33  24.089  1.924  5.081  0.0 
-10  8  35  7.299  1.748  2.587  0.0 
-10  8  36  38.238  2.460  6.494  0.0 
-10  8  37  15.874  2.164  3.927  0.0 
-10  9  1  78.822  4.573  9.140  180.0 
-10  9  2  503.959  17.711  22.638  180.0 
-10  9  4  8.841  2.494  2.994  180.0 
-10  9  5  433.976  17.910  20.856  180.0 
-10  9  6  406.492  18.962  20.313  0.0 
-10  9  7  237.195  19.442  14.875  180.0 
-10  9  8  101.517  4.760  10.264  0.0 
-10  9  9  205.031  6.466  14.613  0.0 
-10  9  10  215.100  8.327  14.888  0.0 
-10  9  11  130.253  6.654  11.549  180.0 
-10  9  12  206.944  7.829  14.404  180.0 
-10  9  14  305.245  14.383  17.636  0.0 
-10  9  15  164.783  7.164  13.076  0.0 
-10  9  16  128.641  6.858  11.545  180.0 
-10  9  17  107.199  4.231  10.120  180.0 
-10  9  18  37.733  2.451  6.196  180.0 
-10  9  19  76.764  4.956  8.669  180.0 
-10  9  20  7.139  1.443  2.468  180.0 
-10  9  21  12.108  1.400  3.276  0.0 
-10  9  22  32.861  2.723  5.990  0.0 
-10  9  24  202.548  7.217  14.158  0.0 
-10  9  25  6.860  1.866  3.056  180.0 
-10  9  26  106.072  3.926  10.470  180.0 
-10  9  27  13.442  1.597  3.774  0.0 
-10  9  28  17.671  1.958  4.553  0.0 
-10  9  29  26.130  2.983  5.123  0.0 
-10  9  30  45.405  2.471  6.615  180.0 
-10  9  32  133.642  4.911  11.551  180.0 
-10  9  33  17.837  2.339  4.255  0.0 
-10  9  34  23.364  1.920  4.793  180.0 
-10  9  36  14.686  2.490  4.081  180.0 
-10  9  37  40.602  2.760  6.436  180.0 
-10  10  2  155.788  7.893  12.510  0.0 
-10  10  3  615.900  22.248  25.099  180.0 
-10  10  4  215.656  22.126  15.689  180.0 
-10  10  5  107.879  6.414  10.784  0.0 
-10  10  6  1096.781  35.418  33.667  180.0 
-10  10  7  35.574  3.320  5.639  180.0 
-10  10  8  505.266  18.762  22.651  0.0 
-10  10  9  5.880  2.628  2.464  0.0 
-10  10  10  42.426  3.257  6.595  180.0 
-10  10  11  57.967  3.351  7.650  180.0 
-10  10  12  584.392  16.865  24.147  180.0 
-10  10  13  100.431  5.322  9.808  0.0 
-10  10  15  14.145  1.738  3.935  180.0 
-10  10  16  7.350  1.494  2.867  0.0 
-10  10  17  217.949  8.342  14.768  180.0 
-10  10  18  9.359  2.537  3.421  0.0 
-10  10  19  48.305  2.829  7.153  180.0 
-10  10  20  149.506  6.905  12.501  180.0 
-10  10  21  4.195  1.613  0.817  0.0 
-10  10  25  3.417  1.485  1.783  180.0 
-10  10  27  55.649  3.074  7.593  0.0 
-10  10  28  78.819  3.605  8.937  0.0 
-10  10  30  39.277  2.214  6.260  180.0 
-10  10  31  20.244  1.833  4.607  0.0 
-10  10  32  12.596  2.007  3.821  180.0 
-10  10  34  70.466  4.015  8.244  0.0 
-10  10  35  7.997  1.774  2.889  180.0 
-10  10  37  5.892  1.609  2.564  180.0 
-10  11  1  11.121  2.214  3.389  0.0 
-10  11  2  623.165  38.173  25.768  180.0 
-10  11  3  71.784  5.682  8.447  0.0 
-10  11  5  55.328  3.554  7.428  0.0 
-10  11  6  856.717  28.050  29.621  0.0 
-10  11  7  101.194  4.787  10.008  0.0 
-10  11  8  504.083  16.654  22.505  0.0 
-10  11  9  563.721  19.844  23.868  0.0 
-10  11  10  15.014  2.031  3.676  180.0 
-10  11  11  15.211  1.856  3.877  180.0 
-10  11  12  18.971  2.309  4.381  180.0 
-10  11  13  47.027  2.803  6.804  180.0 
-10  11  14  10.560  2.060  3.479  0.0 
-10  11  16  18.557  1.872  4.328  0.0 
-10  11  18  174.554  6.528  13.244  180.0 
-10  11  21  62.395  3.408  7.645  0.0 
-10  11  22  213.411  6.956  14.508  0.0 
-10  11  23  12.840  1.782  3.407  0.0 
-10  11  25  13.924  2.104  3.775  0.0 
-10  11  26  27.917  2.119  5.319  0.0 
-10  11  27  28.398  3.034  5.784  180.0 
-10  11  28  8.748  2.120  3.366  180.0 
-10  11  29  98.606  6.654  9.715  180.0 
-10  11  30  10.041  1.967  2.967  180.0 
-10  11  33  16.944  1.882  4.174  180.0 
-10  11  35  22.234  2.076  4.465  0.0 
-10  11  37  4.629  1.616  2.194  0.0 
-10  11  38  22.890  3.108  4.600  180.0 
-10  12  1  249.690  9.882  15.848  180.0 
-10  12  4  103.341  5.135  10.089  0.0 
-10  12  5  85.486  4.531  9.250  180.0 
-10  12  6  53.248  3.324  7.424  180.0 
-10  12  7  33.860  4.197  5.695  180.0 
-10  12  8  327.563  15.398  18.557  0.0 
-10  12  9  320.548  13.906  17.971  180.0 
-10  12  12  239.221  10.809  15.714  180.0 
-10  12  13  32.127  3.110  5.512  0.0 
-10  12  15  94.045  3.762  9.617  0.0 
-10  12  16  25.621  2.176  5.159  0.0 
-10  12  18  34.899  2.799  6.466  0.0 
-10  12  19  26.582  2.326  5.317  0.0 
-10  12  22  21.493  1.977  4.789  0.0 
-10  12  23  12.640  1.701  3.297  0.0 
-10  12  26  23.961  2.160  4.705  0.0 
-10  12  27  8.040  1.766  3.275  180.0 
-10  12  29  30.699  2.104  5.496  0.0 
-10  12  30  75.617  3.766  8.377  180.0 
-10  12  31  8.598  2.319  2.951  0.0 
-10  12  32  26.409  2.027  5.099  180.0 
-10  12  33  55.081  3.337  7.583  0.0 
-10  12  36  15.760  1.838  4.058  0.0 
-10  13  1  47.642  6.023  7.062  0.0 
-10  13  2  8.436  2.638  2.984  0.0 
-10  13  3  121.910  8.765  11.130  0.0 
-10  13  4  18.649  1.869  4.675  180.0 
-10  13  5  364.850  12.495  18.931  180.0 
-10  13  6  727.841  26.515  27.057  0.0 
-10  13  7  54.988  2.988  7.262  180.0 
-10  13  8  214.223  9.388  14.972  0.0 
-10  13  9  88.064  3.625  9.150  0.0 
-10  13  10  450.708  13.044  21.335  180.0 
-10  13  11  36.035  5.139  6.203  180.0 
-10  13  12  41.870  2.852  6.991  180.0 
-10  13  13  5.379  1.925  2.746  180.0 
-10  13  15  13.977  1.863  3.270  180.0 
-10  13  16  29.457  2.198  6.119  0.0 
-10  13  17  37.550  2.948  6.249  0.0 
-10  13  18  61.255  4.017  7.982  180.0 
-10  13  21  70.898  4.101  8.614  180.0 
-10  13  23  9.359  1.882  3.661  0.0 
-10  13  24  32.349  2.991  5.860  180.0 
-10  13  28  44.648  2.845  6.953  180.0 
-10  13  29  20.338  3.041  4.381  0.0 
-10  13  30  56.032  3.920  7.574  180.0 
-10  13  32  37.001  2.669  6.034  0.0 
-10  13  34  27.480  2.763  5.386  0.0 
-10  14  1  15.403  2.234  3.971  180.0 
-10  14  2  28.150  3.857  5.127  180.0 
-10  14  3  45.340  4.066  6.752  180.0 
-10  14  5  24.487  2.028  4.907  180.0 
-10  14  6  177.997  6.018  13.479  0.0 
-10  14  8  26.205  2.187  5.130  180.0 
-10  14  9  63.684  3.912  7.658  180.0 
-10  14  10  37.030  2.078  6.294  0.0 
-10  14  11  37.641  2.241  6.212  180.0 
-10  14  12  21.660  2.627  4.725  180.0 
-10  14  13  16.554  2.546  4.392  0.0 
-10  14  16  9.948  1.749  2.837  0.0 
-10  14  17  33.289  2.670  5.989  0.0 
-10  14  19  80.606  5.853  9.298  180.0 
-10  14  20  9.559  3.020  3.712  0.0 
-10  14  21  20.663  2.290  4.367  0.0 
-10  14  22  117.058  5.726  10.737  180.0 
-10  14  23  27.582  2.875  5.344  180.0 
-10  14  25  18.485  2.847  4.241  180.0 
-10  14  26  21.085  3.015  5.013  0.0 
-10  14  27  25.978  2.474  5.006  180.0 
-10  14  28  25.597  2.474  5.577  180.0 
-10  14  29  33.631  2.676  6.013  180.0 
-10  14  30  19.572  2.331  4.730  0.0 
-10  14  31  24.184  2.421  4.704  0.0 
-10  14  32  15.292  2.247  4.407  180.0 
-10  14  33  8.670  2.130  3.141  0.0 
-10  14  34  31.911  2.451  5.389  0.0 
-10  15  1  215.196  22.835  15.179  0.0 
-10  15  2  32.588  5.852  5.795  180.0 
-10  15  5  128.817  5.002  11.646  180.0 
-10  15  6  8.808  1.863  3.412  0.0 
-10  15  7  88.921  4.320  9.605  180.0 
-10  15  8  94.544  3.985  9.639  0.0 
-10  15  9  10.899  1.711  3.235  0.0 
-10  15  10  9.632  1.746  2.972  180.0 
-10  15  11  65.075  3.487  7.966  0.0 
-10  15  12  37.982  2.502  6.493  180.0 
-10  15  13  104.941  4.305  10.017  180.0 
-10  15  14  89.867  4.584  9.463  0.0 
-10  15  15  9.255  1.865  2.782  0.0 
-10  15  16  12.799  2.368  3.623  0.0 
-10  15  17  15.998  1.942  3.830  0.0 
-10  15  18  18.461  2.239  4.846  0.0 
-10  15  21  30.052  3.635  6.096  180.0 
-10  15  24  87.543  5.507  9.454  0.0 
-10  15  28  13.413  2.636  3.564  180.0 
-10  15  29  24.202  2.402  4.901  0.0 
-10  15  30  31.536  2.930  5.611  180.0 
-10  16  1  10.972  2.344  3.743  0.0 
-10  16  2  53.574  5.419  7.553  180.0 
-10  16  3  115.910  10.885  11.212  180.0 
-10  16  4  5.960  2.547  2.788  0.0 
-10  16  5  41.070  2.683  6.798  180.0 
-10  16  7  96.699  4.556  9.556  0.0 
-10  16  10  23.766  2.023  4.940  180.0 
-10  16  11  56.956  3.440  7.328  180.0 
-10  16  12  62.285  3.587  7.717  0.0 
-10  16  15  30.965  2.233  5.441  0.0 
-10  16  16  8.570  1.915  3.272  0.0 
-10  16  17  7.061  3.395  3.212  180.0 
-10  16  18  27.713  2.476  5.361  0.0 
-10  16  20  38.025  3.066  6.613  180.0 
-10  16  22  122.507  6.535  11.003  180.0 
-10  16  23  29.336  2.991  5.097  0.0 
-10  16  26  32.627  3.026  5.889  180.0 
-10  16  28  29.633  2.927  5.695  0.0 
-10  17  4  11.969  2.061  3.358  180.0 
-10  17  8  85.925  4.993  9.059  0.0 
-10  17  9  15.247  2.051  4.006  0.0 
-10  17  10  55.743  3.217  7.528  0.0 
-10  17  11  24.514  2.113  5.150  0.0 
-10  17  13  19.594  2.783  4.545  180.0 
-10  17  15  16.905  2.450  4.408  180.0 
-10  17  17  7.131  2.630  2.679  0.0 
-10  17  19  11.224  3.096  3.344  0.0 
-10  17  20  90.497  7.478  9.731  180.0 
-10  17  22  7.715  2.621  2.468  180.0 
-10  17  23  6.112  2.589  2.448  180.0 
-10  17  24  54.962  4.309  7.936  0.0 
-10  17  26  34.505  7.185  6.130  0.0 
-10  17  27  35.549  3.048  6.342  180.0 
-10  17  28  6.010  2.504  2.062  180.0 
-10  18  1  20.109  2.635  4.453  0.0 
-10  18  3  31.589  2.675  6.003  180.0 
-10  18  4  19.271  2.712  4.449  0.0 
-10  18  5  40.190  4.310  6.713  180.0 
-10  18  6  33.788  4.830  5.934  0.0 
-10  18  7  6.517  2.112  3.056  0.0 
-10  18  9  76.895  4.431  9.030  0.0 
-10  18  11  123.074  5.827  10.723  180.0 
-10  18  14  4.064  1.928  1.068  180.0 
-10  18  16  10.042  2.624  2.744  0.0 
-10  18  17  13.404  2.841  3.223  180.0 
-10  18  18  32.697  2.622  5.624  0.0 
-10  18  20  24.649  2.482  5.117  180.0 
-10  18  21  62.869  5.513  8.080  180.0 
-10  18  22  67.260  8.314  8.495  0.0 
-10  18  23  7.602  2.692  2.718  0.0 
-10  18  26  6.448  2.632  1.932  0.0 
-10  19  2  305.237  28.772  17.472  0.0 
-10  19  3  13.100  5.079  3.410  0.0 
-10  19  5  47.114  4.048  6.697  0.0 
-10  19  8  14.057  2.202  3.851  0.0 
-10  19  11  10.843  2.220  3.365  180.0 
-10  19  15  63.655  6.179  8.050  180.0 
-10  19  16  6.598  2.539  3.669  0.0 
-10  19  18  9.233  4.262  3.423  0.0 
-10  19  19  12.164  2.648  3.607  0.0 
-10  19  20  7.298  2.590  2.881  180.0 
-10  19  23  20.979  3.073  4.524  0.0 
-10  20  1  8.614  3.274  2.874  180.0 
-10  20  2  51.389  19.771  7.816  180.0 
-10  20  5  185.078  9.369  13.551  180.0 
-10  20  7  11.357  2.963  3.744  0.0 
-10  20  14  9.902  2.170  3.098  180.0 
-10  20  16  8.641  2.696  3.070  0.0 
-10  20  17  86.662  5.213  9.223  0.0 
-10  20  19  11.927  3.173  2.954  180.0 
-10  21  1  33.213  3.688  6.011  0.0 
-10  21  2  124.708  7.598  10.866  0.0 
-10  21  5  16.938  7.049  3.874  0.0 
-10  21  6  64.474  15.885  8.119  180.0 
-10  21  9  48.705  10.808  6.991  180.0 
-10  21  10  6.468  2.096  2.842  180.0 
-10  21  11  4.954  2.108  2.344  180.0 
-10  21  12  6.620  2.749  2.282  180.0 
-10  21  13  5.513  2.439  2.551  180.0 
-10  22  1  37.570  10.286  6.078  0.0 
-10  22  4  24.165  7.363  5.028  180.0 
-10  22  5  6.889  3.137  2.076  180.0 
-10  22  6  19.231  3.034  3.990  0.0 
-10  22  8  5.508  2.435  2.047  0.0 
-10  22  10  41.055  4.173  6.417  0.0 
-9  0  2  483.817  18.580  21.965  0.0 
-9  0  4  354.393  15.838  19.390  0.0 
-9  0  6  780.130  27.711  28.176  0.0 
-9  0  8  515.144  19.381  21.940  0.0 
-9  0  10  1074.894  123.425  31.981  180.0 
-9  0  12  1766.676  190.325  41.663  0.0 
-9  0  14  1539.954  97.944  38.568  180.0 
-9  0  16  1046.933  71.205  33.293  0.0 
-9  0  20  514.683  17.688  23.032  0.0 
-9  0  22  29.894  2.622  5.603  0.0 
-9  0  24  27.368  3.188  5.456  180.0 
-9  0  26  414.792  13.162  20.459  180.0 
-9  0  28  233.636  7.318  15.366  180.0 
-9  0  30  172.610  6.931  13.076  180.0 
-9  0  32  26.825  2.790  5.354  0.0 
-9  0  34  117.116  5.264  10.535  180.0 
-9  0  36  33.180  2.578  5.933  180.0 
-9  0  38  31.401  2.885  5.758  0.0 
-9  0  40  5.820  2.311  2.321  180.0 
-9  0  42  8.484  3.275  3.153  180.0 
-9  1  2  149.286  8.120  12.410  0.0 
-9  1  3  2181.000  152.482  45.668  180.0 
-9  1  4  290.653  10.141  17.062  180.0 
-9  1  5  378.763  12.234  19.221  0.0 
-9  1  6  363.889  11.047  18.657  0.0 
-9  1  7  3374.617  93.374  56.899  0.0 
-9  1  8  235.115  12.039  15.362  180.0 
-9  1  9  611.527  23.233  24.680  180.0 
-9  1  10  26.622  2.604  5.024  180.0 
-9  1  11  725.753  24.197  26.377  180.0 
-9  1  12  8.337  2.318  2.628  0.0 
-9  1  13  34.868  3.168  6.031  180.0 
-9  1  14  244.381  9.872  15.638  180.0 
-9  1  15  31.594  3.301  5.863  0.0 
-9  1  16  346.017  13.518  18.624  0.0 
-9  1  17  26.589  3.665  5.519  180.0 
-9  1  18  20.722  3.571  4.545  180.0 
-9  1  19  295.120  12.908  17.388  180.0 
-9  1  20  11.684  1.660  3.611  180.0 
-9  1  22  123.993  4.162  11.389  0.0 
-9  1  24  70.198  2.856  8.189  180.0 
-9  1  25  188.104  5.852  13.938  0.0 
-9  1  26  67.875  5.027  8.578  0.0 
-9  1  27  480.652  12.399  21.874  0.0 
-9  1  28  14.821  1.357  4.269  180.0 
-9  1  29  7.320  1.286  2.918  180.0 
-9  1  30  59.807  2.707  7.960  0.0 
-9  1  31  40.959  1.966  6.579  180.0 
-9  1  32  28.553  1.718  5.607  180.0 
-9  1  33  13.258  1.508  3.951  0.0 
-9  1  37  9.577  1.570  3.212  180.0 
-9  1  40  22.340  2.071  4.506  180.0 
-9  1  41  22.753  1.876  4.649  0.0 
-9  1  43  4.613  1.812  2.375  0.0 
-9  2  1  79.771  7.305  8.176  0.0 
-9  2  4  687.938  23.334  25.957  180.0 
-9  2  5  685.139  21.252  25.721  0.0 
-9  2  6  493.704  15.493  22.264  0.0 
-9  2  8  369.879  14.050  19.345  180.0 
-9  2  9  1348.616  41.343  36.220  180.0 
-9  2  10  4.633  1.830  1.467  0.0 
-9  2  11  7.113  1.928  3.089  180.0 
-9  2  12  70.769  4.217  8.762  180.0 
-9  2  14  298.892  11.224  16.946  0.0 
-9  2  15  160.244  6.885  13.004  0.0 
-9  2  16  328.798  15.770  18.241  180.0 
-9  2  17  244.905  10.611  16.194  180.0 
-9  2  18  251.375  12.862  15.381  0.0 
-9  2  19  607.460  24.459  24.600  0.0 
-9  2  20  57.873  2.944  7.968  180.0 
-9  2  21  339.186  9.373  18.568  180.0 
-9  2  22  65.093  3.150  8.160  0.0 
-9  2  23  24.008  1.742  5.234  180.0 
-9  2  24  139.986  4.759  11.625  180.0 
-9  2  27  342.019  9.083  18.316  180.0 
-9  2  28  12.457  1.411  3.388  180.0 
-9  2  29  70.818  2.972  8.659  180.0 
-9  2  30  7.253  1.552  2.475  0.0 
-9  2  32  31.876  2.054  5.779  0.0 
-9  2  33  26.455  1.702  5.087  0.0 
-9  2  34  6.315  1.551  2.666  0.0 
-9  2  35  34.638  1.931  5.863  0.0 
-9  2  36  48.999  2.400  6.995  180.0 
-9  2  37  6.003  1.565  2.909  0.0 
-9  2  38  22.958  1.792  5.095  0.0 
-9  2  40  34.139  2.359  5.870  0.0 
-9  2  42  18.430  1.805  4.371  180.0 
-9  2  43  10.159  1.657  3.062  180.0 
-9  3  1  32.866  5.301  5.535  180.0 
-9  3  2  215.535  12.864  14.534  0.0 
-9  3  3  1288.291  65.426  36.132  180.0 
-9  3  4  524.633  26.180  22.534  180.0 
-9  3  5  37.141  5.781  5.967  180.0 
-9  3  6  355.486  12.290  19.231  0.0 
-9  3  7  37.675  3.293  6.281  0.0 
-9  3  8  366.554  10.926  19.165  180.0 
-9  3  9  715.518  25.801  26.513  180.0 
-9  3  10  207.955  7.342  14.387  180.0 
-9  3  11  461.206  14.767  20.723  180.0 
-9  3  12  362.036  12.519  18.910  180.0 
-9  3  15  29.938  2.888  5.713  0.0 
-9  3  16  188.748  7.930  14.205  0.0 
-9  3  17  331.086  12.361  18.492  0.0 
-9  3  18  33.036  3.199  6.093  0.0 
-9  3  19  5.791  1.700  2.357  180.0 
-9  3  20  50.329  2.639  6.830  0.0 
-9  3  21  69.097  2.735  8.443  180.0 
-9  3  22  15.188  1.497  3.970  180.0 
-9  3  24  138.493  4.474  11.640  0.0 
-9  3  25  42.110  3.129  6.518  0.0 
-9  3  26  81.796  3.397  8.970  180.0 
-9  3  27  56.336  2.751  7.496  0.0 
-9  3  28  14.465  1.422  3.787  0.0 
-9  3  32  5.025  1.418  2.572  180.0 
-9  3  33  95.296  3.663  9.562  0.0 
-9  3  34  84.395  3.527  8.998  180.0 
-9  3  35  5.573  1.554  2.968  180.0 
-9  3  36  120.314  4.349  10.712  0.0 
-9  3  38  4.369  1.549  2.080  180.0 
-9  3  39  17.151  1.781  4.238  180.0 
-9  3  40  30.325  1.984  5.260  180.0 
-9  3  43  20.092  1.778  4.264  0.0 
-9  4  3  2577.007  144.137  51.221  180.0 
-9  4  4  36.722  4.237  5.675  180.0 
-9  4  5  272.314  12.385  17.146  0.0 
-9  4  7  54.263  4.576  7.514  0.0 
-9  4  9  207.258  7.760  14.403  180.0 
-9  4  11  517.530  20.757  22.609  0.0 
-9  4  12  364.778  13.162  19.131  0.0 
-9  4  13  706.664  23.560  26.577  0.0 
-9  4  14  663.192  24.466  25.701  0.0 
-9  4  15  88.457  6.941  9.722  180.0 
-9  4  16  112.904  6.039  10.519  0.0 
-9  4  17  71.989  4.817  8.644  0.0 
-9  4  18  208.171  8.111  14.597  180.0 
-9  4  19  774.855  22.382  27.943  180.0 
-9  4  20  12.000  2.123  4.053  0.0 
-9  4  21  47.473  2.396  6.926  0.0 
-9  4  22  428.321  12.080  20.743  180.0 
-9  4  24  169.417  5.440  12.966  180.0 
-9  4  25  377.529  10.684  19.489  0.0 
-9  4  26  12.142  1.307  3.705  180.0 
-9  4  27  9.850  2.027  3.196  0.0 
-9  4  29  3.540  1.410  2.269  180.0 
-9  4  30  7.102  1.804  2.902  180.0 
-9  4  31  22.828  1.925  5.113  0.0 
-9  4  32  89.013  3.485  9.521  0.0 
-9  4  36  31.182  1.880  5.665  180.0 
-9  4  38  18.920  1.671  4.304  180.0 
-9  5  2  1024.393  45.858  32.291  180.0 
-9  5  3  625.642  27.082  25.587  180.0 
-9  5  5  30.164  4.227  5.782  0.0 
-9  5  6  13.156  3.632  3.967  0.0 
-9  5  8  309.517  14.298  18.358  0.0 
-9  5  9  269.355  11.148  16.452  0.0 
-9  5  10  93.620  8.876  9.619  180.0 
-9  5  11  76.429  9.758  8.776  180.0 
-9  5  12  73.784  9.188  8.514  0.0 
-9  5  14  249.903  13.243  15.594  0.0 
-9  5  15  12.975  5.057  4.071  180.0 
-9  5  16  19.666  4.684  4.799  0.0 
-9  5  18  275.040  9.952  16.609  0.0 
-9  5  19  193.550  6.390  13.716  0.0 
-9  5  20  112.623  4.666  10.581  180.0 
-9  5  21  324.320  8.688  18.039  180.0 
-9  5  22  31.881  2.303  5.747  180.0 
-9  5  23  134.414  4.655  11.739  0.0 
-9  5  24  28.606  1.931  5.529  0.0 
-9  5  25  20.119  1.497  4.594  0.0 
-9  5  26  43.090  2.801  6.173  0.0 
-9  5  27  22.280  1.596  4.803  0.0 
-9  5  28  13.671  1.558  3.733  180.0 
-9  5  29  43.939  2.597  6.630  180.0 
-9  5  30  66.700  3.310  7.933  0.0 
-9  5  31  7.470  1.507  3.182  0.0 
-9  5  32  30.806  1.887  5.665  180.0 
-9  5  34  14.946  2.202  3.761  180.0 
-9  5  36  3.194  1.522  2.159  0.0 
-9  5  37  27.065  1.793  5.153  180.0 
-9  5  38  18.876  1.681  4.093  0.0 
-9  5  39  7.870  1.975  3.006  0.0 
-9  5  40  15.677  1.884  4.105  180.0 
-9  5  41  23.999  2.007  4.868  180.0 
-9  6  1  692.243  42.858  27.170  180.0 
-9  6  2  44.595  9.149  6.894  0.0 
-9  6  3  454.671  21.261  21.297  180.0 
-9  6  4  259.044  13.525  16.919  180.0 
-9  6  5  77.146  20.135  9.253  180.0 
-9  6  7  156.170  9.971  12.712  0.0 
-9  6  9  7.383  2.973  3.590  180.0 
-9  6  10  123.154  10.084  11.118  180.0 
-9  6  12  76.986  5.885  8.766  0.0 
-9  6  13  37.257  7.106  6.203  180.0 
-9  6  14  82.109  6.349  8.527  0.0 
-9  6  15  41.454  3.766  6.549  180.0 
-9  6  16  6.972  2.409  2.868  180.0 
-9  6  17  438.813  14.466  21.179  180.0 
-9  6  18  80.857  3.349  9.184  0.0 
-9  6  19  442.441  12.935  21.272  180.0 
-9  6  21  458.690  13.416  21.564  180.0 
-9  6  22  16.141  1.995  4.200  0.0 
-9  6  23  226.896  11.347  15.321  0.0 
-9  6  24  13.351  1.530  3.401  180.0 
-9  6  26  11.744  1.465  3.267  0.0 
-9  6  27  17.263  1.583  4.408  0.0 
-9  6  28  138.251  4.649  11.393  180.0 
-9  6  29  28.602  1.862  5.563  180.0 
-9  6  30  24.542  1.816  4.955  180.0 
-9  6  33  30.126  2.037  5.578  180.0 
-9  6  35  3.467  1.639  1.942  180.0 
-9  6  39  16.259  1.891  4.358  180.0 
-9  6  41  14.303  1.828  3.989  0.0 
-9  6  42  7.555  1.713  2.713  0.0 
-9  7  1  98.628  8.624  9.179  180.0 
-9  7  2  361.700  18.279  20.578  180.0 
-9  7  3  124.516  9.531  11.088  0.0 
-9  7  4  657.622  55.574  25.413  180.0 
-9  7  5  177.369  11.139  13.272  180.0 
-9  7  6  233.791  13.355  15.779  0.0 
-9  7  7  344.629  21.861  18.712  0.0 
-9  7  9  24.320  3.579  4.781  0.0 
-9  7  11  6.042  2.792  2.637  0.0 
-9  7  12  28.794  3.649  5.373  0.0 
-9  7  13  482.172  22.786  22.242  180.0 
-9  7  14  27.945  5.562  5.952  180.0 
-9  7  15  199.241  6.604  13.811  180.0 
-9  7  16  191.266  6.827  13.935  0.0 
-9  7  17  44.501  2.755  6.344  180.0 
-9  7  18  42.363  3.389  6.482  180.0 
-9  7  19  56.616  2.835  7.549  180.0 
-9  7  20  159.503  5.002  12.444  180.0 
-9  7  21  172.219  5.422  12.994  0.0 
-9  7  22  4.103  1.511  1.917  180.0 
-9  7  23  131.491  4.440  11.567  180.0 
-9  7  24  4.907  2.251  1.965  0.0 
-9  7  25  510.805  13.804  22.559  0.0 
-9  7  26  112.943  4.009  10.398  0.0 
-9  7  27  8.030  1.484  2.583  180.0 
-9  7  28  44.334  3.915  6.604  180.0 
-9  7  29  30.135  2.115  5.728  180.0 
-9  7  30  5.234  1.579  2.646  0.0 
-9  7  31  44.391  3.491  6.537  0.0 
-9  7  32  6.551  1.664  2.782  180.0 
-9  7  33  31.640  2.058  5.485  0.0 
-9  7  34  47.090  3.536  6.703  180.0 
-9  7  37  33.044  2.008  5.763  0.0 
-9  7  38  5.674  1.628  2.406  180.0 
-9  7  39  4.806  1.783  2.335  180.0 
-9  7  41  16.154  2.273  3.935  0.0 
-9  8  1  164.430  11.354  12.279  0.0 
-9  8  2  19.145  8.380  4.402  180.0 
-9  8  3  405.760  154.097  23.618  180.0 
-9  8  4  8.677  4.160  2.260  0.0 
-9  8  5  163.877  21.333  13.680  0.0 
-9  8  7  35.724  5.247  5.758  0.0 
-9  8  8  283.396  15.599  17.113  0.0 
-9  8  9  134.373  8.319  11.663  0.0 
-9  8  10  10.284  3.424  3.334  180.0 
-9  8  11  82.211  10.850  9.915  180.0 
-9  8  13  18.935  2.064  4.547  0.0 
-9  8  14  24.426  2.250  5.072  180.0 
-9  8  15  198.970  5.795  14.121  0.0 
-9  8  16  74.563  4.234  8.683  180.0 
-9  8  17  378.009  13.937  19.346  0.0 
-9  8  19  103.880  4.313  10.293  180.0 
-9  8  20  17.192  2.566  4.430  0.0 
-9  8  23  69.156  3.685  8.329  180.0 
-9  8  24  371.285  12.055  19.271  0.0 
-9  8  25  55.688  3.630  7.340  0.0 
-9  8  27  117.607  4.431  10.782  180.0 
-9  8  28  122.937  4.368  10.875  180.0 
-9  8  29  26.353  1.841  5.088  0.0 
-9  8  30  68.252  3.420  8.367  180.0 
-9  8  31  44.865  2.408  6.862  0.0 
-9  8  32  35.618  2.139  6.185  180.0 
-9  8  33  14.024  1.814  4.101  0.0 
-9  8  35  7.694  1.761  2.598  0.0 
-9  8  38  8.139  1.619  2.280  0.0 
-9  9  1  77.812  31.543  9.078  180.0 
-9  9  2  57.212  25.619  8.147  0.0 
-9  9  5  52.613  6.202  7.851  180.0 
-9  9  6  102.314  14.615  10.052  0.0 
-9  9  7  49.758  8.100  7.520  0.0 
-9  9  8  13.932  3.016  3.608  180.0 
-9  9  9  113.593  6.529  10.708  0.0 
-9  9  11  18.120  1.956  4.369  180.0 
-9  9  12  509.093  15.298  23.027  180.0 
-9  9  13  71.235  6.014  8.699  180.0 
-9  9  14  26.789  1.999  4.913  180.0 
-9  9  15  137.446  6.229  11.841  180.0 
-9  9  16  356.568  9.967  18.863  0.0 
-9  9  17  20.650  2.090  4.623  180.0 
-9  9  18  35.319  2.029  6.042  0.0 
-9  9  19  66.039  2.906  8.492  0.0 
-9  9  20  151.880  4.735  12.232  0.0 
-9  9  21  26.205  1.493  5.092  180.0 
-9  9  22  214.178  7.378  14.742  0.0 
-9  9  23  64.616  3.653  8.095  0.0 
-9  9  24  293.867  10.475  17.295  0.0 
-9  9  25  77.377  3.308  8.542  0.0 
-9  9  26  10.286  1.895  2.991  180.0 
-9  9  27  5.797  1.788  2.718  180.0 
-9  9  29  33.668  2.526  5.906  180.0 
-9  9  30  41.529  2.189  6.661  180.0 
-9  9  31  22.662  1.875  4.913  0.0 
-9  9  32  6.037  2.258  2.812  0.0 
-9  9  38  5.967  1.563  2.422  180.0 
-9  9  39  4.282  1.961  2.401  0.0 
-9  10  1  355.424  13.015  18.748  0.0 
-9  10  3  100.423  10.238  10.345  180.0 
-9  10  5  64.853  4.350  8.292  180.0 
-9  10  6  50.219  3.858  7.674  180.0 
-9  10  7  193.812  8.187  13.713  0.0 
-9  10  9  57.459  3.001  8.061  180.0 
-9  10  10  85.712  3.656  9.485  0.0 
-9  10  11  19.787  1.758  4.481  180.0 
-9  10  13  1078.272  38.340  32.591  180.0 
-9  10  14  209.069  7.587  14.014  0.0 
-9  10  15  500.759  18.433  22.277  0.0 
-9  10  16  52.038  2.497  7.139  0.0 
-9  10  18  115.687  4.627  10.790  180.0 
-9  10  19  10.718  2.535  3.474  180.0 
-9  10  20  3.385  1.325  1.897  180.0 
-9  10  21  290.375  8.695  16.810  180.0 
-9  10  22  135.503  4.260  11.759  180.0 
-9  10  23  67.630  2.900  8.630  180.0 
-9  10  25  81.453  3.972  9.135  180.0 
-9  10  26  21.706  1.701  4.788  0.0 
-9  10  27  50.771  2.616  7.297  180.0 
-9  10  28  85.595  3.699  9.231  180.0 
-9  10  29  6.747  1.633  2.709  180.0 
-9  10  30  9.205  2.876  3.319  0.0 
-9  10  31  77.412  4.513  8.631  0.0 
-9  10  32  22.462  2.937  4.504  0.0 
-9  10  34  6.129  1.693  2.479  180.0 
-9  10  35  11.079  1.721  3.399  0.0 
-9  10  38  24.561  1.967  5.242  180.0 
-9  11  1  35.344  2.499  6.248  180.0 
-9  11  3  39.968  15.893  6.465  180.0 
-9  11  5  19.463  2.374  4.391  0.0 
-9  11  6  5.553  1.703  1.469  0.0 
-9  11  7  144.411  5.130  12.073  180.0 
-9  11  8  5.214  1.578  1.975  180.0 
-9  11  9  169.455  10.197  13.626  0.0 
-9  11  11  38.829  3.344  6.187  180.0 
-9  11  12  189.169  7.668  13.859  180.0 
-9  11  13  30.878  2.010  5.428  0.0 
-9  11  15  25.737  2.088  5.078  0.0 
-9  11  16  47.283  2.978  7.128  0.0 
-9  11  17  13.078  1.716  3.672  0.0 
-9  11  19  99.731  5.061  9.979  0.0 
-9  11  21  171.449  7.592  12.935  180.0 
-9  11  22  105.740  5.329  10.131  0.0 
-9  11  23  52.127  2.623  7.197  0.0 
-9  11  24  6.718  1.363  2.474  0.0 
-9  11  25  26.532  2.134  5.245  0.0 
-9  11  26  9.628  1.806  2.722  180.0 
-9  11  27  89.987  3.777  9.383  180.0 
-9  11  28  107.054  5.734  10.361  180.0 
-9  11  29  11.976  2.484  3.441  0.0 
-9  11  30  16.263  1.760  3.866  180.0 
-9  11  31  6.327  1.673  1.980  180.0 
-9  11  34  9.964  1.949  3.037  0.0 
-9  11  35  9.999  2.351  3.423  180.0 
-9  11  36  15.953  2.501  3.668  180.0 
-9  12  3  7.226  1.906  3.201  0.0 
-9  12  4  58.924  3.127  7.833  180.0 
-9  12  5  47.965  2.952  6.824  180.0 
-9  12  6  148.429  7.557  12.187  180.0 
-9  12  7  39.773  3.410  6.599  0.0 
-9  12  8  10.638  1.931  3.565  180.0 
-9  12  9  754.475  28.118  28.008  0.0 
-9  12  10  12.867  3.071  3.910  0.0 
-9  12  11  279.358  12.206  16.876  180.0 
-9  12  12  59.971  4.618  8.218  180.0 
-9  12  13  52.386  2.867  7.612  180.0 
-9  12  14  134.261  12.268  12.302  0.0 
-9  12  15  25.985  3.922  5.149  180.0 
-9  12  16  61.342  3.139  7.541  180.0 
-9  12  17  115.607  6.473  10.903  0.0 
-9  12  18  20.493  1.946  4.145  0.0 
-9  12  19  184.903  7.347  13.519  180.0 
-9  12  20  86.163  3.781  9.133  180.0 
-9  12  22  10.725  2.192  3.381  180.0 
-9  12  23  30.780  2.717  5.727  0.0 
-9  12  24  20.083  2.453  4.510  0.0 
-9  12  25  9.122  1.660  3.141  180.0 
-9  12  27  9.178  3.144  3.504  0.0 
-9  12  29  27.054  1.906  4.882  0.0 
-9  12  30  48.268  3.330  7.112  0.0 
-9  12  31  5.968  1.937  2.458  180.0 
-9  12  32  50.790  3.625  7.004  0.0 
-9  12  33  5.584  1.921  2.023  0.0 
-9  12  34  4.953  2.143  2.412  0.0 
-9  12  35  7.808  2.150  3.140  180.0 
-9  12  36  13.179  1.914  3.394  180.0 
-9  12  37  14.621  2.559  4.221  0.0 
-9  13  1  3.906  1.706  2.273  0.0 
-9  13  2  213.300  7.469  14.649  180.0 
-9  13  3  173.937  9.447  12.852  180.0 
-9  13  4  34.570  3.069  5.818  0.0 
-9  13  5  42.372  2.703  6.418  180.0 
-9  13  6  21.443  2.614  4.599  180.0 
-9  13  7  21.921  2.994  4.719  180.0 
-9  13  8  142.512  7.179  12.151  0.0 
-9  13  9  49.758  2.954  7.130  180.0 
-9  13  11  42.835  5.005  6.487  180.0 
-9  13  12  49.374  3.229  7.091  0.0 
-9  13  14  52.440  3.389  7.420  0.0 
-9  13  15  155.859  5.541  12.628  0.0 
-9  13  17  20.405  2.113  5.126  0.0 
-9  13  18  8.497  1.887  3.043  180.0 
-9  13  19  49.135  3.327  7.363  180.0 
-9  13  20  7.700  1.943  2.603  0.0 
-9  13  21  21.168  2.127  4.325  180.0 
-9  13  22  19.222  3.230  4.649  0.0 
-9  13  23  55.215  3.838  7.546  180.0 
-9  13  24  55.878  5.447  7.905  0.0 
-9  13  28  16.820  2.836  4.089  180.0 
-9  13  31  58.227  4.017  7.452  0.0 
-9  13  32  5.143  1.942  2.316  0.0 
-9  13  34  6.737  1.880  2.383  180.0 
-9  13  35  20.897  2.109  4.709  0.0 
-9  13  36  22.584  2.007  4.658  180.0 
-9  14  1  163.440  5.182  12.894  180.0 
-9  14  3  25.737  2.025  5.340  180.0 
-9  14  4  117.876  4.581  10.467  0.0 
-9  14  5  143.020  5.924  11.866  180.0 
-9  14  8  85.518  3.600  9.437  0.0 
-9  14  9  94.972  4.972  9.707  0.0 
-9  14  11  8.164  1.593  2.420  0.0 
-9  14  13  30.255  1.988  5.348  180.0 
-9  14  14  159.532  7.500  12.940  180.0 
-9  14  17  9.706  1.721  3.124  180.0 
-9  14  18  18.772  2.110  4.803  0.0 
-9  14  19  104.105  6.531  10.551  180.0 
-9  14  20  23.958  2.276  4.702  0.0 
-9  14  21  23.298  2.304  5.278  180.0 
-9  14  22  12.753  2.172  3.589  0.0 
-9  14  24  62.407  3.878  8.036  0.0 
-9  14  25  4.484  1.983  2.527  180.0 
-9  14  26  67.689  4.371  8.122  180.0 
-9  14  27  31.708  2.359  5.767  0.0 
-9  14  28  46.336  3.845  6.879  180.0 
-9  14  29  16.693  2.009  4.103  0.0 
-9  14  31  8.213  1.908  2.896  0.0 
-9  14  33  11.161  1.963  3.437  180.0 
-9  14  34  11.985  1.882  3.344  180.0 
-9  15  1  57.488  4.607  7.518  0.0 
-9  15  2  10.555  1.805  3.471  0.0 
-9  15  4  26.734  2.082  5.336  0.0 
-9  15  5  6.360  1.846  2.650  0.0 
-9  15  6  9.063  1.850  3.496  0.0 
-9  15  7  491.646  13.931  22.253  0.0 
-9  15  9  5.150  1.637  2.909  0.0 
-9  15  10  9.105  1.968  2.858  180.0 
-9  15  11  16.345  2.193  4.190  180.0 
-9  15  15  29.370  2.065  5.409  0.0 
-9  15  16  5.275  2.524  2.308  180.0 
-9  15  18  4.276  2.044  1.957  0.0 
-9  15  19  17.827  2.219  3.758  180.0 
-9  15  21  4.871  2.208  2.245  180.0 
-9  15  22  151.468  6.227  12.533  0.0 
-9  15  25  20.234  2.372  4.534  0.0 
-9  15  26  8.440  2.621  3.023  180.0 
-9  15  27  4.679  2.185  2.637  0.0 
-9  15  31  45.774  5.108  6.777  180.0 
-9  16  1  6.237  1.879  2.783  180.0 
-9  16  2  38.732  3.698  6.312  0.0 
-9  16  3  11.111  2.380  2.884  0.0 
-9  16  5  83.494  4.154  8.779  0.0 
-9  16  8  22.794  2.917  4.357  180.0 
-9  16  9  22.956  3.205  4.340  180.0 
-9  16  10  8.604  1.726  2.865  0.0 
-9  16  13  24.023  2.278  5.060  0.0 
-9  16  14  85.847  4.057  9.199  180.0 
-9  16  17  17.553  2.579  4.608  180.0 
-9  16  19  19.542  2.414  4.273  0.0 
-9  16  20  17.580  2.655  4.568  0.0 
-9  16  21  13.854  2.313  4.147  180.0 
-9  16  22  14.814  2.299  4.199  0.0 
-9  16  23  75.394  4.631  8.873  180.0 
-9  16  27  54.275  5.421  7.692  180.0 
-9  16  30  22.225  2.712  5.159  0.0 
-9  17  2  38.366  3.125  5.911  0.0 
-9  17  3  54.678  3.656  7.849  180.0 
-9  17  6  4.537  1.998  2.052  0.0 
-9  17  8  119.893  5.683  10.621  180.0 
-9  17  10  41.304  3.162  6.412  180.0 
-9  17  11  78.945  3.958  8.776  180.0 
-9  17  13  4.168  2.045  1.972  180.0 
-9  17  16  26.039  2.419  4.912  0.0 
-9  17  17  17.121  2.506  4.524  0.0 
-9  17  19  5.417  2.266  2.700  0.0 
-9  17  20  36.270  3.579  6.629  0.0 
-9  17  22  11.051  2.443  3.618  0.0 
-9  17  25  6.594  3.016  3.310  0.0 
-9  17  26  30.529  5.310  6.092  180.0 
-9  18  1  30.392  2.392  5.992  180.0 
-9  18  2  6.383  2.014  2.067  0.0 
-9  18  5  70.931  4.378  8.414  0.0 
-9  18  6  16.568  2.197  4.324  180.0 
-9  18  9  148.765  9.964  11.821  180.0 
-9  18  10  22.217  2.068  4.723  0.0 
-9  18  11  17.305  2.913  4.164  0.0 
-9  18  13  44.880  4.765  6.663  0.0 
-9  18  15  53.484  3.786  7.397  180.0 
-9  18  16  64.448  5.609  7.898  180.0 
-9  18  17  16.546  2.306  3.867  180.0 
-9  18  18  19.235  2.344  4.689  180.0 
-9  18  19  11.201  3.221  3.949  0.0 
-9  18  20  6.346  2.284  2.443  0.0 
-9  18  21  12.124  2.275  3.625  180.0 
-9  18  22  28.272  2.533  5.621  180.0 
-9  18  23  17.821  2.359  4.282  0.0 
-9  18  25  15.651  5.245  3.982  180.0 
-9  19  1  51.700  3.940  7.269  0.0 
-9  19  4  65.151  4.799  8.047  0.0 
-9  19  5  14.147  2.178  3.564  180.0 
-9  19  7  9.932  2.578  3.162  180.0 
-9  19  8  9.812  2.912  2.947  180.0 
-9  19  10  14.213  1.966  4.090  180.0 
-9  19  11  43.250  2.479  6.588  0.0 
-9  19  12  12.015  2.275  3.544  0.0 
-9  19  14  38.128  3.929  6.199  0.0 
-9  19  15  31.680  2.564  5.539  0.0 
-9  19  16  8.393  3.153  2.765  180.0 
-9  19  17  70.651  5.567  8.641  0.0 
-9  19  18  84.755  6.571  9.461  0.0 
-9  19  19  26.980  2.513  5.093  0.0 
-9  19  20  23.130  4.262  4.808  0.0 
-9  19  21  34.319  3.930  5.920  180.0 
-9  19  23  48.528  4.054  6.507  180.0 
-9  19  24  15.287  2.676  4.049  0.0 
-9  19  25  21.662  5.364  3.924  180.0 
-9  20  1  125.740  10.266  11.345  180.0 
-9  20  2  13.704  4.143  4.517  0.0 
-9  20  3  8.701  2.498  3.405  180.0 
-9  20  4  15.956  2.583  4.010  180.0 
-9  20  5  6.556  2.117  2.874  0.0 
-9  20  6  12.881  2.148  4.214  180.0 
-9  20  8  10.137  2.459  2.908  180.0 
-9  20  9  18.461  4.484  4.771  180.0 
-9  20  11  25.464  2.431  5.078  0.0 
-9  20  13  35.225  2.596  6.333  0.0 
-9  20  15  65.993  4.519  7.818  180.0 
-9  20  16  31.514  2.579  5.696  180.0 
-9  20  17  17.405  4.279  3.927  180.0 
-9  20  18  15.622  2.297  4.459  0.0 
-9  20  19  40.554  3.901  6.443  180.0 
-9  21  1  24.834  8.883  5.030  0.0 
-9  21  2  68.463  5.767  7.414  180.0 
-9  21  3  5.701  2.545  1.145  180.0 
-9  21  7  10.409  3.056  3.601  180.0 
-9  21  9  28.431  2.424  5.181  0.0 
-9  21  11  11.203  2.461  3.466  0.0 
-9  21  12  75.741  4.274  8.544  0.0 
-9  21  14  7.341  3.186  2.105  180.0 
-9  21  15  15.592  2.197  3.801  180.0 
-9  21  16  34.250  4.882  5.827  180.0 
-9  22  5  22.643  2.671  5.016  0.0 
-9  22  12  13.335  3.086  4.174  0.0 
-8  0  2  102.047  6.329  9.908  180.0 
-8  0  4  80.818  6.807  9.421  180.0 
-8  0  6  2105.990  74.614  45.086  180.0 
-8  0  8  219.367  32.530  15.126  0.0 
-8  0  10  881.728  35.445  29.880  180.0 
-8  0  12  144.582  8.666  11.691  180.0 
-8  0  14  244.307  12.584  15.662  180.0 
-8  0  16  4304.360  336.289  66.124  0.0 
-8  0  20  423.999  22.747  20.926  180.0 
-8  0  22  351.264  11.672  19.050  0.0 
-8  0  24  346.610  14.649  18.828  180.0 
-8  0  26  27.586  2.722  5.001  0.0 
-8  0  28  36.005  3.436  6.092  0.0 
-8  0  30  31.443  2.234  5.732  0.0 
-8  0  32  76.808  4.183  8.941  180.0 
-8  0  34  325.010  11.523  17.709  0.0 
-8  0  36  11.595  2.287  3.595  0.0 
-8  0  38  42.660  2.841  6.546  180.0 
-8  0  40  400.921  22.011  19.888  180.0 
-8  0  44  22.720  3.431  4.544  180.0 
-8  1  2  424.074  15.730  20.535  180.0 
-8  1  3  1764.520  69.212  40.803  0.0 
-8  1  4  59.701  4.253  7.244  0.0 
-8  1  5  35.974  4.165  6.290  180.0 
-8  1  6  48.932  4.099  6.650  180.0 
-8  1  7  879.839  29.687  29.400  180.0 
-8  1  8  952.575  29.558  31.199  0.0 
-8  1  9  39.788  6.193  6.745  180.0 
-8  1  10  336.557  10.504  18.615  0.0 
-8  1  11  655.125  19.989  25.728  180.0 
-8  1  12  65.576  4.418  8.362  0.0 
-8  1  13  91.992  6.537  10.306  0.0 
-8  1  14  602.597  19.862  24.812  0.0 
-8  1  15  253.851  10.307  16.187  0.0 
-8  1  17  52.549  4.331  6.886  0.0 
-8  1  19  422.477  17.007  20.945  180.0 
-8  1  21  154.280  5.614  12.226  180.0 
-8  1  23  94.107  3.525  9.816  0.0 
-8  1  24  14.690  1.513  3.976  0.0 
-8  1  25  41.302  2.134  6.351  180.0 
-8  1  26  14.250  1.537  3.807  0.0 
-8  1  28  36.080  2.331  5.860  0.0 
-8  1  30  5.850  1.312  2.522  0.0 
-8  1  31  8.944  1.791  3.298  180.0 
-8  1  33  98.346  3.685  9.901  0.0 
-8  1  34  51.894  2.655  7.220  0.0 
-8  1  35  23.863  1.858  4.931  180.0 
-8  1  37  20.373  1.748  4.737  180.0 
-8  1  38  66.132  3.395  7.659  180.0 
-8  1  39  31.921  3.769  5.607  0.0 
-8  1  40  31.216  2.079  5.326  0.0 
-8  1  41  154.327  5.373  12.104  0.0 
-8  1  42  33.807  2.647  5.363  180.0 
-8  1  43  58.656  3.506  7.489  0.0 
-8  2  1  9.027  3.602  2.749  0.0 
-8  2  2  330.576  14.886  16.945  180.0 
-8  2  3  184.026  9.493  13.803  180.0 
-8  2  4  995.782  34.990  31.225  180.0 
-8  2  5  3216.874  100.108  56.487  180.0 
-8  2  6  90.182  4.264  9.710  0.0 
-8  2  7  87.733  5.948  9.590  0.0 
-8  2  8  998.493  29.166  31.367  0.0 
-8  2  9  517.493  14.723  22.381  180.0 
-8  2  10  1133.590  35.562  33.377  0.0 
-8  2  11  2865.969  97.389  53.074  0.0 
-8  2  12  505.329  25.380  22.049  180.0 
-8  2  13  10.727  2.146  3.227  0.0 
-8  2  14  701.876  22.980  26.802  0.0 
-8  2  15  9.493  2.684  3.244  0.0 
-8  2  16  452.409  15.688  20.937  0.0 
-8  2  17  135.633  6.518  11.348  0.0 
-8  2  19  666.873  26.424  25.296  180.0 
-8  2  20  240.605  11.335  15.569  180.0 
-8  2  21  10.574  2.103  3.114  0.0 
-8  2  23  68.661  3.018  8.242  0.0 
-8  2  24  90.755  3.475  9.234  0.0 
-8  2  25  9.107  1.459  3.346  0.0 
-8  2  26  12.630  1.806  3.613  180.0 
-8  2  27  16.799  1.662  4.139  0.0 
-8  2  28  278.229  7.571  16.744  0.0 
-8  2  30  148.011  4.564  12.095  180.0 
-8  2  31  7.072  1.363  2.744  0.0 
-8  2  33  31.983  1.790  5.860  180.0 
-8  2  35  294.286  9.754  17.094  180.0 
-8  2  36  71.455  3.469  8.218  0.0 
-8  2  37  31.386  2.038  5.651  0.0 
-8  2  38  88.750  4.436  9.286  180.0 
-8  2  39  7.392  1.829  2.287  180.0 
-8  2  40  20.247  1.853  4.622  180.0 
-8  2  41  17.564  1.816  4.071  0.0 
-8  2  43  10.577  1.702  2.844  180.0 
-8  3  1  1191.193  59.337  33.716  0.0 
-8  3  2  193.849  11.901  13.939  180.0 
-8  3  3  496.070  19.282  22.678  0.0 
-8  3  4  1787.465  65.031  43.572  180.0 
-8  3  5  485.402  41.628  22.576  0.0 
-8  3  6  212.338  7.982  15.015  0.0 
-8  3  7  118.605  4.656  10.794  0.0 
-8  3  8  47.376  4.029  6.961  180.0 
-8  3  9  921.892  32.021  29.987  180.0 
-8  3  10  13.046  1.940  3.624  180.0 
-8  3  11  51.962  4.054  7.511  180.0 
-8  3  12  43.814  4.183  6.151  180.0 
-8  3  13  1627.552  50.736  39.853  180.0 
-8  3  14  379.184  15.028  19.499  180.0 
-8  3  15  49.513  3.788  7.243  0.0 
-8  3  16  70.152  5.500  8.101  0.0 
-8  3  17  55.531  4.014  7.363  0.0 
-8  3  18  768.807  27.727  28.089  180.0 
-8  3  19  773.812  28.467  27.911  180.0 
-8  3  21  264.791  8.675  16.441  0.0 
-8  3  23  83.503  3.569  9.488  0.0 
-8  3  24  29.431  1.831  4.980  180.0 
-8  3  25  32.552  2.060  5.594  180.0 
-8  3  26  12.226  1.584  3.204  0.0 
-8  3  27  74.098  4.022  8.450  180.0 
-8  3  29  18.609  1.849  4.408  180.0 
-8  3  30  35.281  2.398  6.171  180.0 
-8  3  32  28.509  1.716  5.508  0.0 
-8  3  33  17.378  2.087  4.295  180.0 
-8  3  34  87.863  3.590  9.171  0.0 
-8  3  35  10.747  1.584  3.408  0.0 
-8  3  37  22.843  2.011  4.928  180.0 
-8  3  38  6.763  2.031  2.589  180.0 
-8  3  41  18.775  1.819  4.657  0.0 
-8  3  42  32.948  2.076  5.551  0.0 
-8  3  43  10.181  1.666  2.720  0.0 
-8  4  1  2339.667  83.879  48.038  0.0 
-8  4  2  1729.128  127.395  41.183  180.0 
-8  4  3  108.145  15.477  11.398  180.0 
-8  4  4  338.105  21.349  18.243  180.0 
-8  4  6  625.975  25.262  25.178  0.0 
-8  4  7  1127.470  50.680  32.408  180.0 
-8  4  8  1397.651  44.906  37.848  0.0 
-8  4  9  1229.232  40.829  35.351  0.0 
-8  4  10  35.253  2.685  5.873  0.0 
-8  4  11  11.990  2.013  3.350  0.0 
-8  4  13  125.554  6.366  11.108  0.0 
-8  4  14  50.299  4.533  7.715  0.0 
-8  4  16  14.074  2.535  4.144  0.0 
-8  4  17  255.131  11.656  16.195  180.0 
-8  4  19  226.873  11.737  15.146  180.0 
-8  4  20  244.545  8.418  15.413  180.0 
-8  4  21  34.723  2.280  5.941  180.0 
-8  4  23  81.423  2.956  9.214  0.0 
-8  4  24  46.288  2.328  6.674  0.0 
-8  4  25  41.447  2.249  5.973  180.0 
-8  4  26  20.524  1.646  4.640  0.0 
-8  4  27  17.197  1.886  4.356  180.0 
-8  4  28  10.499  1.373  3.351  180.0 
-8  4  29  21.093  2.543  4.700  0.0 
-8  4  30  5.179  1.527  2.249  180.0 
-8  4  32  61.641  2.973  7.887  180.0 
-8  4  33  33.948  2.212  5.896  180.0 
-8  4  34  16.444  1.600  4.221  0.0 
-8  4  36  22.794  1.803  4.950  180.0 
-8  4  37  24.617  2.379  5.220  180.0 
-8  4  39  148.611  5.238  11.902  0.0 
-8  4  41  8.235  1.678  2.445  180.0 
-8  4  43  28.432  1.919  5.164  180.0 
-8  5  1  100.078  10.401  10.630  180.0 
-8  5  4  65.979  6.939  7.854  180.0 
-8  5  5  47.065  5.587  7.680  0.0 
-8  5  6  66.816  6.570  8.175  0.0 
-8  5  7  7.740  2.742  3.395  0.0 
-8  5  8  192.687  6.667  13.945  180.0 
-8  5  9  102.719  4.622  10.317  0.0 
-8  5  10  51.538  3.385  7.599  180.0 
-8  5  11  321.101  11.513  18.414  180.0 
-8  5  13  219.268  7.787  14.648  180.0 
-8  5  14  5.563  2.190  2.486  0.0 
-8  5  16  295.228  12.415  17.094  0.0 
-8  5  17  399.992  15.104  20.355  180.0 
-8  5  18  317.774  13.494  18.351  0.0 
-8  5  19  5.190  1.688  2.474  180.0 
-8  5  21  8.060  1.579  3.019  0.0 
-8  5  22  293.261  8.454  17.208  0.0 
-8  5  23  683.559  21.760  26.055  0.0 
-8  5  24  13.242  1.763  3.718  180.0 
-8  5  28  13.939  2.130  3.604  180.0 
-8  5  29  42.294  2.130  6.569  0.0 
-8  5  30  38.253  2.164  6.228  180.0 
-8  5  31  5.390  2.236  2.352  0.0 
-8  5  32  29.351  1.845  5.643  0.0 
-8  5  33  10.923  1.498  3.455  180.0 
-8  5  34  9.127  1.528  3.015  0.0 
-8  5  37  52.298  2.716  7.202  0.0 
-8  5  38  8.733  1.700  2.956  180.0 
-8  5  41  57.087  3.425  7.337  0.0 
-8  6  2  143.036  9.325  11.921  180.0 
-8  6  3  349.431  21.547  19.007  0.0 
-8  6  4  55.182  10.085  8.041  180.0 
-8  6  5  149.137  22.271  13.076  0.0 
-8  6  6  423.818  15.624  20.834  0.0 
-8  6  7  59.306  5.259  8.490  0.0 
-8  6  8  112.695  5.800  10.987  180.0 
-8  6  9  33.169  2.710  5.910  0.0 
-8  6  10  127.787  6.437  11.313  180.0 
-8  6  11  105.109  5.991  10.604  0.0 
-8  6  13  533.444  17.132  23.271  180.0 
-8  6  15  11.887  2.448  2.707  0.0 
-8  6  16  594.129  23.990  24.847  0.0 
-8  6  17  258.358  11.854  16.306  180.0 
-8  6  18  15.765  1.616  3.814  0.0 
-8  6  19  140.516  4.835  11.947  180.0 
-8  6  20  9.198  1.533  2.858  180.0 
-8  6  21  619.469  17.762  25.080  0.0 
-8  6  22  3.782  1.485  1.738  180.0 
-8  6  23  6.406  1.554  2.033  0.0 
-8  6  24  25.494  1.858  5.169  0.0 
-8  6  25  9.017  1.375  2.836  180.0 
-8  6  26  5.273  1.752  2.412  180.0 
-8  6  27  6.291  1.568  2.628  180.0 
-8  6  30  63.789  3.229  7.761  0.0 
-8  6  31  19.067  2.054  4.108  180.0 
-8  6  32  115.894  4.441  10.875  0.0 
-8  6  34  9.275  1.646  2.968  180.0 
-8  6  35  10.816  1.687  3.510  180.0 
-8  6  37  17.247  1.766  4.346  0.0 
-8  6  38  24.749  2.500  4.874  180.0 
-8  6  39  9.734  1.825  3.302  0.0 
-8  6  41  4.671  1.847  2.469  0.0 
-8  6  42  4.277  1.766  1.999  180.0 
-8  7  2  106.926  6.466  10.472  180.0 
-8  7  4  10.334  2.943  3.684  180.0 
-8  7  5  166.790  10.090  13.257  180.0 
-8  7  6  288.672  11.434  17.222  180.0 
-8  7  7  678.857  32.500  25.900  0.0 
-8  7  8  170.442  7.682  13.001  180.0 
-8  7  11  53.074  4.507  7.181  180.0 
-8  7  12  98.303  4.807  10.173  180.0 
-8  7  13  470.090  15.139  21.525  0.0 
-8  7  14  55.852  4.508  7.628  0.0 
-8  7  15  246.806  10.507  15.861  180.0 
-8  7  16  22.779  2.507  4.773  0.0 
-8  7  17  9.432  1.429  2.685  180.0 
-8  7  18  4.210  1.352  2.197  0.0 
-8  7  19  15.279  1.432  3.870  180.0 
-8  7  20  11.606  1.413  3.470  0.0 
-8  7  22  24.357  1.676  4.931  0.0 
-8  7  23  3.963  1.450  1.738  180.0 
-8  7  25  112.346  4.064  10.392  180.0 
-8  7  26  14.828  1.516  3.604  180.0 
-8  7  27  272.758  9.677  16.360  180.0 
-8  7  31  11.046  1.649  3.438  180.0 
-8  7  33  23.431  2.172  4.997  180.0 
-8  7  34  23.806  1.954  4.954  0.0 
-8  7  35  3.342  1.665  0.430  180.0 
-8  7  38  14.513  1.971  3.912  0.0 
-8  7  39  56.015  3.221  7.434  0.0 
-8  7  41  41.396  2.426  6.342  180.0 
-8  8  1  250.260  12.583  16.902  0.0 
-8  8  2  396.652  27.267  20.436  180.0 
-8  8  4  420.367  16.950  21.314  0.0 
-8  8  6  32.040  3.701  5.519  180.0 
-8  8  8  12.367  2.761  3.549  180.0 
-8  8  10  67.691  4.387  8.351  180.0 
-8  8  11  71.284  4.989  8.628  0.0 
-8  8  13  171.258  6.946  13.314  0.0 
-8  8  14  152.547  6.098  12.562  0.0 
-8  8  15  59.926  4.038  7.465  180.0 
-8  8  16  25.427  1.633  4.833  0.0 
-8  8  18  150.262  4.650  12.080  0.0 
-8  8  19  49.476  2.895  7.154  180.0 
-8  8  20  134.864  5.338  11.343  180.0 
-8  8  21  16.331  1.456  3.907  0.0 
-8  8  25  128.606  4.263  11.320  180.0 
-8  8  26  27.897  1.737  5.411  180.0 
-8  8  27  104.605  3.875  10.292  0.0 
-8  8  28  20.007  1.680  4.615  180.0 
-8  8  29  6.950  1.538  2.689  180.0 
-8  8  30  109.674  4.426  10.598  0.0 
-8  8  31  8.179  1.727  2.676  0.0 
-8  8  32  16.011  1.802  3.988  0.0 
-8  8  33  71.580  3.688  8.286  180.0 
-8  8  34  21.571  1.922  4.691  180.0 
-8  8  35  14.688  2.426  3.908  180.0 
-8  8  36  37.456  3.363  5.898  180.0 
-8  8  37  12.795  1.920  2.890  180.0 
-8  8  38  8.351  1.814  3.094  180.0 
-8  8  40  19.605  1.896  4.103  180.0 
-8  9  1  97.356  11.481  9.268  0.0 
-8  9  2  364.009  21.522  20.087  0.0 
-8  9  3  359.044  15.329  18.806  180.0 
-8  9  4  202.333  13.468  14.330  180.0 
-8  9  5  10.654  3.147  3.023  0.0 
-8  9  6  39.939  5.167  5.270  180.0 
-8  9  7  9.404  3.240  3.361  180.0 
-8  9  9  40.523  4.952  6.285  180.0 
-8  9  10  58.808  4.222  7.742  0.0 
-8  9  11  19.571  2.712  4.243  0.0 
-8  9  13  45.605  4.620  6.293  180.0 
-8  9  14  110.194  5.111  10.653  180.0 
-8  9  15  31.838  1.774  5.511  180.0 
-8  9  16  11.163  1.400  3.078  0.0 
-8  9  17  7.096  1.226  3.007  180.0 
-8  9  18  563.066  15.188  23.568  180.0 
-8  9  19  93.600  3.596  9.650  0.0 
-8  9  20  44.490  2.648  6.710  0.0 
-8  9  21  115.447  4.364  11.029  0.0 
-8  9  22  43.334  3.101  6.510  0.0 
-8  9  24  91.108  3.340  9.736  180.0 
-8  9  26  47.583  2.937  6.894  0.0 
-8  9  27  73.713  3.377  9.110  180.0 
-8  9  28  5.320  1.537  2.484  0.0 
-8  9  29  16.525  2.749  3.818  0.0 
-8  9  31  61.644  3.409  7.897  0.0 
-8  9  34  18.069  1.871  4.292  180.0 
-8  9  35  11.594  2.704  3.695  0.0 
-8  9  36  93.210  5.063  9.235  0.0 
-8  9  37  76.578  3.553  8.600  0.0 
-8  9  38  29.484  2.666  5.464  0.0 
-8  9  40  8.874  1.716  2.734  0.0 
-8  10  1  770.504  45.908  28.053  180.0 
-8  10  2  232.365  27.786  16.191  180.0 
-8  10  4  17.909  3.654  3.886  180.0 
-8  10  5  26.344  3.891  4.686  180.0 
-8  10  6  107.902  8.613  10.253  0.0 
-8  10  7  30.262  3.213  5.642  0.0 
-8  10  8  10.438  2.479  3.351  180.0 
-8  10  9  35.694  2.857  6.456  180.0 
-8  10  10  12.375  1.963  3.917  180.0 
-8  10  11  238.678  7.903  15.627  0.0 
-8  10  12  99.916  5.271  10.291  0.0 
-8  10  13  37.842  2.050  5.996  0.0 
-8  10  14  14.045  1.523  3.685  180.0 
-8  10  17  49.735  2.426  6.853  180.0 
-8  10  19  10.755  1.357  2.855  180.0 
-8  10  20  32.571  1.905  5.814  0.0 
-8  10  22  11.408  1.711  3.618  180.0 
-8  10  23  200.215  6.140  13.743  180.0 
-8  10  24  70.188  3.089  8.692  0.0 
-8  10  26  6.032  1.423  2.373  180.0 
-8  10  28  31.546  2.206  5.685  180.0 
-8  10  29  66.523  4.041  8.204  0.0 
-8  10  30  32.007  2.415  5.390  0.0 
-8  10  31  37.171  2.204  6.208  180.0 
-8  10  35  83.072  3.879  9.203  180.0 
-8  10  38  19.432  2.013  4.290  0.0 
-8  10  39  61.438  3.745  8.040  180.0 
-8  11  1  19.221  1.878  4.483  180.0 
-8  11  2  165.468  6.575  12.493  0.0 
-8  11  3  69.221  3.989  8.614  0.0 
-8  11  4  14.539  2.170  3.815  180.0 
-8  11  5  163.210  11.820  12.954  0.0 
-8  11  6  880.820  27.982  29.827  180.0 
-8  11  7  124.256  4.958  11.177  180.0 
-8  11  8  53.143  3.219  7.103  180.0 
-8  11  9  29.544  2.194  5.193  0.0 
-8  11  11  93.475  3.859  9.586  0.0 
-8  11  12  84.753  4.317  9.309  0.0 
-8  11  13  314.321  11.805  17.899  180.0 
-8  11  14  88.968  3.624  9.393  0.0 
-8  11  15  210.589  6.539  14.436  180.0 
-8  11  16  10.395  1.500  3.407  0.0 
-8  11  17  77.610  4.259  9.096  180.0 
-8  11  18  41.982  2.425  6.203  0.0 
-8  11  19  8.101  1.380  2.684  0.0 
-8  11  20  43.000  2.120  6.339  0.0 
-8  11  21  6.364  1.278  2.742  0.0 
-8  11  23  37.389  2.785  5.826  0.0 
-8  11  24  14.280  1.947  3.725  180.0 
-8  11  26  9.779  1.448  3.402  180.0 
-8  11  27  12.679  2.053  3.364  180.0 
-8  11  28  124.711  4.802  11.080  0.0 
-8  11  30  47.666  3.146  7.145  0.0 
-8  11  33  61.470  3.418  7.535  180.0 
-8  11  34  13.232  1.737  3.677  180.0 
-8  11  36  3.547  1.653  2.396  0.0 
-8  11  38  30.999  3.510  5.909  0.0 
-8  12  1  5.244  1.742  2.581  0.0 
-8  12  2  6.205  1.592  3.100  180.0 
-8  12  3  313.140  9.211  17.794  0.0 
-8  12  4  17.671  1.763  4.341  0.0 
-8  12  5  1089.155  31.900  33.265  0.0 
-8  12  6  311.896  12.629  17.307  0.0 
-8  12  7  186.921  9.942  14.103  0.0 
-8  12  9  170.624  7.920  13.362  0.0 
-8  12  10  530.713  16.355  23.211  0.0 
-8  12  11  28.005  2.115  5.547  180.0 
-8  12  13  66.120  3.283  7.973  180.0 
-8  12  16  93.347  4.670  9.805  180.0 
-8  12  17  66.136  5.857  8.680  180.0 
-8  12  18  18.397  1.606  4.258  180.0 
-8  12  19  108.409  4.439  10.567  0.0 
-8  12  20  6.197  1.366  2.873  0.0 
-8  12  21  60.108  2.790  7.975  0.0 
-8  12  22  12.280  1.750  3.803  180.0 
-8  12  23  37.859  2.091  6.210  180.0 
-8  12  24  10.239  1.546  3.331  0.0 
-8  12  25  16.361  1.673  3.894  180.0 
-8  12  27  21.105  1.682  4.143  0.0 
-8  12  28  9.637  1.776  3.184  180.0 
-8  12  29  13.259  1.462  3.889  180.0 
-8  12  30  3.138  1.519  1.679  180.0 
-8  12  32  12.820  2.099  3.917  180.0 
-8  12  33  16.668  1.912  4.133  180.0 
-8  12  34  24.252  2.399  4.922  180.0 
-8  12  35  44.290  3.895  6.868  0.0 
-8  12  36  12.005  3.891  3.474  0.0 
-8  13  1  15.371  1.844  3.757  180.0 
-8  13  2  30.095  2.265  5.216  0.0 
-8  13  3  303.352  9.883  17.660  0.0 
-8  13  4  18.281  1.858  4.514  0.0 
-8  13  5  7.986  2.245  3.444  0.0 
-8  13  6  427.199  13.390  20.421  180.0 
-8  13  7  348.959  10.222  18.676  180.0 
-8  13  8  524.360  15.309  22.926  180.0 
-8  13  11  247.817  7.802  15.756  0.0 
-8  13  12  43.317  2.539  6.402  180.0 
-8  13  13  5.432  2.131  2.308  0.0 
-8  13  16  15.648  2.364  4.015  180.0 
-8  13  18  186.816  6.016  13.614  0.0 
-8  13  19  26.928  3.122  4.869  0.0 
-8  13  20  43.535  2.176  6.649  0.0 
-8  13  21  5.919  2.023  2.096  180.0 
-8  13  24  33.207  2.027  5.650  180.0 
-8  13  25  5.005  2.311  2.348  0.0 
-8  13  26  18.032  1.868  4.280  180.0 
-8  13  29  7.906  3.642  3.058  0.0 
-8  13  30  23.920  1.701  4.983  0.0 
-8  13  32  9.531  2.146  3.055  180.0 
-8  13  36  4.917  1.853  2.768  0.0 
-8  14  3  262.400  8.096  16.143  0.0 
-8  14  4  130.793  4.852  11.282  0.0 
-8  14  5  32.002  2.182  5.771  0.0 
-8  14  6  412.812  15.637  20.112  180.0 
-8  14  9  31.314  2.217  5.889  0.0 
-8  14  10  11.920  1.589  3.562  0.0 
-8  14  11  293.179  10.244  17.234  180.0 
-8  14  12  39.351  3.259  6.122  180.0 
-8  14  14  79.404  5.454  9.054  180.0 
-8  14  15  80.259  4.314  9.133  180.0 
-8  14  16  5.777  1.843  2.618  0.0 
-8  14  17  10.045  1.945  3.354  180.0 
-8  14  20  10.020  2.261  3.286  180.0 
-8  14  21  12.500  3.007  3.691  180.0 
-8  14  22  22.904  1.988  4.627  0.0 
-8  14  23  34.897  2.238  5.811  180.0 
-8  14  24  3.793  1.837  2.290  180.0 
-8  14  25  11.433  2.075  3.792  180.0 
-8  14  27  10.133  1.944  2.961  180.0 
-8  14  28  45.491  3.238  6.653  0.0 
-8  14  31  26.695  3.042  5.354  180.0 
-8  14  32  5.945  1.927  3.034  180.0 
-8  14  33  4.300  2.006  1.856  0.0 
-8  15  1  123.582  4.688  11.176  180.0 
-8  15  2  15.062  1.766  4.021  0.0 
-8  15  3  317.269  9.016  17.771  0.0 
-8  15  4  82.083  4.544  8.956  0.0 
-8  15  6  12.222  1.643  3.847  180.0 
-8  15  7  588.536  16.503  24.120  180.0 
-8  15  8  22.896  1.815  5.083  0.0 
-8  15  9  3.700  1.595  1.463  0.0 
-8  15  11  44.160  2.565  6.623  0.0 
-8  15  13  161.892  6.548  12.832  0.0 
-8  15  14  27.918  2.758  5.582  180.0 
-8  15  15  5.284  1.924  2.511  0.0 
-8  15  18  18.058  2.888  4.109  0.0 
-8  15  20  159.682  7.880  12.349  0.0 
-8  15  21  34.255  2.556  5.973  180.0 
-8  15  22  5.305  1.918  2.775  0.0 
-8  15  23  38.100  2.703  6.458  180.0 
-8  15  31  7.554  1.677  2.727  0.0 
-8  15  32  8.135  2.206  2.868  180.0 
-8  15  33  10.327  1.867  3.649  0.0 
-8  16  2  131.832  4.676  11.347  0.0 
-8  16  3  40.884  3.451  6.702  0.0 
-8  16  4  10.785  1.866  3.484  0.0 
-8  16  5  30.860  4.987  5.997  180.0 
-8  16  6  218.871  8.977  14.655  180.0 
-8  16  7  27.583  1.948  5.107  0.0 
-8  16  8  28.637  1.953  5.502  180.0 
-8  16  9  29.833  2.156  5.557  0.0 
-8  16  11  161.773  6.077  12.614  0.0 
-8  16  12  39.453  3.352  6.064  180.0 
-8  16  13  26.809  2.355  5.065  0.0 
-8  16  14  25.137  2.010  5.084  180.0 
-8  16  16  91.341  4.621  9.851  0.0 
-8  16  17  18.945  2.451  4.513  0.0 
-8  16  21  4.525  2.209  2.399  180.0 
-8  16  23  20.429  3.121  4.803  0.0 
-8  16  24  12.455  3.015  3.578  180.0 
-8  16  27  20.028  2.736  4.528  0.0 
-8  16  28  5.437  2.657  2.228  0.0 
-8  16  32  21.801  2.035  4.688  180.0 
-8  17  2  12.117  1.955  3.109  180.0 
-8  17  3  217.897  10.047  14.632  0.0 
-8  17  4  90.465  4.348  9.490  180.0 
-8  17  5  16.815  2.802  4.374  0.0 
-8  17  6  49.543  3.166  7.470  180.0 
-8  17  7  79.792  3.857  8.591  180.0 
-8  17  9  31.004  2.732  5.906  180.0 
-8  17  10  4.475  1.770  2.153  180.0 
-8  17  11  36.680  2.797  6.069  0.0 
-8  17  13  4.638  1.840  1.894  180.0 
-8  17  14  9.207  2.945  2.955  0.0 
-8  17  15  43.418  4.350  6.804  0.0 
-8  17  16  22.794  3.623  5.038  180.0 
-8  17  17  11.354  2.528  3.334  0.0 
-8  17  19  7.782  2.905  3.577  180.0 
-8  17  21  10.010  2.458  3.817  0.0 
-8  17  22  10.920  2.282  3.300  180.0 
-8  17  24  11.028  2.268  2.868  180.0 
-8  17  25  15.329  2.345  4.031  180.0 
-8  17  28  39.711  3.107  6.369  0.0 
-8  18  1  10.371  2.012  2.771  180.0 
-8  18  3  5.988  2.000  2.596  0.0 
-8  18  4  4.700  2.239  2.736  0.0 
-8  18  5  65.562  4.065  8.146  180.0 
-8  18  8  25.496  2.078  5.150  0.0 
-8  18  9  21.230  2.800  4.816  0.0 
-8  18  10  42.151  3.294  6.470  0.0 
-8  18  11  27.143  3.257  5.289  0.0 
-8  18  12  19.236  3.264  4.246  180.0 
-8  18  16  12.681  3.357  4.189  180.0 
-8  18  17  43.287  4.237  6.519  180.0 
-8  18  19  31.874  4.473  5.684  180.0 
-8  18  21  6.457  2.223  2.266  180.0 
-8  18  27  9.553  2.523  3.423  180.0 
-8  19  1  5.190  2.491  1.872  180.0 
-8  19  2  9.473  2.442  2.723  180.0 
-8  19  4  12.104  2.087  3.738  180.0 
-8  19  5  8.262  2.079  2.920  0.0 
-8  19  10  25.071  2.142  4.893  180.0 
-8  19  14  5.924  2.202  2.150  0.0 
-8  19  15  27.299  2.475  5.291  0.0 
-8  19  16  10.360  5.049  3.515  0.0 
-8  19  17  4.688  2.200  1.516  180.0 
-8  19  19  20.515  2.781  4.354  180.0 
-8  19  21  40.434  3.508  6.509  0.0 
-8  19  23  11.558  2.231  3.528  0.0 
-8  20  1  53.629  6.392  7.750  0.0 
-8  20  3  15.270  4.298  3.968  0.0 
-8  20  5  16.135  2.579  4.517  0.0 
-8  20  6  31.834  2.829  5.798  0.0 
-8  20  7  8.966  2.088  3.283  180.0 
-8  20  9  44.827  6.343  6.709  0.0 
-8  20  10  11.085  2.486  3.257  180.0 
-8  20  12  18.261  2.277  4.119  180.0 
-8  20  13  20.530  3.026  4.269  0.0 
-8  20  14  18.950  2.315  4.732  180.0 
-8  20  15  7.043  2.210  2.721  0.0 
-8  20  17  60.857  4.197  7.197  180.0 
-8  20  22  4.433  2.191  1.675  0.0 
-8  21  1  80.915  8.343  8.984  180.0 
-8  21  2  33.179  5.940  5.562  180.0 
-8  21  3  25.065  2.789  5.182  180.0 
-8  21  5  17.899  2.623  4.250  180.0 
-8  21  7  36.012  3.209  6.016  0.0 
-8  21  9  26.768  6.132  5.313  0.0 
-8  21  10  20.888  2.667  4.544  180.0 
-8  21  12  16.462  3.451  3.780  180.0 
-8  21  13  88.534  4.558  9.053  0.0 
-8  21  14  15.787  2.310  3.241  0.0 
-8  21  15  7.188  3.284  2.142  0.0 
-8  21  17  37.361  3.117  5.845  180.0 
-8  21  18  7.392  2.138  2.136  0.0 
-8  22  2  7.373  2.524  2.833  0.0 
-8  22  3  27.869  2.799  5.090  0.0 
-8  22  4  24.446  2.753  4.922  0.0 
-8  22  8  10.630  2.498  3.338  180.0 
-8  22  9  28.175  5.007  5.954  180.0 
-8  22  10  48.257  4.924  7.384  180.0 
-8  22  13  11.153  4.084  3.100  0.0 
-8  23  1  7.708  3.167  2.373  0.0 
-8  23  3  29.148  2.770  5.190  180.0 
-7  0  2  170.038  7.832  13.331  180.0 
-7  0  4  2028.119  82.564  44.674  0.0 
-7  0  6  866.188  30.099  29.077  180.0 
-7  0  8  280.686  19.839  16.177  0.0 
-7  0  12  208.609  10.853  13.977  180.0 
-7  0  14  3022.883  106.916  54.940  0.0 
-7  0  16  4252.219  180.173  65.493  180.0 
-7  0  18  304.300  16.295  17.005  180.0 
-7  0  20  135.860  10.587  11.336  180.0 
-7  0  30  158.374  5.661  12.713  0.0 
-7  0  32  99.022  4.564  10.035  180.0 
-7  0  34  64.957  3.913  8.021  0.0 
-7  0  36  92.596  5.300  9.714  180.0 
-7  0  38  41.713  2.847  6.834  0.0 
-7  0  40  10.878  3.101  1.968  0.0 
-7  0  42  147.099  7.035  11.766  180.0 
-7  0  44  32.820  3.001  5.169  0.0 
-7  1  2  461.170  30.503  20.644  0.0 
-7  1  3  27.946  3.073  5.481  180.0 
-7  1  4  698.677  20.207  25.985  0.0 
-7  1  5  190.615  6.355  13.859  180.0 
-7  1  6  9.194  1.468  3.471  0.0 
-7  1  7  202.548  5.989  14.311  0.0 
-7  1  8  84.050  3.872  8.839  180.0 
-7  1  9  141.957  6.628  11.872  180.0 
-7  1  10  128.963  5.815  11.461  0.0 
-7  1  11  55.163  3.887  6.970  0.0 
-7  1  12  364.744  13.141  19.088  180.0 
-7  1  13  538.688  17.028  23.168  0.0 
-7  1  14  67.419  4.322  8.720  0.0 
-7  1  16  365.462  13.926  19.287  180.0 
-7  1  17  116.982  7.742  10.966  180.0 
-7  1  18  209.612  9.567  14.793  0.0 
-7  1  21  155.191  8.546  12.894  0.0 
-7  1  22  23.268  1.797  5.122  0.0 
-7  1  24  76.724  3.209  9.070  180.0 
-7  1  25  202.987  6.152  14.271  180.0 
-7  1  26  187.683  5.976  13.594  180.0 
-7  1  27  47.504  2.291  6.938  180.0 
-7  1  30  119.686  3.891  11.038  180.0 
-7  1  31  8.255  1.447  3.018  0.0 
-7  1  32  124.733  4.147  11.178  0.0 
-7  1  33  245.714  7.998  15.665  180.0 
-7  1  35  200.744  6.091  14.064  180.0 
-7  1  36  9.159  1.565  3.115  0.0 
-7  1  37  221.126  6.957  14.717  0.0 
-7  1  38  19.607  1.869  4.536  0.0 
-7  1  39  50.665  2.864  7.180  0.0 
-7  1  40  11.224  1.768  2.880  180.0 
-7  1  41  133.369  5.227  11.326  180.0 
-7  2  1  184.798  9.318  13.526  180.0 
-7  2  3  493.737  49.648  22.141  0.0 
-7  2  4  1279.683  66.347  35.739  180.0 
-7  2  7  423.545  12.253  20.602  180.0 
-7  2  8  41.888  2.983  6.364  180.0 
-7  2  10  357.558  10.562  18.440  180.0 
-7  2  11  179.206  6.252  13.398  0.0 
-7  2  12  2666.062  83.601  51.506  0.0 
-7  2  13  848.003  27.764  28.818  180.0 
-7  2  14  8.014  1.713  2.818  0.0 
-7  2  15  329.809  10.539  18.086  180.0 
-7  2  18  699.078  21.624  26.664  180.0 
-7  2  19  159.680  6.504  12.437  180.0 
-7  2  20  238.768  11.011  16.099  0.0 
-7  2  21  323.317  16.259  18.803  0.0 
-7  2  22  139.429  5.051  11.678  0.0 
-7  2  23  7.523  1.427  2.958  180.0 
-7  2  24  172.281  5.416  13.108  0.0 
-7  2  25  36.711  2.096  6.076  0.0 
-7  2  26  104.753  4.743  10.134  0.0 
-7  2  27  35.959  2.055  5.971  0.0 
-7  2  28  270.024  8.235  16.445  0.0 
-7  2  29  263.341  7.245  16.315  0.0 
-7  2  30  12.935  1.378  3.609  0.0 
-7  2  31  130.394  4.976  11.594  180.0 
-7  2  32  184.916  5.510  13.307  0.0 
-7  2  33  100.944  3.748  9.945  180.0 
-7  2  34  108.502  4.173  10.481  180.0 
-7  2  35  4.956  1.788  1.449  0.0 
-7  2  37  24.786  1.985  5.087  0.0 
-7  2  38  65.922  3.967  7.772  0.0 
-7  2  39  28.942  2.012  5.584  180.0 
-7  2  40  11.797  1.746  3.395  180.0 
-7  2  43  26.960  2.110  4.884  0.0 
-7  3  1  1033.853  129.754  32.963  0.0 
-7  3  2  169.976  8.485  13.364  180.0 
-7  3  3  2690.313  89.272  52.362  0.0 
-7  3  4  1751.675  62.673  42.725  0.0 
-7  3  5  121.869  5.746  10.460  180.0 
-7  3  6  423.108  13.007  20.748  180.0 
-7  3  7  358.552  10.732  18.809  180.0 
-7  3  8  318.894  9.826  18.024  0.0 
-7  3  9  11.383  1.730  3.384  0.0 
-7  3  10  33.851  2.122  5.857  0.0 
-7  3  11  2120.671  56.558  46.285  180.0 
-7  3  12  665.372  18.996  25.132  0.0 
-7  3  13  630.854  20.400  24.912  0.0 
-7  3  14  1143.308  34.728  34.670  180.0 
-7  3  15  35.539  2.419  5.969  0.0 
-7  3  17  41.905  3.698  6.510  180.0 
-7  3  18  43.671  2.970  6.678  180.0 
-7  3  19  223.019  9.369  14.906  0.0 
-7  3  20  66.203  6.279  8.555  0.0 
-7  3  21  6.324  2.073  2.296  180.0 
-7  3  22  190.876  6.247  13.641  0.0 
-7  3  23  118.267  4.408  10.833  180.0 
-7  3  25  317.163  9.036  17.814  180.0 
-7  3  26  87.701  3.966  9.504  180.0 
-7  3  27  73.187  3.207  8.843  180.0 
-7  3  28  27.227  1.608  5.203  180.0 
-7  3  29  104.250  3.686  9.957  0.0 
-7  3  34  41.721  2.721  6.146  0.0 
-7  3  35  10.816  1.710  3.475  0.0 
-7  3  37  19.720  1.926  4.501  0.0 
-7  3  38  90.163  4.016  9.407  0.0 
-7  3  39  52.252  2.840  7.409  0.0 
-7  3  40  10.347  1.730  3.660  180.0 
-7  3  41  45.704  3.202  6.516  180.0 
-7  3  43  11.948  1.903  3.422  180.0 
-7  4  1  63.904  18.723  8.952  0.0 
-7  4  2  499.962  22.236  22.966  0.0 
-7  4  3  500.275  20.022  22.886  0.0 
-7  4  4  676.826  26.758  26.881  180.0 
-7  4  6  75.869  4.887  8.876  0.0 
-7  4  7  610.852  17.677  24.832  180.0 
-7  4  8  623.922  18.294  24.807  180.0 
-7  4  9  488.475  23.876  22.158  0.0 
-7  4  10  202.366  7.220  14.448  180.0 
-7  4  11  936.615  35.091  30.451  0.0 
-7  4  12  94.625  6.969  10.020  0.0 
-7  4  14  20.402  2.078  4.388  0.0 
-7  4  15  42.966  2.843  6.809  0.0 
-7  4  16  434.746  13.542  21.026  180.0 
-7  4  17  17.394  3.193  3.776  0.0 
-7  4  18  30.367  2.650  5.697  0.0 
-7  4  19  298.740  12.869  17.311  0.0 
-7  4  21  32.167  2.141  5.791  0.0 
-7  4  22  224.503  6.698  14.867  0.0 
-7  4  24  47.650  2.801  6.955  180.0 
-7  4  25  434.615  13.328  20.821  180.0 
-7  4  27  403.431  11.246  19.697  0.0 
-7  4  28  7.023  1.488  2.950  180.0 
-7  4  31  54.891  2.860  7.440  180.0 
-7  4  32  16.151  1.524  4.069  0.0 
-7  4  33  141.102  5.477  11.846  180.0 
-7  4  34  200.784  6.069  14.285  180.0 
-7  4  37  58.685  3.361  7.452  0.0 
-7  4  39  57.766  3.230  7.461  180.0 
-7  4  41  23.753  2.209  4.861  180.0 
-7  4  42  5.590  1.863  1.808  180.0 
-7  5  1  757.096  30.503  27.576  0.0 
-7  5  2  14.676  2.184  3.814  0.0 
-7  5  3  128.959  5.506  11.194  0.0 
-7  5  4  31.991  12.152  5.844  180.0 
-7  5  5  166.888  14.577  13.529  180.0 
-7  5  6  115.592  7.016  10.930  180.0 
-7  5  7  849.539  27.439  29.557  0.0 
-7  5  8  2238.151  63.380  47.569  180.0 
-7  5  9  611.735  21.451  24.974  180.0 
-7  5  10  3678.643  122.694  59.771  0.0 
-7  5  11  600.568  23.386  24.511  0.0 
-7  5  12  4.119  1.947  1.722  0.0 
-7  5  13  47.933  4.034  6.865  180.0 
-7  5  14  353.278  13.007  18.744  180.0 
-7  5  15  112.629  7.494  9.800  0.0 
-7  5  18  437.455  14.616  20.332  180.0 
-7  5  19  5.007  2.129  2.402  0.0 
-7  5  20  18.438  1.813  4.336  180.0 
-7  5  21  13.569  1.477  3.358  180.0 
-7  5  22  108.541  4.066  10.336  0.0 
-7  5  23  206.110  6.236  13.983  180.0 
-7  5  25  94.920  4.449  9.905  180.0 
-7  5  27  74.887  3.705  8.579  0.0 
-7  5  29  69.335  3.075  8.334  180.0 
-7  5  30  112.669  4.686  10.712  0.0 
-7  5  31  50.354  2.757  7.301  180.0 
-7  5  32  6.907  1.514  2.353  0.0 
-7  5  33  4.085  1.635  2.600  0.0 
-7  5  34  57.229  3.086  7.498  180.0 
-7  5  36  66.296  5.199  8.095  0.0 
-7  5  37  27.461  1.982  4.941  0.0 
-7  5  38  12.846  1.750  3.706  180.0 
-7  5  39  16.173  1.792  3.929  180.0 
-7  5  41  12.812  2.407  3.488  0.0 
-7  5  42  16.010  1.748  3.987  180.0 
-7  5  43  8.301  2.006  2.877  180.0 
-7  6  1  185.991  8.261  13.881  0.0 
-7  6  2  37.628  14.864  6.989  0.0 
-7  6  3  111.495  5.388  10.466  180.0 
-7  6  4  804.301  33.890  28.132  0.0 
-7  6  5  380.071  14.255  19.497  180.0 
-7  6  6  123.850  8.960  11.609  180.0 
-7  6  7  119.745  4.951  10.659  180.0 
-7  6  8  242.203  12.248  15.255  0.0 
-7  6  9  21.378  2.357  4.612  0.0 
-7  6  10  42.642  3.278  6.754  180.0 
-7  6  11  460.859  17.671  21.204  0.0 
-7  6  12  40.697  3.148  5.904  180.0 
-7  6  14  11.842  2.308  4.049  0.0 
-7  6  15  595.266  31.696  24.601  180.0 
-7  6  16  50.649  3.405  7.312  180.0 
-7  6  17  104.528  7.013  9.520  0.0 
-7  6  19  41.772  2.556  6.624  180.0 
-7  6  20  437.465  13.232  20.746  0.0 
-7  6  21  186.914  5.945  13.647  0.0 
-7  6  23  191.508  6.026  13.797  180.0 
-7  6  24  3.856  1.466  1.715  0.0 
-7  6  26  146.664  4.705  12.002  180.0 
-7  6  27  19.476  1.695  4.556  0.0 
-7  6  28  98.936  5.565  10.132  0.0 
-7  6  29  12.952  1.571  3.869  0.0 
-7  6  30  160.950  5.824  12.589  0.0 
-7  6  31  105.643  4.855  10.093  180.0 
-7  6  33  20.334  1.852  4.587  180.0 
-7  6  34  65.671  3.615  8.334  0.0 
-7  6  35  4.574  1.667  2.303  0.0 
-7  6  36  29.349  2.133  5.582  180.0 
-7  6  37  36.681  2.271  6.132  0.0 
-7  6  39  28.477  2.134  5.296  0.0 
-7  6  41  25.519  2.521  5.009  180.0 
-7  6  42  10.815  1.789  2.944  180.0 
-7  7  1  204.928  8.063  14.537  180.0 
-7  7  2  71.420  7.149  8.655  180.0 
-7  7  3  1985.627  80.013  45.035  180.0 
-7  7  4  20.305  5.904  4.171  0.0 
-7  7  5  432.300  24.112  21.102  0.0 
-7  7  6  1376.346  40.743  36.694  180.0 
-7  7  7  6.919  2.004  2.333  180.0 
-7  7  8  482.098  14.739  22.690  180.0 
-7  7  9  233.065  8.020  15.513  0.0 
-7  7  10  89.362  4.733  9.657  0.0 
-7  7  11  108.156  5.033  10.168  180.0 
-7  7  12  29.287  3.057  5.880  0.0 
-7  7  14  35.294  2.985  6.302  180.0 
-7  7  15  577.676  19.921  24.045  180.0 
-7  7  16  29.224  2.733  5.742  180.0 
-7  7  17  74.975  3.429  8.337  0.0 
-7  7  19  84.279  3.178  9.346  0.0 
-7  7  20  126.590  4.118  11.245  180.0 
-7  7  21  3.084  1.354  1.570  0.0 
-7  7  22  3.570  1.305  1.865  0.0 
-7  7  23  19.621  1.501  4.422  180.0 
-7  7  24  151.610  5.200  12.395  180.0 
-7  7  25  187.102  6.113  13.848  0.0 
-7  7  26  26.834  2.029  5.458  180.0 
-7  7  27  9.261  1.796  3.353  0.0 
-7  7  28  6.733  1.311  2.832  0.0 
-7  7  29  245.644  6.733  15.576  180.0 
-7  7  30  43.891  2.350  6.667  0.0 
-7  7  31  198.858  6.260  13.768  180.0 
-7  7  32  55.539  3.142  7.498  0.0 
-7  7  33  3.696  1.704  1.785  180.0 
-7  7  35  57.608  3.382  7.420  0.0 
-7  7  36  29.568  2.790  5.470  0.0 
-7  7  37  15.940  1.919  4.056  180.0 
-7  7  38  8.948  2.116  2.981  0.0 
-7  7  39  7.152  1.794  2.713  0.0 
-7  7  40  10.546  1.841  3.653  180.0 
-7  8  1  208.080  8.734  14.953  0.0 
-7  8  3  607.555  32.841  25.435  0.0 
-7  8  4  94.531  7.486  9.099  180.0 
-7  8  5  81.266  8.561  8.637  0.0 
-7  8  6  52.071  4.461  7.597  0.0 
-7  8  7  62.453  4.056  8.012  180.0 
-7  8  9  73.945  5.109  8.571  0.0 
-7  8  10  145.246  6.075  11.754  0.0 
-7  8  11  867.413  37.021  28.968  0.0 
-7  8  12  24.737  2.529  4.680  180.0 
-7  8  13  306.941  11.239  17.940  180.0 
-7  8  14  28.021  2.929  5.363  180.0 
-7  8  15  60.658  4.724  7.793  0.0 
-7  8  16  61.249  3.335  7.972  180.0 
-7  8  18  153.564  4.722  12.212  180.0 
-7  8  19  224.683  6.426  14.804  0.0 
-7  8  20  11.493  1.355  3.409  0.0 
-7  8  22  18.657  1.506  4.568  0.0 
-7  8  23  64.908  2.892  8.225  0.0 
-7  8  24  184.396  5.838  13.685  180.0 
-7  8  26  7.717  1.323  2.893  0.0 
-7  8  27  20.351  1.709  4.640  0.0 
-7  8  28  153.345  6.089  12.282  0.0 
-7  8  29  35.416  1.729  5.947  180.0 
-7  8  30  97.176  3.696  9.785  0.0 
-7  8  31  18.833  1.890  4.296  0.0 
-7  8  32  20.187  1.860  4.745  0.0 
-7  8  33  109.803  4.467  10.228  180.0 
-7  8  35  41.088  2.513  6.482  180.0 
-7  8  37  9.175  1.828  2.825  0.0 
-7  8  38  41.119  2.849  6.594  180.0 
-7  8  39  30.451  2.447  5.550  180.0 
-7  8  40  6.454  1.951  2.844  0.0 
-7  9  1  103.384  21.231  11.732  180.0 
-7  9  2  507.193  21.024  23.427  0.0 
-7  9  3  44.872  5.430  6.999  180.0 
-7  9  5  42.596  4.991  7.217  0.0 
-7  9  6  150.202  8.356  12.494  0.0 
-7  9  7  358.177  12.524  18.410  0.0 
-7  9  8  125.929  7.481  11.601  0.0 
-7  9  9  25.880  3.808  5.173  0.0 
-7  9  10  178.363  7.140  13.311  180.0 
-7  9  11  19.743  2.497  3.955  0.0 
-7  9  12  396.896  20.289  19.590  0.0 
-7  9  13  55.624  3.093  7.552  180.0 
-7  9  14  55.860  2.854  7.462  180.0 
-7  9  15  45.615  3.626  6.664  0.0 
-7  9  16  4.760  1.455  2.215  180.0 
-7  9  17  5.265  1.265  2.468  0.0 
-7  9  18  38.636  2.035  6.279  0.0 
-7  9  19  83.541  3.592  9.140  0.0 
-7  9  20  45.135  2.387  6.669  0.0 
-7  9  21  55.606  2.368  7.618  180.0 
-7  9  22  44.980  2.766  6.695  180.0 
-7  9  23  58.030  2.855  7.760  180.0 
-7  9  24  23.248  1.918  4.799  180.0 
-7  9  25  47.611  2.473  6.833  0.0 
-7  9  26  39.268  2.383  6.491  180.0 
-7  9  27  12.190  1.424  3.688  0.0 
-7  9  29  29.519  1.815  5.509  180.0 
-7  9  30  11.523  1.509  3.356  180.0 
-7  9  31  127.359  4.443  11.235  180.0 
-7  9  33  61.487  3.657  7.673  0.0 
-7  9  35  35.845  2.328  6.035  0.0 
-7  9  36  5.104  1.822  1.951  180.0 
-7  9  37  22.786  2.001  4.569  180.0 
-7  9  38  90.304  4.143  9.321  0.0 
-7  9  40  4.457  2.062  1.716  180.0 
-7  10  3  257.496  16.852  16.662  0.0 
-7  10  4  45.348  5.442  7.462  0.0 
-7  10  5  26.611  3.402  5.374  0.0 
-7  10  6  7.030  2.372  2.693  0.0 
-7  10  7  156.148  7.843  12.105  180.0 
-7  10  8  5.180  2.418  1.990  180.0 
-7  10  10  12.832  2.403  3.473  180.0 
-7  10  11  140.412  5.621  11.912  180.0 
-7  10  12  11.230  1.877  3.569  0.0 
-7  10  14  16.178  1.751  3.877  180.0 
-7  10  15  513.132  14.071  22.512  180.0 
-7  10  16  34.414  1.843  6.012  180.0 
-7  10  17  247.013  6.945  15.671  0.0 
-7  10  18  18.569  1.804  4.375  0.0 
-7  10  20  73.733  2.874  8.520  0.0 
-7  10  21  31.324  2.673  5.518  0.0 
-7  10  22  28.364  1.863  5.367  0.0 
-7  10  23  81.603  3.837  8.567  0.0 
-7  10  24  52.979  2.677  7.702  180.0 
-7  10  25  162.987  5.047  12.775  0.0 
-7  10  26  5.221  1.379  2.388  0.0 
-7  10  27  59.647  3.605  7.768  180.0 
-7  10  28  6.564  1.478  3.216  180.0 
-7  10  31  10.689  1.465  3.133  0.0 
-7  10  35  78.904  3.821  8.486  180.0 
-7  10  36  16.037  2.027  3.829  180.0 
-7  11  1  245.696  9.845  15.501  0.0 
-7  11  3  44.146  3.473  6.630  180.0 
-7  11  4  68.442  10.219  8.652  180.0 
-7  11  5  9.784  3.761  3.046  180.0 
-7  11  6  15.557  3.420  3.569  180.0 
-7  11  7  23.499  3.630  4.971  0.0 
-7  11  8  297.239  9.270  17.340  180.0 
-7  11  9  4.685  1.765  2.154  180.0 
-7  11  10  59.357  3.317  7.793  180.0 
-7  11  11  151.391  5.233  12.220  180.0 
-7  11  13  17.463  2.610  4.089  180.0 
-7  11  15  100.871  4.631  10.212  0.0 
-7  11  16  76.347  3.366  8.732  180.0 
-7  11  17  6.784  1.294  2.180  0.0 
-7  11  18  8.362  1.313  2.852  180.0 
-7  11  19  92.793  3.403  9.472  180.0 
-7  11  20  24.108  1.476  4.542  180.0 
-7  11  21  16.069  1.383  4.043  180.0 
-7  11  22  242.112  7.746  15.790  180.0 
-7  11  23  200.538  5.790  13.838  180.0 
-7  11  24  53.562  2.889  7.078  180.0 
-7  11  25  23.171  1.595  4.874  180.0 
-7  11  26  58.934  3.684  7.712  0.0 
-7  11  27  60.341  2.976  7.738  0.0 
-7  11  29  24.850  1.679  4.911  180.0 
-7  11  30  44.926  2.607  6.903  0.0 
-7  11  31  3.608  1.444  1.808  0.0 
-7  11  32  9.524  1.569  3.338  0.0 
-7  11  33  5.613  1.808  2.445  0.0 
-7  11  34  9.619  2.186  2.923  180.0 
-7  11  35  21.756  1.894  4.786  0.0 
-7  11  36  17.014  2.111  4.316  0.0 
-7  11  37  17.536  1.863  3.977  180.0 
-7  11  39  24.795  2.076  4.975  180.0 
-7  12  1  47.436  2.460  7.158  0.0 
-7  12  2  25.783  1.879  4.957  180.0 
-7  12  3  66.769  3.619  8.392  0.0 
-7  12  4  4.320  1.471  2.597  180.0 
-7  12  5  65.825  2.901  7.945  0.0 
-7  12  6  14.881  1.665  3.832  0.0 
-7  12  7  910.121  26.139  30.042  0.0 
-7  12  8  320.737  15.333  17.626  180.0 
-7  12  9  143.075  5.276  12.019  180.0 
-7  12  10  23.380  2.004  4.974  180.0 
-7  12  11  176.669  6.109  13.606  0.0 
-7  12  12  54.116  2.749  7.396  0.0 
-7  12  16  29.485  2.959  5.379  0.0 
-7  12  17  12.425  1.948  3.530  180.0 
-7  12  19  140.574  5.469  11.910  0.0 
-7  12  20  213.776  7.571  14.357  0.0 
-7  12  22  3.034  1.458  1.985  180.0 
-7  12  23  53.717  2.950  7.196  0.0 
-7  12  24  5.008  1.508  2.818  0.0 
-7  12  25  49.755  2.858  7.061  0.0 
-7  12  27  75.198  3.562  8.835  180.0 
-7  12  29  110.690  4.726  10.419  180.0 
-7  12  30  35.228  2.342  6.021  180.0 
-7  12  32  42.227  3.486  6.729  0.0 
-7  12  35  60.681  3.610  7.715  180.0 
-7  12  37  11.300  2.253  3.297  180.0 
-7  13  1  24.556  1.886  5.108  180.0 
-7  13  2  11.984  1.629  3.173  180.0 
-7  13  4  154.181  5.073  12.297  180.0 
-7  13  5  31.675  1.933  5.654  0.0 
-7  13  6  46.236  2.545  6.809  180.0 
-7  13  7  65.364  2.876  8.205  0.0 
-7  13  8  128.908  4.589  11.327  180.0 
-7  13  9  8.124  1.489  3.007  180.0 
-7  13  11  98.568  3.843  10.099  180.0 
-7  13  12  175.418  7.280  13.302  0.0 
-7  13  13  49.149  4.203  7.014  180.0 
-7  13  14  13.011  2.660  3.928  0.0 
-7  13  15  96.103  3.801  9.650  0.0 
-7  13  19  62.819  2.996  7.696  0.0 
-7  13  20  51.276  2.757  7.323  180.0 
-7  13  21  70.690  4.339  8.572  0.0 
-7  13  22  180.032  6.491  13.331  180.0 
-7  13  23  7.561  1.524  3.022  0.0 
-7  13  24  4.958  2.066  2.099  0.0 
-7  13  25  14.703  1.948  3.868  0.0 
-7  13  26  29.765  2.986  5.637  0.0 
-7  13  28  16.067  2.460  4.186  0.0 
-7  13  30  57.985  3.760  7.442  0.0 
-7  13  33  8.516  1.638  2.926  0.0 
-7  13  37  8.257  2.644  3.236  0.0 
-7  14  1  23.034  1.886  4.964  0.0 
-7  14  2  19.532  2.188  4.261  180.0 
-7  14  3  110.880  6.075  10.669  180.0 
-7  14  4  61.488  2.806  7.588  0.0 
-7  14  5  202.139  6.750  14.224  0.0 
-7  14  6  17.599  1.584  4.359  0.0 
-7  14  7  59.748  2.896  7.938  180.0 
-7  14  8  16.870  1.680  3.951  180.0 
-7  14  9  15.066  1.710  3.914  180.0 
-7  14  10  4.910  1.609  1.942  0.0 
-7  14  11  21.884  1.849  5.059  180.0 
-7  14  12  12.332  2.804  3.352  180.0 
-7  14  13  388.221  12.321  19.932  0.0 
-7  14  14  155.981  5.130  12.378  0.0 
-7  14  16  118.007  4.553  10.898  180.0 
-7  14  18  106.075  4.041  10.415  180.0 
-7  14  19  70.486  5.019  8.556  0.0 
-7  14  22  3.508  1.669  3.003  180.0 
-7  14  24  10.507  1.766  3.469  180.0 
-7  14  25  12.161  1.801  3.078  0.0 
-7  14  26  16.459  1.880  4.373  0.0 
-7  14  28  62.696  3.555  7.721  180.0 
-7  14  29  17.612  2.085  4.383  180.0 
-7  14  31  58.449  4.044  7.224  0.0 
-7  14  34  17.637  2.215  4.135  0.0 
-7  15  1  49.854  4.725  7.204  180.0 
-7  15  3  270.777  9.248  16.243  180.0 
-7  15  4  9.815  2.724  2.729  180.0 
-7  15  5  134.677  5.124  11.838  0.0 
-7  15  6  16.456  1.823  4.140  0.0 
-7  15  8  44.646  2.709  6.675  180.0 
-7  15  10  26.991  1.875  5.053  180.0 
-7  15  12  9.847  1.645  3.375  0.0 
-7  15  15  5.686  2.378  1.858  180.0 
-7  15  16  70.055  4.440  9.065  180.0 
-7  15  17  41.508  4.017  6.474  180.0 
-7  15  18  49.727  3.930  7.200  0.0 
-7  15  19  12.995  2.053  3.353  180.0 
-7  15  20  3.878  1.798  1.530  180.0 
-7  15  22  48.537  5.043  7.207  180.0 
-7  15  26  5.802  2.385  2.597  180.0 
-7  15  27  4.332  2.113  1.779  180.0 
-7  15  28  5.519  2.149  1.849  180.0 
-7  15  29  4.874  2.400  2.878  180.0 
-7  15  31  13.811  2.100  3.597  0.0 
-7  15  32  9.758  2.248  3.035  0.0 
-7  15  33  33.674  2.202  5.924  180.0 
-7  15  34  28.692  1.964  5.112  0.0 
-7  16  1  26.357  1.870  5.356  180.0 
-7  16  2  167.269  8.730  12.841  180.0 
-7  16  3  93.255  4.347  9.499  0.0 
-7  16  4  122.981  7.009  10.819  0.0 
-7  16  5  63.479  4.434  7.903  0.0 
-7  16  8  16.312  1.767  4.162  0.0 
-7  16  9  119.647  4.479  11.146  180.0 
-7  16  10  11.938  1.752  3.527  180.0 
-7  16  12  37.613  2.434  6.448  0.0 
-7  16  13  13.480  3.589  3.776  0.0 
-7  16  14  32.773  2.697  6.144  0.0 
-7  16  18  56.058  4.465  7.679  180.0 
-7  16  19  26.951  2.347  5.467  0.0 
-7  16  20  5.724  2.647  1.978  0.0 
-7  16  24  41.680  2.953  6.579  0.0 
-7  16  28  8.247  1.901  2.847  180.0 
-7  16  29  27.348  2.386  5.244  0.0 
-7  16  30  9.400  1.675  3.415  180.0 
-7  16  31  7.757  1.638  3.003  180.0 
-7  17  1  161.811  5.830  12.911  180.0 
-7  17  2  79.763  4.282  8.862  180.0 
-7  17  3  27.750  2.301  5.526  0.0 
-7  17  4  163.314  8.403  12.509  0.0 
-7  17  5  12.175  1.711  3.591  180.0 
-7  17  6  17.056  2.423  4.021  180.0 
-7  17  10  72.574  3.923  8.723  180.0 
-7  17  12  10.289  2.733  3.814  0.0 
-7  17  13  88.136  4.900  9.614  0.0 
-7  17  16  59.194  5.477  7.416  180.0 
-7  17  17  9.899  2.522  2.916  180.0 
-7  17  18  12.743  3.515  3.972  0.0 
-7  17  22  20.056  2.338  4.878  180.0 
-7  17  25  12.143  2.366  3.955  0.0 
-7  17  26  22.304  3.367  5.270  180.0 
-7  17  28  9.363  2.440  3.421  180.0 
-7  17  29  47.171  4.751  7.137  0.0 
-7  17  30  4.162  1.815  1.728  180.0 
-7  18  1  37.273  4.863  5.995  180.0 
-7  18  3  29.411  4.117  5.202  0.0 
-7  18  4  88.792  8.436  9.146  180.0 
-7  18  5  66.332  3.947  8.718  0.0 
-7  18  6  10.937  1.941  3.487  0.0 
-7  18  7  8.944  2.813  3.139  0.0 
-7  18  8  126.042  5.197  10.914  180.0 
-7  18  10  10.669  2.536  3.877  180.0 
-7  18  12  38.587  3.637  6.631  0.0 
-7  18  15  21.264  2.635  4.982  180.0 
-7  18  19  39.307  3.070  6.473  0.0 
-7  18  20  28.035  2.874  5.692  180.0 
-7  18  21  38.891  6.379  6.276  0.0 
-7  18  28  48.123  5.024  6.880  180.0 
-7  19  2  6.125  2.423  2.926  180.0 
-7  19  3  29.174  2.772  5.277  0.0 
-7  19  4  13.978  2.477  3.896  0.0 
-7  19  5  5.073  2.061  2.458  0.0 
-7  19  6  18.820  2.512  4.778  0.0 
-7  19  7  10.833  2.065  3.553  180.0 
-7  19  8  21.273  2.329  4.556  180.0 
-7  19  9  19.164  2.238  4.724  180.0 
-7  19  10  62.746  3.996  7.906  0.0 
-7  19  12  17.499  2.567  4.432  0.0 
-7  19  14  14.102  3.861  3.914  180.0 
-7  19  16  12.763  2.669  3.966  180.0 
-7  19  18  33.633  5.029  6.025  180.0 
-7  19  21  13.308  3.094  3.075  180.0 
-7  19  24  12.627  2.582  3.373  0.0 
-7  20  2  46.961  4.574  6.850  0.0 
-7  20  4  104.076  5.600  9.803  0.0 
-7  20  10  26.870  2.698  4.917  180.0 
-7  20  11  6.954  3.236  3.106  0.0 
-7  20  14  9.520  3.405  3.502  0.0 
-7  20  16  13.004  2.549  3.549  0.0 
-7  20  18  10.063  2.862  3.079  0.0 
-7  20  19  17.045  2.658  4.240  0.0 
-7  20  20  8.350  2.561  3.003  0.0 
-7  20  22  5.791  2.565  2.108  180.0 
-7  20  23  13.732  2.597  3.565  180.0 
-7  21  1  34.290  4.178  5.922  180.0 
-7  21  2  44.243  7.132  7.008  180.0 
-7  21  3  20.445  2.686  4.645  180.0 
-7  21  6  34.904  3.613  5.497  180.0 
-7  21  8  35.989  3.576  6.000  180.0 
-7  21  11  33.947  11.943  5.495  0.0 
-7  21  14  6.076  2.488  1.995  180.0 
-7  21  15  10.502  2.516  3.623  180.0 
-7  21  16  8.865  2.515  3.068  180.0 
-7  22  2  34.375  4.692  5.796  0.0 
-7  22  3  6.474  2.547  1.879  180.0 
-7  22  7  18.230  3.508  3.447  180.0 
-7  22  11  24.983  3.295  5.250  0.0 
-7  22  12  35.533  4.521  5.429  180.0 
-7  23  1  30.941  2.834  5.588  180.0 
-7  23  2  8.828  2.462  2.944  0.0 
-7  23  3  6.663  2.464  3.071  180.0 
-7  23  4  6.559  2.458  1.755  0.0 
-6  0  4  1783.203  223.014  40.736  180.0 
-6  0  6  2295.466  95.373  47.320  180.0 
-6  0  8  40.796  3.537  5.710  180.0 
-6  0  10  140.740  6.357  11.721  180.0 
-6  0  12  27.528  4.139  4.996  0.0 
-6  0  14  67.051  4.282  7.982  180.0 
-6  0  16  253.014  13.294  16.410  180.0 
-6  0  18  110.774  6.402  10.907  0.0 
-6  0  20  188.569  8.968  13.910  180.0 
-6  0  24  9.047  1.882  2.957  0.0 
-6  0  26  106.779  5.798  10.376  0.0 
-6  0  28  26.373  2.172  5.127  0.0 
-6  0  30  146.863  8.719  12.534  180.0 
-6  0  32  32.166  2.374  5.752  0.0 
-6  0  34  233.137  9.443  14.994  180.0 
-6  0  36  71.617  4.448  8.416  0.0 
-6  0  38  15.858  2.818  4.121  0.0 
-6  0  40  121.281  6.517  11.090  0.0 
-6  0  44  40.825  4.199  6.040  0.0 
-6  1  2  925.125  47.235  30.150  0.0 
-6  1  3  627.446  22.363  24.466  0.0 
-6  1  4  2029.518  81.788  43.529  180.0 
-6  1  5  980.386  28.821  31.370  180.0 
-6  1  6  1357.999  39.352  37.689  0.0 
-6  1  7  351.568  9.555  18.339  180.0 
-6  1  8  629.171  19.290  25.060  180.0 
-6  1  9  265.952  7.809  16.447  0.0 
-6  1  10  5.474  1.607  2.276  0.0 
-6  1  11  1049.862  29.538  32.525  0.0 
-6  1  12  142.508  5.080  12.331  0.0 
-6  1  13  118.676  4.673  10.544  0.0 
-6  1  14  164.766  6.054  12.539  180.0 
-6  1  15  708.085  19.839  26.668  180.0 
-6  1  16  792.804  22.061  28.757  0.0 
-6  1  17  3.941  1.598  2.137  0.0 
-6  1  19  810.324  26.440  28.949  0.0 
-6  1  20  123.408  5.862  11.421  0.0 
-6  1  23  24.809  1.791  4.950  180.0 
-6  1  24  23.653  1.615  4.975  180.0 
-6  1  25  11.072  1.459  3.538  0.0 
-6  1  26  18.717  2.282  4.604  180.0 
-6  1  27  11.998  1.425  3.615  180.0 
-6  1  28  148.770  4.540  12.123  180.0 
-6  1  29  28.419  1.557  5.419  0.0 
-6  1  30  57.730  2.763  7.531  180.0 
-6  1  31  11.634  1.370  3.298  180.0 
-6  1  32  31.674  1.730  5.562  0.0 
-6  1  33  20.249  1.889  4.502  180.0 
-6  1  34  71.555  3.187  8.354  180.0 
-6  1  35  136.362  4.843  11.569  0.0 
-6  1  37  14.538  2.700  3.803  180.0 
-6  1  39  32.068  2.104  5.877  180.0 
-6  1  40  35.811  2.327  5.873  180.0 
-6  1  41  45.735  3.635  6.780  180.0 
-6  1  42  4.146  1.904  2.194  180.0 
-6  1  43  6.994  1.858  2.846  180.0 
-6  1  44  5.939  2.088  3.057  180.0 
-6  2  1  2920.884  108.713  54.512  180.0 
-6  2  2  4313.162  121.461  64.360  0.0 
-6  2  3  139.384  5.261  11.704  0.0 
-6  2  4  113.013  9.259  10.575  180.0 
-6  2  5  16.999  1.824  4.228  180.0 
-6  2  6  905.796  28.545  30.114  180.0 
-6  2  7  76.130  3.403  8.856  0.0 
-6  2  8  125.552  5.533  11.482  0.0 
-6  2  9  2718.175  71.537  52.220  0.0 
-6  2  10  32.763  2.283  5.939  0.0 
-6  2  11  661.315  18.441  25.458  180.0 
-6  2  12  83.816  3.957  9.193  0.0 
-6  2  13  10.580  1.850  3.479  180.0 
-6  2  14  169.280  6.216  13.384  180.0 
-6  2  15  54.993  3.398  7.705  0.0 
-6  2  16  333.113  10.340  17.836  180.0 
-6  2  17  7.393  1.935  2.401  0.0 
-6  2  18  55.174  3.359  7.328  0.0 
-6  2  19  13.697  2.126  4.115  180.0 
-6  2  20  88.490  4.720  9.926  180.0 
-6  2  21  241.734  12.231  15.640  180.0 
-6  2  22  60.676  5.324  7.467  180.0 
-6  2  23  12.448  1.579  3.612  0.0 
-6  2  24  133.724  5.295  11.736  0.0 
-6  2  25  263.825  7.614  16.321  0.0 
-6  2  26  16.771  1.877  4.252  0.0 
-6  2  27  33.625  2.747  5.613  180.0 
-6  2  30  100.367  3.501  10.062  0.0 
-6  2  31  12.970  1.405  3.460  180.0 
-6  2  32  228.623  6.633  14.781  180.0 
-6  2  33  124.652  4.358  11.101  0.0 
-6  2  34  24.417  1.810  5.292  0.0 
-6  2  36  7.094  1.697  3.112  180.0 
-6  2  37  103.496  5.410  10.129  180.0 
-6  2  38  76.643  3.730  8.496  0.0 
-6  2  39  133.653  4.945  11.458  0.0 
-6  2  41  4.427  1.737  2.083  180.0 
-6  2  42  4.217  1.892  1.736  0.0 
-6  2  43  19.218  1.991  4.205  0.0 
-6  3  1  8.662  2.904  3.488  0.0 
-6  3  2  3308.251  205.353  57.857  180.0 
-6  3  3  20.428  4.640  4.580  0.0 
-6  3  4  534.505  26.056  22.316  180.0 
-6  3  5  439.563  17.134  20.732  180.0 
-6  3  6  548.133  17.612  23.793  180.0 
-6  3  7  104.628  3.707  10.036  180.0 
-6  3  8  579.997  15.584  24.019  0.0 
-6  3  9  469.996  13.805  21.766  0.0 
-6  3  10  14.872  2.840  4.079  0.0 
-6  3  11  516.238  18.303  22.061  0.0 
-6  3  12  305.748  10.012  17.519  180.0 
-6  3  13  935.265  34.858  30.627  0.0 
-6  3  15  258.815  8.422  16.066  180.0 
-6  3  16  19.751  2.163  4.849  180.0 
-6  3  19  54.453  3.606  7.378  0.0 
-6  3  21  76.829  4.662  8.727  180.0 
-6  3  22  45.956  2.438  7.020  0.0 
-6  3  23  5.048  1.397  2.002  180.0 
-6  3  24  14.169  1.401  3.832  0.0 
-6  3  25  480.648  12.910  21.812  180.0 
-6  3  26  64.760  2.753  8.197  0.0 
-6  3  27  4.841  1.576  2.029  0.0 
-6  3  28  229.393  7.675  15.124  180.0 
-6  3  29  52.517  3.341  7.057  180.0 
-6  3  30  37.806  2.709  6.403  0.0 
-6  3  31  31.249  1.824  5.667  180.0 
-6  3  32  16.755  1.624  4.150  0.0 
-6  3  33  4.840  1.546  2.615  0.0 
-6  3  35  32.452  3.154  5.838  180.0 
-6  3  36  8.126  1.708  2.886  180.0 
-6  3  37  40.057  2.287  6.695  0.0 
-6  3  38  51.885  2.968  6.935  0.0 
-6  3  39  23.097  1.927  4.903  180.0 
-6  3  41  5.038  1.790  1.914  180.0 
-6  3  42  3.872  1.725  2.498  180.0 
-6  3  44  5.451  1.796  2.396  0.0 
-6  4  1  109.136  5.105  10.512  0.0 
-6  4  2  552.676  16.112  23.652  180.0 
-6  4  3  511.599  16.620  23.118  180.0 
-6  4  4  494.670  16.097  22.672  0.0 
-6  4  6  411.428  11.643  20.111  180.0 
-6  4  7  458.868  20.319  21.396  0.0 
-6  4  8  204.156  6.779  13.847  180.0 
-6  4  9  950.923  32.681  31.129  180.0 
-6  4  10  83.493  4.196  9.192  0.0 
-6  4  11  256.226  8.768  15.830  180.0 
-6  4  12  602.292  22.668  23.919  180.0 
-6  4  13  1577.280  45.289  38.946  180.0 
-6  4  14  1141.218  36.540  33.856  180.0 
-6  4  15  37.402  4.982  6.658  0.0 
-6  4  16  225.059  7.873  15.199  180.0 
-6  4  17  1571.853  47.400  40.450  0.0 
-6  4  19  9.967  2.127  3.084  180.0 
-6  4  20  24.795  2.554  5.198  0.0 
-6  4  21  18.223  1.997  4.357  180.0 
-6  4  22  23.321  1.830  4.889  180.0 
-6  4  23  16.332  1.694  4.247  180.0 
-6  4  24  372.069  9.967  19.295  0.0 
-6  4  25  80.714  3.186  9.063  0.0 
-6  4  26  102.846  4.192  10.006  180.0 
-6  4  27  3.969  1.746  1.831  180.0 
-6  4  28  175.259  5.697  13.180  0.0 
-6  4  29  646.748  17.279  25.503  180.0 
-6  4  30  3.685  1.495  0.487  0.0 
-6  4  31  173.183  5.138  12.916  0.0 
-6  4  32  13.218  1.782  3.512  180.0 
-6  4  33  424.934  12.603  20.490  0.0 
-6  4  34  12.923  1.658  3.795  180.0 
-6  4  35  87.574  4.064  9.259  180.0 
-6  4  36  129.708  4.848  10.987  0.0 
-6  4  39  29.638  2.031  5.371  180.0 
-6  4  40  14.559  2.291  3.871  180.0 
-6  4  41  34.230  2.098  6.033  0.0 
-6  4  43  4.615  1.816  2.691  180.0 
-6  5  1  653.533  20.094  25.893  180.0 
-6  5  2  196.829  7.216  13.910  0.0 
-6  5  3  878.465  43.003  30.498  0.0 
-6  5  5  483.320  16.916  22.227  180.0 
-6  5  6  195.402  9.682  14.121  0.0 
-6  5  7  14.418  1.861  3.665  180.0 
-6  5  8  4329.952  130.806  64.514  0.0 
-6  5  9  48.459  4.576  6.930  180.0 
-6  5  10  377.609  11.942  19.812  0.0 
-6  5  11  1463.443  57.072  38.647  0.0 
-6  5  12  36.385  2.794  6.189  180.0 
-6  5  13  724.558  23.169  27.101  0.0 
-6  5  14  137.517  7.009  11.604  180.0 
-6  5  15  443.722  14.374  21.556  0.0 
-6  5  16  136.623  5.752  11.775  180.0 
-6  5  17  87.488  5.837  9.368  0.0 
-6  5  18  293.539  10.558  17.286  180.0 
-6  5  19  14.748  2.262  3.530  180.0 
-6  5  20  245.735  9.185  15.675  180.0 
-6  5  23  9.560  1.349  2.959  0.0 
-6  5  24  86.022  3.367  9.212  0.0 
-6  5  26  70.249  2.684  8.561  180.0 
-6  5  27  159.281  4.670  12.358  180.0 
-6  5  29  418.470  10.977  20.303  0.0 
-6  5  30  124.230  4.040  11.322  180.0 
-6  5  31  6.136  1.536  2.239  0.0 
-6  5  32  59.094  2.856  7.304  0.0 
-6  5  34  5.444  1.626  1.777  180.0 
-6  5  35  20.042  1.879  4.655  180.0 
-6  5  36  20.578  1.857  4.860  180.0 
-6  5  38  6.613  1.711  2.794  0.0 
-6  5  41  21.978  1.873  4.619  180.0 
-6  6  1  1064.700  44.634  32.990  180.0 
-6  6  2  216.514  10.805  14.538  180.0 
-6  6  3  62.918  5.438  8.119  180.0 
-6  6  4  601.235  21.671  25.306  0.0 
-6  6  5  72.246  3.997  8.518  0.0 
-6  6  6  111.972  5.909  10.290  0.0 
-6  6  7  151.872  8.940  12.587  0.0 
-6  6  9  40.511  3.948  6.475  0.0 
-6  6  11  198.140  12.325  13.854  180.0 
-6  6  13  105.805  5.360  10.521  180.0 
-6  6  14  226.976  8.602  14.937  180.0 
-6  6  15  153.872  11.966  12.164  0.0 
-6  6  17  627.732  21.007  24.749  0.0 
-6  6  18  212.321  8.438  14.269  0.0 
-6  6  19  272.045  12.058  16.346  0.0 
-6  6  20  5.378  1.481  2.783  180.0 
-6  6  21  69.457  2.974  8.653  180.0 
-6  6  22  168.041  5.112  12.915  0.0 
-6  6  23  105.976  3.786  10.474  0.0 
-6  6  24  254.027  7.271  15.850  180.0 
-6  6  25  236.834  7.259  15.429  0.0 
-6  6  26  11.711  1.531  3.585  0.0 
-6  6  27  3.779  1.445  2.090  0.0 
-6  6  28  48.762  3.035  6.772  0.0 
-6  6  29  539.611  14.201  23.337  180.0 
-6  6  30  14.373  1.461  3.800  0.0 
-6  6  31  175.663  5.229  13.319  0.0 
-6  6  32  46.790  2.215  6.525  180.0 
-6  6  33  25.100  1.761  5.114  0.0 
-6  6  35  17.730  2.364  4.443  180.0 
-6  6  36  27.391  1.966  5.591  0.0 
-6  6  37  72.194  3.755  8.526  180.0 
-6  6  38  9.295  1.707  2.968  0.0 
-6  6  40  14.695  1.781  3.751  180.0 
-6  6  42  19.433  1.946  4.248  0.0 
-6  6  43  7.359  1.827  2.624  0.0 
-6  7  1  46.679  3.714  7.000  180.0 
-6  7  2  386.634  11.867  20.107  0.0 
-6  7  3  468.153  14.664  21.352  0.0 
-6  7  4  184.560  9.439  14.412  180.0 
-6  7  5  2761.183  91.938  53.676  0.0 
-6  7  6  634.213  24.746  25.362  0.0 
-6  7  7  2894.859  81.780  53.834  180.0 
-6  7  8  22.022  2.050  4.234  0.0 
-6  7  9  127.839  5.186  11.487  180.0 
-6  7  10  184.478  10.041  13.573  0.0 
-6  7  12  36.848  3.000  5.795  180.0 
-6  7  13  340.254  15.219  18.396  180.0 
-6  7  14  155.961  6.874  12.304  180.0 
-6  7  15  79.113  5.074  8.969  0.0 
-6  7  16  24.419  2.626  4.937  0.0 
-6  7  17  14.747  2.489  4.045  180.0 
-6  7  18  7.253  1.881  2.493  0.0 
-6  7  19  345.397  11.199  18.686  180.0 
-6  7  20  237.514  7.967  15.246  180.0 
-6  7  22  30.944  1.748  5.406  0.0 
-6  7  23  250.960  8.664  15.741  0.0 
-6  7  24  34.468  1.879  5.778  180.0 
-6  7  25  108.432  3.941  10.440  180.0 
-6  7  26  76.314  3.034  9.009  0.0 
-6  7  27  172.369  5.034  13.011  180.0 
-6  7  28  27.065  1.928  5.471  180.0 
-6  7  29  4.355  1.267  1.393  0.0 
-6  7  30  38.103  2.055  6.268  180.0 
-6  7  31  253.577  7.277  15.723  0.0 
-6  7  32  160.911  5.618  12.473  0.0 
-6  7  33  288.316  8.298  16.761  180.0 
-6  7  34  7.176  1.731  2.792  180.0 
-6  7  38  22.753  2.016  4.850  180.0 
-6  8  3  54.485  3.518  7.323  180.0 
-6  8  4  12.620  2.185  3.911  0.0 
-6  8  5  153.892  8.564  12.642  180.0 
-6  8  6  407.347  12.170  19.706  0.0 
-6  8  8  446.066  19.799  20.658  180.0 
-6  8  11  36.846  3.036  6.324  180.0 
-6  8  12  10.420  2.382  3.793  180.0 
-6  8  13  30.100  2.921  5.321  180.0 
-6  8  14  164.436  7.331  12.802  180.0 
-6  8  15  7.405  2.505  2.533  180.0 
-6  8  16  103.019  5.974  10.179  0.0 
-6  8  17  12.472  1.740  3.875  0.0 
-6  8  18  20.708  1.844  4.355  180.0 
-6  8  19  101.352  4.109  9.876  180.0 
-6  8  20  5.457  1.304  2.526  0.0 
-6  8  21  10.655  1.346  3.437  180.0 
-6  8  22  80.985  3.066  8.815  180.0 
-6  8  23  65.821  2.981  8.211  0.0 
-6  8  24  234.786  6.864  15.328  180.0 
-6  8  25  76.778  3.040  8.934  0.0 
-6  8  26  31.325  1.662  5.687  180.0 
-6  8  27  18.399  1.459  4.136  180.0 
-6  8  28  34.533  1.682  6.068  0.0 
-6  8  29  4.458  1.938  2.207  0.0 
-6  8  31  126.182  5.603  11.318  180.0 
-6  8  32  52.272  3.556  6.937  180.0 
-6  8  33  156.710  5.167  12.172  0.0 
-6  8  36  12.644  2.206  3.520  0.0 
-6  8  37  6.129  2.219  2.595  0.0 
-6  8  39  3.823  1.800  2.097  0.0 
-6  8  41  9.598  2.269  3.338  0.0 
-6  9  1  409.720  12.904  20.009  180.0 
-6  9  2  714.428  34.714  26.077  180.0 
-6  9  3  931.532  37.660  30.530  0.0 
-6  9  4  240.918  8.835  15.489  0.0 
-6  9  5  821.498  25.980  28.596  0.0 
-6  9  6  148.725  6.603  12.560  180.0 
-6  9  7  262.118  9.104  16.493  180.0 
-6  9  8  20.451  2.191  4.556  180.0 
-6  9  9  126.478  5.353  11.338  180.0 
-6  9  11  82.103  5.192  9.193  0.0 
-6  9  12  24.682  2.857  5.016  0.0 
-6  9  13  152.995  8.812  12.988  0.0 
-6  9  14  67.863  4.747  8.010  180.0 
-6  9  15  110.729  7.197  10.195  0.0 
-6  9  16  54.462  3.338  7.308  0.0 
-6  9  17  245.835  7.654  15.613  0.0 
-6  9  18  3.094  1.356  1.257  180.0 
-6  9  19  183.615  5.507  13.509  180.0 
-6  9  20  12.756  1.600  3.766  180.0 
-6  9  21  191.292  6.523  14.076  0.0 
-6  9  22  467.170  14.923  21.332  180.0 
-6  9  23  230.889  6.772  15.063  0.0 
-6  9  24  37.773  1.907  5.972  0.0 
-6  9  25  11.828  1.363  3.748  180.0 
-6  9  26  51.899  2.616  7.246  0.0 
-6  9  27  78.808  3.551  9.064  180.0 
-6  9  28  50.405  3.372  7.189  180.0 
-6  9  29  41.381  2.313  6.685  0.0 
-6  9  31  49.998  2.953  7.302  0.0 
-6  9  32  8.575  1.545  2.900  180.0 
-6  9  33  8.984  1.566  3.265  180.0 
-6  9  34  19.349  1.714  4.270  0.0 
-6  9  35  32.797  2.329  5.701  180.0 
-6  9  36  88.874  3.857  9.368  180.0 
-6  9  38  8.906  1.993  2.880  180.0 
-6  10  1  156.804  7.385  12.627  0.0 
-6  10  2  1260.097  49.322  34.210  180.0 
-6  10  4  1595.348  81.749  40.814  0.0 
-6  10  5  239.712  8.718  15.340  180.0 
-6  10  6  23.292  3.052  5.051  0.0 
-6  10  7  154.139  6.481  11.984  180.0 
-6  10  8  27.297  2.500  5.594  180.0 
-6  10  9  25.577  3.140  5.432  180.0 
-6  10  10  134.422  7.346  11.396  0.0 
-6  10  11  4.726  2.301  2.107  0.0 
-6  10  12  553.921  18.870  23.876  180.0 
-6  10  14  237.873  7.884  15.993  180.0 
-6  10  15  49.568  2.756  7.237  0.0 
-6  10  17  9.657  1.453  3.163  0.0 
-6  10  18  65.985  3.091  8.124  0.0 
-6  10  19  23.166  1.998  4.535  180.0 
-6  10  20  38.035  3.799  6.360  0.0 
-6  10  21  92.650  3.961  9.724  0.0 
-6  10  22  108.440  4.185  10.473  0.0 
-6  10  23  72.276  2.938  8.280  0.0 
-6  10  24  15.635  1.401  4.093  0.0 
-6  10  25  34.529  2.817  6.028  180.0 
-6  10  26  9.722  1.830  2.847  0.0 
-6  10  27  40.442  2.156  6.457  0.0 
-6  10  30  4.216  1.474  2.333  0.0 
-6  10  33  9.037  1.686  2.875  180.0 
-6  10  35  186.181  7.430  13.440  0.0 
-6  10  36  91.758  4.093  9.114  0.0 
-6  10  39  10.279  1.779  3.428  0.0 
-6  10  40  13.458  1.765  3.625  180.0 
-6  11  1  300.717  13.507  17.484  180.0 
-6  11  2  438.321  17.318  20.555  0.0 
-6  11  3  30.823  3.501  5.459  180.0 
-6  11  4  61.873  5.153  7.059  0.0 
-6  11  5  6.292  3.057  2.801  0.0 
-6  11  6  95.330  10.437  9.868  0.0 
-6  11  7  51.397  5.018  7.114  180.0 
-6  11  9  258.874  9.233  16.501  180.0 
-6  11  10  31.049  2.510  5.597  0.0 
-6  11  11  341.265  12.303  18.376  0.0 
-6  11  12  25.554  3.757  5.324  0.0 
-6  11  13  16.159  1.756  4.061  0.0 
-6  11  15  152.229  6.249  12.112  0.0 
-6  11  16  48.473  2.395  6.937  0.0 
-6  11  17  172.346  6.620  13.210  180.0 
-6  11  18  92.875  9.772  9.721  0.0 
-6  11  19  34.361  3.396  5.949  180.0 
-6  11  20  285.561  9.788  16.450  180.0 
-6  11  21  20.638  2.200  4.620  180.0 
-6  11  22  56.886  3.576  7.382  180.0 
-6  11  24  18.963  2.012  4.476  180.0 
-6  11  25  90.748  3.633  9.241  180.0 
-6  11  27  5.666  2.636  2.390  180.0 
-6  11  28  10.599  2.270  3.465  0.0 
-6  11  30  62.347  3.091  8.079  180.0 
-6  11  33  27.059  2.161  5.140  0.0 
-6  11  34  15.105  1.768  4.119  0.0 
-6  11  35  23.235  2.298  4.646  180.0 
-6  11  36  17.909  2.163  3.679  180.0 
-6  11  38  35.470  2.747  6.112  180.0 
-6  12  1  14.466  2.261  3.797  0.0 
-6  12  3  38.086  2.075  6.019  0.0 
-6  12  4  3.992  1.485  1.827  0.0 
-6  12  5  28.745  1.823  5.375  180.0 
-6  12  7  228.107  6.570  15.056  180.0 
-6  12  8  26.462  1.657  5.044  180.0 
-6  12  9  49.977  2.488  7.162  180.0 
-6  12  10  33.733  2.051  5.694  0.0 
-6  12  13  21.298  2.229  4.919  0.0 
-6  12  14  139.386  5.267  11.618  180.0 
-6  12  15  4.113  1.688  1.609  0.0 
-6  12  16  48.563  4.409  6.778  0.0 
-6  12  17  19.686  1.837  4.538  0.0 
-6  12  19  21.395  1.652  4.295  0.0 
-6  12  20  44.711  2.643  6.334  180.0 
-6  12  21  233.293  6.874  15.279  0.0 
-6  12  22  44.958  2.629  6.782  180.0 
-6  12  24  15.654  1.730  3.814  0.0 
-6  12  27  12.221  1.801  3.579  180.0 
-6  12  29  35.295  5.057  6.254  0.0 
-6  12  31  66.251  3.393  8.019  180.0 
-6  13  1  50.749  2.537  7.220  180.0 
-6  13  2  181.180  7.311  13.408  0.0 
-6  13  3  11.818  1.852  3.474  0.0 
-6  13  4  112.250  4.879  10.340  0.0 
-6  13  5  442.703  11.759  21.014  0.0 
-6  13  6  10.666  1.415  3.049  180.0 
-6  13  7  11.575  1.404  3.511  180.0 
-6  13  8  171.490  5.319  12.911  0.0 
-6  13  9  56.961  2.590  7.703  0.0 
-6  13  11  6.192  1.761  2.647  0.0 
-6  13  12  40.730  2.530  6.139  180.0 
-6  13  14  24.990  2.213  5.088  180.0 
-6  13  15  96.880  9.351  9.609  180.0 
-6  13  18  86.155  5.765  9.278  180.0 
-6  13  19  7.205  2.387  2.788  0.0 
-6  13  20  201.477  6.247  13.940  180.0 
-6  13  21  103.831  4.910  10.308  0.0 
-6  13  23  38.779  3.744  5.954  180.0 
-6  13  24  24.800  2.644  5.250  180.0 
-6  13  25  37.409  3.562  6.463  0.0 
-6  13  26  5.078  2.035  2.313  0.0 
-6  13  28  66.074  3.680  8.270  0.0 
-6  13  29  22.882  2.388  4.880  180.0 
-6  13  34  22.653  1.983  4.926  0.0 
-6  13  35  17.558  2.105  4.019  0.0 
-6  13  36  6.230  1.951  2.366  0.0 
-6  14  1  79.920  3.695  8.964  0.0 
-6  14  3  3.135  1.517  1.713  180.0 
-6  14  4  390.350  11.690  19.868  180.0 
-6  14  5  93.454  4.009  9.512  180.0 
-6  14  6  24.378  2.151  5.329  180.0 
-6  14  7  152.504  5.211  12.287  180.0 
-6  14  8  53.368  2.948  7.357  180.0 
-6  14  9  101.459  5.636  10.252  180.0 
-6  14  10  26.629  2.429  5.349  0.0 
-6  14  12  145.917  4.462  12.089  0.0 
-6  14  13  13.617  1.749  3.884  180.0 
-6  14  14  42.313  5.958  6.492  0.0 
-6  14  15  4.081  1.646  2.172  0.0 
-6  14  16  189.491  10.214  13.677  0.0 
-6  14  18  6.986  1.700  2.261  180.0 
-6  14  19  69.559  6.162  8.034  0.0 
-6  14  20  19.043  1.999  4.564  180.0 
-6  14  21  16.228  1.849  4.341  0.0 
-6  14  22  95.551  4.438  9.836  180.0 
-6  14  23  94.890  4.124  9.574  0.0 
-6  14  25  81.691  3.949  8.943  180.0 
-6  14  26  66.043  3.649  8.013  0.0 
-6  14  27  59.130  4.221  7.623  0.0 
-6  14  30  6.242  1.784  2.410  180.0 
-6  14  32  16.008  1.952  4.080  0.0 
-6  14  34  9.670  1.961  2.778  180.0 
-6  14  35  12.276  2.446  4.317  0.0 
-6  15  1  20.666  1.903  4.707  0.0 
-6  15  3  15.831  2.508  3.963  180.0 
-6  15  5  12.461  1.711  3.578  180.0 
-6  15  6  19.981  1.816  4.678  0.0 
-6  15  7  5.892  1.492  2.491  180.0 
-6  15  8  47.917  3.057  6.819  0.0 
-6  15  9  123.393  4.125  11.349  180.0 
-6  15  10  172.766  5.192  13.485  0.0 
-6  15  11  14.313  2.245  3.795  0.0 
-6  15  12  81.565  4.412  9.001  180.0 
-6  15  13  179.560  5.458  13.378  180.0 
-6  15  14  19.595  1.916  4.254  0.0 
-6  15  15  67.836  3.379  8.256  180.0 
-6  15  17  9.736  2.120  3.377  180.0 
-6  15  18  125.493  5.071  11.174  180.0 
-6  15  19  131.668  11.755  11.751  0.0 
-6  15  20  9.185  2.881  2.939  180.0 
-6  15  22  12.859  2.209  3.631  180.0 
-6  15  23  6.129  1.747  1.856  180.0 
-6  15  25  26.214  2.035  4.919  0.0 
-6  15  27  10.181  1.806  3.606  0.0 
-6  15  28  20.020  1.941  4.611  0.0 
-6  15  32  41.839  2.775  6.079  180.0 
-6  16  3  148.059  4.958  11.797  0.0 
-6  16  5  51.556  3.481  7.302  180.0 
-6  16  7  9.545  1.773  3.430  180.0 
-6  16  8  33.818  3.141  6.365  0.0 
-6  16  9  260.995  9.103  15.998  0.0 
-6  16  12  5.663  2.187  1.924  180.0 
-6  16  14  33.470  3.364  6.025  0.0 
-6  16  15  26.383  2.332  5.258  0.0 
-6  16  16  24.711  2.656  5.059  180.0 
-6  16  17  6.102  1.653  1.741  180.0 
-6  16  18  46.378  3.386  6.774  0.0 
-6  16  19  10.025  1.736  3.421  180.0 
-6  16  25  10.842  2.135  3.305  0.0 
-6  16  26  65.625  5.440  8.082  0.0 
-6  16  27  4.900  2.117  2.430  180.0 
-6  16  28  61.995  5.035  7.464  180.0 
-6  16  29  45.499  3.651  6.637  0.0 
-6  16  30  9.254  1.700  2.777  180.0 
-6  16  31  34.597  2.972  5.789  180.0 
-6  17  1  188.221  12.179  13.412  0.0 
-6  17  3  43.112  3.428  6.395  180.0 
-6  17  4  87.641  7.636  8.953  180.0 
-6  17  6  30.058  2.141  5.542  180.0 
-6  17  8  14.870  1.922  3.869  0.0 
-6  17  9  45.190  3.346  6.401  0.0 
-6  17  10  5.162  1.869  2.178  0.0 
-6  17  14  16.680  2.436  4.267  0.0 
-6  17  15  117.870  9.539  11.427  180.0 
-6  17  16  11.651  2.439  4.376  0.0 
-6  17  17  5.541  2.064  2.603  0.0 
-6  17  19  6.043  2.121  2.700  0.0 
-6  17  22  8.420  2.960  2.967  0.0 
-6  17  23  27.552  2.459  5.286  180.0 
-6  17  24  10.638  2.168  3.307  180.0 
-6  17  25  7.592  2.257  2.693  0.0 
-6  17  27  20.984  2.306  4.553  0.0 
-6  17  29  17.547  2.549  4.581  180.0 
-6  17  31  25.294  1.865  5.047  180.0 
-6  18  2  31.996  4.628  5.760  180.0 
-6  18  3  10.072  2.335  3.311  180.0 
-6  18  4  17.156  2.285  4.713  180.0 
-6  18  5  15.181  2.005  3.994  180.0 
-6  18  7  102.859  4.616  10.002  180.0 
-6  18  8  7.190  1.947  2.704  0.0 
-6  18  9  7.022  2.875  2.735  0.0 
-6  18  11  100.316  7.446  10.161  180.0 
-6  18  13  67.193  9.560  8.169  180.0 
-6  18  14  5.683  2.462  2.952  180.0 
-6  18  15  50.576  8.228  6.587  0.0 
-6  18  17  19.136  2.664  4.845  0.0 
-6  18  22  40.760  3.148  6.697  180.0 
-6  18  24  32.846  5.177  5.849  0.0 
-6  18  26  5.156  2.549  2.511  180.0 
-6  19  5  100.340  6.397  9.729  180.0 
-6  19  6  91.448  9.391  8.923  180.0 
-6  19  7  65.761  5.870  8.213  0.0 
-6  19  8  252.478  18.944  15.382  0.0 
-6  19  9  5.639  2.043  2.769  0.0 
-6  19  10  7.608  3.145  2.691  0.0 
-6  19  12  9.134  2.796  3.265  180.0 
-6  19  15  10.151  2.523  3.354  180.0 
-6  19  16  10.732  2.552  3.362  180.0 
-6  19  17  15.108  4.227  4.405  180.0 
-6  19  18  40.998  4.925  6.662  180.0 
-6  19  19  19.364  2.678  4.359  0.0 
-6  19  21  15.136  2.620  3.948  180.0 
-6  19  26  10.865  4.442  4.338  180.0 
-6  20  2  28.049  5.405  5.410  180.0 
-6  20  3  12.665  5.334  3.867  0.0 
-6  20  4  63.386  5.613  7.766  180.0 
-6  20  6  7.824  2.640  2.740  0.0 
-6  20  7  16.945  3.561  3.831  0.0 
-6  20  8  15.985  3.016  4.290  0.0 
-6  20  9  23.088  7.443  4.750  180.0 
-6  20  11  29.924  2.774  5.419  180.0 
-6  20  12  41.461  3.359  6.963  0.0 
-6  20  13  26.419  2.931  5.108  180.0 
-6  20  14  17.032  2.577  4.208  0.0 
-6  20  15  32.989  4.405  5.840  0.0 
-6  20  16  6.737  2.536  3.328  0.0 
-6  20  17  93.820  5.407  10.206  0.0 
-6  20  18  27.435  2.852  5.218  0.0 
-6  20  19  11.134  2.570  3.715  0.0 
-6  20  23  5.274  2.505  1.908  180.0 
-6  20  24  12.002  3.653  3.315  180.0 
-6  21  1  23.531  3.310  4.938  0.0 
-6  21  2  26.069  8.516  4.525  0.0 
-6  21  7  6.042  3.028  2.587  180.0 
-6  21  8  18.268  3.138  4.395  0.0 
-6  21  10  73.865  5.846  8.435  0.0 
-6  21  12  41.397  3.779  6.090  180.0 
-6  21  13  9.913  3.964  3.354  180.0 
-6  21  16  8.424  2.731  2.505  180.0 
-6  21  19  19.929  2.628  4.629  180.0 
-6  22  1  23.650  3.266  4.863  180.0 
-6  22  3  32.359  3.484  5.176  180.0 
-6  22  4  50.128  7.118  6.529  180.0 
-6  22  8  13.361  5.415  3.706  0.0 
-6  22  9  83.014  14.592  8.939  0.0 
-6  22  11  12.139  3.121  3.107  180.0 
-6  22  16  8.244  3.440  2.234  0.0 
-6  23  1  8.593  3.005  2.765  0.0 
-6  23  3  17.284  3.110  3.559  0.0 
-5  0  6  1067.922  32.615  32.117  0.0 
-5  0  8  622.008  30.387  24.973  180.0 
-5  0  10  1278.533  36.839  36.645  180.0 
-5  0  16  401.642  19.168  19.973  180.0 
-5  0  18  97.163  5.747  9.680  180.0 
-5  0  20  64.873  6.973  8.734  180.0 
-5  0  22  271.978  12.281  16.482  0.0 
-5  0  24  7.677  1.755  2.288  180.0 
-5  0  26  156.149  5.848  12.388  180.0 
-5  0  28  82.338  4.047  9.058  180.0 
-5  0  30  106.605  4.028  10.153  180.0 
-5  0  34  78.262  5.653  8.962  180.0 
-5  0  36  8.831  2.176  2.881  0.0 
-5  0  40  131.936  7.913  11.106  0.0 
-5  0  42  24.945  5.968  5.074  0.0 
-5  1  1  2617.190  91.830  48.657  180.0 
-5  1  3  1895.180  61.350  42.645  180.0 
-5  1  4  882.300  28.686  29.308  0.0 
-5  1  5  1234.976  33.716  34.786  180.0 
-5  1  6  2040.889  58.349  44.164  180.0 
-5  1  7  3083.138  78.934  55.005  0.0 
-5  1  9  3795.329  95.609  61.524  0.0 
-5  1  10  2338.263  62.348  48.336  180.0 
-5  1  11  895.601  25.718  30.015  180.0 
-5  1  12  3.669  1.373  1.213  0.0 
-5  1  13  79.354  3.544  8.854  180.0 
-5  1  14  432.157  11.964  20.532  180.0 
-5  1  15  9.192  1.579  3.243  0.0 
-5  1  16  43.540  2.472  6.509  180.0 
-5  1  17  274.454  8.270  16.910  0.0 
-5  1  19  134.076  5.288  11.589  180.0 
-5  1  20  113.725  6.345  10.914  0.0 
-5  1  21  344.148  10.941  18.397  180.0 
-5  1  22  436.019  13.761  20.816  180.0 
-5  1  23  490.260  13.877  22.380  0.0 
-5  1  24  20.925  1.606  4.741  0.0 
-5  1  25  8.044  1.344  2.711  0.0 
-5  1  27  21.517  1.524  4.646  180.0 
-5  1  29  10.595  1.204  3.574  180.0 
-5  1  30  128.628  4.009  11.580  0.0 
-5  1  32  50.882  3.123  7.171  180.0 
-5  1  33  268.952  7.320  16.402  0.0 
-5  1  34  97.340  4.697  9.854  0.0 
-5  1  35  101.138  4.524  9.965  0.0 
-5  1  36  12.959  1.918  3.862  180.0 
-5  1  37  8.032  1.710  3.445  180.0 
-5  1  38  22.381  1.923  4.563  180.0 
-5  1  39  22.229  2.111  5.020  180.0 
-5  1  41  19.981  2.419  4.199  180.0 
-5  1  42  26.053  2.162  5.125  180.0 
-5  1  43  28.179  2.176  5.065  180.0 
-5  1  44  10.883  1.874  3.013  0.0 
-5  2  1  281.726  17.725  15.551  180.0 
-5  2  2  842.579  24.910  28.388  0.0 
-5  2  3  1856.326  56.770  43.015  180.0 
-5  2  4  1606.404  48.387  40.196  0.0 
-5  2  5  28.497  2.121  5.680  0.0 
-5  2  6  191.306  7.426  13.782  180.0 
-5  2  7  2449.047  95.936  48.837  0.0 
-5  2  8  624.925  16.885  24.924  0.0 
-5  2  9  20.438  1.709  4.511  180.0 
-5  2  10  77.717  3.518  9.241  180.0 
-5  2  11  74.915  3.638  8.610  180.0 
-5  2  12  50.281  3.223  6.942  180.0 
-5  2  13  509.292  13.827  22.937  0.0 
-5  2  14  790.191  23.092  28.383  0.0 
-5  2  15  98.659  3.934  9.691  180.0 
-5  2  16  7.390  1.565  3.007  0.0 
-5  2  17  33.357  2.165  5.868  0.0 
-5  2  19  122.944  5.046  11.099  180.0 
-5  2  20  8.886  1.748  2.561  0.0 
-5  2  21  475.195  15.677  21.662  0.0 
-5  2  22  37.493  2.643  5.898  0.0 
-5  2  23  133.246  5.874  11.763  180.0 
-5  2  24  11.647  1.555  3.358  0.0 
-5  2  25  160.315  4.811  12.622  180.0 
-5  2  26  250.531  7.060  15.570  180.0 
-5  2  27  70.891  3.525  8.655  0.0 
-5  2  28  27.158  1.900  5.439  180.0 
-5  2  29  157.978  4.481  12.416  180.0 
-5  2  30  3.092  1.431  1.322  0.0 
-5  2  31  185.717  6.364  13.663  0.0 
-5  2  32  8.566  1.364  2.879  180.0 
-5  2  33  14.095  1.785  3.990  0.0 
-5  2  34  36.600  1.861  6.143  0.0 
-5  2  35  4.977  1.507  2.021  0.0 
-5  2  36  22.761  2.052  4.920  180.0 
-5  2  38  7.545  1.733  2.201  180.0 
-5  2  40  26.991  2.001  5.283  0.0 
-5  2  41  13.368  1.948  3.792  0.0 
-5  2  43  9.980  1.887  2.421  0.0 
-5  3  1  563.683  21.162  23.674  180.0 
-5  3  2  675.880  18.914  25.859  0.0 
-5  3  3  6918.047  203.841  82.789  180.0 
-5  3  4  42.762  3.958  6.867  180.0 
-5  3  5  1678.855  46.243  40.653  180.0 
-5  3  6  1315.729  45.639  35.672  0.0 
-5  3  7  1683.369  45.536  41.415  0.0 
-5  3  8  11.138  1.622  3.240  180.0 
-5  3  9  83.372  3.835  9.345  0.0 
-5  3  10  125.493  4.885  10.915  0.0 
-5  3  11  174.858  5.990  13.073  0.0 
-5  3  12  332.842  10.093  18.363  0.0 
-5  3  13  388.154  14.343  19.185  180.0 
-5  3  14  75.847  4.047  8.680  0.0 
-5  3  15  184.946  5.874  13.579  0.0 
-5  3  16  429.802  16.940  20.961  180.0 
-5  3  17  11.337  1.705  3.734  0.0 
-5  3  18  547.097  15.827  23.385  0.0 
-5  3  21  7.517  2.149  3.243  180.0 
-5  3  22  21.272  2.558  5.059  180.0 
-5  3  23  114.132  4.243  10.621  0.0 
-5  3  24  104.015  4.261  10.292  180.0 
-5  3  25  818.795  21.854  28.316  0.0 
-5  3  26  441.010  13.495  21.003  0.0 
-5  3  27  116.612  5.028  10.404  0.0 
-5  3  28  55.643  2.540  7.351  0.0 
-5  3  29  6.950  1.335  2.521  180.0 
-5  3  30  23.694  2.118  4.882  180.0 
-5  3  32  3.108  1.372  1.633  0.0 
-5  3  34  3.765  1.555  1.725  180.0 
-5  3  35  6.352  1.482  2.596  180.0 
-5  3  37  101.303  4.520  10.071  180.0 
-5  3  38  61.377  4.515  7.899  180.0 
-5  4  1  4.540  1.752  3.110  0.0 
-5  4  2  4098.930  116.697  64.663  0.0 
-5  4  3  1664.536  96.131  41.748  0.0 
-5  4  4  220.988  8.284  15.134  0.0 
-5  4  5  25.042  2.040  5.372  0.0 
-5  4  6  122.257  5.407  11.127  180.0 
-5  4  7  1306.956  45.256  36.132  0.0 
-5  4  8  384.001  10.839  19.447  0.0 
-5  4  9  731.404  21.062  27.084  180.0 
-5  4  10  323.339  9.940  18.261  180.0 
-5  4  11  929.605  27.870  30.890  180.0 
-5  4  12  465.517  14.884  22.194  180.0 
-5  4  13  62.565  5.041  7.786  0.0 
-5  4  14  299.865  9.551  17.646  180.0 
-5  4  16  5.589  2.010  2.224  0.0 
-5  4  17  184.139  6.964  12.538  180.0 
-5  4  18  262.362  11.163  16.271  180.0 
-5  4  19  469.524  16.125  22.692  0.0 
-5  4  20  123.516  6.956  11.262  180.0 
-5  4  22  29.763  1.983  5.615  180.0 
-5  4  23  24.586  1.755  5.219  180.0 
-5  4  24  16.542  1.743  4.317  0.0 
-5  4  25  43.362  2.656  6.793  180.0 
-5  4  26  166.231  5.293  12.617  180.0 
-5  4  27  336.896  9.796  18.389  180.0 
-5  4  28  13.947  1.373  3.799  180.0 
-5  4  29  31.070  2.611  5.676  0.0 
-5  4  30  35.077  1.779  5.985  180.0 
-5  4  33  82.653  3.532  9.047  0.0 
-5  4  34  218.703  7.465  14.694  0.0 
-5  4  36  94.524  3.805  9.650  180.0 
-5  4  37  48.553  2.377  6.918  180.0 
-5  4  38  32.558  2.099  5.703  0.0 
-5  4  40  13.947  1.950  4.174  0.0 
-5  4  41  8.302  1.711  2.731  180.0 
-5  4  42  49.676  3.349  6.687  0.0 
-5  5  1  59.462  4.752  7.446  0.0 
-5  5  4  82.487  4.195  8.947  180.0 
-5  5  5  171.798  7.644  13.166  180.0 
-5  5  6  196.394  6.498  14.425  0.0 
-5  5  7  490.221  21.457  22.120  180.0 
-5  5  8  1136.028  34.055  34.135  0.0 
-5  5  9  1023.273  30.052  32.393  0.0 
-5  5  10  438.609  16.391  20.871  180.0 
-5  5  11  375.296  12.185  19.471  180.0 
-5  5  12  732.514  34.432  27.548  0.0 
-5  5  13  58.876  4.186  7.548  0.0 
-5  5  14  72.256  4.316  8.938  180.0 
-5  5  15  103.185  7.528  10.784  0.0 
-5  5  16  427.622  14.064  20.909  180.0 
-5  5  17  29.661  2.992  4.922  0.0 
-5  5  18  13.641  2.349  3.422  0.0 
-5  5  20  157.255  7.016  12.588  0.0 
-5  5  21  22.100  2.172  4.935  180.0 
-5  5  22  27.498  2.081  5.435  180.0 
-5  5  23  468.269  13.170  21.972  180.0 
-5  5  24  68.321  2.737  8.435  180.0 
-5  5  25  269.183  7.353  16.388  0.0 
-5  5  26  151.111  4.608  12.037  0.0 
-5  5  27  13.760  1.312  3.839  0.0 
-5  5  29  46.878  2.269  6.694  0.0 
-5  5  30  692.486  18.402  25.986  180.0 
-5  5  31  21.974  1.648  4.779  180.0 
-5  5  32  16.907  1.609  4.267  180.0 
-5  5  33  19.567  1.599  4.402  0.0 
-5  5  35  9.495  1.536  3.271  180.0 
-5  5  36  17.533  1.649  4.262  180.0 
-5  5  37  85.079  5.558  9.022  180.0 
-5  5  38  20.503  1.725  4.447  0.0 
-5  5  41  7.195  2.591  2.444  180.0 
-5  5  42  79.498  3.704  8.852  0.0 
-5  5  43  7.511  1.917  2.321  0.0 
-5  6  1  348.897  13.256  19.097  180.0 
-5  6  2  908.331  146.826  31.527  0.0 
-5  6  3  83.409  4.091  8.985  180.0 
-5  6  4  27.671  7.322  5.171  180.0 
-5  6  5  18.938  2.348  4.648  180.0 
-5  6  6  5.535  1.742  2.119  180.0 
-5  6  7  155.559  10.281  12.817  180.0 
-5  6  8  27.532  10.275  6.119  0.0 
-5  6  9  824.919  28.195  28.592  180.0 
-5  6  10  329.707  11.449  17.722  0.0 
-5  6  11  497.919  15.945  22.202  180.0 
-5  6  12  134.423  5.968  11.553  180.0 
-5  6  13  79.355  4.935  8.783  0.0 
-5  6  14  17.854  2.514  4.363  180.0 
-5  6  15  92.325  6.711  9.407  180.0 
-5  6  18  6.539  2.261  2.593  0.0 
-5  6  19  77.653  4.747  9.286  0.0 
-5  6  20  11.537  1.955  3.261  180.0 
-5  6  21  48.028  2.296  7.049  180.0 
-5  6  23  95.681  3.910  9.684  0.0 
-5  6  24  4.748  1.430  2.343  0.0 
-5  6  25  3.565  1.365  2.125  180.0 
-5  6  26  274.647  7.387  16.537  0.0 
-5  6  27  48.228  2.166  7.077  0.0 
-5  6  28  354.883  9.137  18.751  180.0 
-5  6  29  29.711  1.606  5.232  0.0 
-5  6  30  312.205  8.382  17.579  180.0 
-5  6  31  116.452  3.941  10.721  0.0 
-5  6  32  64.143  3.063  7.748  0.0 
-5  6  33  201.337  6.200  14.107  0.0 
-5  6  34  12.895  1.567  3.575  180.0 
-5  6  35  18.638  1.656  4.456  180.0 
-5  6  36  3.657  1.689  2.162  180.0 
-5  6  37  21.498  1.724  4.777  0.0 
-5  6  38  18.680  1.690  4.184  180.0 
-5  6  39  6.742  1.708  2.280  180.0 
-5  6  40  80.181  3.772  9.026  0.0 
-5  6  41  12.620  1.737  3.357  0.0 
-5  6  43  5.748  1.744  2.371  0.0 
-5  7  1  288.802  9.391  17.100  0.0 
-5  7  2  1016.095  31.439  32.468  0.0 
-5  7  3  980.263  30.135  31.616  0.0 
-5  7  4  212.473  7.177  14.626  180.0 
-5  7  5  1125.123  34.037  34.347  180.0 
-5  7  6  1048.376  33.159  32.155  0.0 
-5  7  7  224.406  13.292  14.869  0.0 
-5  7  8  21.202  2.148  4.707  0.0 
-5  7  9  7.660  1.883  2.869  180.0 
-5  7  10  45.744  3.266  6.851  180.0 
-5  7  12  29.384  3.783  5.617  180.0 
-5  7  13  50.279  4.886  7.234  180.0 
-5  7  15  6.169  2.425  2.366  0.0 
-5  7  16  29.684  2.895  5.335  180.0 
-5  7  17  51.139  3.391  7.293  0.0 
-5  7  18  85.855  7.430  9.489  0.0 
-5  7  19  127.562  5.612  11.111  0.0 
-5  7  20  255.526  7.311  16.475  0.0 
-5  7  21  32.905  1.902  5.672  180.0 
-5  7  22  55.832  2.563  7.248  180.0 
-5  7  23  14.259  1.798  3.643  180.0 
-5  7  24  149.495  5.317  12.188  0.0 
-5  7  25  268.130  8.108  16.328  180.0 
-5  7  26  8.835  1.766  3.660  180.0 
-5  7  27  732.035  18.991  26.863  0.0 
-5  7  30  137.495  4.675  11.686  180.0 
-5  7  33  92.595  4.239  9.867  0.0 
-5  7  34  5.160  1.998  2.873  0.0 
-5  7  36  4.463  2.043  2.532  180.0 
-5  7  37  8.027  1.644  3.183  0.0 
-5  7  39  4.473  1.827  2.102  180.0 
-5  7  40  18.915  1.950  4.059  0.0 
-5  8  1  15.999  2.221  3.975  0.0 
-5  8  2  17.603  2.243  4.074  180.0 
-5  8  3  115.582  5.208  11.222  180.0 
-5  8  5  43.579  2.812  6.744  180.0 
-5  8  6  1141.139  35.988  34.356  180.0 
-5  8  7  408.512  13.167  20.479  0.0 
-5  8  8  21.026  2.266  4.599  180.0 
-5  8  9  231.789  8.082  15.606  180.0 
-5  8  12  42.595  3.256  6.775  180.0 
-5  8  13  26.255  2.812  4.930  0.0 
-5  8  14  62.721  4.716  8.460  0.0 
-5  8  15  81.342  7.758  8.558  180.0 
-5  8  16  28.851  3.033  4.866  0.0 
-5  8  17  44.409  4.697  6.369  0.0 
-5  8  18  82.616  3.784  9.079  0.0 
-5  8  19  36.269  2.054  6.081  180.0 
-5  8  20  91.250  3.478  9.442  0.0 
-5  8  22  210.685  8.796  14.789  180.0 
-5  8  23  114.280  4.341  10.855  180.0 
-5  8  24  12.128  1.560  3.932  0.0 
-5  8  26  151.948  6.613  12.185  0.0 
-5  8  27  13.899  1.672  3.625  180.0 
-5  8  28  176.576  5.287  13.260  180.0 
-5  8  29  156.574  5.166  12.709  180.0 
-5  8  30  138.498  4.518  11.870  180.0 
-5  8  32  113.505  4.316  10.175  0.0 
-5  8  33  16.844  1.989  4.211  0.0 
-5  8  34  15.530  1.995  4.124  0.0 
-5  8  36  20.645  1.945  4.815  180.0 
-5  8  39  9.558  2.515  3.361  0.0 
-5  9  1  1548.981  64.175  37.869  0.0 
-5  9  2  93.648  5.002  9.180  180.0 
-5  9  4  297.596  39.330  17.795  0.0 
-5  9  5  10.280  2.247  3.012  0.0 
-5  9  6  40.783  4.243  6.511  0.0 
-5  9  7  387.840  12.682  20.305  180.0 
-5  9  8  210.004  9.966  14.697  0.0 
-5  9  9  172.463  6.762  13.604  0.0 
-5  9  10  35.741  2.915  6.236  180.0 
-5  9  12  14.440  2.262  4.158  0.0 
-5  9  13  14.717  3.566  4.396  0.0 
-5  9  14  7.987  2.531  2.999  180.0 
-5  9  16  39.252  2.513  6.303  0.0 
-5  9  17  10.028  1.502  2.967  0.0 
-5  9  18  80.272  4.871  8.553  0.0 
-5  9  19  27.127  2.110  5.348  0.0 
-5  9  20  550.898  15.242  23.385  180.0 
-5  9  21  49.505  2.468  6.772  0.0 
-5  9  22  103.192  4.121  9.978  0.0 
-5  9  23  683.549  24.186  26.269  180.0 
-5  9  26  53.774  3.202  7.310  0.0 
-5  9  27  319.675  9.240  17.779  0.0 
-5  9  28  108.862  4.047  10.408  180.0 
-5  9  29  4.058  1.316  2.235  180.0 
-5  9  30  104.383  4.308  10.086  0.0 
-5  9  31  12.782  1.533  3.674  0.0 
-5  9  33  16.043  1.973  4.399  180.0 
-5  9  34  31.616  2.272  5.591  180.0 
-5  9  36  107.958  4.417  10.300  180.0 
-5  9  38  63.576  3.750  7.295  180.0 
-5  9  40  34.154  2.327  5.812  180.0 
-5  10  1  5.774  2.266  2.798  0.0 
-5  10  2  1259.416  40.940  34.933  0.0 
-5  10  3  841.187  27.407  29.021  180.0 
-5  10  4  12.730  2.452  2.874  180.0 
-5  10  5  131.116  7.354  11.276  180.0 
-5  10  6  127.256  9.379  11.453  0.0 
-5  10  8  12.349  2.118  2.993  180.0 
-5  10  11  72.902  4.393  8.973  0.0 
-5  10  12  19.374  4.268  4.299  180.0 
-5  10  14  61.917  3.086  7.709  180.0 
-5  10  15  27.252  2.032  5.083  0.0 
-5  10  16  28.599  1.898  5.346  180.0 
-5  10  17  87.302  3.504  9.405  0.0 
-5  10  20  16.276  1.823  4.145  180.0 
-5  10  21  53.795  2.658  7.299  180.0 
-5  10  22  7.349  1.396  3.102  180.0 
-5  10  23  18.895  1.846  4.383  180.0 
-5  10  24  129.535  5.701  11.067  180.0 
-5  10  25  53.760  3.276  7.152  0.0 
-5  10  27  27.448  2.054  5.236  0.0 
-5  10  29  20.098  1.828  4.745  180.0 
-5  10  30  107.401  3.756  10.455  180.0 
-5  10  32  33.163  2.059  5.875  0.0 
-5  10  33  70.806  3.908  8.603  0.0 
-5  10  34  11.429  1.934  3.377  0.0 
-5  10  35  50.072  4.513  7.261  0.0 
-5  10  39  32.989  2.097  5.719  0.0 
-5  11  1  17.137  2.262  4.387  180.0 
-5  11  2  87.793  4.672  9.247  180.0 
-5  11  3  87.343  5.290  9.340  180.0 
-5  11  4  48.944  2.975  6.907  180.0 
-5  11  5  394.688  16.469  19.765  180.0 
-5  11  6  270.424  9.476  16.245  0.0 
-5  11  7  172.195  7.129  12.789  180.0 
-5  11  8  111.251  5.868  10.754  0.0 
-5  11  9  116.286  7.239  10.898  180.0 
-5  11  11  123.823  4.868  11.222  0.0 
-5  11  12  47.363  2.898  6.754  180.0 
-5  11  13  16.862  1.825  4.155  180.0 
-5  11  14  57.673  3.088  7.445  180.0 
-5  11  15  56.725  2.603  7.669  0.0 
-5  11  16  173.921  5.698  12.997  0.0 
-5  11  17  105.634  4.232  10.130  180.0 
-5  11  18  35.019  3.661  6.054  180.0 
-5  11  19  265.723  8.245  16.250  0.0 
-5  11  20  47.808  2.967  6.400  180.0 
-5  11  22  35.465  2.387  5.595  0.0 
-5  11  23  445.550  13.040  21.040  180.0 
-5  11  24  345.595  9.847  18.935  0.0 
-5  11  25  155.924  8.338  12.513  0.0 
-5  11  26  30.514  2.272  5.476  180.0 
-5  11  27  21.369  1.864  4.413  0.0 
-5  11  28  24.323  1.988  4.970  180.0 
-5  11  29  50.206  2.806  7.407  0.0 
-5  11  31  37.024  2.193  6.564  180.0 
-5  11  32  18.758  1.789  4.450  0.0 
-5  11  34  22.396  5.297  4.976  180.0 
-5  11  35  52.454  3.663  6.790  180.0 
-5  11  36  17.290  2.037  4.018  180.0 
-5  12  1  83.220  4.021  9.206  180.0 
-5  12  2  22.768  1.998  4.682  0.0 
-5  12  3  449.220  13.676  21.456  180.0 
-5  12  4  120.519  4.518  11.042  0.0 
-5  12  5  390.570  11.439  19.860  180.0 
-5  12  7  613.259  17.583  24.955  180.0 
-5  12  9  72.642  3.082  8.782  0.0 
-5  12  10  5.613  1.655  2.741  180.0 
-5  12  11  14.947  1.499  3.802  180.0 
-5  12  12  45.209  2.766  6.451  0.0 
-5  12  15  108.011  4.305  10.195  180.0 
-5  12  16  15.187  3.791  3.775  0.0 
-5  12  17  64.662  3.377  8.129  0.0 
-5  12  18  145.562  4.637  11.978  180.0 
-5  12  19  138.056  5.253  11.563  180.0 
-5  12  20  245.280  8.099  15.634  0.0 
-5  12  21  645.037  31.938  25.323  180.0 
-5  12  24  72.172  3.521  8.598  180.0 
-5  12  25  79.213  3.818  8.993  0.0 
-5  12  26  31.584  2.595  5.517  0.0 
-5  12  27  30.160  2.461  5.401  0.0 
-5  12  28  12.464  1.847  3.300  0.0 
-5  12  30  30.896  1.859  5.848  0.0 
-5  12  32  16.723  1.775  4.190  180.0 
-5  12  38  5.146  2.390  1.434  180.0 
-5  13  1  253.176  8.258  16.014  0.0 
-5  13  2  21.914  1.683  4.638  180.0 
-5  13  3  33.334  1.922  5.750  180.0 
-5  13  5  58.872  3.343  7.966  0.0 
-5  13  6  484.891  13.411  21.934  0.0 
-5  13  7  316.119  8.995  17.669  0.0 
-5  13  8  138.017  5.542  11.880  0.0 
-5  13  9  96.583  4.894  9.536  0.0 
-5  13  10  197.659  6.418  14.065  0.0 
-5  13  11  10.429  2.391  3.330  0.0 
-5  13  12  55.842  4.839  7.897  180.0 
-5  13  14  68.705  5.408  8.608  0.0 
-5  13  15  270.443  11.678  16.186  180.0 
-5  13  16  53.726  3.073  7.210  0.0 
-5  13  17  46.393  4.569  6.616  0.0 
-5  13  19  8.419  1.530  2.534  0.0 
-5  13  20  47.863  3.294  6.630  180.0 
-5  13  21  74.228  3.519  8.231  0.0 
-5  13  22  49.205  2.932  7.177  0.0 
-5  13  23  13.768  1.716  3.916  0.0 
-5  13  24  40.939  3.324  6.316  0.0 
-5  13  25  18.841  1.887  4.685  180.0 
-5  13  26  5.796  1.785  1.798  180.0 
-5  13  27  92.623  5.815  9.803  0.0 
-5  13  28  92.763  4.723  9.651  180.0 
-5  13  29  56.755  3.408  7.389  180.0 
-5  13  30  62.278  3.160  7.781  180.0 
-5  13  31  3.590  1.655  1.372  180.0 
-5  13  33  12.082  2.137  3.770  180.0 
-5  13  34  12.321  3.011  3.560  180.0 
-5  13  35  6.031  2.074  2.620  0.0 
-5  13  36  33.836  2.446  5.773  180.0 
-5  13  37  20.658  2.740  4.430  0.0 
-5  14  1  58.153  2.996  7.693  0.0 
-5  14  2  127.662  4.746  11.287  180.0 
-5  14  3  99.981  5.322  9.977  180.0 
-5  14  4  66.438  3.350  8.275  180.0 
-5  14  5  107.926  4.128  10.213  180.0 
-5  14  8  131.495  4.958  11.611  180.0 
-5  14  9  8.917  1.352  3.210  180.0 
-5  14  10  23.217  1.786  4.900  180.0 
-5  14  11  43.648  2.560  6.692  0.0 
-5  14  12  45.500  5.862  6.480  0.0 
-5  14  13  342.228  9.597  18.576  180.0 
-5  14  14  87.293  4.629  8.994  0.0 
-5  14  15  94.137  4.998  9.744  0.0 
-5  14  16  167.231  7.083  12.990  180.0 
-5  14  17  44.656  4.349  6.860  0.0 
-5  14  18  38.489  5.094  5.938  180.0 
-5  14  19  64.129  3.259  7.986  0.0 
-5  14  20  71.354  6.169  8.635  0.0 
-5  14  21  96.771  4.627  10.022  180.0 
-5  14  22  6.619  1.677  2.875  0.0 
-5  14  23  15.923  2.405  4.258  0.0 
-5  14  24  50.809  3.192  7.029  180.0 
-5  14  25  71.126  4.364  8.628  0.0 
-5  14  28  55.442  3.787  7.721  0.0 
-5  14  30  4.134  1.530  1.963  0.0 
-5  14  31  9.097  1.666  2.802  180.0 
-5  14  32  10.894  2.764  3.429  180.0 
-5  14  33  10.811  2.081  3.200  0.0 
-5  14  34  27.659  2.331  4.965  180.0 
-5  15  1  52.904  3.399  7.602  180.0 
-5  15  2  33.574  2.831  5.862  180.0 
-5  15  4  56.928  4.134  7.657  0.0 
-5  15  5  56.017  3.090  7.521  180.0 
-5  15  6  11.829  1.715  3.731  180.0 
-5  15  7  50.680  2.554  7.327  0.0 
-5  15  8  40.602  2.298  6.480  0.0 
-5  15  9  7.217  1.422  2.692  0.0 
-5  15  10  31.036  1.649  5.524  180.0 
-5  15  11  26.075  3.151  5.458  180.0 
-5  15  13  158.609  8.124  12.275  180.0 
-5  15  15  21.962  1.963  4.467  180.0 
-5  15  16  16.947  1.847  4.322  0.0 
-5  15  19  26.666  2.132  5.173  180.0 
-5  15  22  34.534  2.152  5.934  180.0 
-5  15  23  10.821  1.817  3.215  180.0 
-5  15  24  65.337  3.668  8.006  0.0 
-5  15  25  39.133  2.505  6.412  180.0 
-5  15  26  5.074  2.429  2.815  0.0 
-5  15  27  26.266  2.884  5.555  180.0 
-5  15  28  6.101  1.823  1.705  180.0 
-5  15  31  10.637  1.665  3.761  180.0 
-5  15  33  7.272  2.005  2.453  0.0 
-5  15  34  10.544  2.471  3.117  180.0 
-5  16  1  12.851  2.427  3.955  0.0 
-5  16  2  17.488  3.001  4.267  0.0 
-5  16  3  380.553  10.578  19.441  180.0 
-5  16  4  65.170  6.570  7.720  180.0 
-5  16  5  24.698  1.806  5.183  180.0 
-5  16  6  86.265  3.826  9.000  0.0 
-5  16  8  4.114  1.319  1.882  180.0 
-5  16  9  7.064  1.451  2.747  0.0 
-5  16  10  2.916  1.463  0.989  180.0 
-5  16  11  82.246  6.184  9.328  180.0 
-5  16  12  135.453  6.723  11.815  0.0 
-5  16  13  50.255  3.843  7.180  180.0 
-5  16  14  18.051  2.464  4.544  0.0 
-5  16  16  23.385  1.826  4.737  180.0 
-5  16  17  46.326  3.600  7.325  0.0 
-5  16  19  37.558  4.403  6.043  180.0 
-5  16  20  10.740  1.904  3.440  0.0 
-5  16  21  9.079  1.917  2.722  0.0 
-5  16  22  127.177  5.207  11.160  0.0 
-5  16  23  81.003  5.665  9.101  180.0 
-5  16  24  64.111  3.643  7.898  180.0 
-5  16  26  9.860  1.842  2.710  180.0 
-5  16  28  25.491  2.041  5.196  0.0 
-5  16  29  40.036  3.608  6.342  180.0 
-5  16  31  24.598  2.473  4.766  0.0 
-5  17  1  65.602  6.960  8.405  0.0 
-5  17  2  17.948  2.279  3.976  0.0 
-5  17  3  303.383  11.004  17.282  180.0 
-5  17  5  10.143  1.839  3.315  0.0 
-5  17  6  106.544  4.116  10.519  0.0 
-5  17  7  3.853  1.627  1.609  180.0 
-5  17  8  36.793  2.331  6.007  180.0 
-5  17  9  38.871  3.692  6.259  0.0 
-5  17  10  21.845  3.193  4.588  0.0 
-5  17  12  15.056  1.834  3.972  180.0 
-5  17  15  96.997  4.306  9.870  0.0 
-5  17  18  21.365  1.916  5.119  0.0 
-5  17  19  11.435  1.793  3.421  0.0 
-5  17  20  6.375  1.772  2.738  0.0 
-5  17  22  17.200  1.906  4.071  180.0 
-5  17  23  17.606  2.513  4.711  0.0 
-5  17  24  7.059  1.793  2.787  0.0 
-5  17  26  50.454  3.692  7.268  0.0 
-5  17  30  5.931  1.912  2.114  0.0 
-5  18  1  9.027  2.807  3.077  180.0 
-5  18  4  7.454  1.910  2.935  0.0 
-5  18  5  17.493  3.310  4.552  180.0 
-5  18  6  83.166  4.533  9.104  180.0 
-5  18  7  49.797  3.246  6.975  0.0 
-5  18  9  19.262  2.239  4.990  0.0 
-5  18  11  57.198  4.295  7.453  180.0 
-5  18  13  13.945  2.444  4.271  0.0 
-5  18  15  21.012  3.117  5.157  0.0 
-5  18  17  8.418  3.330  3.381  180.0 
-5  18  18  28.068  5.275  5.545  180.0 
-5  18  19  8.656  3.491  3.067  0.0 
-5  18  21  12.553  3.864  3.869  180.0 
-5  18  23  7.485  2.580  3.216  180.0 
-5  18  26  38.350  2.867  5.973  180.0 
-5  18  28  31.763  2.885  5.891  0.0 
-5  19  2  90.999  21.502  9.822  180.0 
-5  19  5  20.277  4.650  4.153  180.0 
-5  19  6  4.745  2.343  1.117  0.0 
-5  19  7  45.699  4.190  6.916  0.0 
-5  19  8  137.818  11.153  10.919  0.0 
-5  19  9  20.091  2.527  4.646  180.0 
-5  19  10  10.180  2.416  2.451  0.0 
-5  19  11  27.026  3.029  5.292  180.0 
-5  19  12  38.148  4.541  6.306  0.0 
-5  19  16  16.038  2.554  3.909  180.0 
-5  19  19  22.629  2.752  5.116  180.0 
-5  19  21  13.443  2.616  3.717  0.0 
-5  19  24  6.264  2.568  3.102  180.0 
-5  19  26  42.033  4.887  6.307  0.0 
-5  19  27  5.211  2.487  2.956  180.0 
-5  20  3  15.661  3.131  4.326  180.0 
-5  20  8  13.092  3.098  3.804  0.0 
-5  20  9  19.986  4.782  4.896  180.0 
-5  20  10  80.772  6.023  8.361  0.0 
-5  20  11  73.101  15.508  8.476  180.0 
-5  20  17  20.642  2.663  4.369  180.0 
-5  20  18  6.308  2.549  2.801  180.0 
-5  20  19  7.210  2.570  2.815  0.0 
-5  20  20  9.662  4.229  3.307  180.0 
-5  20  24  10.123  4.097  3.578  0.0 
-5  21  2  14.097  4.677  4.032  0.0 
-5  21  3  78.355  29.626  9.884  0.0 
-5  21  4  47.691  9.819  7.187  180.0 
-5  21  6  10.151  2.919  3.072  0.0 
-5  21  7  8.233  3.046  2.872  0.0 
-5  21  8  17.722  3.193  4.852  0.0 
-5  21  11  39.558  3.702  5.982  180.0 
-5  21  14  38.234  3.710  6.187  0.0 
-5  21  16  17.916  3.290  3.889  180.0 
-5  21  20  23.385  3.049  5.139  0.0 
-5  22  2  18.935  3.990  4.772  180.0 
-5  22  3  14.544  3.101  3.271  180.0 
-5  22  4  18.825  5.109  4.351  180.0 
-5  22  7  19.399  5.623  4.968  0.0 
-5  22  8  22.609  3.240  4.383  0.0 
-5  22  9  36.080  3.596  6.457  180.0 
-5  22  14  9.341  3.114  3.062  180.0 
-5  22  17  8.421  3.132  2.534  180.0 
-5  23  1  22.978  7.437  4.913  0.0 
-5  23  2  11.921  3.052  3.221  0.0 
-5  23  10  40.265  4.289  6.282  180.0 
-4  0  2  5091.477  175.143  70.622  180.0 
-4  0  4  313.959  15.560  17.401  0.0 
-4  0  8  176.222  5.463  13.501  0.0 
-4  0  12  877.179  26.207  29.668  180.0 
-4  0  14  721.609  39.747  27.475  180.0 
-4  0  16  111.396  5.870  10.612  180.0 
-4  0  18  3209.198  94.665  57.677  0.0 
-4  0  20  149.050  7.497  12.356  180.0 
-4  0  22  1439.036  54.734  37.274  180.0 
-4  0  24  1624.375  49.776  40.989  0.0 
-4  0  28  12.144  1.664  3.399  0.0 
-4  0  30  27.466  1.852  5.202  0.0 
-4  0  34  10.854  2.017  3.460  0.0 
-4  0  36  181.569  6.784  13.422  180.0 
-4  0  40  7.126  3.280  3.126  180.0 
-4  0  42  7.637  2.978  3.556  180.0 
-4  0  44  7.567  2.708  2.486  0.0 
-4  1  1  4098.103  117.068  62.921  180.0 
-4  1  2  1843.864  61.056  42.030  0.0 
-4  1  3  577.041  16.038  24.424  180.0 
-4  1  4  619.670  21.633  24.677  0.0 
-4  1  5  2010.379  50.441  44.704  0.0 
-4  1  6  487.758  13.007  21.332  0.0 
-4  1  7  474.283  12.437  21.499  180.0 
-4  1  8  38.808  2.668  6.173  0.0 
-4  1  9  44.149  2.388  6.568  0.0 
-4  1  10  195.819  6.501  14.054  0.0 
-4  1  11  296.927  9.173  17.041  0.0 
-4  1  12  880.654  25.215  29.738  180.0 
-4  1  13  218.415  8.572  14.702  180.0 
-4  1  16  54.796  3.051  7.553  180.0 
-4  1  19  104.966  6.765  10.131  180.0 
-4  1  20  1025.916  31.781  32.072  180.0 
-4  1  21  145.763  5.799  12.187  180.0 
-4  1  22  76.044  5.109  8.625  0.0 
-4  1  23  524.797  17.338  22.755  0.0 
-4  1  24  56.318  2.758  7.756  180.0 
-4  1  25  35.725  1.766  6.147  0.0 
-4  1  27  58.031  2.180  7.522  180.0 
-4  1  28  5.491  1.394  2.836  180.0 
-4  1  30  5.804  1.102  2.518  180.0 
-4  1  31  102.402  3.560  10.128  0.0 
-4  1  32  50.622  2.686  7.000  180.0 
-4  1  33  43.581  2.285  6.481  0.0 
-4  1  34  55.522  2.590  7.369  180.0 
-4  1  35  38.505  1.875  6.314  180.0 
-4  1  37  14.582  1.622  4.113  180.0 
-4  1  38  18.358  2.194  4.172  0.0 
-4  1  41  71.166  4.001  8.151  0.0 
-4  1  42  48.435  4.107  6.626  0.0 
-4  1  43  9.970  1.916  2.971  0.0 
-4  2  1  320.339  13.051  17.242  0.0 
-4  2  2  996.212  35.799  32.003  180.0 
-4  2  3  546.915  20.335  22.990  180.0 
-4  2  4  750.989  32.465  26.927  0.0 
-4  2  5  667.317  19.239  25.416  0.0 
-4  2  6  318.283  10.403  16.916  180.0 
-4  2  7  109.065  3.851  10.438  0.0 
-4  2  8  59.569  2.972  7.623  0.0 
-4  2  9  7.124  1.576  2.562  180.0 
-4  2  10  542.378  18.247  23.720  0.0 
-4  2  11  287.830  7.981  16.648  180.0 
-4  2  12  10.673  1.526  3.274  180.0 
-4  2  13  559.652  16.713  23.706  0.0 
-4  2  14  2464.597  63.701  49.493  180.0 
-4  2  15  1104.964  31.315  33.344  180.0 
-4  2  16  787.608  22.721  28.611  0.0 
-4  2  17  5.196  1.633  1.964  0.0 
-4  2  18  1543.927  47.804  39.926  0.0 
-4  2  19  300.900  9.995  16.921  0.0 
-4  2  20  160.742  5.891  13.053  180.0 
-4  2  21  64.417  5.171  8.125  0.0 
-4  2  22  465.515  14.769  21.685  180.0 
-4  2  23  65.745  3.233  8.112  0.0 
-4  2  24  68.145  2.884  7.815  180.0 
-4  2  25  84.725  3.564  9.263  180.0 
-4  2  26  44.908  2.165  6.757  180.0 
-4  2  27  18.898  1.480  4.502  0.0 
-4  2  28  192.485  5.748  13.961  180.0 
-4  2  29  25.007  1.489  4.783  180.0 
-4  2  30  100.553  3.556  9.777  180.0 
-4  2  31  3.178  1.310  2.108  180.0 
-4  2  32  59.395  2.647  7.739  0.0 
-4  2  33  133.125  4.585  11.497  180.0 
-4  2  34  3.431  1.315  1.713  180.0 
-4  2  38  10.650  1.602  3.290  180.0 
-4  2  42  15.416  1.998  3.649  180.0 
-4  2  43  28.972  2.514  4.895  180.0 
-4  2  44  3.653  1.825  1.570  180.0 
-4  3  1  4905.950  148.278  70.258  180.0 
-4  3  2  1831.174  54.836  42.099  0.0 
-4  3  4  239.223  14.843  14.524  180.0 
-4  3  5  662.073  21.577  25.640  0.0 
-4  3  6  55.829  2.535  7.418  180.0 
-4  3  7  198.034  6.070  14.152  180.0 
-4  3  8  892.383  27.267  29.895  0.0 
-4  3  9  9.056  1.669  2.849  0.0 
-4  3  10  916.827  26.466  30.106  180.0 
-4  3  11  111.736  4.014  10.417  180.0 
-4  3  12  80.576  3.514  9.032  0.0 
-4  3  13  566.442  15.545  24.030  180.0 
-4  3  14  66.374  3.406  8.028  180.0 
-4  3  15  1486.975  44.687  38.603  180.0 
-4  3  16  878.406  25.589  29.893  0.0 
-4  3  17  207.833  7.696  14.350  180.0 
-4  3  18  254.428  8.025  15.600  0.0 
-4  3  19  51.536  2.855  7.306  180.0 
-4  3  20  530.700  15.909  22.759  180.0 
-4  3  21  88.262  4.213  9.466  180.0 
-4  3  22  41.716  3.452  6.853  0.0 
-4  3  23  475.035  13.548  21.891  0.0 
-4  3  24  189.130  5.832  13.861  0.0 
-4  3  25  953.527  25.568  30.845  0.0 
-4  3  26  14.818  1.431  3.918  180.0 
-4  3  27  304.516  8.653  17.510  180.0 
-4  3  28  317.355  8.671  17.758  0.0 
-4  3  29  39.895  2.093  6.194  0.0 
-4  3  30  17.341  1.610  4.154  0.0 
-4  3  31  13.535  1.385  3.777  0.0 
-4  3  34  61.119  3.132  7.968  180.0 
-4  3  35  10.912  1.409  3.156  0.0 
-4  3  36  32.630  1.897  5.778  0.0 
-4  3  37  9.368  1.576  3.223  180.0 
-4  3  39  76.916  4.164  8.775  0.0 
-4  3  40  6.392  1.584  2.505  0.0 
-4  3  42  10.606  2.461  3.240  0.0 
-4  4  1  469.953  27.378  21.965  180.0 
-4  4  2  227.784  14.374  14.847  180.0 
-4  4  3  443.398  14.047  21.544  0.0 
-4  4  4  237.929  7.674  15.860  180.0 
-4  4  5  88.104  3.596  9.196  0.0 
-4  4  7  79.391  4.824  8.862  0.0 
-4  4  8  226.375  6.974  15.523  0.0 
-4  4  9  518.891  16.489  22.660  180.0 
-4  4  10  36.942  2.820  6.318  0.0 
-4  4  11  54.566  3.803  7.138  0.0 
-4  4  13  229.799  7.025  15.194  180.0 
-4  4  14  42.193  3.008  6.191  0.0 
-4  4  15  267.221  8.602  16.213  180.0 
-4  4  16  1228.614  35.505  34.838  0.0 
-4  4  17  96.735  4.372  9.840  180.0 
-4  4  18  388.767  12.343  19.828  0.0 
-4  4  19  64.406  3.447  8.454  0.0 
-4  4  20  44.309  3.184  6.898  0.0 
-4  4  21  4.245  1.820  2.485  0.0 
-4  4  22  17.628  2.036  4.180  180.0 
-4  4  23  4.691  1.607  2.415  180.0 
-4  4  24  213.389  6.390  14.736  180.0 
-4  4  25  295.807  8.228  17.164  180.0 
-4  4  26  11.360  1.559  3.041  0.0 
-4  4  27  7.946  1.316  2.838  180.0 
-4  4  28  516.046  14.322  22.830  180.0 
-4  4  29  260.670  6.965  16.002  0.0 
-4  4  30  4.047  1.779  2.008  0.0 
-4  4  31  7.067  1.335  3.083  180.0 
-4  4  32  38.911  1.858  6.159  180.0 
-4  4  34  52.673  2.687  7.011  0.0 
-4  4  35  20.349  1.668  4.568  0.0 
-4  4  36  39.032  2.081  6.234  0.0 
-4  4  37  30.611  1.901  5.534  0.0 
-4  4  41  3.921  1.916  2.685  180.0 
-4  4  43  7.900  1.689  2.652  0.0 
-4  4  44  13.590  1.992  3.754  180.0 
-4  5  2  159.851  6.288  13.042  0.0 
-4  5  3  569.145  16.763  24.222  0.0 
-4  5  4  475.459  17.766  21.861  180.0 
-4  5  5  114.132  6.337  10.654  0.0 
-4  5  6  108.499  6.429  10.459  0.0 
-4  5  7  59.443  3.395  7.650  0.0 
-4  5  8  736.584  23.284  27.710  180.0 
-4  5  9  574.081  16.658  23.957  180.0 
-4  5  10  379.131  12.218  19.444  180.0 
-4  5  11  23.312  2.747  4.880  180.0 
-4  5  12  553.817  17.650  23.790  180.0 
-4  5  13  10.431  2.283  2.834  180.0 
-4  5  14  31.218  2.345  5.936  0.0 
-4  5  15  175.176  6.015  12.838  180.0 
-4  5  16  195.895  7.963  13.707  0.0 
-4  5  17  446.552  14.820  21.586  0.0 
-4  5  18  518.717  19.036  22.720  0.0 
-4  5  22  19.403  1.831  4.558  180.0 
-4  5  23  79.383  3.128  9.004  0.0 
-4  5  25  11.317  1.276  3.393  0.0 
-4  5  26  22.112  1.486  4.577  180.0 
-4  5  27  19.648  1.402  4.401  0.0 
-4  5  28  15.492  1.595  3.964  180.0 
-4  5  29  116.563  4.255  10.891  180.0 
-4  5  30  82.618  3.254  8.832  0.0 
-4  5  31  127.443  4.239  11.522  0.0 
-4  5  32  134.063  5.018  11.344  180.0 
-4  5  34  4.759  1.594  2.267  0.0 
-4  5  36  6.203  1.942  3.018  180.0 
-4  5  40  5.667  1.565  2.491  180.0 
-4  5  41  9.146  1.572  2.931  180.0 
-4  5  42  18.120  1.821  4.441  180.0 
-4  5  43  3.723  1.665  1.916  0.0 
-4  6  1  1591.644  45.713  40.121  0.0 
-4  6  2  18.262  1.929  4.326  180.0 
-4  6  3  357.659  10.432  19.246  0.0 
-4  6  4  608.709  20.732  24.723  180.0 
-4  6  6  163.141  6.119  12.672  0.0 
-4  6  7  154.511  6.912  12.506  0.0 
-4  6  8  144.862  5.788  12.406  0.0 
-4  6  9  21.225  2.288  4.981  180.0 
-4  6  10  6.477  2.005  2.789  0.0 
-4  6  11  1064.152  34.843  32.639  0.0 
-4  6  13  307.428  10.708  17.812  0.0 
-4  6  14  777.424  39.579  27.016  0.0 
-4  6  15  130.465  5.898  11.360  180.0 
-4  6  16  45.595  4.177  7.389  180.0 
-4  6  17  127.505  9.302  11.462  0.0 
-4  6  18  46.359  3.239  6.767  180.0 
-4  6  19  174.157  7.429  13.354  180.0 
-4  6  20  33.218  3.298  5.820  180.0 
-4  6  21  79.696  3.696  9.277  180.0 
-4  6  22  57.152  2.555  7.756  180.0 
-4  6  23  203.928  7.354  14.395  180.0 
-4  6  24  296.303  8.273  17.260  0.0 
-4  6  25  603.202  16.786  24.694  180.0 
-4  6  26  50.738  2.454  6.959  180.0 
-4  6  28  26.065  1.657  5.063  0.0 
-4  6  29  616.859  16.941  24.651  0.0 
-4  6  30  16.569  1.649  4.080  180.0 
-4  6  31  4.296  1.599  2.083  180.0 
-4  6  32  63.941  3.341  7.903  180.0 
-4  6  33  10.122  1.880  3.160  0.0 
-4  6  34  21.505  1.859  4.338  180.0 
-4  6  35  5.842  2.524  3.242  0.0 
-4  6  36  3.279  1.636  0.967  0.0 
-4  6  39  40.473  2.626  6.381  180.0 
-4  6  41  11.562  1.687  3.660  180.0 
-4  6  42  6.620  2.343  2.606  180.0 
-4  7  1  217.355  7.556  14.358  0.0 
-4  7  2  6.878  1.905  2.885  0.0 
-4  7  3  488.038  14.563  22.460  180.0 
-4  7  4  282.006  9.606  16.465  0.0 
-4  7  5  5.116  1.896  1.991  180.0 
-4  7  6  24.844  2.737  4.974  180.0 
-4  7  7  178.698  6.840  13.395  180.0 
-4  7  8  4.399  1.918  2.474  0.0 
-4  7  10  137.125  5.680  11.977  180.0 
-4  7  11  397.073  15.142  19.981  180.0 
-4  7  12  146.965  7.076  11.479  0.0 
-4  7  13  6.378  2.648  2.812  0.0 
-4  7  14  69.545  4.953  8.178  180.0 
-4  7  15  232.561  10.689  15.281  0.0 
-4  7  16  208.121  8.938  14.610  0.0 
-4  7  17  123.981  6.017  11.087  180.0 
-4  7  18  132.937  6.973  10.869  0.0 
-4  7  20  441.326  13.173  21.023  0.0 
-4  7  21  93.748  3.597  9.939  180.0 
-4  7  23  307.266  9.035  17.444  180.0 
-4  7  24  41.380  2.583  6.587  0.0 
-4  7  25  61.994  3.160  7.787  0.0 
-4  7  26  86.014  4.363  9.082  180.0 
-4  7  27  5.455  1.734  2.438  0.0 
-4  7  28  128.437  3.952  11.326  0.0 
-4  7  29  64.551  2.921  8.033  0.0 
-4  7  30  14.635  1.884  3.750  180.0 
-4  7  32  61.868  3.675  7.705  180.0 
-4  7  33  28.047  3.245  5.769  0.0 
-4  7  34  12.115  1.670  3.497  0.0 
-4  7  35  6.014  2.751  3.039  180.0 
-4  7  38  6.063  1.656  3.205  0.0 
-4  7  39  23.346  1.967  4.866  180.0 
-4  7  40  42.634  2.480  6.404  180.0 
-4  7  41  84.449  3.888  8.866  0.0 
-4  8  1  686.594  22.724  26.561  180.0 
-4  8  2  279.401  9.327  17.218  180.0 
-4  8  3  46.385  5.717  6.880  0.0 
-4  8  4  421.436  21.408  20.211  180.0 
-4  8  5  75.335  7.787  8.644  180.0 
-4  8  7  280.016  9.558  16.858  180.0 
-4  8  8  77.020  4.380  8.774  0.0 
-4  8  9  8.586  2.544  3.221  180.0 
-4  8  10  831.971  26.167  29.207  180.0 
-4  8  12  53.300  3.568  7.302  0.0 
-4  8  14  177.859  8.818  13.514  0.0 
-4  8  15  233.582  9.366  14.383  180.0 
-4  8  17  120.794  6.154  11.105  180.0 
-4  8  18  93.999  4.258  9.602  180.0 
-4  8  19  7.227  1.477  2.553  0.0 
-4  8  20  318.556  8.876  17.863  180.0 
-4  8  21  4.730  1.437  2.116  180.0 
-4  8  22  31.002  1.924  5.808  0.0 
-4  8  23  18.716  1.675  4.223  180.0 
-4  8  24  4.793  1.752  2.394  0.0 
-4  8  25  65.238  2.938  8.136  180.0 
-4  8  27  36.593  1.991  6.308  0.0 
-4  8  28  35.763  2.583  6.209  0.0 
-4  8  33  30.070  2.219  5.755  180.0 
-4  8  34  57.881  3.707  7.825  180.0 
-4  8  35  16.099  2.029  4.296  0.0 
-4  8  36  8.356  1.781  2.825  0.0 
-4  8  38  11.676  2.098  3.286  0.0 
-4  8  40  77.810  3.751  8.396  180.0 
-4  8  42  29.236  1.978  5.005  0.0 
-4  9  1  185.160  6.539  13.200  0.0 
-4  9  2  89.502  4.416  9.656  0.0 
-4  9  4  53.800  3.275  7.170  180.0 
-4  9  5  18.269  2.096  4.305  180.0 
-4  9  6  72.414  4.546  8.816  180.0 
-4  9  7  728.142  24.902  26.991  0.0 
-4  9  8  103.569  8.632  9.991  180.0 
-4  9  9  38.216  2.825  6.266  180.0 
-4  9  10  40.636  3.046  6.212  0.0 
-4  9  11  16.000  2.334  4.037  0.0 
-4  9  12  363.067  12.268  19.089  0.0 
-4  9  14  38.960  3.312  6.671  180.0 
-4  9  15  139.572  7.016  12.149  0.0 
-4  9  16  469.429  18.769  21.153  180.0 
-4  9  17  121.082  4.328  11.245  180.0 
-4  9  18  109.014  5.027  10.627  0.0 
-4  9  19  16.621  2.049  4.286  0.0 
-4  9  20  124.820  5.793  11.034  180.0 
-4  9  21  147.747  5.658  12.061  180.0 
-4  9  22  574.891  16.370  23.697  0.0 
-4  9  23  25.170  3.626  5.084  0.0 
-4  9  24  272.444  9.600  16.519  180.0 
-4  9  26  47.787  5.137  6.634  0.0 
-4  9  27  121.112  4.207  10.752  0.0 
-4  9  28  319.137  9.656  17.863  0.0 
-4  9  29  5.551  1.304  2.176  180.0 
-4  9  30  35.301  2.411  6.145  180.0 
-4  9  32  5.388  2.238  2.128  180.0 
-4  9  33  11.168  1.992  3.170  180.0 
-4  9  34  6.684  1.904  2.275  180.0 
-4  9  36  96.429  4.225  9.420  0.0 
-4  9  37  9.629  1.837  3.148  180.0 
-4  9  40  13.882  1.765  3.527  0.0 
-4  10  1  30.952  2.491  5.717  180.0 
-4  10  2  18.931  2.232  4.402  0.0 
-4  10  3  179.070  6.365  13.122  0.0 
-4  10  4  970.629  29.492  30.048  180.0 
-4  10  5  103.210  6.131  9.753  0.0 
-4  10  6  812.639  37.251  28.196  0.0 
-4  10  7  12.213  2.930  3.719  180.0 
-4  10  8  27.920  2.630  5.612  0.0 
-4  10  9  136.208  8.612  11.598  0.0 
-4  10  10  22.527  2.496  4.919  0.0 
-4  10  13  100.795  5.972  10.071  0.0 
-4  10  14  421.084  12.427  20.524  0.0 
-4  10  15  54.784  4.541  7.587  180.0 
-4  10  16  257.524  7.657  15.934  0.0 
-4  10  17  24.954  1.910  4.958  180.0 
-4  10  18  119.721  4.501  10.899  180.0 
-4  10  19  12.008  1.736  3.194  0.0 
-4  10  20  61.358  3.348  8.071  0.0 
-4  10  26  6.600  1.464  2.894  0.0 
-4  10  27  23.075  2.347  4.859  0.0 
-4  10  28  27.884  1.838  5.576  180.0 
-4  10  31  80.357  4.925  8.899  180.0 
-4  10  32  21.271  2.048  4.923  180.0 
-4  10  34  6.020  1.921  2.772  180.0 
-4  10  35  8.197  1.907  2.897  180.0 
-4  10  36  27.107  3.634  5.295  0.0 
-4  10  37  4.905  2.428  2.248  0.0 
-4  10  38  27.244  2.433  4.888  180.0 
-4  11  1  13.783  2.454  3.870  0.0 
-4  11  2  31.543  2.546  5.294  180.0 
-4  11  3  68.334  5.765  8.495  180.0 
-4  11  4  927.846  31.294  29.712  0.0 
-4  11  5  23.208  2.253  5.128  180.0 
-4  11  7  37.449  2.616  5.952  0.0 
-4  11  8  51.694  2.933  6.923  180.0 
-4  11  9  134.099  7.910  11.260  180.0 
-4  11  10  77.325  4.017  8.998  0.0 
-4  11  11  395.974  13.235  19.762  180.0 
-4  11  13  45.241  2.804  6.887  0.0 
-4  11  14  46.301  2.824  6.622  180.0 
-4  11  15  442.031  15.082  20.517  180.0 
-4  11  16  268.146  8.229  16.380  180.0 
-4  11  17  380.582  11.877  18.971  0.0 
-4  11  18  6.295  1.596  2.118  180.0 
-4  11  19  287.937  9.814  17.092  180.0 
-4  11  20  1124.923  37.621  33.685  0.0 
-4  11  21  170.238  5.301  12.883  0.0 
-4  11  22  103.788  4.102  10.012  0.0 
-4  11  24  23.515  1.804  4.912  180.0 
-4  11  25  96.970  3.936  9.400  0.0 
-4  11  30  37.766  3.211  6.288  180.0 
-4  11  31  18.406  1.666  4.257  0.0 
-4  11  32  136.357  5.298  11.537  180.0 
-4  11  34  10.707  2.671  3.341  0.0 
-4  11  35  13.430  3.402  3.695  0.0 
-4  11  37  35.401  2.324  6.056  0.0 
-4  12  1  19.591  2.367  4.551  0.0 
-4  12  2  45.674  2.867  6.871  180.0 
-4  12  3  9.289  2.023  2.813  180.0 
-4  12  4  30.760  2.820  5.276  180.0 
-4  12  5  4.653  1.839  2.372  180.0 
-4  12  7  53.752  2.540  7.258  180.0 
-4  12  8  78.870  3.478  8.976  0.0 
-4  12  9  23.070  3.151  4.450  180.0 
-4  12  10  240.532  7.953  15.719  180.0 
-4  12  11  157.227  8.628  12.170  0.0 
-4  12  13  13.907  2.073  3.694  0.0 
-4  12  14  128.280  5.346  11.335  180.0 
-4  12  15  16.686  4.084  3.699  0.0 
-4  12  16  125.077  6.867  11.448  0.0 
-4  12  17  28.030  4.216  5.607  180.0 
-4  12  18  11.765  2.093  3.368  0.0 
-4  12  19  612.015  16.829  24.793  180.0 
-4  12  20  10.677  2.290  3.426  180.0 
-4  12  21  147.476  5.271  12.019  180.0 
-4  12  23  107.067  4.136  10.376  180.0 
-4  12  24  106.036  4.196  10.407  180.0 
-4  12  25  81.258  3.819  8.975  180.0 
-4  12  27  48.525  2.941  7.081  0.0 
-4  12  28  44.129  2.579  6.787  180.0 
-4  12  30  4.657  1.539  2.535  180.0 
-4  12  31  15.281  1.646  4.081  0.0 
-4  12  34  17.877  2.267  4.302  0.0 
-4  12  37  8.971  3.023  3.304  180.0 
-4  12  38  4.314  1.871  1.848  0.0 
-4  13  1  110.289  4.356  10.574  0.0 
-4  13  2  170.131  5.521  13.146  180.0 
-4  13  3  145.961  7.330  12.060  180.0 
-4  13  4  44.524  2.738  6.561  0.0 
-4  13  5  23.480  1.864  4.330  0.0 
-4  13  6  9.882  2.444  3.462  180.0 
-4  13  7  32.580  2.699  5.604  0.0 
-4  13  8  237.303  7.367  15.247  180.0 
-4  13  9  77.041  3.271  8.804  180.0 
-4  13  10  26.145  2.514  4.898  180.0 
-4  13  11  73.779  4.177  8.533  0.0 
-4  13  13  74.020  4.091  8.508  180.0 
-4  13  14  27.752  2.187  5.509  0.0 
-4  13  15  346.350  14.180  18.562  0.0 
-4  13  16  41.766  2.373  6.170  180.0 
-4  13  17  98.851  3.733  10.070  180.0 
-4  13  18  25.974  3.250  5.222  0.0 
-4  13  20  1055.507  33.120  32.844  0.0 
-4  13  21  24.848  3.496  5.237  180.0 
-4  13  22  22.279  1.837  4.852  0.0 
-4  13  23  32.320  2.773  5.785  0.0 
-4  13  24  8.875  2.212  3.025  0.0 
-4  13  25  16.818  1.813  4.061  180.0 
-4  13  26  15.332  1.848  3.847  180.0 
-4  13  27  40.802  2.359  6.441  180.0 
-4  13  28  7.394  2.273  2.568  0.0 
-4  13  29  12.314  1.907  3.166  180.0 
-4  13  33  18.958  2.278  4.178  180.0 
-4  13  34  9.898  2.950  3.452  0.0 
-4  14  1  550.761  15.934  23.660  180.0 
-4  14  3  64.512  4.057  8.071  0.0 
-4  14  5  37.480  2.607  6.039  0.0 
-4  14  10  8.675  2.397  3.697  0.0 
-4  14  11  23.742  2.456  4.940  0.0 
-4  14  12  16.737  2.272  4.000  180.0 
-4  14  14  131.245  6.311  11.244  180.0 
-4  14  15  200.095  6.230  14.225  0.0 
-4  14  17  155.683  6.501  12.500  180.0 
-4  14  18  303.902  12.043  17.667  0.0 
-4  14  19  68.667  5.826  8.492  180.0 
-4  14  20  50.073  2.935  7.021  180.0 
-4  14  22  13.495  1.853  3.978  180.0 
-4  14  23  32.804  2.089  5.770  180.0 
-4  14  24  31.071  3.175  5.983  0.0 
-4  14  25  35.177  4.057  5.843  0.0 
-4  14  27  42.478  2.560  6.459  180.0 
-4  14  28  27.338  2.147  5.342  0.0 
-4  14  29  59.804  3.739  7.286  0.0 
-4  14  32  17.658  2.785  4.202  0.0 
-4  14  33  41.022  4.793  6.591  0.0 
-4  14  36  8.352  1.824  2.760  180.0 
-4  15  2  4.839  1.801  2.144  0.0 
-4  15  3  75.695  5.265  9.035  180.0 
-4  15  4  65.192  4.170  8.073  180.0 
-4  15  5  17.465  1.805  4.394  0.0 
-4  15  7  32.186  3.892  5.634  180.0 
-4  15  8  54.876  3.700  7.450  180.0 
-4  15  12  86.327  6.439  9.256  0.0 
-4  15  13  214.572  13.679  14.677  0.0 
-4  15  14  19.328  1.842  4.197  0.0 
-4  15  15  43.815  3.335  6.495  0.0 
-4  15  16  16.739  2.199  4.214  0.0 
-4  15  17  55.099  3.514  7.537  0.0 
-4  15  18  38.533  3.696  6.385  180.0 
-4  15  19  104.157  4.510  10.103  180.0 
-4  15  20  40.636  3.242  6.526  180.0 
-4  15  21  32.108  2.093  5.839  0.0 
-4  15  22  73.373  4.700  8.266  0.0 
-4  15  23  21.872  1.992  4.540  0.0 
-4  15  24  64.465  5.071  7.986  180.0 
-4  15  25  21.964  3.061  4.799  180.0 
-4  15  26  10.855  2.387  3.148  0.0 
-4  15  27  16.843  3.090  4.138  180.0 
-4  15  30  20.027  1.730  4.596  0.0 
-4  15  31  3.806  1.545  1.614  0.0 
-4  15  33  14.055  2.140  3.540  0.0 
-4  15  34  33.253  3.563  5.634  180.0 
-4  15  35  8.546  2.921  3.088  180.0 
-4  16  1  75.855  5.718  8.799  180.0 
-4  16  2  68.273  3.459  8.358  180.0 
-4  16  3  159.853  5.417  12.255  180.0 
-4  16  5  139.817  4.731  11.877  0.0 
-4  16  6  101.180  4.783  9.987  0.0 
-4  16  8  46.047  3.334  6.772  180.0 
-4  16  9  4.871  1.729  2.650  0.0 
-4  16  10  212.909  9.199  14.602  0.0 
-4  16  11  116.417  5.340  10.887  180.0 
-4  16  12  31.374  1.889  5.535  180.0 
-4  16  13  82.687  3.531  9.406  0.0 
-4  16  14  251.715  9.196  16.162  180.0 
-4  16  15  3.576  1.775  1.220  180.0 
-4  16  17  112.822  5.356  10.499  180.0 
-4  16  19  22.179  2.101  4.653  180.0 
-4  16  22  46.026  4.080  6.749  180.0 
-4  16  23  9.309  2.590  3.725  0.0 
-4  16  24  40.364  3.912  6.134  0.0 
-4  16  25  26.486  2.123  5.549  180.0 
-4  16  27  8.287  1.835  2.992  180.0 
-4  16  28  22.469  2.023  4.494  0.0 
-4  16  29  40.549  3.230  6.226  180.0 
-4  16  30  11.396  1.814  3.013  0.0 
-4  16  31  3.644  1.664  2.380  0.0 
-4  16  33  8.702  2.437  3.040  180.0 
-4  17  1  101.747  4.835  10.381  180.0 
-4  17  3  43.216  5.546  6.952  0.0 
-4  17  4  210.528  12.418  14.238  0.0 
-4  17  5  20.849  1.981  4.237  0.0 
-4  17  7  8.454  1.637  3.197  0.0 
-4  17  8  43.111  3.080  6.651  0.0 
-4  17  9  41.503  3.915  6.824  180.0 
-4  17  11  98.737  4.179  9.906  0.0 
-4  17  12  52.620  5.271  7.292  180.0 
-4  17  14  20.556  2.019  4.690  0.0 
-4  17  15  12.613  1.919  3.984  180.0 
-4  17  16  83.344  4.426  9.194  0.0 
-4  17  17  81.298  3.775  9.157  180.0 
-4  17  18  30.455  4.065  5.796  180.0 
-4  17  19  4.231  1.952  2.479  180.0 
-4  17  21  8.512  1.986  3.024  180.0 
-4  17  22  46.900  3.152  7.045  0.0 
-4  17  23  90.647  5.160  9.149  0.0 
-4  17  24  148.205  8.336  11.955  0.0 
-4  17  25  12.977  1.869  3.371  180.0 
-4  17  26  15.132  1.904  4.202  180.0 
-4  17  27  32.729  2.741  5.560  180.0 
-4  17  30  9.150  1.713  2.895  0.0 
-4  18  1  43.783  4.464  6.528  180.0 
-4  18  2  6.452  2.226  2.623  180.0 
-4  18  3  11.854  4.810  3.626  180.0 
-4  18  5  8.010  2.034  2.664  0.0 
-4  18  7  55.620  4.140  7.311  0.0 
-4  18  9  46.134  3.041  6.518  180.0 
-4  18  11  5.716  1.828  3.077  0.0 
-4  18  14  89.069  4.366  9.530  180.0 
-4  18  15  10.027  1.968  3.364  0.0 
-4  18  16  4.665  1.973  2.693  0.0 
-4  18  18  4.775  1.986  2.042  0.0 
-4  18  19  70.748  5.022  8.257  180.0 
-4  18  21  40.477  2.712  5.968  0.0 
-4  18  22  21.764  1.985  4.552  0.0 
-4  18  23  10.290  2.084  3.317  0.0 
-4  18  24  66.255  4.137  7.919  180.0 
-4  18  28  5.518  2.267  2.519  180.0 
-4  18  29  3.890  1.876  0.864  0.0 
-4  19  1  60.092  4.393  7.809  180.0 
-4  19  2  4.980  2.345  2.547  180.0 
-4  19  5  194.758  7.592  13.672  0.0 
-4  19  6  9.764  3.094  2.498  0.0 
-4  19  7  59.254  5.653  7.876  180.0 
-4  19  8  35.680  3.474  6.631  180.0 
-4  19  9  21.266  6.470  4.383  180.0 
-4  19  10  13.479  3.116  4.427  180.0 
-4  19  11  53.274  5.256  7.020  0.0 
-4  19  12  300.262  10.650  17.339  180.0 
-4  19  13  20.022  3.876  4.253  0.0 
-4  19  14  36.488  2.953  6.171  0.0 
-4  19  15  22.495  2.677  4.757  180.0 
-4  19  16  28.572  2.825  5.741  0.0 
-4  19  18  6.622  2.496  1.953  0.0 
-4  19  20  22.936  2.777  4.972  180.0 
-4  19  21  58.644  4.551  7.709  0.0 
-4  19  22  35.836  4.198  6.304  0.0 
-4  19  24  19.145  3.413  4.444  0.0 
-4  19  26  5.606  2.496  2.295  180.0 
-4  19  27  48.389  5.507  6.938  180.0 
-4  20  3  12.225  2.484  3.888  0.0 
-4  20  4  11.194  3.214  3.515  0.0 
-4  20  5  120.995  10.890  9.935  0.0 
-4  20  9  12.766  3.677  4.274  0.0 
-4  20  11  7.314  3.093  2.474  180.0 
-4  20  13  26.704  4.829  5.201  180.0 
-4  20  16  46.978  4.684  7.157  180.0 
-4  20  17  11.010  3.664  3.451  180.0 
-4  20  19  24.705  2.771  5.214  180.0 
-4  20  23  8.135  2.479  2.410  0.0 
-4  21  3  94.307  10.319  9.453  0.0 
-4  21  5  7.921  2.394  3.192  0.0 
-4  21  6  8.892  3.895  2.590  0.0 
-4  21  7  89.259  14.349  9.018  180.0 
-4  21  9  39.898  3.686  6.647  180.0 
-4  21  10  13.655  6.458  3.758  180.0 
-4  21  13  59.205  7.864  7.298  0.0 
-4  21  15  13.564  4.047  4.382  0.0 
-4  21  16  198.597  18.999  14.249  0.0 
-4  21  18  7.318  3.472  3.163  180.0 
-4  22  1  17.842  3.171  4.086  180.0 
-4  22  2  37.568  10.995  6.262  180.0 
-4  22  3  19.253  3.195  4.288  0.0 
-4  22  8  33.304  3.944  5.277  180.0 
-4  22  15  10.377  4.748  3.363  0.0 
-4  22  16  73.132  15.112  8.644  180.0 
-4  22  18  37.718  5.222  6.290  180.0 
-4  23  2  8.350  3.989  2.787  180.0 
-4  23  3  17.852  5.304  4.681  0.0 
-4  23  10  10.118  3.051  2.392  0.0 
-4  23  12  10.484  3.920  2.567  180.0 
-3  0  8  61.651  4.632  7.881  0.0 
-3  0  10  1202.306  43.492  34.719  0.0 
-3  0  12  1550.801  45.500  39.876  180.0 
-3  0  14  59.008  4.710  7.578  180.0 
-3  0  16  334.372  17.580  17.874  0.0 
-3  0  18  1392.769  48.341  36.921  180.0 
-3  0  20  1438.081  51.079  37.715  0.0 
-3  0  22  20.281  3.367  4.124  0.0 
-3  0  26  49.370  3.043  6.850  180.0 
-3  0  28  61.321  2.930  7.824  0.0 
-3  0  30  6.425  1.574  2.864  180.0 
-3  0  32  43.201  2.372  6.658  0.0 
-3  0  34  144.761  5.644  12.303  0.0 
-3  0  36  116.159  6.432  10.697  0.0 
-3  0  40  28.540  2.583  5.518  180.0 
-3  1  1  52.163  3.587  6.873  0.0 
-3  1  2  2253.128  79.815  45.489  180.0 
-3  1  4  1524.877  40.824  37.221  180.0 
-3  1  5  83.580  2.919  8.968  0.0 
-3  1  7  1654.286  45.982  40.304  180.0 
-3  1  8  1733.566  48.587  40.676  180.0 
-3  1  9  867.673  22.987  29.299  180.0 
-3  1  10  747.920  19.539  27.868  180.0 
-3  1  11  1090.121  29.966  33.386  180.0 
-3  1  12  31.641  2.229  5.410  0.0 
-3  1  13  162.282  5.322  12.800  180.0 
-3  1  14  57.634  3.200  7.752  0.0 
-3  1  15  104.985  4.374  10.541  180.0 
-3  1  16  75.794  3.683  8.803  0.0 
-3  1  17  628.576  17.903  25.364  180.0 
-3  1  19  1434.038  43.529  38.330  0.0 
-3  1  21  432.152  15.273  21.210  0.0 
-3  1  22  16.805  2.165  4.129  0.0 
-3  1  23  884.279  28.648  30.074  180.0 
-3  1  24  12.154  1.708  3.329  180.0 
-3  1  25  33.172  1.776  5.938  180.0 
-3  1  26  70.697  3.113  8.583  180.0 
-3  1  27  92.007  3.325  9.641  0.0 
-3  1  28  124.131  3.860  11.384  0.0 
-3  1  29  14.594  1.270  3.693  0.0 
-3  1  30  94.452  3.732  9.644  180.0 
-3  1  31  466.244  12.482  21.568  180.0 
-3  1  32  51.750  2.357  7.068  0.0 
-3  1  33  13.570  1.347  3.854  180.0 
-3  1  36  26.528  1.655  5.175  0.0 
-3  1  39  178.110  5.666  13.374  0.0 
-3  1  40  22.891  1.995  4.114  0.0 
-3  1  42  14.388  1.808  4.007  0.0 
-3  1  43  24.830  3.013  4.807  180.0 
-3  2  1  2728.687  96.404  51.776  0.0 
-3  2  3  476.613  12.891  22.134  0.0 
-3  2  4  1930.363  49.441  42.925  0.0 
-3  2  5  1345.815  34.893  36.512  0.0 
-3  2  6  217.722  6.249  14.554  0.0 
-3  2  7  4777.573  132.603  68.359  180.0 
-3  2  8  718.085  23.005  26.883  0.0 
-3  2  9  799.647  20.790  28.191  180.0 
-3  2  10  229.193  6.480  14.837  180.0 
-3  2  11  6.173  1.367  2.572  0.0 
-3  2  12  50.553  2.828  6.937  180.0 
-3  2  13  55.520  3.348  7.582  180.0 
-3  2  14  1186.264  33.408  34.329  0.0 
-3  2  15  15.376  1.870  4.471  180.0 
-3  2  16  8.377  1.672  2.825  180.0 
-3  2  17  160.436  5.611  12.292  0.0 
-3  2  18  15.443  1.883  4.139  0.0 
-3  2  19  1293.692  38.204  36.416  0.0 
-3  2  20  203.296  6.977  14.459  0.0 
-3  2  21  981.645  30.904  31.099  180.0 
-3  2  22  29.304  2.458  5.112  0.0 
-3  2  23  43.515  2.712  6.584  0.0 
-3  2  24  233.754  8.931  15.663  180.0 
-3  2  25  15.513  1.528  3.844  180.0 
-3  2  26  4.448  1.168  2.163  180.0 
-3  2  29  15.135  1.801  3.693  0.0 
-3  2  31  14.673  1.299  3.736  0.0 
-3  2  32  7.403  1.249  2.948  180.0 
-3  2  33  165.603  5.177  12.867  0.0 
-3  2  34  74.921  3.127  8.403  0.0 
-3  2  36  40.153  2.137  6.234  180.0 
-3  2  38  81.787  3.401  9.127  180.0 
-3  2  39  15.941  1.675  4.071  180.0 
-3  2  40  22.388  1.764  4.928  180.0 
-3  2  41  172.587  5.820  12.904  180.0 
-3  2  42  66.972  3.539  8.054  180.0 
-3  2  43  5.675  1.909  2.418  180.0 
-3  3  1  68.910  3.846  8.501  180.0 
-3  3  2  437.228  14.908  20.645  180.0 
-3  3  3  597.667  23.451  23.674  0.0 
-3  3  5  1184.682  33.170  33.543  0.0 
-3  3  6  245.313  9.843  15.440  0.0 
-3  3  7  352.704  10.118  18.145  180.0 
-3  3  8  3290.707  94.243  57.662  180.0 
-3  3  9  1364.417  41.909  37.197  0.0 
-3  3  10  224.746  6.762  15.280  180.0 
-3  3  11  334.067  23.010  18.120  0.0 
-3  3  12  86.739  3.485  9.380  0.0 
-3  3  13  122.277  4.643  10.664  180.0 
-3  3  14  2277.448  67.847  47.906  0.0 
-3  3  15  7.021  1.562  2.447  180.0 
-3  3  16  19.777  2.435  4.534  0.0 
-3  3  17  170.954  7.960  13.523  180.0 
-3  3  18  153.362  5.607  12.433  0.0 
-3  3  19  5.638  1.782  2.699  180.0 
-3  3  21  14.367  1.997  4.032  0.0 
-3  3  22  74.807  20.596  8.931  180.0 
-3  3  23  182.980  6.303  13.569  180.0 
-3  3  24  162.016  5.207  12.670  180.0 
-3  3  25  161.229  4.921  12.351  180.0 
-3  3  26  104.787  3.803  10.212  180.0 
-3  3  27  396.771  10.915  19.897  0.0 
-3  3  28  5.708  1.471  2.468  0.0 
-3  3  30  18.186  1.384  4.106  0.0 
-3  3  33  28.515  2.391  5.440  180.0 
-3  3  34  82.038  3.303  8.995  0.0 
-3  3  36  9.541  1.509  3.364  180.0 
-3  3  37  40.932  2.294  6.571  0.0 
-3  3  38  20.519  1.706  4.539  180.0 
-3  3  41  10.616  1.885  3.509  0.0 
-3  3  42  23.451  2.300  4.662  0.0 
-3  3  43  3.729  1.796  1.440  0.0 
-3  4  1  484.989  18.633  21.280  180.0 
-3  4  2  3994.912  103.846  62.368  180.0 
-3  4  3  248.644  7.084  15.658  0.0 
-3  4  4  72.350  3.390  8.470  180.0 
-3  4  5  27.929  2.145  5.348  0.0 
-3  4  6  4723.551  167.166  67.629  180.0 
-3  4  7  253.350  9.313  15.472  0.0 
-3  4  8  41.420  2.893  6.196  180.0 
-3  4  9  24.446  1.844  4.886  180.0 
-3  4  10  159.918  5.218  12.608  180.0 
-3  4  11  925.951  25.174  30.851  0.0 
-3  4  12  542.745  15.101  23.577  0.0 
-3  4  13  34.252  2.095  6.155  0.0 
-3  4  14  2318.783  59.764  47.918  0.0 
-3  4  15  1693.529  45.338  41.527  180.0 
-3  4  16  29.966  2.017  5.366  180.0 
-3  4  17  268.152  8.792  16.285  0.0 
-3  4  18  34.619  2.208  5.700  0.0 
-3  4  19  289.387  9.146  16.797  180.0 
-3  4  23  17.136  1.744  4.623  180.0 
-3  4  24  68.221  3.147  8.067  180.0 
-3  4  25  33.935  1.725  5.726  0.0 
-3  4  26  180.593  5.676  13.449  0.0 
-3  4  27  52.861  2.453  7.066  0.0 
-3  4  28  237.687  7.362  15.109  0.0 
-3  4  29  84.793  3.191  9.088  180.0 
-3  4  30  49.362  3.671  6.829  0.0 
-3  4  31  238.550  6.611  15.335  180.0 
-3  4  32  89.902  4.201  9.422  0.0 
-3  4  33  23.638  1.581  4.997  180.0 
-3  4  35  19.870  1.619  4.566  180.0 
-3  4  36  106.772  3.980  10.218  180.0 
-3  4  37  8.313  1.528  3.048  0.0 
-3  4  38  115.471  4.204  10.520  180.0 
-3  4  42  27.533  1.940  5.151  180.0 
-3  4  44  13.900  1.719  3.523  0.0 
-3  5  1  411.673  12.491  20.396  0.0 
-3  5  2  50.255  4.062  6.820  0.0 
-3  5  3  275.940  11.228  17.318  0.0 
-3  5  4  539.527  18.953  23.773  0.0 
-3  5  5  618.912  31.440  24.791  180.0 
-3  5  6  718.676  26.711  26.284  0.0 
-3  5  7  50.447  6.680  7.134  0.0 
-3  5  8  4027.267  120.733  64.283  180.0 
-3  5  9  209.114  7.039  14.556  0.0 
-3  5  10  3984.105  111.149  64.020  180.0 
-3  5  11  1175.948  32.831  34.432  180.0 
-3  5  12  745.496  21.050  27.672  0.0 
-3  5  13  113.952  4.355  10.684  180.0 
-3  5  14  89.123  5.048  9.550  180.0 
-3  5  15  578.105  16.201  23.758  180.0 
-3  5  16  51.749  8.807  7.425  180.0 
-3  5  17  10.007  1.695  2.922  0.0 
-3  5  18  6.195  1.803  2.487  0.0 
-3  5  19  194.774  7.814  14.292  180.0 
-3  5  20  19.746  2.126  4.872  180.0 
-3  5  21  13.018  2.074  3.892  180.0 
-3  5  23  14.406  1.575  3.798  180.0 
-3  5  24  8.174  1.182  3.087  0.0 
-3  5  25  99.625  3.380  9.908  180.0 
-3  5  27  23.518  1.557  4.848  180.0 
-3  5  28  134.240  4.582  11.518  0.0 
-3  5  30  19.287  1.530  4.527  0.0 
-3  5  32  37.053  2.450  6.243  0.0 
-3  5  33  19.186  1.763  4.448  180.0 
-3  5  34  2.993  1.427  2.052  0.0 
-3  5  35  50.368  2.785  7.202  0.0 
-3  5  36  15.178  1.881  3.710  180.0 
-3  5  39  5.419  1.684  2.149  0.0 
-3  5  41  5.358  1.662  2.403  0.0 
-3  5  43  5.284  1.614  1.788  180.0 
-3  6  1  1094.178  31.897  32.788  180.0 
-3  6  2  171.960  7.706  12.873  0.0 
-3  6  5  191.322  6.660  13.780  0.0 
-3  6  7  86.195  4.196  9.415  0.0 
-3  6  8  347.035  12.829  18.077  180.0 
-3  6  9  469.187  14.249  21.688  0.0 
-3  6  10  805.946  26.303  27.647  0.0 
-3  6  11  897.026  33.768  30.653  0.0 
-3  6  12  594.823  17.558  24.738  0.0 
-3  6  13  269.411  8.036  16.055  0.0 
-3  6  15  83.125  4.445  9.158  0.0 
-3  6  16  12.451  3.860  3.536  180.0 
-3  6  17  159.851  5.877  12.871  180.0 
-3  6  18  543.608  16.416  23.301  180.0 
-3  6  19  7.638  1.848  2.409  0.0 
-3  6  23  12.520  1.407  3.385  180.0 
-3  6  24  39.933  1.966  6.366  0.0 
-3  6  25  225.589  6.517  14.713  0.0 
-3  6  26  8.353  1.213  2.652  180.0 
-3  6  27  54.030  3.245  7.388  0.0 
-3  6  29  6.978  1.342  2.669  0.0 
-3  6  31  76.501  3.309  8.909  180.0 
-3  6  33  180.567  5.452  13.606  180.0 
-3  6  34  3.975  1.464  2.254  180.0 
-3  6  35  11.732  1.531  3.711  0.0 
-3  6  36  8.955  2.095  3.252  180.0 
-3  6  37  53.119  2.638  7.394  180.0 
-3  6  39  26.298  2.038  5.074  0.0 
-3  6  43  3.794  1.606  2.480  0.0 
-3  7  1  835.543  27.807  28.634  0.0 
-3  7  2  450.720  13.297  21.361  180.0 
-3  7  3  667.832  28.557  25.081  180.0 
-3  7  4  613.223  18.402  24.729  0.0 
-3  7  5  240.864  11.232  15.479  180.0 
-3  7  6  13.123  2.287  3.546  0.0 
-3  7  7  390.921  15.037  19.071  0.0 
-3  7  9  22.671  3.450  5.210  0.0 
-3  7  10  1608.276  68.609  40.270  180.0 
-3  7  11  86.618  4.521  9.756  180.0 
-3  7  12  760.602  39.079  27.369  0.0 
-3  7  13  311.049  11.058  18.045  180.0 
-3  7  14  27.612  2.864  5.376  180.0 
-3  7  15  552.800  18.985  23.951  0.0 
-3  7  16  52.326  3.488  7.477  180.0 
-3  7  18  6.484  2.269  1.910  0.0 
-3  7  19  111.105  5.911  10.428  0.0 
-3  7  21  22.650  1.872  4.637  0.0 
-3  7  22  299.494  8.585  17.381  0.0 
-3  7  23  222.995  6.636  14.961  0.0 
-3  7  24  3.129  1.559  1.759  180.0 
-3  7  25  72.304  2.904  8.474  0.0 
-3  7  26  81.292  3.002  8.958  0.0 
-3  7  27  116.478  3.534  10.866  180.0 
-3  7  30  14.189  1.669  4.031  0.0 
-3  7  31  30.909  2.348  5.439  180.0 
-3  7  36  5.157  1.999  2.898  180.0 
-3  7  38  61.240  4.335  7.659  0.0 
-3  7  39  19.103  1.795  4.238  0.0 
-3  7  41  6.862  1.633  2.947  180.0 
-3  7  42  18.945  1.835  4.108  0.0 
-3  8  1  34.370  2.354  5.677  0.0 
-3  8  2  1812.683  56.000  41.368  0.0 
-3  8  3  85.528  5.121  8.668  0.0 
-3  8  4  67.831  4.795  8.032  0.0 
-3  8  5  571.838  22.702  23.873  0.0 
-3  8  6  103.943  5.096  10.141  0.0 
-3  8  7  302.663  14.811  16.866  0.0 
-3  8  8  200.742  7.227  14.291  180.0 
-3  8  9  493.505  15.700  22.351  180.0 
-3  8  10  48.115  3.922  7.210  0.0 
-3  8  11  376.852  15.298  18.802  180.0 
-3  8  12  301.630  10.275  17.437  0.0 
-3  8  13  270.925  11.048  16.367  0.0 
-3  8  14  16.762  7.193  4.002  180.0 
-3  8  15  371.986  15.822  19.154  180.0 
-3  8  16  11.381  2.540  3.751  0.0 
-3  8  17  77.490  6.021  8.657  180.0 
-3  8  18  10.905  2.467  3.569  180.0 
-3  8  21  13.036  1.630  3.612  180.0 
-3  8  22  420.304  14.163  20.260  0.0 
-3  8  24  65.920  2.867  8.403  0.0 
-3  8  25  220.458  6.602  14.753  180.0 
-3  8  26  41.035  2.833  6.273  180.0 
-3  8  28  79.626  3.257  8.631  180.0 
-3  8  29  28.261  1.850  5.381  0.0 
-3  8  30  21.285  1.779  4.799  0.0 
-3  8  31  35.441  2.226  5.959  180.0 
-3  8  33  21.417  2.149  4.993  0.0 
-3  8  35  86.793  4.594  9.090  180.0 
-3  8  36  26.421  2.030  4.944  0.0 
-3  8  38  16.444  1.856  4.164  0.0 
-3  8  39  7.919  2.299  2.726  180.0 
-3  8  40  51.096  3.130  7.191  0.0 
-3  8  41  48.333  2.780  7.018  180.0 
-3  8  42  10.129  2.177  2.979  180.0 
-3  9  1  64.989  4.083  7.726  0.0 
-3  9  2  84.750  3.911  9.159  180.0 
-3  9  3  15.934  1.865  4.193  180.0 
-3  9  4  273.188  9.820  16.312  180.0 
-3  9  5  227.343  13.974  15.146  180.0 
-3  9  6  179.806  9.307  13.755  180.0 
-3  9  7  476.925  22.930  22.577  0.0 
-3  9  8  425.200  13.696  21.057  180.0 
-3  9  9  32.907  2.723  5.571  180.0 
-3  9  10  156.978  6.505  12.140  0.0 
-3  9  11  219.032  8.162  14.663  180.0 
-3  9  12  435.922  19.193  20.929  180.0 
-3  9  13  310.070  26.474  18.361  180.0 
-3  9  14  1597.331  59.911  39.926  0.0 
-3  9  16  39.956  3.455  6.418  180.0 
-3  9  17  4.348  1.555  1.994  0.0 
-3  9  18  30.203  2.346  5.629  180.0 
-3  9  19  272.997  8.797  16.420  180.0 
-3  9  20  236.264  8.453  15.093  0.0 
-3  9  22  166.704  5.554  12.884  180.0 
-3  9  23  127.046  4.520  11.240  0.0 
-3  9  26  374.294  10.709  19.326  180.0 
-3  9  27  198.527  6.989  13.746  180.0 
-3  9  31  25.601  1.875  5.140  180.0 
-3  9  32  9.760  2.777  3.386  0.0 
-3  9  34  11.091  2.108  3.392  0.0 
-3  9  35  12.309  2.069  3.696  180.0 
-3  9  36  42.128  3.794  6.539  0.0 
-3  9  37  44.092  2.786  6.291  0.0 
-3  9  40  22.625  1.897  4.789  0.0 
-3  9  41  21.086  1.838  4.404  0.0 
-3  10  3  305.278  10.717  17.461  0.0 
-3  10  4  78.293  3.821  8.742  180.0 
-3  10  5  558.436  16.934  23.239  0.0 
-3  10  6  793.384  25.831  27.979  180.0 
-3  10  7  596.750  26.125  24.062  0.0 
-3  10  8  178.982  6.353  13.365  180.0 
-3  10  9  163.689  5.987  12.599  180.0 
-3  10  10  189.006  9.557  13.158  180.0 
-3  10  11  210.628  8.955  14.631  180.0 
-3  10  12  295.038  11.535  16.945  0.0 
-3  10  13  498.546  26.818  22.732  0.0 
-3  10  14  266.264  10.524  15.979  0.0 
-3  10  15  31.022  2.421  5.268  0.0 
-3  10  16  4.681  1.685  2.143  0.0 
-3  10  17  130.867  4.785  11.319  180.0 
-3  10  18  268.965  11.068  16.485  180.0 
-3  10  19  97.809  4.575  9.850  0.0 
-3  10  20  99.778  4.189  9.970  180.0 
-3  10  21  142.004  6.130  11.708  0.0 
-3  10  22  6.197  1.641  2.554  0.0 
-3  10  23  17.939  1.610  4.152  0.0 
-3  10  24  57.684  3.459  7.113  0.0 
-3  10  25  220.601  6.654  14.803  180.0 
-3  10  26  72.230  3.439  8.504  180.0 
-3  10  28  73.638  4.069  8.696  0.0 
-3  10  29  9.409  1.460  2.962  0.0 
-3  10  30  20.097  1.659  4.318  0.0 
-3  10  31  51.383  3.197  7.232  0.0 
-3  10  32  21.325  2.943  4.451  0.0 
-3  10  34  45.706  5.655  6.633  180.0 
-3  10  35  43.038  4.879  6.721  180.0 
-3  10  36  61.517  3.633  7.934  180.0 
-3  10  39  33.634  2.388  5.839  180.0 
-3  11  1  104.113  4.930  10.288  0.0 
-3  11  2  11.497  1.831  3.487  0.0 
-3  11  3  26.621  2.122  5.215  180.0 
-3  11  4  636.130  20.255  24.937  180.0 
-3  11  5  78.933  4.431  8.722  0.0 
-3  11  6  323.284  10.936  17.506  180.0 
-3  11  7  45.953  3.147  6.672  0.0 
-3  11  8  57.074  3.167  7.744  0.0 
-3  11  9  18.875  2.069  4.408  0.0 
-3  11  10  271.484  13.692  16.293  180.0 
-3  11  11  11.284  2.096  3.196  180.0 
-3  11  12  30.489  2.602  5.929  0.0 
-3  11  13  11.120  2.275  3.629  0.0 
-3  11  16  39.971  2.367  6.068  180.0 
-3  11  17  234.934  7.771  15.336  0.0 
-3  11  18  14.565  2.338  4.093  0.0 
-3  11  19  555.750  23.214  23.133  180.0 
-3  11  20  32.519  5.418  5.939  0.0 
-3  11  22  231.940  7.076  15.164  0.0 
-3  11  23  117.940  4.297  10.935  0.0 
-3  11  24  30.016  2.294  5.461  180.0 
-3  11  25  181.316  7.787  13.522  180.0 
-3  11  27  46.517  3.685  6.704  0.0 
-3  11  29  10.336  1.815  3.226  180.0 
-3  11  31  174.525  5.841  13.038  0.0 
-3  11  32  32.275  2.323  6.000  0.0 
-3  11  33  24.932  2.965  4.942  180.0 
-3  11  34  15.914  2.290  4.193  0.0 
-3  11  35  31.789  2.309  5.760  0.0 
-3  11  36  17.180  2.066  4.146  0.0 
-3  11  38  129.043  5.160  10.982  0.0 
-3  12  3  167.432  6.658  12.869  180.0 
-3  12  4  28.964  2.424  5.330  180.0 
-3  12  6  10.505  2.737  3.310  0.0 
-3  12  7  13.436  2.110  3.585  0.0 
-3  12  8  11.456  1.875  3.832  0.0 
-3  12  9  12.021  1.998  3.554  0.0 
-3  12  10  54.292  2.834  7.398  180.0 
-3  12  12  26.536  2.485  5.203  0.0 
-3  12  13  164.611  9.700  13.233  0.0 
-3  12  14  591.198  20.336  23.991  0.0 
-3  12  15  329.028  10.347  18.210  0.0 
-3  12  17  1118.978  37.383  33.185  180.0 
-3  12  19  26.308  1.765  4.934  180.0 
-3  12  20  205.836  6.171  14.113  180.0 
-3  12  21  133.827  8.658  11.573  0.0 
-3  12  22  422.098  14.022  20.211  0.0 
-3  12  23  68.430  3.381  8.018  180.0 
-3  12  24  24.573  3.108  4.665  180.0 
-3  12  25  18.747  1.804  4.433  180.0 
-3  12  26  6.138  1.699  2.482  180.0 
-3  12  27  16.124  2.272  4.201  180.0 
-3  12  29  41.338  2.961  6.293  0.0 
-3  12  30  28.284  3.063  5.327  0.0 
-3  12  33  118.960  5.530  11.003  180.0 
-3  12  34  25.850  2.467  5.097  180.0 
-3  12  36  22.159  3.167  5.220  180.0 
-3  12  37  24.146  2.126  4.871  180.0 
-3  12  38  8.474  1.882  2.942  180.0 
-3  13  1  275.353  12.672  16.413  180.0 
-3  13  2  94.241  4.385  9.552  0.0 
-3  13  4  86.322  3.906  9.471  180.0 
-3  13  5  20.477  1.923  4.741  180.0 
-3  13  6  38.236  2.162  6.395  180.0 
-3  13  8  34.495  2.139  5.741  0.0 
-3  13  9  3.965  1.714  1.785  180.0 
-3  13  10  62.982  3.060  8.384  180.0 
-3  13  11  17.418  2.218  4.688  0.0 
-3  13  12  16.726  3.115  4.465  0.0 
-3  13  13  87.398  6.282  9.360  0.0 
-3  13  14  139.907  9.527  11.972  180.0 
-3  13  15  116.635  4.906  10.862  0.0 
-3  13  16  124.619  4.224  11.222  180.0 
-3  13  17  70.122  3.836  8.312  180.0 
-3  13  18  52.546  4.671  7.182  180.0 
-3  13  19  67.015  3.294  8.271  180.0 
-3  13  20  109.195  4.834  10.161  0.0 
-3  13  22  25.155  2.247  5.125  0.0 
-3  13  23  10.466  2.757  3.626  180.0 
-3  13  26  19.352  3.465  4.851  0.0 
-3  13  28  8.169  2.749  2.853  180.0 
-3  13  29  151.043  5.650  12.219  0.0 
-3  13  30  7.906  1.741  2.930  0.0 
-3  13  31  27.136  2.030  5.547  180.0 
-3  13  33  4.510  2.178  1.632  0.0 
-3  13  34  15.622  2.243  3.918  180.0 
-3  13  35  71.906  4.387  8.532  180.0 
-3  13  36  45.671  3.074  6.566  0.0 
-3  13  37  8.084  1.903  2.681  180.0 
-3  14  3  537.564  15.935  23.691  0.0 
-3  14  4  10.158  1.645  3.376  0.0 
-3  14  5  19.340  2.022  4.259  0.0 
-3  14  6  679.951  21.803  25.773  0.0 
-3  14  7  630.831  17.579  25.343  0.0 
-3  14  8  20.285  1.854  4.618  0.0 
-3  14  9  130.101  5.333  11.386  0.0 
-3  14  10  89.891  3.877  9.780  180.0 
-3  14  11  47.303  2.841  6.694  0.0 
-3  14  12  135.486  5.848  11.584  180.0 
-3  14  13  252.140  16.625  16.340  0.0 
-3  14  14  140.032  6.257  12.152  180.0 
-3  14  15  153.013  5.649  12.563  180.0 
-3  14  16  199.388  7.173  14.068  0.0 
-3  14  17  62.430  4.399  7.819  180.0 
-3  14  18  425.009  11.957  20.544  180.0 
-3  14  19  158.893  5.268  12.429  180.0 
-3  14  20  14.932  2.423  3.778  0.0 
-3  14  21  348.265  10.129  18.360  0.0 
-3  14  22  206.743  6.570  14.340  0.0 
-3  14  23  3.472  1.711  1.995  180.0 
-3  14  26  85.934  4.157  9.127  180.0 
-3  14  28  21.639  2.211  4.987  180.0 
-3  14  31  19.273  2.265  4.907  180.0 
-3  14  32  14.423  2.057  4.064  0.0 
-3  14  33  60.765  4.579  7.384  180.0 
-3  14  34  6.207  2.207  3.047  0.0 
-3  14  35  75.232  3.974  8.625  180.0 
-3  14  36  38.223  3.706  6.003  0.0 
-3  15  1  20.870  2.134  4.535  0.0 
-3  15  2  44.928  2.808  6.750  180.0 
-3  15  3  85.337  3.914  9.380  180.0 
-3  15  4  53.625  2.884  7.658  180.0 
-3  15  6  126.454  5.590  11.344  180.0 
-3  15  7  7.102  1.684  2.338  180.0 
-3  15  8  161.823  8.218  12.603  180.0 
-3  15  9  107.997  3.821  10.413  180.0 
-3  15  10  37.895  2.722  6.102  0.0 
-3  15  11  63.065  3.766  7.637  180.0 
-3  15  12  18.518  2.126  4.387  180.0 
-3  15  13  15.896  2.651  4.170  0.0 
-3  15  14  63.835  3.426  8.125  0.0 
-3  15  15  15.949  1.829  3.813  0.0 
-3  15  16  36.672  2.213  6.278  180.0 
-3  15  17  28.703  2.194  5.490  180.0 
-3  15  18  20.162  1.978  4.593  180.0 
-3  15  19  69.269  4.956  8.269  0.0 
-3  15  20  192.051  6.214  13.835  0.0 
-3  15  21  90.854  6.814  9.325  0.0 
-3  15  22  13.156  2.297  3.520  180.0 
-3  15  25  21.935  2.913  4.626  180.0 
-3  15  27  37.385  2.343  6.294  0.0 
-3  15  30  22.141  1.920  4.998  0.0 
-3  15  32  13.064  2.669  3.846  180.0 
-3  16  1  60.315  3.266  7.970  0.0 
-3  16  3  117.153  4.574  10.786  0.0 
-3  16  4  29.863  2.006  5.532  0.0 
-3  16  5  32.228  3.892  6.061  0.0 
-3  16  6  147.470  9.267  11.785  0.0 
-3  16  7  90.564  7.206  9.476  180.0 
-3  16  8  40.217  4.504  6.321  0.0 
-3  16  9  20.316  2.932  4.745  180.0 
-3  16  10  40.735  2.710  6.987  180.0 
-3  16  11  14.995  2.182  4.009  0.0 
-3  16  12  318.192  10.315  18.043  180.0 
-3  16  13  30.303  3.731  5.463  180.0 
-3  16  14  37.844  4.797  6.135  0.0 
-3  16  15  33.770  2.215  5.825  180.0 
-3  16  17  77.155  4.005  9.216  180.0 
-3  16  18  52.443  3.773  7.265  180.0 
-3  16  19  197.855  6.819  14.260  0.0 
-3  16  21  11.037  1.825  3.520  180.0 
-3  16  22  8.334  1.823  3.028  0.0 
-3  16  24  4.431  1.859  2.561  0.0 
-3  16  25  7.578  1.859  2.735  180.0 
-3  16  26  73.854  3.968  8.668  180.0 
-3  16  27  5.961  2.143  2.296  0.0 
-3  16  30  13.001  1.781  3.678  180.0 
-3  16  31  15.387  1.790  4.227  0.0 
-3  17  2  28.664  2.097  5.302  0.0 
-3  17  3  18.815  2.755  4.530  0.0 
-3  17  4  27.045  2.724  5.148  0.0 
-3  17  6  26.160  3.822  5.283  180.0 
-3  17  7  125.736  7.794  10.576  0.0 
-3  17  8  31.727  2.210  5.598  180.0 
-3  17  10  18.617  4.546  4.480  180.0 
-3  17  11  43.704  5.222  6.310  0.0 
-3  17  12  21.694  1.991  5.366  0.0 
-3  17  14  17.414  2.622  4.285  0.0 
-3  17  15  9.567  3.140  3.683  0.0 
-3  17  18  16.448  3.443  4.193  0.0 
-3  17  19  8.282  1.996  3.014  180.0 
-3  17  20  43.914  3.357  6.473  0.0 
-3  17  21  94.370  4.623  9.499  0.0 
-3  17  23  57.506  4.141  7.451  180.0 
-3  17  24  86.778  4.135  8.932  180.0 
-3  17  25  6.809  1.958  2.836  180.0 
-3  17  28  9.152  2.782  2.871  0.0 
-3  17  30  3.730  1.689  1.975  180.0 
-3  18  1  153.347  6.437  11.897  0.0 
-3  18  3  6.545  3.256  2.704  0.0 
-3  18  5  48.974  4.910  6.773  0.0 
-3  18  7  169.496  6.610  13.146  180.0 
-3  18  8  17.503  2.396  3.969  0.0 
-3  18  9  55.552  12.006  6.993  0.0 
-3  18  10  257.707  11.768  15.935  180.0 
-3  18  11  193.381  13.021  13.741  0.0 
-3  18  12  22.716  3.748  4.774  180.0 
-3  18  14  65.070  4.528  8.009  0.0 
-3  18  15  29.005  2.271  5.276  180.0 
-3  18  18  23.398  2.237  5.173  0.0 
-3  18  19  12.311  2.210  3.761  0.0 
-3  18  21  7.688  1.804  2.533  180.0 
-3  18  22  12.779  2.658  3.270  0.0 
-3  18  23  87.875  4.074  9.232  180.0 
-3  18  24  5.215  1.837  2.211  180.0 
-3  18  25  18.134  2.646  4.106  0.0 
-3  18  26  21.449  2.674  4.475  0.0 
-3  19  1  12.183  2.398  3.781  180.0 
-3  19  2  59.817  3.770  7.368  0.0 
-3  19  3  48.044  3.147  6.737  180.0 
-3  19  5  28.794  2.322  5.300  180.0 
-3  19  7  10.205  1.909  3.227  180.0 
-3  19  8  416.904  17.996  19.772  180.0 
-3  19  9  220.879  7.975  15.189  0.0 
-3  19  10  34.662  2.964  6.321  180.0 
-3  19  11  13.547  2.277  3.631  180.0 
-3  19  13  15.040  2.069  3.528  0.0 
-3  19  18  9.898  2.026  3.170  0.0 
-3  19  21  58.761  4.182  7.534  180.0 
-3  19  22  29.732  2.560  5.198  180.0 
-3  19  24  10.959  2.516  3.909  180.0 
-3  19  27  30.802  3.249  5.522  0.0 
-3  20  1  13.277  2.536  3.862  180.0 
-3  20  4  19.484  2.946  4.294  180.0 
-3  20  5  52.447  5.183  7.247  180.0 
-3  20  7  8.398  3.029  3.080  0.0 
-3  20  11  187.023  30.568  14.158  0.0 
-3  20  14  17.053  4.009  4.182  180.0 
-3  20  15  31.747  3.585  5.292  180.0 
-3  20  18  27.396  2.726  5.406  180.0 
-3  20  22  30.752  3.303  5.666  180.0 
-3  21  2  30.540  4.406  5.455  180.0 
-3  21  3  29.562  2.838  5.802  180.0 
-3  21  4  61.306  8.417  7.242  0.0 
-3  21  5  65.431  5.661  7.409  180.0 
-3  21  7  13.542  3.163  4.301  0.0 
-3  21  8  31.517  3.482  5.629  180.0 
-3  21  9  37.933  3.814  6.500  0.0 
-3  21  12  52.194  5.262  7.262  0.0 
-3  21  14  6.333  3.139  3.170  180.0 
-3  21  15  7.542  3.207  3.388  0.0 
-3  21  17  24.903  4.421  4.993  0.0 
-3  22  1  16.205  6.073  4.363  0.0 
-3  22  4  22.527  5.498  5.083  0.0 
-3  22  10  42.972  3.822  6.794  0.0 
-3  22  15  16.892  3.198  4.501  180.0 
-3  22  16  13.935  5.087  3.963  180.0 
-3  22  17  11.861  3.154  2.555  0.0 
-3  23  3  30.961  5.506  6.090  180.0 
-3  23  7  18.095  3.121  4.134  0.0 
-3  23  9  12.136  3.385  3.813  0.0 
-3  23  13  24.781  4.790  4.958  180.0 
-3  24  2  60.239  7.270  7.828  0.0 
-2  0  4  3.829  1.203  2.332  180.0 
-2  0  6  143.799  4.586  11.951  0.0 
-2  0  8  1619.112  44.553  39.271  0.0 
-2  0  10  723.623  24.383  27.180  180.0 
-2  0  12  1972.360  68.817  45.685  0.0 
-2  0  14  1864.548  57.084  44.025  0.0 
-2  0  16  413.998  13.715  20.550  0.0 
-2  0  18  108.475  5.642  10.525  180.0 
-2  0  20  250.151  10.487  15.701  0.0 
-2  0  24  104.571  5.644  10.242  180.0 
-2  0  28  36.658  2.631  5.899  0.0 
-2  0  30  244.258  7.451  15.594  0.0 
-2  0  32  19.238  1.851  4.440  0.0 
-2  0  34  21.012  2.699  5.026  0.0 
-2  0  36  14.308  2.542  4.200  180.0 
-2  0  38  102.118  5.161  9.955  180.0 
-2  0  42  12.987  2.298  3.327  0.0 
-2  0  44  16.468  2.288  3.608  180.0 
-2  1  4  343.264  9.309  17.884  180.0 
-2  1  5  1102.009  28.042  32.809  0.0 
-2  1  6  2712.793  79.616  51.404  180.0 
-2  1  7  1193.622  31.703  33.711  180.0 
-2  1  8  4473.236  108.058  65.047  0.0 
-2  1  9  1311.128  33.747  35.892  180.0 
-2  1  10  1017.931  26.531  31.887  180.0 
-2  1  11  312.084  8.444  17.537  180.0 
-2  1  12  709.308  18.734  26.487  0.0 
-2  1  13  340.702  21.020  18.906  0.0 
-2  1  14  180.869  5.733  13.614  180.0 
-2  1  15  939.908  25.972  30.868  0.0 
-2  1  16  322.488  9.377  18.007  180.0 
-2  1  17  33.011  2.138  5.733  0.0 
-2  1  18  914.524  26.545  30.707  180.0 
-2  1  19  27.316  2.177  5.404  180.0 
-2  1  20  79.117  4.019  8.922  0.0 
-2  1  21  62.755  3.466  8.010  180.0 
-2  1  22  18.726  2.202  4.383  180.0 
-2  1  23  459.020  17.957  22.083  180.0 
-2  1  24  194.160  6.357  13.875  0.0 
-2  1  25  17.538  1.450  4.243  0.0 
-2  1  26  5.623  1.175  2.387  0.0 
-2  1  27  107.522  3.875  10.579  180.0 
-2  1  28  49.378  2.210  6.770  0.0 
-2  1  30  2.730  1.318  1.224  180.0 
-2  1  31  163.014  4.777  12.694  0.0 
-2  1  32  102.018  3.535  10.151  180.0 
-2  1  33  38.191  1.888  5.976  180.0 
-2  1  35  58.588  2.853  7.708  180.0 
-2  1  36  102.320  4.018  10.155  180.0 
-2  1  37  4.576  1.660  2.012  180.0 
-2  1  38  4.716  1.681  2.337  0.0 
-2  1  39  8.641  1.704  2.886  180.0 
-2  1  40  87.837  3.910  9.109  0.0 
-2  1  43  5.077  1.565  1.694  0.0 
-2  1  44  8.450  1.694  2.888  0.0 
-2  2  1  2874.577  122.807  50.931  0.0 
-2  2  3  2490.522  86.468  49.285  180.0 
-2  2  4  4384.134  184.732  64.261  0.0 
-2  2  5  2191.553  53.893  46.419  0.0 
-2  2  6  84.104  3.037  8.797  180.0 
-2  2  7  33.327  1.912  5.908  0.0 
-2  2  8  1614.014  46.099  39.662  180.0 
-2  2  9  32.484  1.920  5.402  0.0 
-2  2  10  747.458  19.357  27.704  180.0 
-2  2  11  918.688  24.205  30.160  0.0 
-2  2  12  1036.829  27.831  32.501  180.0 
-2  2  13  98.418  3.851  10.078  180.0 
-2  2  14  79.374  3.583  8.957  0.0 
-2  2  15  2783.280  70.901  53.396  0.0 
-2  2  16  1004.288  28.137  32.494  180.0 
-2  2  17  712.047  21.101  27.247  180.0 
-2  2  18  474.226  13.607  22.186  180.0 
-2  2  19  1086.993  31.888  32.677  180.0 
-2  2  20  322.677  10.211  17.993  0.0 
-2  2  21  105.269  4.677  10.394  180.0 
-2  2  22  13.819  1.992  3.774  180.0 
-2  2  24  10.509  1.588  3.250  0.0 
-2  2  26  36.222  2.091  5.948  0.0 
-2  2  29  122.661  4.040  10.766  0.0 
-2  2  30  130.446  4.010  11.535  0.0 
-2  2  31  4.213  1.275  2.393  180.0 
-2  2  33  20.739  1.541  4.747  180.0 
-2  2  35  17.293  1.566  4.489  180.0 
-2  2  37  10.938  1.539  3.117  0.0 
-2  2  39  7.485  1.656  2.441  180.0 
-2  2  40  7.541  1.665  2.537  0.0 
-2  2  41  16.266  1.872  4.184  0.0 
-2  3  1  3748.440  129.029  61.921  180.0 
-2  3  2  1167.374  32.460  34.051  0.0 
-2  3  4  1809.266  82.108  42.212  180.0 
-2  3  5  591.917  16.702  24.150  0.0 
-2  3  6  654.324  17.417  25.481  0.0 
-2  3  8  1256.921  34.710  34.659  180.0 
-2  3  9  321.452  8.594  17.559  180.0 
-2  3  10  1341.851  36.291  37.189  0.0 
-2  3  11  186.453  5.841  13.750  180.0 
-2  3  13  283.390  8.158  16.686  0.0 
-2  3  14  933.814  25.688  30.844  0.0 
-2  3  15  140.205  5.864  11.671  0.0 
-2  3  16  211.852  6.881  14.547  180.0 
-2  3  17  116.001  4.468  10.909  180.0 
-2  3  18  120.197  4.646  10.806  180.0 
-2  3  19  292.876  17.118  16.732  0.0 
-2  3  20  26.662  2.552  5.297  0.0 
-2  3  21  3.993  1.741  1.783  0.0 
-2  3  22  131.647  5.280  11.387  0.0 
-2  3  23  79.913  3.645  9.004  0.0 
-2  3  24  12.664  1.855  3.432  180.0 
-2  3  25  217.435  6.329  14.819  180.0 
-2  3  26  18.942  1.552  4.272  180.0 
-2  3  27  181.036  5.610  13.150  180.0 
-2  3  28  111.598  4.351  10.854  0.0 
-2  3  29  42.934  2.296  6.419  180.0 
-2  3  31  32.205  1.735  5.721  180.0 
-2  3  32  5.600  1.319  2.425  0.0 
-2  3  33  8.678  2.084  2.537  180.0 
-2  3  34  15.915  1.767  3.963  180.0 
-2  3  35  8.160  1.452  2.891  0.0 
-2  3  36  143.648  4.742  12.025  180.0 
-2  3  37  20.058  1.680  4.280  0.0 
-2  3  38  14.605  1.627  3.726  0.0 
-2  3  39  9.628  1.842  3.012  0.0 
-2  3  40  20.755  1.848  4.633  0.0 
-2  3  41  17.418  1.766  4.056  0.0 
-2  3  42  33.026  2.319  5.662  180.0 
-2  3  43  4.180  1.835  1.702  0.0 
-2  4  1  3541.788  104.566  57.073  180.0 
-2  4  2  50.260  2.623  7.069  180.0 
-2  4  3  211.473  7.494  14.200  180.0 
-2  4  4  173.058  7.563  13.353  0.0 
-2  4  5  2696.622  77.030  50.240  180.0 
-2  4  6  5056.372  152.691  70.450  0.0 
-2  4  7  1150.858  31.044  33.473  0.0 
-2  4  8  1137.483  30.009  33.018  180.0 
-2  4  9  18.473  1.629  4.255  0.0 
-2  4  10  129.708  4.487  11.319  0.0 
-2  4  11  2203.045  68.158  47.011  180.0 
-2  4  12  35.244  2.696  5.960  0.0 
-2  4  13  1388.978  37.623  37.695  0.0 
-2  4  14  37.223  4.180  5.847  180.0 
-2  4  15  498.206  13.891  22.180  0.0 
-2  4  16  1640.262  47.149  40.494  180.0 
-2  4  17  149.863  5.290  12.449  180.0 
-2  4  18  110.405  4.477  10.775  0.0 
-2  4  19  515.390  14.988  22.832  180.0 
-2  4  20  58.818  3.101  7.937  0.0 
-2  4  21  256.406  11.372  16.280  0.0 
-2  4  22  55.782  2.931  7.812  0.0 
-2  4  23  692.969  18.630  26.361  0.0 
-2  4  24  242.741  22.374  15.281  0.0 
-2  4  25  55.031  2.539  7.543  0.0 
-2  4  26  110.272  9.488  10.478  0.0 
-2  4  27  38.235  1.990  6.166  0.0 
-2  4  28  193.708  6.140  13.718  0.0 
-2  4  29  32.031  2.313  5.728  0.0 
-2  4  30  14.703  2.257  3.709  0.0 
-2  4  31  72.097  2.937  8.485  180.0 
-2  4  32  13.947  1.422  4.071  0.0 
-2  4  33  49.685  2.599  7.173  180.0 
-2  4  34  114.498  3.997  10.478  180.0 
-2  4  36  8.080  1.620  2.714  0.0 
-2  4  37  27.949  1.816  5.169  180.0 
-2  4  38  43.751  2.527  6.592  0.0 
-2  4  39  57.738  3.484  7.368  0.0 
-2  4  40  6.448  1.537  2.675  180.0 
-2  5  2  31.063  2.451  5.642  180.0 
-2  5  3  168.667  6.022  13.180  180.0 
-2  5  4  6165.301  174.226  76.396  0.0 
-2  5  6  2854.076  85.918  52.500  180.0 
-2  5  7  1604.797  49.886  39.962  180.0 
-2  5  8  261.890  7.475  16.692  180.0 
-2  5  9  59.124  2.927  8.000  0.0 
-2  5  10  819.975  22.432  28.830  180.0 
-2  5  13  542.213  19.457  23.777  0.0 
-2  5  14  52.879  2.899  7.603  0.0 
-2  5  15  57.133  3.058  7.809  180.0 
-2  5  16  139.690  5.081  11.956  0.0 
-2  5  17  698.873  21.206  26.334  180.0 
-2  5  18  86.927  4.067  9.554  180.0 
-2  5  19  326.240  10.057  17.932  0.0 
-2  5  20  8.107  1.806  3.139  180.0 
-2  5  21  341.658  12.330  18.318  0.0 
-2  5  22  6.820  1.624  2.829  180.0 
-2  5  23  5.429  1.428  2.011  0.0 
-2  5  24  480.630  12.574  21.610  180.0 
-2  5  25  36.551  1.807  6.125  180.0 
-2  5  26  426.847  11.467  20.568  180.0 
-2  5  27  448.255  11.796  21.125  180.0 
-2  5  29  162.734  5.557  12.818  180.0 
-2  5  30  196.938  5.785  14.140  0.0 
-2  5  31  107.557  4.652  10.282  180.0 
-2  5  32  176.038  5.232  13.240  0.0 
-2  5  33  82.568  3.316  9.077  180.0 
-2  5  34  19.684  1.586  4.678  0.0 
-2  5  35  23.216  1.675  4.921  0.0 
-2  5  36  16.645  2.809  4.256  0.0 
-2  5  37  4.102  1.531  1.839  0.0 
-2  5  38  15.180  1.630  4.123  0.0 
-2  6  1  855.840  25.622  29.696  0.0 
-2  6  2  575.244  20.385  24.206  180.0 
-2  6  6  711.372  21.322  27.309  180.0 
-2  6  8  70.230  3.606  8.383  180.0 
-2  6  9  88.524  3.625  9.361  180.0 
-2  6  10  75.355  6.652  8.923  180.0 
-2  6  11  2806.900  73.615  53.059  180.0 
-2  6  12  1226.171  36.077  34.820  0.0 
-2  6  13  510.128  14.520  22.705  0.0 
-2  6  14  458.590  16.789  21.585  180.0 
-2  6  15  340.366  10.840  18.756  0.0 
-2  6  16  24.490  2.029  5.202  180.0 
-2  6  17  15.738  1.845  3.793  0.0 
-2  6  18  43.123  2.509  6.810  0.0 
-2  6  19  8.673  1.749  2.936  180.0 
-2  6  21  221.526  7.194  14.573  0.0 
-2  6  22  53.354  2.727  7.447  180.0 
-2  6  23  290.469  8.804  16.589  0.0 
-2  6  24  89.842  19.898  9.644  180.0 
-2  6  25  203.708  6.062  14.325  180.0 
-2  6  26  6.277  1.359  2.656  0.0 
-2  6  28  60.236  2.606  7.998  0.0 
-2  6  29  110.678  3.791  10.378  180.0 
-2  6  30  129.728  5.214  11.241  0.0 
-2  6  31  155.611  4.901  12.474  180.0 
-2  6  32  37.320  1.889  6.118  180.0 
-2  6  33  21.851  1.775  4.554  0.0 
-2  6  34  38.477  2.286  6.474  180.0 
-2  6  35  25.827  1.995  5.038  180.0 
-2  6  36  10.800  1.548  3.252  0.0 
-2  6  38  10.928  1.703  3.575  0.0 
-2  6  40  27.500  1.929  5.201  180.0 
-2  6  41  11.625  1.689  3.548  180.0 
-2  7  1  1484.369  55.250  37.515  180.0 
-2  7  2  62.494  8.200  7.824  0.0 
-2  7  4  123.185  11.871  11.207  0.0 
-2  7  5  152.025  6.535  12.237  180.0 
-2  7  6  142.408  7.220  12.164  180.0 
-2  7  7  356.376  11.798  18.929  0.0 
-2  7  8  53.647  5.569  8.322  0.0 
-2  7  9  8359.688  243.051  89.958  180.0 
-2  7  10  79.651  5.081  8.798  180.0 
-2  7  11  3742.269  101.831  61.267  0.0 
-2  7  13  1295.966  37.283  36.523  0.0 
-2  7  14  202.712  7.756  14.121  0.0 
-2  7  15  705.938  22.680  26.730  180.0 
-2  7  16  104.267  4.326  10.356  180.0 
-2  7  17  95.024  5.366  10.015  180.0 
-2  7  19  38.566  2.664  6.001  180.0 
-2  7  20  200.661  17.534  13.977  180.0 
-2  7  21  22.056  2.176  4.703  0.0 
-2  7  22  24.863  1.925  4.895  0.0 
-2  7  24  138.756  4.877  11.860  180.0 
-2  7  25  9.760  1.479  3.220  180.0 
-2  7  26  72.605  3.351  8.623  180.0 
-2  7  27  50.792  2.409  7.046  0.0 
-2  7  28  9.007  1.260  3.034  180.0 
-2  7  29  5.042  1.283  2.558  0.0 
-2  7  30  58.323  2.891  8.066  0.0 
-2  7  31  95.480  3.643  9.699  0.0 
-2  7  32  10.332  1.537  3.474  180.0 
-2  7  33  24.821  1.813  5.244  0.0 
-2  7  34  7.376  1.620  3.078  0.0 
-2  7  35  11.775  1.687  3.371  180.0 
-2  7  37  9.835  1.684  2.880  0.0 
-2  7  39  13.758  1.701  3.633  180.0 
-2  7  40  29.345  1.940  5.291  0.0 
-2  7  41  21.697  1.796  4.416  180.0 
-2  7  42  27.744  1.869  5.038  180.0 
-2  8  1  241.873  7.537  15.814  180.0 
-2  8  2  124.119  4.910  10.893  180.0 
-2  8  3  123.080  4.907  11.124  0.0 
-2  8  4  269.648  8.165  16.684  180.0 
-2  8  6  78.029  5.289  9.129  180.0 
-2  8  8  643.807  19.781  25.398  180.0 
-2  8  10  660.684  25.463  25.978  0.0 
-2  8  11  17.305  1.968  3.647  0.0 
-2  8  12  63.597  4.259  7.998  0.0 
-2  8  13  24.032  4.489  4.934  180.0 
-2  8  14  69.114  3.640  8.208  180.0 
-2  8  15  251.309  11.260  15.545  0.0 
-2  8  18  143.363  7.409  11.821  0.0 
-2  8  19  20.349  2.129  4.522  0.0 
-2  8  20  99.203  4.294  10.079  0.0 
-2  8  21  7.499  1.497  2.376  0.0 
-2  8  22  214.209  6.631  14.494  180.0 
-2  8  23  28.932  1.944  5.207  0.0 
-2  8  24  41.297  2.203  6.382  180.0 
-2  8  25  101.489  4.026  10.199  0.0 
-2  8  27  11.741  1.501  3.581  180.0 
-2  8  28  83.068  3.441  8.516  0.0 
-2  8  29  21.370  1.736  4.880  0.0 
-2  8  30  138.735  5.353  11.731  0.0 
-2  8  31  12.073  1.808  3.811  0.0 
-2  8  32  55.283  3.551  7.325  180.0 
-2  8  35  5.637  1.759  2.266  0.0 
-2  8  36  60.520  3.358  7.644  0.0 
-2  8  37  20.075  1.926  4.442  180.0 
-2  8  38  9.356  1.767  2.897  0.0 
-2  8  40  5.010  1.740  1.974  180.0 
-2  8  41  21.740  1.882  4.398  0.0 
-2  8  42  46.806  3.184  6.495  180.0 
-2  9  1  245.337  9.572  15.225  180.0 
-2  9  2  103.282  4.907  10.472  180.0 
-2  9  3  228.425  7.183  15.052  180.0 
-2  9  4  2019.700  85.646  43.899  180.0 
-2  9  5  650.862  20.521  25.712  0.0 
-2  9  7  304.604  11.788  16.831  180.0 
-2  9  9  266.858  8.962  15.663  180.0 
-2  9  11  297.189  15.376  17.411  0.0 
-2  9  13  965.971  42.486  31.319  0.0 
-2  9  14  102.638  9.535  10.498  0.0 
-2  9  15  746.998  32.759  27.626  180.0 
-2  9  17  23.437  1.986  5.006  180.0 
-2  9  18  143.076  5.015  11.986  180.0 
-2  9  19  36.856  2.220  5.977  180.0 
-2  9  21  49.505  2.905  7.206  0.0 
-2  9  22  27.454  2.178  5.255  180.0 
-2  9  23  39.669  2.311  6.292  180.0 
-2  9  24  213.567  6.063  14.432  0.0 
-2  9  25  7.932  1.402  3.172  180.0 
-2  9  26  3.605  1.630  1.652  180.0 
-2  9  27  130.099  5.957  11.102  180.0 
-2  9  28  168.887  5.120  12.932  0.0 
-2  9  29  7.702  2.381  3.222  180.0 
-2  9  30  22.247  1.811  4.475  180.0 
-2  9  34  10.100  1.764  3.229  0.0 
-2  9  35  4.586  2.256  2.917  180.0 
-2  9  36  13.819  2.904  3.641  180.0 
-2  9  38  13.512  2.807  3.760  0.0 
-2  9  40  7.825  1.851  2.895  180.0 
-2  9  41  21.783  2.234  4.529  180.0 
-2  10  1  21.848  2.077  4.818  0.0 
-2  10  2  3.687  1.669  2.384  0.0 
-2  10  3  90.306  4.107  9.158  0.0 
-2  10  4  441.262  17.102  21.179  180.0 
-2  10  5  621.581  18.497  24.717  0.0 
-2  10  7  41.167  3.266  6.575  0.0 
-2  10  8  14.871  1.903  3.767  0.0 
-2  10  9  315.208  13.594  17.761  0.0 
-2  10  10  6.065  1.797  2.855  0.0 
-2  10  11  570.505  20.475  22.853  0.0 
-2  10  12  1196.660  44.113  34.932  0.0 
-2  10  13  157.242  12.508  12.648  180.0 
-2  10  14  719.256  29.265  27.450  180.0 
-2  10  15  179.068  10.989  13.490  180.0 
-2  10  16  99.981  4.630  9.684  180.0 
-2  10  17  17.841  1.940  4.296  0.0 
-2  10  18  230.180  7.230  15.060  0.0 
-2  10  19  7.568  1.630  3.058  0.0 
-2  10  20  118.053  4.594  10.783  180.0 
-2  10  21  33.507  2.242  5.643  180.0 
-2  10  23  10.627  1.530  3.241  0.0 
-2  10  24  9.863  1.558  3.566  180.0 
-2  10  25  105.429  5.393  10.099  0.0 
-2  10  26  65.891  3.704  7.981  0.0 
-2  10  27  16.060  1.959  3.974  180.0 
-2  10  28  157.986  5.848  12.738  0.0 
-2  10  29  5.502  1.535  2.525  0.0 
-2  10  30  5.698  1.797  2.523  180.0 
-2  10  33  29.629  2.513  5.349  180.0 
-2  10  34  34.557  2.343  6.348  180.0 
-2  10  37  34.365  3.020  6.067  180.0 
-2  10  38  104.416  4.647  10.155  0.0 
-2  10  40  103.449  4.945  9.919  180.0 
-2  11  2  151.088  5.617  12.019  180.0 
-2  11  3  67.195  3.471  8.125  0.0 
-2  11  4  64.082  4.700  8.066  180.0 
-2  11  5  641.254  21.638  24.683  0.0 
-2  11  6  16.904  3.429  4.158  180.0 
-2  11  8  175.606  7.971  13.810  0.0 
-2  11  9  109.925  6.591  10.665  0.0 
-2  11  10  17.433  3.264  4.376  0.0 
-2  11  11  47.816  3.862  7.186  0.0 
-2  11  12  7.374  2.371  2.612  180.0 
-2  11  13  102.498  5.469  10.406  180.0 
-2  11  14  37.730  2.506  5.935  180.0 
-2  11  15  39.295  2.491  6.193  0.0 
-2  11  17  94.433  4.742  9.912  180.0 
-2  11  18  53.875  2.708  7.053  180.0 
-2  11  19  639.385  18.758  25.128  0.0 
-2  11  20  367.533  11.257  18.775  180.0 
-2  11  21  4.162  1.482  1.986  0.0 
-2  11  22  234.420  8.764  15.145  180.0 
-2  11  23  435.464  12.124  20.609  0.0 
-2  11  25  17.141  1.727  4.308  180.0 
-2  11  27  91.614  6.221  9.310  180.0 
-2  11  28  7.411  1.973  2.775  180.0 
-2  11  29  30.550  1.954  5.554  180.0 
-2  11  30  3.739  1.676  2.127  0.0 
-2  11  31  30.933  2.293  5.474  180.0 
-2  11  35  11.744  1.990  3.548  0.0 
-2  11  36  66.414  5.050  7.592  0.0 
-2  11  37  11.973  1.968  3.394  0.0 
-2  11  38  62.392  4.255  7.788  180.0 
-2  11  39  56.059  3.746  7.265  0.0 
-2  12  1  235.737  10.041  15.655  180.0 
-2  12  2  23.075  8.781  5.048  180.0 
-2  12  3  516.618  21.716  22.257  0.0 
-2  12  4  49.482  3.884  6.592  180.0 
-2  12  5  67.601  8.549  8.389  180.0 
-2  12  6  18.499  2.955  4.570  0.0 
-2  12  8  17.500  2.588  4.306  180.0 
-2  12  9  10.764  1.903  3.489  180.0 
-2  12  10  57.524  3.663  7.789  0.0 
-2  12  11  17.785  1.969  4.415  180.0 
-2  12  12  150.966  5.510  12.129  180.0 
-2  12  13  165.061  6.600  12.819  180.0 
-2  12  14  256.670  8.227  16.241  180.0 
-2  12  15  245.115  8.143  15.466  180.0 
-2  12  16  377.199  11.275  19.006  180.0 
-2  12  17  285.915  9.317  16.961  0.0 
-2  12  18  93.477  6.914  9.498  0.0 
-2  12  19  704.842  26.193  26.483  0.0 
-2  12  20  6.955  1.643  2.582  0.0 
-2  12  23  109.309  4.217  10.364  0.0 
-2  12  24  40.355  2.786  6.494  0.0 
-2  12  26  31.437  2.065  5.966  0.0 
-2  12  27  4.486  1.744  1.847  180.0 
-2  12  29  12.024  2.166  3.305  180.0 
-2  12  30  51.908  4.681  6.645  180.0 
-2  12  31  18.062  2.023  4.179  180.0 
-2  12  33  28.777  5.236  5.119  0.0 
-2  12  34  34.490  2.630  5.853  180.0 
-2  12  35  13.489  2.651  3.559  180.0 
-2  12  36  40.698  3.495  6.305  0.0 
-2  12  38  26.792  2.381  4.718  0.0 
-2  13  1  330.942  10.493  18.553  0.0 
-2  13  3  15.869  2.077  3.901  0.0 
-2  13  5  577.734  17.017  24.000  180.0 
-2  13  8  11.042  2.231  3.509  180.0 
-2  13  9  25.331  2.060  5.286  180.0 
-2  13  10  47.069  2.711  6.846  0.0 
-2  13  11  10.839  2.378  3.687  180.0 
-2  13  12  19.546  2.323  4.658  180.0 
-2  13  14  161.247  6.101  12.743  180.0 
-2  13  15  238.880  7.957  15.443  180.0 
-2  13  16  186.909  8.385  13.838  0.0 
-2  13  17  319.026  9.772  18.085  0.0 
-2  13  18  213.909  6.685  14.310  0.0 
-2  13  19  454.421  13.156  21.283  180.0 
-2  13  20  314.152  9.543  17.718  180.0 
-2  13  21  44.450  2.830  6.574  180.0 
-2  13  22  28.122  1.941  5.283  180.0 
-2  13  24  14.955  1.775  4.006  180.0 
-2  13  27  27.286  3.197  5.392  0.0 
-2  13  28  59.510  3.903  7.774  180.0 
-2  13  30  14.776  2.522  4.095  0.0 
-2  13  31  15.631  1.839  4.123  0.0 
-2  13  32  11.942  2.022  3.546  0.0 
-2  13  34  78.216  4.980  8.883  0.0 
-2  13  35  102.647  5.064  10.031  180.0 
-2  13  36  117.605  5.360  10.582  0.0 
-2  13  37  7.928  2.096  2.442  0.0 
-2  14  1  107.825  6.352  10.556  0.0 
-2  14  2  165.011  6.105  12.715  0.0 
-2  14  3  11.315  2.727  2.862  0.0 
-2  14  4  6.617  2.412  2.556  180.0 
-2  14  5  105.888  4.932  10.202  0.0 
-2  14  7  38.985  2.474  6.251  180.0 
-2  14  8  131.584  5.143  11.738  0.0 
-2  14  9  113.877  4.801  10.685  0.0 
-2  14  10  20.963  2.249  4.582  0.0 
-2  14  11  8.647  1.855  3.013  180.0 
-2  14  12  14.732  2.700  4.206  180.0 
-2  14  13  7.072  1.915  3.149  180.0 
-2  14  15  106.040  4.682  10.207  180.0 
-2  14  16  92.243  4.300  9.830  0.0 
-2  14  17  548.061  21.232  22.955  0.0 
-2  14  18  52.187  3.031  6.908  0.0 
-2  14  19  86.256  4.520  9.255  0.0 
-2  14  20  20.889  1.822  4.720  0.0 
-2  14  21  61.540  3.375  7.711  0.0 
-2  14  24  6.026  1.796  2.803  180.0 
-2  14  25  19.067  1.954  4.556  0.0 
-2  14  26  12.307  2.206  3.532  180.0 
-2  14  28  62.720  5.809  7.836  180.0 
-2  14  29  27.559  2.477  5.473  180.0 
-2  14  32  15.329  2.214  4.230  180.0 
-2  14  33  49.113  6.142  6.865  180.0 
-2  14  34  31.624  2.551  5.625  0.0 
-2  14  35  31.672  2.528  5.551  0.0 
-2  15  1  431.432  14.436  20.913  0.0 
-2  15  2  73.098  4.550  8.834  180.0 
-2  15  3  76.569  6.733  8.907  0.0 
-2  15  5  203.349  7.302  14.263  180.0 
-2  15  6  164.650  8.156  12.683  180.0 
-2  15  7  13.893  2.015  3.781  0.0 
-2  15  9  3.971  1.964  2.431  0.0 
-2  15  11  17.381  2.245  4.391  0.0 
-2  15  12  20.412  2.463  4.897  180.0 
-2  15  13  51.528  6.483  7.435  180.0 
-2  15  14  181.518  6.580  13.120  180.0 
-2  15  15  176.234  6.722  13.573  0.0 
-2  15  16  15.053  2.200  3.706  0.0 
-2  15  17  105.830  4.150  10.284  0.0 
-2  15  18  58.293  6.043  7.398  0.0 
-2  15  20  62.340  3.480  7.891  180.0 
-2  15  21  121.266  6.158  10.892  180.0 
-2  15  22  95.221  4.235  9.465  180.0 
-2  15  24  21.105  2.021  4.385  0.0 
-2  15  25  106.630  4.948  10.310  0.0 
-2  15  26  23.646  2.983  4.798  180.0 
-2  15  27  32.937  2.489  5.634  0.0 
-2  15  30  15.809  2.929  3.992  180.0 
-2  15  31  97.199  4.612  9.893  0.0 
-2  15  34  35.744  3.186  5.953  0.0 
-2  15  35  32.642  3.811  5.582  180.0 
-2  16  1  33.539  2.075  5.750  0.0 
-2  16  2  41.201  3.702  6.340  0.0 
-2  16  3  7.534  1.681  2.955  180.0 
-2  16  4  239.192  7.244  15.000  180.0 
-2  16  6  178.582  6.793  13.447  180.0 
-2  16  8  114.323  6.035  10.772  0.0 
-2  16  9  7.895  1.724  3.293  180.0 
-2  16  10  51.223  6.663  7.200  180.0 
-2  16  11  314.515  10.057  17.991  0.0 
-2  16  12  61.755  12.383  7.608  0.0 
-2  16  13  385.956  12.293  19.875  180.0 
-2  16  15  50.272  3.873  7.534  0.0 
-2  16  16  207.470  7.112  14.346  0.0 
-2  16  17  12.209  3.839  3.361  0.0 
-2  16  18  15.360  2.360  3.973  180.0 
-2  16  19  42.304  7.004  6.263  180.0 
-2  16  20  73.929  3.790  8.247  180.0 
-2  16  21  13.448  2.295  3.633  180.0 
-2  16  22  8.344  2.640  2.898  180.0 
-2  16  24  32.058  2.252  5.903  180.0 
-2  16  25  27.639  2.447  5.416  0.0 
-2  16  27  5.801  2.156  2.521  180.0 
-2  16  29  8.852  2.167  2.853  0.0 
-2  16  30  3.595  1.760  2.076  180.0 
-2  16  31  6.008  1.718  2.893  180.0 
-2  16  32  51.656  3.457  7.087  0.0 
-2  16  33  12.420  2.114  3.378  180.0 
-2  17  1  4.805  1.792  1.909  180.0 
-2  17  2  3.906  1.844  2.342  180.0 
-2  17  4  115.305  4.558  11.055  180.0 
-2  17  5  94.354  5.735  9.666  180.0 
-2  17  6  28.963  4.805  5.780  0.0 
-2  17  7  12.599  2.174  3.936  180.0 
-2  17  8  7.543  2.153  2.018  180.0 
-2  17  9  82.615  4.521  9.295  0.0 
-2  17  10  311.363  9.521  17.283  0.0 
-2  17  11  218.498  7.715  14.911  180.0 
-2  17  13  62.752  4.282  8.237  180.0 
-2  17  14  79.832  8.350  8.691  180.0 
-2  17  15  13.500  2.305  4.090  0.0 
-2  17  17  14.742  2.046  3.990  0.0 
-2  17  18  5.661  1.972  2.353  180.0 
-2  17  20  11.321  2.915  3.891  180.0 
-2  17  21  42.013  3.478  6.542  180.0 
-2  17  22  4.999  1.865  2.259  180.0 
-2  17  23  4.624  2.034  2.181  180.0 
-2  17  25  21.617  2.172  4.471  0.0 
-2  17  26  54.666  3.339  7.328  0.0 
-2  17  27  16.872  1.957  4.219  180.0 
-2  17  29  13.468  1.797  3.382  0.0 
-2  18  3  19.533  2.011  4.383  180.0 
-2  18  6  47.959  7.502  7.075  0.0 
-2  18  9  133.087  9.251  11.343  0.0 
-2  18  10  25.300  8.201  5.566  0.0 
-2  18  12  202.679  10.896  14.180  180.0 
-2  18  14  18.439  3.439  4.219  0.0 
-2  18  15  12.567  2.334  3.213  0.0 
-2  18  18  9.966  2.818  3.323  0.0 
-2  18  19  10.013  2.398  3.206  180.0 
-2  18  21  21.889  2.391  4.475  180.0 
-2  18  23  102.161  5.345  10.015  0.0 
-2  18  24  28.440  4.270  5.523  0.0 
-2  18  25  7.941  2.030  3.031  0.0 
-2  18  27  35.604  2.251  5.738  0.0 
-2  18  28  22.280  2.745  4.742  180.0 
-2  19  1  6.688  2.323  2.505  180.0 
-2  19  4  29.227  2.291  5.262  0.0 
-2  19  6  27.389  2.657  5.397  180.0 
-2  19  7  49.649  4.166  7.255  0.0 
-2  19  8  58.965  4.499  7.625  180.0 
-2  19  9  61.889  5.692  7.975  0.0 
-2  19  10  32.040  4.543  5.315  0.0 
-2  19  14  82.636  4.935  8.807  180.0 
-2  19  15  10.833  2.443  2.958  0.0 
-2  19  16  38.518  4.655  6.006  0.0 
-2  19  22  29.090  2.342  5.122  180.0 
-2  19  23  30.693  3.604  5.394  0.0 
-2  19  24  12.443  3.002  4.208  180.0 
-2  19  26  6.433  1.958  2.077  180.0 
-2  19  27  17.756  2.508  4.338  0.0 
-2  20  4  41.365  4.915  6.759  0.0 
-2  20  5  19.834  3.087  4.313  180.0 
-2  20  8  25.314  2.520  5.091  0.0 
-2  20  12  26.686  2.585  5.633  180.0 
-2  20  13  5.875  2.362  2.193  180.0 
-2  20  16  9.900  2.366  3.275  0.0 
-2  20  17  10.313  3.864  3.508  0.0 
-2  20  19  18.997  2.396  4.099  180.0 
-2  20  21  22.417  6.234  5.108  0.0 
-2  20  25  13.491  2.478  3.393  0.0 
-2  21  1  16.672  2.651  4.303  180.0 
-2  21  2  48.709  3.093  6.961  0.0 
-2  21  3  29.835  3.388  5.574  180.0 
-2  21  4  93.704  11.333  9.849  0.0 
-2  21  5  30.080  2.836  5.560  0.0 
-2  21  6  45.235  6.756  6.773  180.0 
-2  21  9  21.280  3.310  5.049  180.0 
-2  21  15  11.849  3.241  3.436  180.0 
-2  21  16  10.341  4.387  3.084  180.0 
-2  21  17  27.198  3.421  5.233  180.0 
-2  21  18  26.625  7.415  5.902  0.0 
-2  22  1  37.500  6.708  5.782  0.0 
-2  22  2  11.516  5.794  3.932  0.0 
-2  22  4  12.772  3.834  3.672  180.0 
-2  22  5  7.051  3.038  2.860  0.0 
-2  22  7  52.901  5.719  7.217  180.0 
-2  22  14  10.280  3.184  3.262  0.0 
-2  22  15  19.125  7.789  4.485  0.0 
-2  22  16  34.514  3.647  6.423  0.0 
-2  22  17  9.610  3.175  3.060  0.0 
-2  23  1  85.499  8.435  9.381  180.0 
-2  23  3  15.095  5.516  4.478  180.0 
-2  23  4  15.899  5.460  4.891  180.0 
-2  23  5  5.920  2.946  1.322  0.0 
-2  23  6  16.852  6.608  4.510  180.0 
-2  23  9  25.492  7.166  5.248  180.0 
-2  23  12  9.982  3.668  3.478  0.0 
-2  23  13  19.854  3.235  4.028  0.0 
-2  24  2  10.493  5.082  3.530  180.0 
-2  24  3  14.116  5.098  4.295  0.0 
-1  0  8  3.724  1.301  1.834  180.0 
-1  0  10  4685.216  168.996  69.156  180.0 
-1  0  12  1690.618  51.116  40.816  0.0 
-1  0  14  304.696  15.059  18.313  180.0 
-1  0  16  460.357  15.104  21.218  180.0 
-1  0  18  109.183  53.482  11.079  180.0 
-1  0  20  385.702  13.762  20.358  0.0 
-1  0  22  229.104  9.436  14.921  0.0 
-1  0  24  37.753  2.776  6.194  0.0 
-1  0  26  197.372  6.941  14.132  0.0 
-1  0  30  37.744  3.714  6.750  0.0 
-1  0  32  116.021  5.235  10.705  180.0 
-1  0  34  5.888  2.374  3.078  180.0 
-1  0  38  23.317  2.810  5.194  0.0 
-1  0  40  11.863  2.645  3.901  0.0 
-1  0  42  10.523  2.660  3.439  0.0 
-1  1  3  170.126  16.687  12.996  180.0 
-1  1  4  38.762  2.735  6.061  180.0 
-1  1  6  696.048  22.494  26.009  0.0 
-1  1  7  277.622  8.128  16.390  0.0 
-1  1  9  231.340  6.289  15.238  0.0 
-1  1  10  2073.117  53.338  46.335  0.0 
-1  1  11  69.617  14.943  8.194  0.0 
-1  1  12  1325.006  35.310  36.996  180.0 
-1  1  13  169.362  5.254  13.261  0.0 
-1  1  14  81.801  3.482  9.016  180.0 
-1  1  17  15.586  1.805  4.152  180.0 
-1  1  18  31.467  2.131  5.714  0.0 
-1  1  19  45.957  2.526  6.967  0.0 
-1  1  20  201.608  6.715  14.097  0.0 
-1  1  21  4.221  1.720  1.960  180.0 
-1  1  22  181.646  23.334  13.872  0.0 
-1  1  23  46.659  3.410  7.136  180.0 
-1  1  25  7.608  1.336  2.480  180.0 
-1  1  26  548.704  14.764  23.471  0.0 
-1  1  27  32.171  1.899  5.595  0.0 
-1  1  28  167.230  5.797  13.103  180.0 
-1  1  29  44.598  2.201  6.430  0.0 
-1  1  30  81.909  3.101  9.114  0.0 
-1  1  31  8.373  1.366  2.784  180.0 
-1  1  33  128.301  4.314  11.450  180.0 
-1  1  34  41.515  2.327  6.447  0.0 
-1  1  35  66.048  3.757  8.189  0.0 
-1  1  36  28.091  2.398  5.643  0.0 
-1  1  37  12.568  2.050  4.089  0.0 
-1  1  38  14.570  1.887  3.432  0.0 
-1  1  39  60.198  3.168  7.734  180.0 
-1  1  40  43.508  2.649  6.573  180.0 
-1  1  43  19.909  1.818  4.360  0.0 
-1  1  44  4.503  2.209  2.622  180.0 
-1  2  1  11.009  4.520  4.514  180.0 
-1  2  2  2134.042  66.831  45.606  0.0 
-1  2  4  4122.092  124.100  60.459  0.0 
-1  2  6  514.589  18.408  22.962  0.0 
-1  2  7  143.804  4.755  11.836  180.0 
-1  2  8  6089.104  156.058  78.121  180.0 
-1  2  9  185.758  5.196  13.457  180.0 
-1  2  10  342.042  9.700  18.373  0.0 
-1  2  11  59.881  2.709  7.847  180.0 
-1  2  12  55.824  2.784  7.554  180.0 
-1  2  13  35.755  2.110  6.015  0.0 
-1  2  15  319.525  10.312  18.485  0.0 
-1  2  16  1204.339  33.444  34.633  180.0 
-1  2  17  760.679  21.042  27.666  0.0 
-1  2  18  185.343  16.488  13.553  180.0 
-1  2  19  115.210  24.909  10.898  0.0 
-1  2  20  77.804  4.040  8.870  180.0 
-1  2  22  15.164  2.027  4.324  0.0 
-1  2  24  3.191  1.491  0.569  0.0 
-1  2  25  31.812  1.839  5.271  180.0 
-1  2  27  48.282  2.245  6.928  180.0 
-1  2  30  15.799  1.559  3.652  180.0 
-1  2  31  159.908  4.749  12.682  180.0 
-1  2  32  43.882  2.165  6.601  180.0 
-1  2  33  29.903  1.909  5.411  0.0 
-1  2  34  73.114  3.242  8.230  180.0 
-1  2  35  19.335  1.705  4.564  0.0 
-1  2  36  22.196  2.001  4.600  0.0 
-1  2  38  11.714  1.708  3.428  0.0 
-1  2  40  17.607  2.272  4.428  0.0 
-1  2  41  40.098  2.364  6.221  0.0 
-1  2  42  19.057  1.819  4.286  0.0 
-1  2  44  4.037  1.640  2.231  0.0 
-1  3  3  9.016  0.958  2.951  0.0 
-1  3  4  2284.930  72.338  45.805  180.0 
-1  3  5  3662.745  97.812  59.322  180.0 
-1  3  6  3793.379  102.965  60.429  180.0 
-1  3  7  814.411  21.228  28.185  180.0 
-1  3  8  6629.672  192.183  79.859  0.0 
-1  3  9  371.227  14.644  19.565  180.0 
-1  3  12  804.717  25.103  28.655  180.0 
-1  3  13  882.352  23.962  29.606  0.0 
-1  3  14  2495.953  68.557  50.038  180.0 
-1  3  15  1590.998  42.870  40.000  0.0 
-1  3  16  20.846  2.227  4.444  0.0 
-1  3  17  861.845  26.117  29.673  0.0 
-1  3  18  46.777  2.636  7.149  180.0 
-1  3  19  146.391  20.104  11.971  0.0 
-1  3  20  78.598  3.853  8.692  0.0 
-1  3  21  93.834  4.637  9.422  0.0 
-1  3  22  192.824  22.689  14.560  180.0 
-1  3  23  882.325  26.708  29.606  180.0 
-1  3  24  40.069  2.065  6.135  0.0 
-1  3  25  50.173  2.273  7.091  180.0 
-1  3  26  89.729  4.072  9.439  180.0 
-1  3  27  3.615  1.306  1.947  180.0 
-1  3  28  6.063  1.350  2.696  180.0 
-1  3  29  186.073  5.394  13.481  0.0 
-1  3  30  247.117  7.375  15.724  180.0 
-1  3  35  11.822  1.516  3.506  0.0 
-1  3  36  160.358  5.121  12.655  0.0 
-1  3  37  122.454  4.328  10.870  180.0 
-1  3  39  150.241  5.186  12.148  180.0 
-1  3  40  62.668  3.127  7.900  180.0 
-1  3  41  20.768  1.853  4.772  180.0 
-1  3  42  28.644  2.072  5.342  180.0 
-1  3  43  28.179  1.930  5.217  180.0 
-1  4  1  1651.112  41.301  39.757  0.0 
-1  4  2  75.593  2.623  8.421  0.0 
-1  4  3  147.608  5.091  12.030  180.0 
-1  4  4  1221.652  38.943  33.528  0.0 
-1  4  5  527.490  13.952  22.662  180.0 
-1  4  6  14.007  1.281  3.750  0.0 
-1  4  7  8580.518  429.339  93.923  180.0 
-1  4  8  1000.694  30.727  32.084  180.0 
-1  4  9  3233.692  90.073  56.549  0.0 
-1  4  10  487.460  16.201  22.474  0.0 
-1  4  11  20.432  2.175  4.661  180.0 
-1  4  12  8.468  1.614  3.749  180.0 
-1  4  13  23.775  1.993  5.013  180.0 
-1  4  14  34.333  2.414  6.108  0.0 
-1  4  15  102.716  4.406  9.988  0.0 
-1  4  16  246.690  7.535  15.633  0.0 
-1  4  17  346.334  13.400  18.692  180.0 
-1  4  18  553.741  15.955  23.164  180.0 
-1  4  20  14.522  1.846  3.659  0.0 
-1  4  21  57.029  22.803  7.723  180.0 
-1  4  22  240.408  10.192  15.717  180.0 
-1  4  23  64.426  2.770  7.915  180.0 
-1  4  24  52.085  2.246  7.192  0.0 
-1  4  25  376.914  10.706  19.155  0.0 
-1  4  26  37.464  2.217  5.869  180.0 
-1  4  27  82.275  3.061  9.169  0.0 
-1  4  29  8.546  1.260  2.973  180.0 
-1  4  30  123.824  3.949  11.142  0.0 
-1  4  31  2.629  1.307  0.954  180.0 
-1  4  34  37.913  1.952  6.027  0.0 
-1  4  35  15.647  1.620  4.323  0.0 
-1  4  36  62.624  3.026  7.773  0.0 
-1  4  37  9.647  1.642  3.252  180.0 
-1  4  38  29.969  1.846  5.437  180.0 
-1  4  39  13.423  1.614  3.631  0.0 
-1  4  40  16.233  1.658  4.058  0.0 
-1  4  41  24.998  1.895  5.067  0.0 
-1  4  42  24.644  2.511  4.926  0.0 
-1  4  43  13.421  1.852  3.542  0.0 
-1  5  1  910.269  32.866  28.702  0.0 
-1  5  2  70.882  2.864  8.463  0.0 
-1  5  3  1810.223  56.976  42.116  180.0 
-1  5  4  2881.813  83.524  53.271  180.0 
-1  5  5  2402.417  67.022  48.286  180.0 
-1  5  7  667.101  17.777  26.701  180.0 
-1  5  8  8307.843  230.095  90.768  0.0 
-1  5  10  5099.167  126.935  70.476  0.0 
-1  5  11  338.664  9.779  18.798  0.0 
-1  5  12  615.040  17.453  24.588  180.0 
-1  5  13  924.505  36.794  30.572  180.0 
-1  5  14  633.588  17.731  25.127  0.0 
-1  5  15  400.441  12.394  19.819  0.0 
-1  5  18  139.268  6.350  12.098  0.0 
-1  5  19  135.103  5.234  12.056  0.0 
-1  5  20  643.345  20.119  25.304  180.0 
-1  5  21  45.394  16.285  7.261  180.0 
-1  5  22  41.536  2.483  6.475  180.0 
-1  5  23  102.255  4.049  10.344  0.0 
-1  5  24  4.026  1.230  1.987  0.0 
-1  5  25  296.705  8.706  16.968  180.0 
-1  5  26  28.673  1.710  5.420  0.0 
-1  5  27  189.869  5.855  13.720  0.0 
-1  5  28  71.526  2.924  8.807  0.0 
-1  5  29  13.342  1.890  3.524  180.0 
-1  5  32  262.316  7.678  16.184  180.0 
-1  5  33  28.249  1.687  5.440  0.0 
-1  5  34  32.955  1.819  5.695  0.0 
-1  5  37  3.142  1.540  0.883  180.0 
-1  5  40  44.151  2.564  6.451  180.0 
-1  5  41  3.830  1.683  2.369  180.0 
-1  5  42  10.109  1.854  3.027  0.0 
-1  5  43  16.302  2.168  4.051  180.0 
-1  6  1  847.630  24.203  28.877  0.0 
-1  6  2  13.894  1.228  3.582  180.0 
-1  6  3  46.958  2.377  6.941  0.0 
-1  6  4  69.816  3.016  8.468  180.0 
-1  6  5  3808.013  96.049  59.739  180.0 
-1  6  7  5.526  1.421  2.433  0.0 
-1  6  8  231.739  7.707  15.117  0.0 
-1  6  9  357.874  11.896  18.954  0.0 
-1  6  10  1013.268  28.080  30.926  180.0 
-1  6  11  22.486  4.363  5.290  180.0 
-1  6  12  1340.511  47.032  36.376  180.0 
-1  6  14  18.081  3.267  4.637  180.0 
-1  6  16  43.899  3.276  6.868  0.0 
-1  6  18  26.803  5.133  5.274  180.0 
-1  6  19  69.590  19.202  8.615  0.0 
-1  6  20  180.025  6.907  13.012  180.0 
-1  6  21  141.491  6.210  11.640  180.0 
-1  6  22  262.969  8.951  15.820  0.0 
-1  6  23  85.633  4.202  9.170  0.0 
-1  6  24  93.044  3.675  9.681  180.0 
-1  6  25  151.695  16.720  12.638  0.0 
-1  6  27  132.783  4.363  11.409  0.0 
-1  6  30  39.633  2.358  6.490  180.0 
-1  6  33  7.411  1.773  2.888  0.0 
-1  6  34  171.927  5.304  13.090  0.0 
-1  6  36  9.823  1.548  3.401  180.0 
-1  6  38  83.514  3.791  9.225  180.0 
-1  6  42  35.942  2.731  5.941  0.0 
-1  6  43  4.297  1.755  1.822  180.0 
-1  7  1  1059.877  30.987  32.269  180.0 
-1  7  2  83.671  3.541  9.234  180.0 
-1  7  3  734.393  20.160  27.651  0.0 
-1  7  4  613.687  15.977  24.494  180.0 
-1  7  5  68.845  2.949  8.259  180.0 
-1  7  6  521.810  17.168  23.067  180.0 
-1  7  7  14.251  1.650  3.915  0.0 
-1  7  8  1611.393  49.595  40.749  0.0 
-1  7  9  8636.833  250.902  92.431  0.0 
-1  7  10  3210.026  113.960  56.790  0.0 
-1  7  11  517.874  15.909  23.017  0.0 
-1  7  12  437.756  14.504  20.964  180.0 
-1  7  13  21.307  1.962  4.599  180.0 
-1  7  14  181.162  6.213  13.295  0.0 
-1  7  15  277.849  9.068  16.443  180.0 
-1  7  17  170.769  6.325  13.362  0.0 
-1  7  18  90.215  4.543  9.645  180.0 
-1  7  19  287.702  9.694  16.852  180.0 
-1  7  20  140.025  5.235  11.918  180.0 
-1  7  21  93.952  7.924  9.852  0.0 
-1  7  22  353.559  10.355  18.619  180.0 
-1  7  24  26.977  1.719  5.260  0.0 
-1  7  25  195.508  6.263  14.091  0.0 
-1  7  26  43.816  2.900  6.593  0.0 
-1  7  27  91.290  3.538  9.704  180.0 
-1  7  28  29.136  1.921  5.350  0.0 
-1  7  31  80.264  3.372  9.241  180.0 
-1  7  32  63.296  2.957  7.842  180.0 
-1  7  33  9.050  1.466  3.026  180.0 
-1  7  34  8.613  1.633  3.137  180.0 
-1  7  38  68.033  3.443  8.131  180.0 
-1  7  39  12.863  1.722  3.768  0.0 
-1  7  41  13.762  2.165  3.401  0.0 
-1  8  2  10.462  1.825  3.826  180.0 
-1  8  3  49.085  2.590  7.349  180.0 
-1  8  4  29.704  1.793  5.596  0.0 
-1  8  5  1882.680  49.695  43.527  180.0 
-1  8  6  556.909  15.201  23.078  0.0 
-1  8  7  60.219  2.777  7.901  180.0 
-1  8  8  2804.628  70.066  52.235  0.0 
-1  8  9  492.436  15.432  22.487  0.0 
-1  8  10  302.230  10.258  17.061  180.0 
-1  8  11  1011.922  29.769  31.678  180.0 
-1  8  12  1078.678  39.462  32.689  180.0 
-1  8  13  26.350  2.120  4.924  180.0 
-1  8  14  163.572  6.605  12.557  180.0 
-1  8  15  92.319  7.092  9.643  0.0 
-1  8  16  97.565  4.601  9.666  0.0 
-1  8  17  292.090  9.634  16.984  0.0 
-1  8  18  14.804  2.109  4.364  180.0 
-1  8  22  658.343  18.248  25.514  0.0 
-1  8  24  39.266  2.344  6.278  0.0 
-1  8  27  15.470  1.627  4.052  180.0 
-1  8  28  39.862  2.545  6.107  0.0 
-1  8  29  10.942  1.472  3.521  0.0 
-1  8  30  688.791  19.019  26.459  180.0 
-1  8  31  4.751  1.984  0.960  0.0 
-1  8  34  58.681  3.304  7.753  0.0 
-1  8  35  41.127  2.168  6.920  0.0 
-1  8  36  62.873  3.343  7.886  180.0 
-1  8  37  8.862  1.660  3.148  0.0 
-1  8  38  25.621  1.890  5.066  180.0 
-1  8  39  10.094  1.881  2.880  0.0 
-1  8  42  109.275  4.563  10.290  0.0 
-1  9  1  8.389  1.736  3.665  0.0 
-1  9  2  1529.186  44.370  39.317  0.0 
-1  9  3  60.416  6.702  7.797  180.0 
-1  9  5  1544.526  41.267  39.182  180.0 
-1  9  6  854.989  27.116  28.926  0.0 
-1  9  8  399.212  10.922  19.451  0.0 
-1  9  9  538.022  16.143  23.089  0.0 
-1  9  10  1863.795  60.195  43.392  180.0 
-1  9  11  108.571  7.136  10.223  0.0 
-1  9  12  8.749  1.845  3.318  180.0 
-1  9  13  798.730  28.452  28.140  180.0 
-1  9  14  886.098  32.697  29.634  180.0 
-1  9  15  80.064  4.280  9.320  180.0 
-1  9  16  24.179  3.534  5.056  0.0 
-1  9  17  21.269  2.627  4.726  0.0 
-1  9  18  4.530  1.849  1.529  0.0 
-1  9  19  25.025  2.029  4.731  180.0 
-1  9  21  7.443  1.620  2.443  180.0 
-1  9  22  30.874  3.010  5.518  180.0 
-1  9  23  96.923  4.424  9.618  0.0 
-1  9  24  18.837  2.251  4.273  180.0 
-1  9  25  62.993  4.509  7.877  180.0 
-1  9  27  121.162  4.547  11.074  0.0 
-1  9  28  91.534  4.577  9.195  180.0 
-1  9  29  24.482  2.492  5.103  180.0 
-1  9  30  23.070  1.846  5.067  180.0 
-1  9  31  10.366  1.870  3.504  180.0 
-1  9  32  42.629  2.626  6.830  0.0 
-1  9  35  10.788  1.793  3.350  0.0 
-1  9  37  15.675  2.245  3.713  180.0 
-1  9  39  44.793  3.077  6.630  0.0 
-1  9  41  6.554  2.068  3.079  180.0 
-1  10  1  272.947  8.198  16.795  0.0 
-1  10  2  100.027  4.188  10.085  180.0 
-1  10  3  185.048  6.340  13.259  180.0 
-1  10  4  9.154  1.800  3.296  180.0 
-1  10  5  397.586  11.921  19.566  180.0 
-1  10  6  89.998  6.636  9.949  180.0 
-1  10  7  403.951  16.895  19.964  0.0 
-1  10  8  25.268  3.531  5.387  0.0 
-1  10  10  74.521  5.301  8.386  0.0 
-1  10  11  332.292  13.004  18.106  180.0 
-1  10  12  521.733  19.047  22.084  180.0 
-1  10  13  574.023  38.145  24.103  180.0 
-1  10  15  376.847  14.455  19.335  0.0 
-1  10  16  139.261  5.317  11.695  0.0 
-1  10  17  97.452  4.143  10.283  0.0 
-1  10  18  117.079  4.794  10.895  180.0 
-1  10  19  179.679  6.952  13.103  0.0 
-1  10  20  115.592  5.625  10.773  180.0 
-1  10  21  15.447  2.605  4.021  0.0 
-1  10  22  54.922  6.515  7.208  180.0 
-1  10  23  22.799  1.719  5.054  0.0 
-1  10  25  15.606  1.922  3.812  180.0 
-1  10  26  68.867  3.807  7.711  0.0 
-1  10  27  179.530  8.261  12.907  180.0 
-1  10  28  35.856  2.395  6.250  180.0 
-1  10  30  20.448  1.975  4.782  0.0 
-1  10  31  18.849  2.428  4.668  180.0 
-1  10  34  183.689  6.613  13.405  0.0 
-1  10  35  37.556  4.134  5.581  0.0 
-1  10  37  13.195  2.695  3.621  0.0 
-1  10  38  65.530  4.311  8.322  180.0 
-1  10  40  40.825  3.510  5.967  0.0 
-1  11  1  772.132  25.986  28.762  0.0 
-1  11  2  135.161  7.650  11.959  180.0 
-1  11  3  31.258  3.500  5.458  0.0 
-1  11  4  32.740  3.559  5.984  0.0 
-1  11  5  561.099  21.212  23.957  180.0 
-1  11  6  526.033  34.164  22.818  0.0 
-1  11  9  52.373  3.899  7.312  0.0 
-1  11  13  23.100  2.275  4.841  180.0 
-1  11  14  449.967  14.857  21.133  0.0 
-1  11  15  99.921  4.456  10.028  0.0 
-1  11  17  214.634  7.888  14.645  0.0 
-1  11  19  109.243  4.357  10.414  0.0 
-1  11  20  30.669  2.699  5.815  180.0 
-1  11  21  55.924  3.193  7.415  0.0 
-1  11  22  65.752  3.198  7.982  180.0 
-1  11  23  15.833  1.711  4.507  180.0 
-1  11  24  13.904  1.907  3.453  0.0 
-1  11  25  45.656  2.763  6.902  180.0 
-1  11  26  9.391  1.948  2.923  0.0 
-1  11  27  54.624  3.761  7.053  0.0 
-1  11  28  7.050  2.028  2.681  180.0 
-1  11  29  15.694  2.417  4.025  0.0 
-1  11  31  111.995  5.656  10.627  180.0 
-1  11  32  6.770  2.173  1.693  0.0 
-1  11  33  120.003  7.149  10.829  0.0 
-1  11  35  19.221  2.366  4.133  180.0 
-1  11  36  101.074  5.146  9.998  180.0 
-1  11  38  6.507  2.565  2.684  180.0 
-1  11  39  34.567  3.135  5.704  180.0 
-1  12  1  122.109  6.259  10.999  0.0 
-1  12  2  469.701  19.523  22.594  0.0 
-1  12  3  773.500  28.997  27.044  180.0 
-1  12  4  19.923  8.219  4.859  180.0 
-1  12  5  23.015  3.979  4.782  180.0 
-1  12  7  478.901  18.122  21.847  0.0 
-1  12  8  52.491  3.199  7.120  180.0 
-1  12  9  72.938  4.191  8.811  180.0 
-1  12  10  203.039  6.733  14.230  0.0 
-1  12  11  475.464  14.029  22.034  180.0 
-1  12  12  35.779  2.207  5.958  0.0 
-1  12  13  103.114  4.503  10.235  180.0 
-1  12  15  83.225  3.779  9.138  180.0 
-1  12  16  105.864  4.733  10.344  0.0 
-1  12  17  260.740  8.615  16.321  0.0 
-1  12  19  31.874  3.233  5.540  0.0 
-1  12  20  133.452  4.512  11.590  180.0 
-1  12  21  161.266  5.173  12.689  0.0 
-1  12  22  91.176  4.965  9.507  180.0 
-1  12  23  30.353  1.945  5.251  0.0 
-1  12  24  4.254  1.643  1.705  0.0 
-1  12  25  25.243  4.158  5.191  0.0 
-1  12  26  25.791  2.239  5.600  180.0 
-1  12  28  9.362  2.890  3.113  0.0 
-1  12  30  54.457  4.640  7.348  180.0 
-1  12  31  17.669  2.103  4.183  0.0 
-1  12  32  20.316  2.611  4.484  0.0 
-1  12  33  71.910  4.577  8.327  0.0 
-1  12  34  6.406  3.122  2.952  0.0 
-1  12  37  69.196  4.381  8.164  0.0 
-1  13  1  5.326  2.309  1.822  0.0 
-1  13  2  434.273  14.796  21.087  180.0 
-1  13  4  5.311  1.960  2.126  180.0 
-1  13  5  95.935  6.998  9.771  180.0 
-1  13  6  60.115  3.134  7.943  0.0 
-1  13  7  68.343  3.587  8.528  180.0 
-1  13  8  87.240  3.893  9.276  0.0 
-1  13  9  8.218  2.023  2.783  0.0 
-1  13  10  7.822  1.765  2.232  0.0 
-1  13  12  62.114  3.061  7.629  0.0 
-1  13  14  331.378  14.284  18.380  0.0 
-1  13  18  175.537  5.795  13.499  180.0 
-1  13  19  36.430  2.358  6.086  0.0 
-1  13  20  284.597  8.473  16.907  180.0 
-1  13  21  45.466  2.840  6.370  180.0 
-1  13  22  148.351  6.332  11.558  180.0 
-1  13  23  123.508  5.889  10.969  180.0 
-1  13  24  23.131  2.877  4.466  0.0 
-1  13  25  25.163  1.996  4.912  180.0 
-1  13  26  20.295  2.230  4.583  180.0 
-1  13  27  19.930  2.325  4.093  0.0 
-1  13  30  6.285  1.759  1.697  180.0 
-1  13  33  21.429  2.435  4.650  180.0 
-1  13  35  101.518  5.109  9.399  0.0 
-1  13  36  158.327  6.379  12.503  180.0 
-1  13  37  10.213  2.140  3.066  180.0 
-1  14  1  32.424  2.517  6.104  0.0 
-1  14  2  228.865  10.329  15.161  0.0 
-1  14  3  1125.805  34.451  33.346  180.0 
-1  14  4  48.383  5.521  6.717  0.0 
-1  14  5  12.359  3.734  3.838  0.0 
-1  14  6  432.516  13.585  20.963  180.0 
-1  14  9  6.717  1.980  2.199  0.0 
-1  14  10  13.005  2.777  3.453  180.0 
-1  14  11  31.229  2.314  5.909  180.0 
-1  14  12  59.893  3.072  7.650  0.0 
-1  14  14  9.223  2.388  3.152  180.0 
-1  14  16  71.883  3.623  8.407  180.0 
-1  14  17  72.517  6.059  8.121  180.0 
-1  14  18  186.265  6.191  13.661  0.0 
-1  14  19  24.335  1.862  4.840  0.0 
-1  14  21  122.772  4.636  11.095  180.0 
-1  14  22  78.603  3.891  9.161  0.0 
-1  14  24  8.707  2.238  2.547  0.0 
-1  14  25  8.061  2.589  2.383  0.0 
-1  14  26  8.950  2.002  2.991  0.0 
-1  14  27  41.261  5.419  6.978  0.0 
-1  14  28  8.673  2.221  3.004  0.0 
-1  14  29  18.795  2.942  4.584  180.0 
-1  14  30  49.050  3.803  6.986  180.0 
-1  14  31  19.321  1.957  4.567  0.0 
-1  15  1  143.566  8.473  12.333  180.0 
-1  15  2  14.901  3.385  4.020  0.0 
-1  15  3  166.455  9.336  12.932  0.0 
-1  15  4  26.822  2.194  5.662  180.0 
-1  15  5  101.469  5.872  10.025  0.0 
-1  15  6  550.097  19.710  23.558  0.0 
-1  15  7  100.699  4.740  10.171  0.0 
-1  15  8  42.257  3.764  6.442  0.0 
-1  15  9  16.490  3.186  4.089  0.0 
-1  15  10  27.306  3.126  5.338  180.0 
-1  15  11  10.313  1.972  3.638  0.0 
-1  15  12  7.813  1.676  3.137  0.0 
-1  15  13  11.548  2.064  3.593  180.0 
-1  15  14  8.732  4.377  3.280  180.0 
-1  15  15  349.953  11.098  18.663  180.0 
-1  15  16  10.218  4.305  3.663  0.0 
-1  15  17  5.101  2.025  1.921  0.0 
-1  15  18  5.072  1.644  2.605  180.0 
-1  15  20  51.433  3.370  7.006  180.0 
-1  15  22  68.019  3.680  7.914  0.0 
-1  15  24  54.146  4.137  7.396  180.0 
-1  15  25  13.890  1.959  3.599  0.0 
-1  15  26  53.040  3.227  7.210  0.0 
-1  15  27  21.910  5.202  4.611  0.0 
-1  15  28  46.630  3.852  6.824  180.0 
-1  15  29  11.405  2.196  3.715  0.0 
-1  15  30  4.967  1.812  2.811  180.0 
-1  15  31  37.609  2.241  6.221  180.0 
-1  15  32  99.151  6.085  9.707  0.0 
-1  16  1  11.322  2.330  3.478  180.0 
-1  16  2  26.860  1.969  5.194  0.0 
-1  16  3  6.010  2.381  2.721  0.0 
-1  16  4  45.247  3.656  6.780  0.0 
-1  16  5  137.476  6.151  11.668  180.0 
-1  16  6  215.720  13.491  14.685  180.0 
-1  16  8  35.060  6.752  6.334  180.0 
-1  16  9  80.854  5.878  8.884  180.0 
-1  16  10  35.297  7.324  6.198  0.0 
-1  16  11  10.795  2.082  3.535  180.0 
-1  16  12  207.856  8.189  14.439  0.0 
-1  16  13  36.083  6.313  6.182  0.0 
-1  16  14  25.245  4.929  4.995  180.0 
-1  16  15  10.941  5.099  3.878  0.0 
-1  16  16  44.926  4.312  6.918  180.0 
-1  16  17  266.201  16.161  16.243  0.0 
-1  16  19  14.919  2.471  4.253  0.0 
-1  16  20  6.519  2.289  2.473  0.0 
-1  16  21  50.820  3.290  7.034  0.0 
-1  16  23  8.939  2.817  3.369  180.0 
-1  16  25  22.034  2.068  4.778  0.0 
-1  16  26  15.890  1.973  3.704  0.0 
-1  16  28  10.289  2.213  3.196  180.0 
-1  16  30  19.011  2.168  4.602  0.0 
-1  16  31  8.805  1.755  3.209  180.0 
-1  16  32  61.132  4.137  7.250  180.0 
-1  16  33  78.032  4.371  8.709  0.0 
-1  17  1  44.773  3.018  6.466  0.0 
-1  17  2  20.321  3.214  4.531  0.0 
-1  17  3  98.158  4.138  9.797  0.0 
-1  17  5  13.448  2.179  3.881  0.0 
-1  17  6  129.161  5.475  11.165  0.0 
-1  17  7  18.516  2.280  4.456  180.0 
-1  17  8  54.148  3.881  7.877  0.0 
-1  17  9  29.152  2.513  5.682  180.0 
-1  17  11  34.548  7.838  5.767  180.0 
-1  17  12  30.812  6.640  5.786  180.0 
-1  17  14  58.533  5.267  8.040  180.0 
-1  17  15  89.463  4.913  9.535  180.0 
-1  17  17  16.185  2.085  4.228  0.0 
-1  17  18  36.129  2.458  6.100  180.0 
-1  17  19  15.252  2.281  3.918  0.0 
-1  17  20  22.122  4.283  4.847  0.0 
-1  17  21  8.614  2.319  2.811  180.0 
-1  17  22  20.963  2.425  4.604  180.0 
-1  17  26  3.987  1.871  1.803  0.0 
-1  17  28  32.473  3.498  5.698  180.0 
-1  17  30  15.420  1.824  3.912  180.0 
-1  18  1  45.003  3.719  7.056  0.0 
-1  18  2  63.556  4.626  7.743  0.0 
-1  18  3  81.937  6.706  8.937  0.0 
-1  18  4  56.085  3.569  7.616  0.0 
-1  18  8  97.710  5.064  9.688  180.0 
-1  18  9  219.160  10.299  14.767  180.0 
-1  18  10  237.384  20.618  16.006  0.0 
-1  18  12  172.972  13.885  13.274  0.0 
-1  18  13  75.835  11.305  9.308  180.0 
-1  18  21  14.240  2.491  3.546  0.0 
-1  18  22  22.129  2.265  4.814  180.0 
-1  18  23  7.792  2.044  2.495  180.0 
-1  18  25  4.162  1.879  2.039  180.0 
-1  18  26  19.841  2.007  4.425  180.0 
-1  18  27  15.132  2.961  3.765  0.0 
-1  18  28  12.655  2.480  3.232  0.0 
-1  18  29  146.022  8.325  11.584  180.0 
-1  19  1  87.670  4.306  9.278  0.0 
-1  19  2  39.642  5.932  6.113  0.0 
-1  19  3  4.482  1.969  1.861  0.0 
-1  19  4  24.559  4.678  5.080  180.0 
-1  19  5  49.395  8.515  7.272  180.0 
-1  19  6  48.458  4.761  7.055  180.0 
-1  19  7  91.927  4.998  9.579  180.0 
-1  19  8  82.018  6.924  9.307  0.0 
-1  19  9  97.688  6.619  9.998  180.0 
-1  19  10  17.590  3.180  4.556  0.0 
-1  19  11  27.969  3.486  5.439  0.0 
-1  19  13  27.900  2.652  5.154  180.0 
-1  19  15  24.385  2.625  5.045  0.0 
-1  19  19  8.932  2.037  3.487  0.0 
-1  19  23  18.772  2.196  4.340  180.0 
-1  20  3  29.607  3.830  5.848  180.0 
-1  20  5  5.846  2.460  2.797  0.0 
-1  20  6  45.268  12.227  6.970  180.0 
-1  20  7  74.219  4.903  8.724  180.0 
-1  20  8  90.592  6.391  9.096  180.0 
-1  20  9  15.335  7.181  4.703  0.0 
-1  20  12  7.171  2.389  2.756  0.0 
-1  20  13  15.003  4.151  4.126  0.0 
-1  20  14  17.746  3.242  4.110  0.0 
-1  20  17  29.273  3.264  5.242  180.0 
-1  20  18  30.809  4.199  5.692  0.0 
-1  20  24  40.414  4.693  6.240  180.0 
-1  20  25  71.035  25.538  9.036  0.0 
-1  21  4  29.973  2.854  5.436  180.0 
-1  21  5  14.012  3.911  3.693  0.0 
-1  21  6  9.481  3.204  3.615  180.0 
-1  21  7  36.134  2.786  6.052  180.0 
-1  21  8  36.617  3.053  5.612  0.0 
-1  21  9  86.837  4.915  8.693  0.0 
-1  21  10  136.509  6.003  10.906  0.0 
-1  21  13  17.962  2.438  3.916  180.0 
-1  21  15  55.270  4.583  7.689  180.0 
-1  21  17  17.960  3.803  4.499  180.0 
-1  22  3  7.794  2.477  3.425  0.0 
-1  22  5  64.182  5.659  8.505  180.0 
-1  22  8  19.311  5.335  4.127  0.0 
-1  22  13  11.331  3.200  3.069  0.0 
-1  22  14  10.181  3.248  3.565  0.0 
-1  22  16  40.674  13.595  6.453  0.0 
-1  23  3  31.571  5.509  4.620  0.0 
-1  23  13  11.191  3.108  3.635  180.0 
-1  24  2  65.573  7.694  8.057  180.0 
0  0  4  1818.931  51.963  41.236  180.0 
0  0  6  1233.921  37.861  35.413  180.0 
0  0  8  111.224  5.130  10.493  0.0 
0  0  10  127.995  5.460  11.437  180.0 
0  0  12  1381.238  58.069  37.648  180.0 
0  0  14  326.729  10.972  18.441  0.0 
0  0  16  1529.714  47.655  39.838  0.0 
0  0  18  133.453  8.206  11.664  0.0 
0  0  20  23.384  2.869  5.192  180.0 
0  0  22  1527.390  51.817  39.083  180.0 
0  0  24  533.480  16.593  22.895  180.0 
0  0  26  360.147  11.211  18.638  0.0 
0  0  28  210.967  8.067  14.762  180.0 
0  0  32  70.227  5.079  8.572  180.0 
0  0  40  25.513  5.102  5.193  180.0 
0  0  42  31.859  2.997  5.547  180.0 
0  0  44  5.784  2.529  1.945  0.0 
0  1  4  234.772  6.400  15.278  180.0 
0  1  5  509.441  13.214  22.716  180.0 
0  1  6  79.007  2.623  9.141  0.0 
0  1  7  1065.449  28.205  31.926  0.0 
0  1  8  219.373  5.825  14.370  0.0 
0  1  10  313.444  8.238  17.581  0.0 
0  1  11  19.186  1.455  4.338  180.0 
0  1  12  436.337  12.785  20.794  0.0 
0  1  13  191.389  5.781  14.241  0.0 
0  1  14  877.230  23.577  29.361  0.0 
0  1  15  123.109  21.864  11.470  0.0 
0  1  16  726.803  21.179  27.054  180.0 
0  1  17  296.949  30.142  17.366  0.0 
0  1  18  206.630  6.649  14.616  0.0 
0  1  20  669.067  19.469  25.815  180.0 
0  1  21  279.817  34.249  17.385  180.0 
0  1  22  31.240  2.841  5.461  180.0 
0  1  23  90.938  32.604  10.029  0.0 
0  1  24  41.256  12.355  7.115  0.0 
0  1  25  202.614  6.131  14.316  0.0 
0  1  26  27.470  1.946  5.087  180.0 
0  1  27  8.260  1.435  3.100  180.0 
0  1  28  52.555  2.486  7.414  0.0 
0  1  29  111.281  3.661  10.522  180.0 
0  1  31  19.743  1.549  4.786  0.0 
0  1  32  96.003  4.964  9.825  0.0 
0  1  33  164.715  5.395  13.159  0.0 
0  1  36  7.281  3.153  2.935  0.0 
0  1  37  52.467  4.612  7.273  180.0 
0  1  38  5.055  2.160  2.240  0.0 
0  1  40  4.095  1.830  1.799  180.0 
0  1  44  30.062  2.080  5.113  0.0 
0  2  3  189.715  6.145  13.743  180.0 
0  2  6  569.294  14.492  23.619  0.0 
0  2  8  537.499  15.761  22.967  0.0 
0  2  9  237.846  7.605  15.647  180.0 
0  2  12  964.422  27.800  31.606  180.0 
0  2  13  184.284  5.628  13.429  0.0 
0  2  14  99.328  3.874  10.015  180.0 
0  2  16  13.175  1.833  3.386  0.0 
0  2  17  36.893  2.143  6.310  180.0 
0  2  18  151.550  5.239  12.575  0.0 
0  2  19  314.007  9.357  17.541  180.0 
0  2  20  96.400  20.251  9.635  180.0 
0  2  21  14.132  1.884  4.095  0.0 
0  2  22  223.290  7.850  14.601  180.0 
0  2  23  37.333  2.731  6.119  180.0 
0  2  24  59.514  2.952  7.993  0.0 
0  2  25  54.019  2.357  7.611  0.0 
0  2  26  79.852  19.224  9.082  0.0 
0  2  28  14.980  1.537  3.869  0.0 
0  2  29  51.539  3.362  7.031  0.0 
0  2  30  214.738  6.046  14.657  180.0 
0  2  31  63.329  2.894  7.689  0.0 
0  2  32  46.250  2.395  6.956  180.0 
0  2  33  53.418  3.184  6.906  180.0 
0  2  34  24.284  2.821  4.618  180.0 
0  2  35  112.302  4.379  10.562  180.0 
0  2  36  96.840  5.740  9.481  0.0 
0  2  38  25.050  2.035  5.025  0.0 
0  2  40  16.309  1.929  4.157  0.0 
0  2  42  8.064  1.802  2.725  0.0 
0  2  44  6.159  1.799  2.687  0.0 
0  3  1  3834.374  136.940  59.402  0.0 
0  3  4  450.423  20.637  20.313  0.0 
0  3  5  1187.415  35.065  33.896  0.0 
0  3  6  163.260  4.640  12.426  0.0 
0  3  7  37.008  3.263  6.622  0.0 
0  3  8  3192.769  101.389  55.580  0.0 
0  3  9  40.422  2.188  6.492  180.0 
0  3  10  310.282  8.292  17.548  180.0 
0  3  12  836.220  24.427  28.927  0.0 
0  3  13  125.948  4.968  11.551  180.0 
0  3  15  203.693  6.286  14.320  0.0 
0  3  16  158.541  5.229  12.497  180.0 
0  3  17  23.303  2.237  4.688  180.0 
0  3  18  259.643  7.967  16.297  180.0 
0  3  19  102.120  4.224  10.006  180.0 
0  3  20  9.342  1.711  3.103  0.0 
0  3  22  132.779  35.050  11.484  180.0 
0  3  23  106.139  30.747  10.632  180.0 
0  3  24  311.939  9.254  17.290  0.0 
0  3  25  1008.188  28.213  31.397  0.0 
0  3  27  147.795  4.881  12.022  0.0 
0  3  28  409.314  11.423  20.179  180.0 
0  3  29  21.191  1.500  4.678  180.0 
0  3  30  9.558  1.456  3.394  0.0 
0  3  31  345.599  9.316  18.719  0.0 
0  3  32  49.531  2.777  6.899  180.0 
0  3  33  55.786  3.506  7.655  0.0 
0  3  34  5.964  1.524  2.695  0.0 
0  3  37  34.719  2.546  6.045  180.0 
0  3  39  28.960  3.667  5.285  180.0 
0  3  40  51.132  5.217  7.011  180.0 
0  3  43  4.569  1.829  2.390  180.0 
0  4  0  1934.350  51.092  43.456  0.0 
0  4  1  2032.460  54.794  44.182  0.0 
0  4  2  133.774  4.436  11.519  180.0 
0  4  3  1399.172  37.620  36.791  180.0 
0  4  4  61.138  2.514  7.828  180.0 
0  4  5  317.098  9.245  17.631  0.0 
0  4  6  131.657  4.050  11.551  0.0 
0  4  7  455.534  16.033  21.157  180.0 
0  4  8  8197.334  249.258  88.987  0.0 
0  4  9  637.349  22.980  24.369  0.0 
0  4  10  330.966  9.312  18.413  0.0 
0  4  11  41.529  2.458  6.528  180.0 
0  4  12  93.943  3.763  9.809  0.0 
0  4  13  842.957  23.397  29.171  0.0 
0  4  14  1225.465  34.100  35.177  180.0 
0  4  15  9.045  1.486  3.095  180.0 
0  4  16  77.767  4.352  8.998  0.0 
0  4  17  27.661  2.140  5.281  0.0 
0  4  18  32.355  2.267  5.643  0.0 
0  4  19  165.793  8.728  12.963  0.0 
0  4  21  312.653  10.507  17.104  180.0 
0  4  23  167.226  5.175  12.977  0.0 
0  4  25  15.636  1.550  4.002  180.0 
0  4  27  139.837  4.885  11.791  180.0 
0  4  28  105.867  4.083  10.758  180.0 
0  4  29  78.144  3.067  9.009  0.0 
0  4  30  365.073  9.575  19.013  180.0 
0  4  31  316.234  8.480  17.643  0.0 
0  4  32  160.677  4.871  12.861  180.0 
0  4  34  19.572  2.297  5.094  180.0 
0  4  35  38.695  2.100  6.216  180.0 
0  4  37  52.786  3.137  7.201  0.0 
0  4  38  25.010  1.778  5.225  0.0 
0  4  39  20.042  1.700  4.341  0.0 
0  4  41  60.859  3.397  7.429  180.0 
0  4  42  32.437  2.776  5.501  0.0 
0  5  1  1148.848  34.757  33.452  180.0 
0  5  2  865.006  26.351  28.521  180.0 
0  5  3  36.899  1.892  6.092  180.0 
0  5  4  2887.438  96.392  53.263  180.0 
0  5  5  2056.449  51.904  44.931  180.0 
0  5  6  4351.568  122.378  66.029  0.0 
0  5  7  5349.522  185.778  72.515  0.0 
0  5  8  95.604  3.781  9.996  0.0 
0  5  9  18.607  1.694  4.375  180.0 
0  5  10  48.082  4.708  6.927  180.0 
0  5  11  29.564  2.400  5.512  0.0 
0  5  12  182.703  5.947  13.437  180.0 
0  5  13  37.478  2.298  6.188  180.0 
0  5  14  44.546  3.570  6.833  0.0 
0  5  15  9.283  1.870  3.721  180.0 
0  5  16  53.465  2.841  7.411  180.0 
0  5  17  301.869  11.931  17.296  180.0 
0  5  19  44.847  2.820  6.629  180.0 
0  5  20  192.735  22.200  14.105  0.0 
0  5  21  162.564  6.600  12.635  180.0 
0  5  22  350.033  10.777  18.695  0.0 
0  5  24  536.680  14.378  22.990  0.0 
0  5  25  190.554  20.422  13.980  0.0 
0  5  26  100.065  4.173  9.649  0.0 
0  5  27  142.946  4.771  11.813  0.0 
0  5  28  158.234  5.222  12.533  180.0 
0  5  29  5.927  1.510  2.181  0.0 
0  5  30  49.341  2.407  6.948  180.0 
0  5  31  6.420  1.739  2.589  180.0 
0  5  32  6.047  1.455  2.854  180.0 
0  5  34  14.366  1.534  4.324  180.0 
0  5  35  32.042  1.853  5.778  180.0 
0  5  36  19.139  1.669  4.462  0.0 
0  5  38  24.080  1.780  4.994  180.0 
0  5  39  59.480  2.842  7.401  180.0 
0  5  40  6.757  1.694  2.476  0.0 
0  5  41  3.877  1.851  2.005  0.0 
0  5  42  13.083  2.750  3.732  180.0 
0  6  0  658.227  19.989  26.168  0.0 
0  6  1  859.200  23.649  28.614  180.0 
0  6  2  36.178  1.954  6.146  0.0 
0  6  3  2353.896  69.166  48.634  0.0 
0  6  4  347.338  10.169  18.938  0.0 
0  6  5  274.328  8.169  16.804  0.0 
0  6  6  107.458  3.548  10.213  0.0 
0  6  7  24.650  4.100  5.143  0.0 
0  6  8  956.634  25.969  31.017  180.0 
0  6  9  365.829  10.215  18.966  180.0 
0  6  10  129.883  4.696  11.480  0.0 
0  6  11  111.805  4.500  10.503  180.0 
0  6  12  1024.238  29.302  31.598  180.0 
0  6  13  1508.226  42.707  38.894  180.0 
0  6  14  6.725  1.608  2.447  180.0 
0  6  15  57.977  3.283  7.541  180.0 
0  6  16  5.868  1.676  2.646  180.0 
0  6  17  299.017  10.107  17.288  180.0 
0  6  18  100.370  4.804  10.106  0.0 
0  6  19  141.389  5.846  12.264  0.0 
0  6  20  294.857  10.100  16.739  0.0 
0  6  21  138.356  5.303  11.479  180.0 
0  6  22  370.327  10.908  18.731  180.0 
0  6  23  47.730  2.372  7.075  180.0 
0  6  24  65.502  3.691  7.917  180.0 
0  6  25  29.127  1.735  5.353  0.0 
0  6  27  1305.431  35.315  36.002  180.0 
0  6  28  86.898  4.147  9.084  180.0 
0  6  31  176.856  5.249  13.273  0.0 
0  6  32  81.905  3.433  9.050  0.0 
0  6  33  41.340  3.482  6.344  180.0 
0  6  35  102.025  3.894  10.041  0.0 
0  6  37  88.440  3.677  9.392  0.0 
0  6  38  10.290  1.709  3.088  180.0 
0  6  39  60.024  3.612  7.756  0.0 
0  6  43  23.138  3.626  4.563  180.0 
0  7  1  205.346  5.932  14.255  180.0 
0  7  2  87.408  3.115  9.533  180.0 
0  7  3  63.915  6.323  8.070  180.0 
0  7  5  11.843  1.404  3.223  0.0 
0  7  6  138.040  4.333  11.815  0.0 
0  7  7  752.874  21.362  27.130  180.0 
0  7  8  107.738  3.792  10.006  0.0 
0  7  9  805.513  26.264  27.974  0.0 
0  7  11  389.662  12.606  19.706  180.0 
0  7  12  164.887  6.051  12.689  180.0 
0  7  13  240.806  8.050  15.416  0.0 
0  7  15  126.265  5.159  11.578  0.0 
0  7  16  146.836  5.740  11.904  180.0 
0  7  17  474.540  14.779  21.508  0.0 
0  7  18  19.881  2.201  4.358  0.0 
0  7  19  8.486  2.106  3.019  0.0 
0  7  20  80.183  3.912  8.806  180.0 
0  7  21  6.818  1.988  2.464  0.0 
0  7  22  4.232  1.445  1.790  0.0 
0  7  23  11.800  1.533  3.433  0.0 
0  7  24  273.647  8.154  16.527  0.0 
0  7  25  30.421  1.936  5.326  180.0 
0  7  26  18.466  2.011  4.634  180.0 
0  7  27  13.310  1.949  3.958  0.0 
0  7  28  26.700  1.610  5.013  180.0 
0  7  29  12.972  1.685  3.625  0.0 
0  7  30  25.550  1.691  5.192  180.0 
0  7  31  4.249  1.388  1.913  180.0 
0  7  32  4.562  1.421  2.261  180.0 
0  7  34  47.891  3.129  6.900  180.0 
0  7  35  46.512  2.507  6.850  0.0 
0  7  36  20.076  1.826  4.552  180.0 
0  7  38  3.741  1.841  0.035  180.0 
0  7  41  92.190  4.690  9.565  180.0 
0  8  0  377.076  11.845  19.294  180.0 
0  8  1  197.498  6.773  13.902  0.0 
0  8  2  364.770  9.612  18.941  0.0 
0  8  3  1423.444  37.226  37.378  180.0 
0  8  4  1008.304  28.595  32.359  0.0 
0  8  5  76.288  7.357  8.665  180.0 
0  8  6  44.563  5.321  6.700  180.0 
0  8  7  355.641  10.709  18.848  180.0 
0  8  9  132.719  5.313  11.736  0.0 
0  8  10  422.501  12.835  20.110  180.0 
0  8  11  15.621  3.405  4.152  0.0 
0  8  13  320.054  11.398  18.194  0.0 
0  8  14  54.722  3.291  7.362  180.0 
0  8  16  204.408  7.230  14.128  180.0 
0  8  17  157.173  8.239  12.521  0.0 
0  8  18  369.477  11.065  19.151  0.0 
0  8  20  74.197  4.679  8.721  0.0 
0  8  21  18.873  1.900  4.426  180.0 
0  8  22  7.153  1.358  2.978  180.0 
0  8  23  107.412  3.900  10.306  0.0 
0  8  24  62.996  2.907  8.032  180.0 
0  8  25  7.402  1.512  2.729  0.0 
0  8  26  3.662  1.844  1.744  180.0 
0  8  27  56.694  3.841  7.526  0.0 
0  8  28  59.993  2.708  7.819  180.0 
0  8  29  4.176  1.475  2.216  0.0 
0  8  30  16.544  1.742  4.399  0.0 
0  8  31  8.814  1.708  2.826  0.0 
0  8  32  124.989  4.986  10.976  0.0 
0  8  34  12.522  1.909  3.306  0.0 
0  8  36  40.619  3.136  6.621  180.0 
0  9  1  132.869  4.174  11.282  180.0 
0  9  3  67.981  6.869  8.700  0.0 
0  9  4  2426.366  68.669  48.608  0.0 
0  9  5  67.917  4.674  8.034  180.0 
0  9  6  144.922  6.393  11.858  180.0 
0  9  7  204.854  8.649  13.936  180.0 
0  9  8  409.858  12.127  20.201  0.0 
0  9  9  21.644  2.065  4.445  180.0 
0  9  10  323.508  10.039  17.838  0.0 
0  9  11  65.677  3.503  7.624  180.0 
0  9  12  32.597  2.557  5.320  0.0 
0  9  14  9.348  2.062  2.772  180.0 
0  9  15  87.935  4.676  9.617  0.0 
0  9  16  178.274  7.799  13.558  0.0 
0  9  17  13.870  1.789  3.398  180.0 
0  9  18  100.854  4.129  10.072  0.0 
0  9  19  21.938  1.743  4.849  0.0 
0  9  21  31.665  2.251  5.846  180.0 
0  9  22  59.414  3.084  7.810  180.0 
0  9  23  21.342  2.089  4.930  180.0 
0  9  24  157.183  6.614  12.409  0.0 
0  9  26  6.887  2.879  2.758  180.0 
0  9  27  5.885  1.623  2.801  180.0 
0  9  28  63.123  4.327  8.203  180.0 
0  9  29  10.164  1.771  3.222  0.0 
0  9  30  241.112  7.642  15.393  0.0 
0  9  32  34.248  2.786  5.695  180.0 
0  9  34  12.114  2.258  3.745  180.0 
0  9  35  8.264  2.263  2.942  0.0 
0  9  37  8.414  2.211  3.202  0.0 
0  9  39  12.573  2.220  4.125  180.0 
0  10  0  1051.456  54.484  32.636  180.0 
0  10  1  1301.265  46.292  35.526  180.0 
0  10  3  19.756  2.006  4.620  180.0 
0  10  4  608.722  20.311  24.395  0.0 
0  10  5  2014.797  59.903  45.182  180.0 
0  10  7  255.197  8.857  15.718  180.0 
0  10  8  117.815  4.812  10.298  0.0 
0  10  9  31.907  2.312  5.808  180.0 
0  10  10  8.846  1.968  2.454  0.0 
0  10  11  25.611  2.226  4.835  0.0 
0  10  12  26.755  2.267  4.980  0.0 
0  10  14  98.414  4.978  9.576  180.0 
0  10  15  10.694  1.799  2.792  0.0 
0  10  16  26.150  2.790  4.972  180.0 
0  10  17  17.010  2.339  4.030  180.0 
0  10  18  48.768  2.810  7.146  0.0 
0  10  19  291.267  11.762  16.887  180.0 
0  10  20  26.167  2.751  5.160  0.0 
0  10  21  191.346  6.401  13.869  180.0 
0  10  22  45.341  2.827  6.792  0.0 
0  10  23  40.181  4.414  6.364  180.0 
0  10  26  179.491  12.602  13.521  180.0 
0  10  27  47.280  5.095  6.924  0.0 
0  10  28  82.376  4.324  9.008  180.0 
0  10  29  12.696  1.850  3.923  0.0 
0  10  30  35.508  2.267  5.884  180.0 
0  10  31  25.736  2.169  5.272  180.0 
0  10  33  39.027  5.112  6.525  0.0 
0  10  34  12.353  2.258  4.103  180.0 
0  10  38  12.079  2.209  3.830  0.0 
0  10  39  19.814  2.302  4.373  180.0 
0  11  1  171.758  7.909  12.738  180.0 
0  11  2  669.424  25.041  24.970  0.0 
0  11  3  238.925  78.013  17.807  0.0 
0  11  5  5.625  2.823  2.695  0.0 
0  11  6  134.588  6.842  11.831  180.0 
0  11  7  689.791  24.853  26.382  0.0 
0  11  8  129.883  6.761  11.513  180.0 
0  11  9  28.261  3.151  5.534  180.0
[truncated: 304,483 more chars]
