# Supplementary material for: Anharmonicity and isomorphic phase transition: a multi-temperature X-ray single-crystal and powder diffraction study of 1-(2′-aminophenyl)-2-methyl-4-nitroimidazole
Source: IUCrJ. 2014 Feb 28;1(Pt 2):110–8. doi: 10.1107/S2052252514002838 (PMC4062092; doi:10.1107/S2052252514002838)
Supplement: Supplementary file 6 [file m-01-00110-Icooling_35Ksup6.rtv]

data_Icooling_35K

loop_
_pd_meas_2theta_scan
_pd_meas_intensity_total


5.000177820 1446.0
5.008533455 1492.0
5.016889089 1459.0
5.025244724 1515.0
5.033600358 1488.0
5.041955993 1450.0
5.050311627 1479.0
5.058667262 1443.0
5.067022896 1488.0
5.075378531 1396.0
5.083734165 1439.0
5.092089800 1446.0
5.100445434 1456.0
5.108801069 1476.0
5.117156703 1420.0
5.125512338 1432.0
5.133867973 1400.0
5.142223607 1368.0
5.150579242 1391.0
5.158934876 1423.0
5.167290511 1436.0
5.175646145 1414.0
5.184001780 1409.0
5.192357414 1394.0
5.200713049 1372.0
5.209068683 1400.0
5.217424318 1388.0
5.225779952 1387.0
5.234135587 1398.0
5.242491221 1358.0
5.250846856 1373.0
5.259202491 1344.0
5.267558125 1338.0
5.275913760 1270.0
5.284269394 1404.0
5.292625029 1342.0
5.300980663 1341.0
5.309336298 1324.0
5.317691932 1278.0
5.326047567 1289.0
5.334403201 1285.0
5.342758836 1353.0
5.351114470 1291.0
5.359470105 1335.0
5.367825739 1341.0
5.376181374 1333.0
5.384537009 1264.0
5.392892643 1290.0
5.401248278 1333.0
5.409603912 1308.0
5.417959547 1288.0
5.426315181 1289.0
5.434670816 1311.0
5.443026450 1278.0
5.451382085 1332.0
5.459737719 1249.0
5.468093354 1296.0
5.476448988 1241.0
5.484804623 1248.0
5.493160257 1218.0
5.501515892 1313.0
5.509871527 1251.0
5.518227161 1233.0
5.526582796 1254.0
5.534938430 1279.0
5.543294065 1268.0
5.551649699 1249.0
5.560005334 1242.0
5.568360968 1231.0
5.576716603 1211.0
5.585072237 1205.0
5.593427872 1270.0
5.601783506 1272.0
5.610139141 1224.0
5.618494775 1192.0
5.626850410 1189.0
5.635206045 1234.0
5.643561679 1187.0
5.651917314 1164.0
5.660272948 1192.0
5.668628583 1187.0
5.676984217 1219.0
5.685339852 1164.0
5.693695486 1202.0
5.702051121 1207.0
5.710406755 1214.0
5.718762390 1243.0
5.727118024 1106.0
5.735473659 1120.0
5.743829293 1213.0
5.752184928 1168.0
5.760540562 1194.0
5.768896197 1136.0
5.777251832 1192.0
5.785607466 1198.0
5.793963101 1115.0
5.802318735 1144.0
5.810674370 1225.0
5.819030004 1176.0
5.827385639 1164.0
5.835741273 1170.0
5.844096908 1065.0
5.852452542 1123.0
5.860808177 1149.0
5.869163811 1120.0
5.877519446 1124.0
5.885875080 1105.0
5.894230715 1132.0
5.902586350 1177.0
5.910941984 1216.0
5.919297619 1121.0
5.927653253 1206.0
5.936008888 1051.0
5.944364522 1104.0
5.952720157 1147.0
5.961075791 1126.0
5.969431426 1085.0
5.977787060 1202.0
5.986142695 1128.0
5.994498329 1090.0
6.002853964 1218.0
6.011209598 1129.0
6.019565233 1105.0
6.027920868 1125.0
6.036276502 1129.0
6.044632137 1125.0
6.052987771 1128.0
6.061343406 1182.0
6.069699040 1145.0
6.078054675 1086.0
6.086410309 1196.0
6.094765944 1122.0
6.103121578 1142.0
6.111477213 1142.0
6.119832847 1122.0
6.128188482 1139.0
6.136544116 1177.0
6.144899751 1158.0
6.153255386 1203.0
6.161611020 1175.0
6.169966655 1207.0
6.178322289 1143.0
6.186677924 1074.0
6.195033558 1123.0
6.203389193 1197.0
6.211744827 1176.0
6.220100462 1216.0
6.228456096 1214.0
6.236811731 1207.0
6.245167365 1216.0
6.253523000 1181.0
6.261878634 1267.0
6.270234269 1250.0
6.278589904 1237.0
6.286945538 1251.0
6.295301173 1230.0
6.303656807 1211.0
6.312012442 1200.0
6.320368076 1247.0
6.328723711 1263.0
6.337079345 1273.0
6.345434980 1205.0
6.353790614 1271.0
6.362146249 1296.0
6.370501883 1283.0
6.378857518 1337.0
6.387213152 1325.0
6.395568787 1320.0
6.403924422 1385.0
6.412280056 1291.0
6.420635691 1366.0
6.428991325 1354.0
6.437346960 1315.0
6.445702594 1304.0
6.454058229 1335.0
6.462413863 1349.0
6.470769498 1369.0
6.479125132 1385.0
6.487480767 1399.0
6.495836401 1406.0
6.504192036 1432.0
6.512547670 1414.0
6.520903305 1445.0
6.529258940 1349.0
6.537614574 1436.0
6.545970209 1440.0
6.554325843 1428.0
6.562681478 1500.0
6.571037112 1517.0
6.579392747 1483.0
6.587748381 1569.0
6.596104016 1512.0
6.604459650 1487.0
6.612815285 1443.0
6.621170919 1498.0
6.629526554 1549.0
6.637882188 1492.0
6.646237823 1525.0
6.654593458 1497.0
6.662949092 1537.0
6.671304727 1592.0
6.679660361 1528.0
6.688015996 1537.0
6.696371630 1587.0
6.704727265 1592.0
6.713082899 1557.0
6.721438534 1549.0
6.729794168 1506.0
6.738149803 1616.0
6.746505437 1617.0
6.754861072 1635.0
6.763216706 1588.0
6.771572341 1619.0
6.779927976 1580.0
6.788283610 1622.0
6.796639245 1609.0
6.804994879 1526.0
6.813350514 1531.0
6.821706148 1585.0
6.830061783 1635.0
6.838417417 1567.0
6.846773052 1570.0
6.855128686 1564.0
6.863484321 1531.0
6.871839955 1609.0
6.880195590 1498.0
6.888551224 1533.0
6.896906859 1455.0
6.905262494 1581.0
6.913618128 1616.0
6.921973763 1462.0
6.930329397 1575.0
6.938685032 1591.0
6.947040666 1485.0
6.955396301 1503.0
6.963751935 1547.0
6.972107570 1505.0
6.980463204 1487.0
6.988818839 1446.0
6.997174473 1487.0
7.005530108 1472.0
7.013885742 1457.0
7.022241377 1418.0
7.030597012 1388.0
7.038952646 1402.0
7.047308281 1391.0
7.055663915 1487.0
7.064019550 1285.0
7.072375184 1416.0
7.080730819 1341.0
7.089086453 1381.0
7.097442088 1317.0
7.105797722 1345.0
7.114153357 1308.0
7.122508991 1229.0
7.130864626 1327.0
7.139220260 1320.0
7.147575895 1185.0
7.155931530 1266.0
7.164287164 1198.0
7.172642799 1208.0
7.180998433 1185.0
7.189354068 1280.0
7.197709702 1154.0
7.206065337 1192.0
7.214420971 1122.0
7.222776606 1198.0
7.231132240 1120.0
7.239487875 1162.0
7.247843509 1088.0
7.256199144 1160.0
7.264554778 1132.0
7.272910413 1129.0
7.281266047 1069.0
7.289621682 1112.0
7.297977317 1085.0
7.306332951 1074.0
7.314688586 1005.0
7.323044220 1002.0
7.331399855 1025.0
7.339755489 979.0
7.348111124 989.0
7.356466758 1045.0
7.364822393 974.0
7.373178027 1060.0
7.381533662 977.0
7.389889296 971.0
7.398244931 995.0
7.406600565 1006.0
7.414956200 949.0
7.423311835 927.0
7.431667469 940.0
7.440023104 888.0
7.448378738 847.0
7.456734373 896.0
7.465090007 888.0
7.473445642 894.0
7.481801276 867.0
7.490156911 896.0
7.498512545 846.0
7.506868180 836.0
7.515223814 848.0
7.523579449 894.0
7.531935083 850.0
7.540290718 915.0
7.548646353 849.0
7.557001987 872.0
7.565357622 871.0
7.573713256 820.0
7.582068891 845.0
7.590424525 862.0
7.598780160 881.0
7.607135794 922.0
7.615491429 857.0
7.623847063 900.0
7.632202698 873.0
7.640558332 902.0
7.648913967 905.0
7.657269601 955.0
7.665625236 951.0
7.673980871 953.0
7.682336505 1017.0
7.690692140 1071.0
7.699047774 1030.0
7.707403409 1158.0
7.715759043 1157.0
7.724114678 1174.0
7.732470312 1348.0
7.740825947 1452.0
7.749181581 1578.0
7.757537216 1816.0
7.765892850 2021.0
7.774248485 2262.0
7.782604119 2512.0
7.790959754 2693.0
7.799315389 2987.0
7.807671023 3461.0
7.816026658 4174.0
7.824382292 4801.0
7.832737927 5118.0
7.841093561 5528.0
7.849449196 6315.0
7.857804830 7432.0
7.866160465 8938.0
7.874516099 10580.0
7.882871734 12866.0
7.891227368 15646.0
7.899583003 18710.0
7.907938637 22763.0
7.916294272 26444.0
7.924649907 31707.0
7.933005541 39031.0
7.941361176 47399.0
7.949716810 54241.0
7.958072445 60129.0
7.966428079 64133.0
7.974783714 66033.0
7.983139348 66169.0
7.991494983 62794.0
7.999850617 55136.0
8.008206252 47008.0
8.016561886 39811.0
8.024917521 31215.0
8.033273155 21043.0
8.041628790 12899.0
8.049984425 7420.0
8.058340059 4289.0
8.066695694 2827.0
8.075051328 1962.0
8.083406963 1498.0
8.091762597 1328.0
8.100118232 1054.0
8.108473866 1047.0
8.116829501 935.0
8.125185135 846.0
8.133540770 875.0
8.141896404 792.0
8.150252039 759.0
8.158607673 791.0
8.166963308 723.0
8.175318943 693.0
8.183674577 705.0
8.192030212 706.0
8.200385846 682.0
8.208741481 625.0
8.217097115 644.0
8.225452750 665.0
8.233808384 710.0
8.242164019 596.0
8.250519653 690.0
8.258875288 658.0
8.267230922 631.0
8.275586557 668.0
8.283942191 595.0
8.292297826 607.0
8.300653461 615.0
8.309009095 637.0
8.317364730 616.0
8.325720364 610.0
8.334075999 659.0
8.342431633 635.0
8.350787268 549.0
8.359142902 562.0
8.367498537 574.0
8.375854171 560.0
8.384209806 630.0
8.392565440 619.0
8.400921075 568.0
8.409276709 542.0
8.417632344 613.0
8.425987979 544.0
8.434343613 542.0
8.442699248 578.0
8.451054882 527.0
8.459410517 570.0
8.467766151 532.0
8.476121786 548.0
8.484477420 535.0
8.492833055 570.0
8.501188689 560.0
8.509544324 574.0
8.517899958 515.0
8.526255593 570.0
8.534611227 516.0
8.542966862 533.0
8.551322497 536.0
8.559678131 550.0
8.568033766 515.0
8.576389400 550.0
8.584745035 558.0
8.593100669 568.0
8.601456304 519.0
8.609811938 519.0
8.618167573 550.0
8.626523207 515.0
8.634878842 513.0
8.643234476 525.0
8.651590111 542.0
8.659945745 517.0
8.668301380 470.0
8.676657015 485.0
8.685012649 534.0
8.693368284 530.0
8.701723918 512.0
8.710079553 521.0
8.718435187 552.0
8.726790822 467.0
8.735146456 490.0
8.743502091 542.0
8.751857725 528.0
8.760213360 518.0
8.768568994 514.0
8.776924629 546.0
8.785280263 487.0
8.793635898 505.0
8.801991532 497.0
8.810347167 523.0
8.818702802 516.0
8.827058436 512.0
8.835414071 516.0
8.843769705 497.0
8.852125340 492.0
8.860480974 469.0
8.868836609 473.0
8.877192243 508.0
8.885547878 468.0
8.893903512 434.0
8.902259147 456.0
8.910614781 495.0
8.918970416 503.0
8.927326050 461.0
8.935681685 466.0
8.944037320 484.0
8.952392954 483.0
8.960748589 476.0
8.969104223 496.0
8.977459858 448.0
8.985815492 473.0
8.994171127 456.0
9.002526761 468.0
9.010882396 488.0
9.019238030 452.0
9.027593665 493.0
9.035949299 465.0
9.044304934 460.0
9.052660568 451.0
9.061016203 485.0
9.069371838 468.0
9.077727472 464.0
9.086083107 447.0
9.094438741 456.0
9.102794376 481.0
9.111150010 479.0
9.119505645 470.0
9.127861279 447.0
9.136216914 454.0
9.144572548 445.0
9.152928183 451.0
9.161283817 464.0
9.169639452 453.0
9.177995086 473.0
9.186350721 454.0
9.194706356 433.0
9.203061990 438.0
9.211417625 493.0
9.219773259 493.0
9.228128894 462.0
9.236484528 452.0
9.244840163 457.0
9.253195797 457.0
9.261551432 522.0
9.269907066 521.0
9.278262701 504.0
9.286618335 553.0
9.294973970 508.0
9.303329604 566.0
9.311685239 551.0
9.320040874 591.0
9.328396508 582.0
9.336752143 637.0
9.345107777 596.0
9.353463412 668.0
9.361819046 709.0
9.370174681 710.0
9.378530315 826.0
9.386885950 848.0
9.395241584 890.0
9.403597219 913.0
9.411952853 1019.0
9.420308488 1123.0
9.428664122 1180.0
9.437019757 1232.0
9.445375392 1251.0
9.453731026 1354.0
9.462086661 1297.0
9.470442295 1237.0
9.478797930 1076.0
9.487153564 1082.0
9.495509199 860.0
9.503864833 813.0
9.512220468 709.0
9.520576102 654.0
9.528931737 566.0
9.537287371 590.0
9.545643006 494.0
9.553998640 522.0
9.562354275 466.0
9.570709910 487.0
9.579065544 470.0
9.587421179 450.0
9.595776813 457.0
9.604132448 428.0
9.612488082 436.0
9.620843717 480.0
9.629199351 456.0
9.637554986 459.0
9.645910620 519.0
9.654266255 488.0
9.662621889 539.0
9.670977524 468.0
9.679333158 498.0
9.687688793 511.0
9.696044428 516.0
9.704400062 543.0
9.712755697 569.0
9.721111331 591.0
9.729466966 594.0
9.737822600 656.0
9.746178235 730.0
9.754533869 715.0
9.762889504 830.0
9.771245138 840.0
9.779600773 893.0
9.787956407 923.0
9.796312042 1057.0
9.804667676 1112.0
9.813023311 1231.0
9.821378946 1210.0
9.829734580 1272.0
9.838090215 1314.0
9.846445849 1511.0
9.854801484 1437.0
9.863157118 1353.0
9.871512753 1191.0
9.879868387 1022.0
9.888224022 965.0
9.896579656 829.0
9.904935291 814.0
9.913290925 738.0
9.921646560 682.0
9.930002194 582.0
9.938357829 542.0
9.946713464 517.0
9.955069098 472.0
9.963424733 471.0
9.971780367 444.0
9.980136002 446.0
9.988491636 443.0
9.996847271 396.0
10.005202905 440.0
10.013558540 373.0
10.021914174 401.0
10.030269809 401.0
10.038625443 343.0
10.046981078 358.0
10.055336712 427.0
10.063692347 364.0
10.072047982 407.0
10.080403616 368.0
10.088759251 379.0
10.097114885 368.0
10.105470520 340.0
10.113826154 386.0
10.122181789 396.0
10.130537423 406.0
10.138893058 411.0
10.147248692 378.0
10.155604327 398.0
10.163959961 355.0
10.172315596 351.0
10.180671230 363.0
10.189026865 370.0
10.197382500 335.0
10.205738134 370.0
10.214093769 391.0
10.222449403 364.0
10.230805038 350.0
10.239160672 407.0
10.247516307 348.0
10.255871941 332.0
10.264227576 374.0
10.272583210 357.0
10.280938845 375.0
10.289294479 366.0
10.297650114 350.0
10.306005748 350.0
10.314361383 346.0
10.322717017 362.0
10.331072652 355.0
10.339428287 341.0
10.347783921 331.0
10.356139556 373.0
10.364495190 363.0
10.372850825 347.0
10.381206459 386.0
10.389562094 351.0
10.397917728 352.0
10.406273363 316.0
10.414628997 337.0
10.422984632 323.0
10.431340266 352.0
10.439695901 323.0
10.448051535 382.0
10.456407170 358.0
10.464762805 322.0
10.473118439 345.0
10.481474074 358.0
10.489829708 379.0
10.498185343 298.0
10.506540977 324.0
10.514896612 345.0
10.523252246 349.0
10.531607881 334.0
10.539963515 295.0
10.548319150 331.0
10.556674784 369.0
10.565030419 320.0
10.573386053 351.0
10.581741688 338.0
10.590097323 383.0
10.598452957 321.0
10.606808592 322.0
10.615164226 352.0
10.623519861 380.0
10.631875495 358.0
10.640231130 317.0
10.648586764 363.0
10.656942399 394.0
10.665298033 343.0
10.673653668 340.0
10.682009302 351.0
10.690364937 316.0
10.698720571 317.0
10.707076206 361.0
10.715431841 305.0
10.723787475 296.0
10.732143110 334.0
10.740498744 343.0
10.748854379 326.0
10.757210013 361.0
10.765565648 354.0
10.773921282 370.0
10.782276917 345.0
10.790632551 358.0
10.798988186 325.0
10.807343820 362.0
10.815699455 335.0
10.824055089 322.0
10.832410724 356.0
10.840766359 367.0
10.849121993 341.0
10.857477628 326.0
10.865833262 323.0
10.874188897 351.0
10.882544531 355.0
10.890900166 303.0
10.899255800 350.0
10.907611435 338.0
10.915967069 345.0
10.924322704 347.0
10.932678338 363.0
10.941033973 300.0
10.949389607 341.0
10.957745242 356.0
10.966100877 343.0
10.974456511 358.0
10.982812146 340.0
10.991167780 336.0
10.999523415 322.0
11.007879049 355.0
11.016234684 298.0
11.024590318 381.0
11.032945953 345.0
11.041301587 349.0
11.049657222 335.0
11.058012856 324.0
11.066368491 378.0
11.074724125 352.0
11.083079760 347.0
11.091435395 355.0
11.099791029 343.0
11.108146664 386.0
11.116502298 362.0
11.124857933 349.0
11.133213567 357.0
11.141569202 369.0
11.149924836 387.0
11.158280471 342.0
11.166636105 396.0
11.174991740 382.0
11.183347374 357.0
11.191703009 385.0
11.200058643 441.0
11.208414278 398.0
11.216769913 388.0
11.225125547 435.0
11.233481182 417.0
11.241836816 455.0
11.250192451 421.0
11.258548085 469.0
11.266903720 446.0
11.275259354 462.0
11.283614989 461.0
11.291970623 538.0
11.300326258 479.0
11.308681892 562.0
11.317037527 601.0
11.325393161 588.0
11.333748796 611.0
11.342104431 620.0
11.350460065 651.0
11.358815700 714.0
11.367171334 742.0
11.375526969 831.0
11.383882603 891.0
11.392238238 941.0
11.400593872 1024.0
11.408949507 1135.0
11.417305141 1200.0
11.425660776 1388.0
11.434016410 1495.0
11.442372045 1608.0
11.450727679 1804.0
11.459083314 1955.0
11.467438949 2175.0
11.475794583 2257.0
11.484150218 2613.0
11.492505852 2785.0
11.500861487 2989.0
11.509217121 3382.0
11.517572756 3652.0
11.525928390 4143.0
11.534284025 4664.0
11.542639659 5049.0
11.550995294 5701.0
11.559350928 6114.0
11.567706563 6384.0
11.576062197 6551.0
11.584417832 6755.0
11.592773467 6955.0
11.601129101 7255.0
11.609484736 7426.0
11.617840370 7521.0
11.626196005 6976.0
11.634551639 6534.0
11.642907274 6125.0
11.651262908 5527.0
11.659618543 4995.0
11.667974177 4831.0
11.676329812 4608.0
11.684685446 4689.0
11.693041081 4657.0
11.701396715 4856.0
11.709752350 5154.0
11.718107985 5464.0
11.726463619 5978.0
11.734819254 6106.0
11.743174888 6535.0
11.751530523 6629.0
11.759886157 7108.0
11.768241792 7419.0
11.776597426 7653.0
11.784953061 7806.0
11.793308695 7751.0
11.801664330 7425.0
11.810019964 7288.0
11.818375599 6788.0
11.826731233 6375.0
11.835086868 5691.0
11.843442502 4989.0
11.851798137 4277.0
11.860153772 3672.0
11.868509406 3054.0
11.876865041 2418.0
11.885220675 2052.0
11.893576310 1774.0
11.901931944 1587.0
11.910287579 1413.0
11.918643213 1295.0
11.926998848 1145.0
11.935354482 1100.0
11.943710117 1053.0
11.952065751 1040.0
11.960421386 947.0
11.968777020 928.0
11.977132655 961.0
11.985488290 918.0
11.993843924 874.0
12.002199559 849.0
12.010555193 899.0
12.018910828 873.0
12.027266462 949.0
12.035622097 995.0
12.043977731 1043.0
12.052333366 1111.0
12.060689000 1106.0
12.069044635 1122.0
12.077400269 1225.0
12.085755904 1312.0
12.094111538 1370.0
12.102467173 1435.0
12.110822808 1632.0
12.119178442 1668.0
12.127534077 1780.0
12.135889711 1961.0
12.144245346 2088.0
12.152600980 2281.0
12.160956615 2459.0
12.169312249 2678.0
12.177667884 2944.0
12.186023518 3235.0
12.194379153 3712.0
12.202734787 3938.0
12.211090422 4409.0
12.219446056 4893.0
12.227801691 5425.0
12.236157326 6010.0
12.244512960 6730.0
12.252868595 7300.0
12.261224229 8088.0
12.269579864 8998.0
12.277935498 9945.0
12.286291133 10653.0
12.294646767 11544.0
12.303002402 12485.0
12.311358036 13008.0
12.319713671 13307.0
12.328069305 13553.0
12.336424940 13494.0
12.344780574 13039.0
12.353136209 12283.0
12.361491844 11646.0
12.369847478 10497.0
12.378203113 9385.0
12.386558747 8084.0
12.394914382 7012.0
12.403270016 5991.0
12.411625651 4906.0
12.419981285 4166.0
12.428336920 3462.0
12.436692554 2825.0
12.445048189 2542.0
12.453403823 2106.0
12.461759458 1845.0
12.470115092 1698.0
12.478470727 1486.0
12.486826362 1354.0
12.495181996 1272.0
12.503537631 1167.0
12.511893265 1132.0
12.520248900 1050.0
12.528604534 1073.0
12.536960169 1035.0
12.545315803 964.0
12.553671438 1024.0
12.562027072 937.0
12.570382707 903.0
12.578738341 935.0
12.587093976 1022.0
12.595449610 1056.0
12.603805245 1017.0
12.612160880 1099.0
12.620516514 1204.0
12.628872149 1284.0
12.637227783 1397.0
12.645583418 1477.0
12.653939052 1580.0
12.662294687 1801.0
12.670650321 2077.0
12.679005956 2204.0
12.687361590 2630.0
12.695717225 2872.0
12.704072859 3157.0
12.712428494 3600.0
12.720784128 4012.0
12.729139763 4465.0
12.737495398 4885.0
12.745851032 5301.0
12.754206667 6057.0
12.762562301 6548.0
12.770917936 7185.0
12.779273570 8070.0
12.787629205 8834.0
12.795984839 9732.0
12.804340474 10802.0
12.812696108 11637.0
12.821051743 12457.0
12.829407377 13519.0
12.837763012 14533.0
12.846118646 15115.0
12.854474281 15339.0
12.862829916 14593.0
12.871185550 13601.0
12.879541185 12461.0
12.887896819 11684.0
12.896252454 10617.0
12.904608088 8856.0
12.912963723 7119.0
12.921319357 5956.0
12.929674992 4536.0
12.938030626 3608.0
12.946386261 2886.0
12.954741895 2283.0
12.963097530 1880.0
12.971453164 1628.0
12.979808799 1397.0
12.988164434 1285.0
12.996520068 1231.0
13.004875703 1229.0
13.013231337 1187.0
13.021586972 1170.0
13.029942606 1187.0
13.038298241 1202.0
13.046653875 1305.0
13.055009510 1317.0
13.063365144 1369.0
13.071720779 1439.0
13.080076413 1623.0
13.088432048 1664.0
13.096787682 1669.0
13.105143317 1817.0
13.113498952 2007.0
13.121854586 2210.0
13.130210221 2330.0
13.138565855 2382.0
13.146921490 2377.0
13.155277124 2513.0
13.163632759 2446.0
13.171988393 2456.0
13.180344028 2318.0
13.188699662 2114.0
13.197055297 1856.0
13.205410931 1569.0
13.213766566 1361.0
13.222122200 1170.0
13.230477835 992.0
13.238833470 925.0
13.247189104 805.0
13.255544739 729.0
13.263900373 653.0
13.272256008 601.0
13.280611642 530.0
13.288967277 528.0
13.297322911 526.0
13.305678546 446.0
13.314034180 489.0
13.322389815 422.0
13.330745449 429.0
13.339101084 378.0
13.347456718 390.0
13.355812353 343.0
13.364167987 355.0
13.372523622 318.0
13.380879257 352.0
13.389234891 312.0
13.397590526 315.0
13.405946160 350.0
13.414301795 355.0
13.422657429 302.0
13.431013064 305.0
13.439368698 329.0
13.447724333 267.0
13.456079967 310.0
13.464435602 266.0
13.472791236 283.0
13.481146871 279.0
13.489502505 290.0
13.497858140 328.0
13.506213775 280.0
13.514569409 296.0
13.522925044 293.0
13.531280678 280.0
13.539636313 292.0
13.547991947 279.0
13.556347582 263.0
13.564703216 275.0
13.573058851 252.0
13.581414485 290.0
13.589770120 254.0
13.598125754 272.0
13.606481389 239.0
13.614837023 280.0
13.623192658 240.0
13.631548293 271.0
13.639903927 253.0
13.648259562 273.0
13.656615196 285.0
13.664970831 264.0
13.673326465 283.0
13.681682100 254.0
13.690037734 277.0
13.698393369 243.0
13.706749003 256.0
13.715104638 256.0
13.723460272 267.0
13.731815907 264.0
13.740171541 249.0
13.748527176 269.0
13.756882811 248.0
13.765238445 268.0
13.773594080 252.0
13.781949714 271.0
13.790305349 244.0
13.798660983 295.0
13.807016618 237.0
13.815372252 273.0
13.823727887 239.0
13.832083521 238.0
13.840439156 228.0
13.848794790 217.0
13.857150425 248.0
13.865506059 268.0
13.873861694 270.0
13.882217329 238.0
13.890572963 250.0
13.898928598 243.0
13.907284232 238.0
13.915639867 252.0
13.923995501 240.0
13.932351136 270.0
13.940706770 261.0
13.949062405 237.0
13.957418039 265.0
13.965773674 282.0
13.974129308 258.0
13.982484943 261.0
13.990840577 237.0
13.999196212 233.0
14.007551847 248.0
14.015907481 273.0
14.024263116 247.0
14.032618750 250.0
14.040974385 228.0
14.049330019 274.0
14.057685654 246.0
14.066041288 241.0
14.074396923 259.0
14.082752557 256.0
14.091108192 290.0
14.099463826 269.0
14.107819461 258.0
14.116175095 295.0
14.124530730 215.0
14.132886365 228.0
14.141241999 250.0
14.149597634 227.0
14.157953268 268.0
14.166308903 250.0
14.174664537 248.0
14.183020172 250.0
14.191375806 255.0
14.199731441 260.0
14.208087075 253.0
14.216442710 239.0
14.224798344 266.0
14.233153979 246.0
14.241509613 273.0
14.249865248 226.0
14.258220883 263.0
14.266576517 249.0
14.274932152 264.0
14.283287786 270.0
14.291643421 238.0
14.299999055 235.0
14.308354690 271.0
14.316710324 268.0
14.325065959 260.0
14.333421593 274.0
14.341777228 296.0
14.350132862 234.0
14.358488497 274.0
14.366844131 261.0
14.375199766 283.0
14.383555401 254.0
14.391911035 288.0
14.400266670 264.0
14.408622304 277.0
14.416977939 255.0
14.425333573 253.0
14.433689208 260.0
14.442044842 250.0
14.450400477 297.0
14.458756111 291.0
14.467111746 280.0
14.475467380 277.0
14.483823015 244.0
14.492178649 268.0
14.500534284 287.0
14.508889919 279.0
14.517245553 304.0
14.525601188 310.0
14.533956822 289.0
14.542312457 286.0
14.550668091 288.0
14.559023726 288.0
14.567379360 234.0
14.575734995 283.0
14.584090629 310.0
14.592446264 260.0
14.600801898 273.0
14.609157533 249.0
14.617513167 269.0
14.625868802 281.0
14.634224437 263.0
14.642580071 261.0
14.650935706 287.0
14.659291340 289.0
14.667646975 303.0
14.676002609 280.0
14.684358244 256.0
14.692713878 251.0
14.701069513 267.0
14.709425147 288.0
14.717780782 280.0
14.726136416 286.0
14.734492051 279.0
14.742847685 256.0
14.751203320 272.0
14.759558954 269.0
14.767914589 270.0
14.776270224 272.0
14.784625858 289.0
14.792981493 303.0
14.801337127 288.0
14.809692762 293.0
14.818048396 314.0
14.826404031 273.0
14.834759665 287.0
14.843115300 340.0
14.851470934 272.0
14.859826569 276.0
14.868182203 300.0
14.876537838 286.0
14.884893472 309.0
14.893249107 287.0
14.901604742 277.0
14.909960376 297.0
14.918316011 298.0
14.926671645 301.0
14.935027280 301.0
14.943382914 317.0
14.951738549 289.0
14.960094183 353.0
14.968449818 288.0
14.976805452 343.0
14.985161087 322.0
14.993516721 314.0
15.001872356 267.0
15.010227990 330.0
15.018583625 333.0
15.026939260 309.0
15.035294894 331.0
15.043650529 335.0
15.052006163 315.0
15.060361798 342.0
15.068717432 351.0
15.077073067 314.0
15.085428701 352.0
15.093784336 356.0
15.102139970 314.0
15.110495605 349.0
15.118851239 361.0
15.127206874 355.0
15.135562508 361.0
15.143918143 352.0
15.152273778 345.0
15.160629412 388.0
15.168985047 331.0
15.177340681 401.0
15.185696316 390.0
15.194051950 351.0
15.202407585 371.0
15.210763219 414.0
15.219118854 406.0
15.227474488 427.0
15.235830123 399.0
15.244185757 412.0
15.252541392 391.0
15.260897026 411.0
15.269252661 407.0
15.277608296 437.0
15.285963930 444.0
15.294319565 472.0
15.302675199 478.0
15.311030834 454.0
15.319386468 451.0
15.327742103 482.0
15.336097737 485.0
15.344453372 492.0
15.352809006 519.0
15.361164641 543.0
15.369520275 523.0
15.377875910 580.0
15.386231544 514.0
15.394587179 577.0
15.402942814 637.0
15.411298448 615.0
15.419654083 618.0
15.428009717 666.0
15.436365352 733.0
15.444720986 730.0
15.453076621 713.0
15.461432255 804.0
15.469787890 824.0
15.478143524 814.0
15.486499159 951.0
15.494854793 891.0
15.503210428 949.0
15.511566062 1028.0
15.519921697 1053.0
15.528277332 1125.0
15.536632966 1170.0
15.544988601 1321.0
15.553344235 1344.0
15.561699870 1469.0
15.570055504 1608.0
15.578411139 1634.0
15.586766773 1728.0
15.595122408 1932.0
15.603478042 1980.0
15.611833677 2205.0
15.620189311 2461.0
15.628544946 2544.0
15.636900580 2791.0
15.645256215 2984.0
15.653611850 3263.0
15.661967484 3607.0
15.670323119 3947.0
15.678678753 4172.0
15.687034388 4524.0
15.695390022 5126.0
15.703745657 5475.0
15.712101291 5934.0
15.720456926 6380.0
15.728812560 6971.0
15.737168195 7544.0
15.745523829 8244.0
15.753879464 9070.0
15.762235098 9752.0
15.770590733 10236.0
15.778946368 10980.0
15.787302002 11343.0
15.795657637 11807.0
15.804013271 11948.0
15.812368906 11912.0
15.820724540 11651.0
15.829080175 11223.0
15.837435809 10913.0
15.845791444 10453.0
15.854147078 10265.0
15.862502713 10318.0
15.870858347 10413.0
15.879213982 10725.0
15.887569616 11197.0
15.895925251 12035.0
15.904280886 13239.0
15.912636520 14552.0
15.920992155 16216.0
15.929347789 18031.0
15.937703424 20562.0
15.946059058 23536.0
15.954414693 26725.0
15.962770327 30341.0
15.971125962 34836.0
15.979481596 39394.0
15.987837231 46588.0
15.996192865 56930.0
16.004548500 72203.0
16.012904134 91094.0
16.021259769 112243.0
16.029615404 140124.0
16.037971038 182207.0
16.046326673 229117.0
16.054682307 248225.0
16.063037942 244659.0
16.071393576 228825.0
16.079749211 215543.0
16.088104845 203244.0
16.096460480 188219.0
16.104816114 173369.0
16.113171749 153785.0
16.121527383 139836.0
16.129883018 127506.0
16.138238652 110274.0
16.146594287 82996.0
16.154949922 51799.0
16.163305556 28293.0
16.171661191 14378.0
16.180016825 8479.0
16.188372460 5630.0
16.196728094 4291.0
16.205083729 3433.0
16.213439363 2852.0
16.221794998 2460.0
16.230150632 2123.0
16.238506267 1837.0
16.246861901 1779.0
16.255217536 1585.0
16.263573170 1491.0
16.271928805 1370.0
16.280284439 1388.0
16.288640074 1270.0
16.296995709 1142.0
16.305351343 1186.0
16.313706978 1107.0
16.322062612 1077.0
16.330418247 1098.0
16.338773881 1132.0
16.347129516 1060.0
16.355485150 1070.0
16.363840785 1122.0
16.372196419 1115.0
16.380552054 1170.0
16.388907688 1158.0
16.397263323 1171.0
16.405618957 1234.0
16.413974592 1266.0
16.422330227 1309.0
16.430685861 1445.0
16.439041496 1561.0
16.447397130 1611.0
16.455752765 1685.0
16.464108399 1866.0
16.472464034 1890.0
16.480819668 2081.0
16.489175303 2231.0
16.497530937 2472.0
16.505886572 2603.0
16.514242206 2824.0
16.522597841 3246.0
16.530953475 3418.0
16.539309110 3874.0
16.547664745 4350.0
16.556020379 4663.0
16.564376014 5329.0
16.572731648 5809.0
16.581087283 6234.0
16.589442917 7014.0
16.597798552 7703.0
16.606154186 8654.0
16.614509821 9733.0
16.622865455 10915.0
16.631221090 12160.0
16.639576724 13120.0
16.647932359 13865.0
16.656287993 14915.0
16.664643628 15781.0
16.672999263 16962.0
16.681354897 18416.0
16.689710532 19453.0
16.698066166 20640.0
16.706421801 21727.0
16.714777435 23352.0
16.723133070 25483.0
16.731488704 27623.0
16.739844339 28866.0
16.748199973 28086.0
16.756555608 25040.0
16.764911242 19491.0
16.773266877 13974.0
16.781622511 10121.0
16.789978146 7901.0
16.798333781 6304.0
16.806689415 4981.0
16.815045050 4118.0
16.823400684 3245.0
16.831756319 2693.0
16.840111953 2279.0
16.848467588 1995.0
16.856823222 1768.0
16.865178857 1585.0
16.873534491 1401.0
16.881890126 1220.0
16.890245760 1169.0
16.898601395 1101.0
16.906957029 970.0
16.915312664 911.0
16.923668299 922.0
16.932023933 806.0
16.940379568 816.0
16.948735202 733.0
16.957090837 751.0
16.965446471 777.0
16.973802106 705.0
16.982157740 693.0
16.990513375 702.0
16.998869009 723.0
17.007224644 601.0
17.015580278 685.0
17.023935913 678.0
17.032291547 693.0
17.040647182 680.0
17.049002817 699.0
17.057358451 685.0
17.065714086 684.0
17.074069720 756.0
17.082425355 743.0
17.090780989 756.0
17.099136624 781.0
17.107492258 805.0
17.115847893 825.0
17.124203527 866.0
17.132559162 929.0
17.140914796 909.0
17.149270431 1018.0
17.157626065 1005.0
17.165981700 1054.0
17.174337335 1110.0
17.182692969 1171.0
17.191048604 1197.0
17.199404238 1274.0
17.207759873 1347.0
17.216115507 1380.0
17.224471142 1457.0
17.232826776 1545.0
17.241182411 1658.0
17.249538045 1816.0
17.257893680 1977.0
17.266249314 2058.0
17.274604949 2185.0
17.282960583 2274.0
17.291316218 2448.0
17.299671853 2717.0
17.308027487 2651.0
17.316383122 2732.0
17.324738756 2927.0
17.333094391 3187.0
17.341450025 3373.0
17.349805660 3477.0
17.358161294 3963.0
17.366516929 4075.0
17.374872563 4297.0
17.383228198 4573.0
17.391583832 4797.0
17.399939467 4882.0
17.408295101 4967.0
17.416650736 4962.0
17.425006371 4747.0
17.433362005 4579.0
17.441717640 4311.0
17.450073274 4104.0
17.458428909 3962.0
17.466784543 3611.0
17.475140178 3324.0
17.483495812 3051.0
17.491851447 2644.0
17.500207081 2481.0
17.508562716 2172.0
17.516918350 1895.0
17.525273985 1806.0
17.533629619 1632.0
17.541985254 1596.0
17.550340889 1555.0
17.558696523 1454.0
17.567052158 1356.0
17.575407792 1401.0
17.583763427 1365.0
17.592119061 1399.0
17.600474696 1330.0
17.608830330 1320.0
17.617185965 1400.0
17.625541599 1360.0
17.633897234 1483.0
17.642252868 1373.0
17.650608503 1364.0
17.658964137 1309.0
17.667319772 1274.0
17.675675407 1193.0
17.684031041 1188.0
17.692386676 1109.0
17.700742310 1087.0
17.709097945 1102.0
17.717453579 1068.0
17.725809214 1086.0
17.734164848 1025.0
17.742520483 1106.0
17.750876117 1144.0
17.759231752 1062.0
17.767587386 1103.0
17.775943021 1178.0
17.784298655 1126.0
17.792654290 1158.0
17.801009924 1180.0
17.809365559 1243.0
17.817721194 1138.0
17.826076828 1199.0
17.834432463 1221.0
17.842788097 1196.0
17.851143732 1235.0
17.859499366 1281.0
17.867855001 1346.0
17.876210635 1312.0
17.884566270 1431.0
17.892921904 1468.0
17.901277539 1575.0
17.909633173 1651.0
17.917988808 1756.0
17.926344442 1871.0
17.934700077 2044.0
17.943055712 2130.0
17.951411346 2235.0
17.959766981 2370.0
17.968122615 2548.0
17.976478250 2699.0
17.984833884 2831.0
17.993189519 3028.0
18.001545153 3287.0
18.009900788 3556.0
18.018256422 3660.0
18.026612057 4025.0
18.034967691 4094.0
18.043323326 4323.0
18.051678960 4404.0
18.060034595 4511.0
18.068390230 4581.0
18.076745864 4709.0
18.085101499 5046.0
18.093457133 4970.0
18.101812768 5041.0
18.110168402 5051.0
18.118524037 4694.0
18.126879671 4788.0
18.135235306 4838.0
18.143590940 5151.0
18.151946575 5548.0
18.160302209 6036.0
18.168657844 6740.0
18.177013478 7494.0
18.185369113 7926.0
18.193724748 8336.0
18.202080382 8648.0
18.210436017 8938.0
18.218791651 8678.0
18.227147286 8808.0
18.235502920 8528.0
18.243858555 8543.0
18.252214189 8636.0
18.260569824 9147.0
18.268925458 9464.0
18.277281093 9762.0
18.285636727 10068.0
18.293992362 10208.0
18.302347996 9983.0
18.310703631 9805.0
18.319059266 9791.0
18.327414900 9667.0
18.335770535 9579.0
18.344126169 9145.0
18.352481804 8795.0
18.360837438 8295.0
18.369193073 7747.0
18.377548707 7490.0
18.385904342 6980.0
18.394259976 6822.0
18.402615611 6440.0
18.410971245 6188.0
18.419326880 5816.0
18.427682514 5240.0
18.436038149 4774.0
18.444393784 4434.0
18.452749418 3955.0
18.461105053 3356.0
18.469460687 2950.0
18.477816322 2519.0
18.486171956 2276.0
18.494527591 2084.0
18.502883225 1857.0
18.511238860 1678.0
18.519594494 1349.0
18.527950129 1206.0
18.536305763 1105.0
18.544661398 994.0
18.553017032 988.0
18.561372667 920.0
18.569728302 882.0
18.578083936 853.0
18.586439571 749.0
18.594795205 763.0
18.603150840 779.0
18.611506474 740.0
18.619862109 725.0
18.628217743 718.0
18.636573378 669.0
18.644929012 676.0
18.653284647 600.0
18.661640281 618.0
18.669995916 651.0
18.678351550 618.0
18.686707185 602.0
18.695062820 635.0
18.703418454 583.0
18.711774089 659.0
18.720129723 625.0
18.728485358 601.0
18.736840992 647.0
18.745196627 605.0
18.753552261 575.0
18.761907896 639.0
18.770263530 569.0
18.778619165 571.0
18.786974799 597.0
18.795330434 646.0
18.803686068 633.0
18.812041703 636.0
18.820397338 646.0
18.828752972 656.0
18.837108607 682.0
18.845464241 713.0
18.853819876 705.0
18.862175510 734.0
18.870531145 740.0
18.878886779 794.0
18.887242414 789.0
18.895598048 878.0
18.903953683 910.0
18.912309317 916.0
18.920664952 968.0
18.929020586 1024.0
18.937376221 997.0
18.945731856 1041.0
18.954087490 1099.0
18.962443125 1180.0
18.970798759 1227.0
18.979154394 1336.0
18.987510028 1366.0
18.995865663 1373.0
19.004221297 1519.0
19.012576932 1595.0
19.020932566 1780.0
19.029288201 1875.0
19.037643835 2088.0
19.045999470 2152.0
19.054355104 2220.0
19.062710739 2331.0
19.071066374 2422.0
19.079422008 2393.0
19.087777643 2318.0
19.096133277 2395.0
19.104488912 2179.0
19.112844546 2223.0
19.121200181 2152.0
19.129555815 2075.0
19.137911450 2144.0
19.146267084 2219.0
19.154622719 2203.0
19.162978353 2192.0
19.171333988 2304.0
19.179689622 2527.0
19.188045257 2579.0
19.196400892 2714.0
19.204756526 2966.0
19.213112161 3021.0
19.221467795 3275.0
19.229823430 3512.0
19.238179064 3658.0
19.246534699 3709.0
19.254890333 4266.0
19.263245968 4549.0
19.271601602 4817.0
19.279957237 5200.0
19.288312871 5348.0
19.296668506 5503.0
19.305024140 5735.0
19.313379775 5796.0
19.321735409 6025.0
19.330091044 6132.0
19.338446679 6426.0
19.346802313 6513.0
19.355157948 6538.0
19.363513582 6344.0
19.371869217 6269.0
19.380224851 6161.0
19.388580486 5928.0
19.396936120 5613.0
19.405291755 5392.0
19.413647389 4983.0
19.422003024 4876.0
19.430358658 4669.0
19.438714293 4478.0
19.447069927 4126.0
19.455425562 4064.0
19.463781197 4003.0
19.472136831 3808.0
19.480492466 3850.0
19.488848100 3759.0
19.497203735 3834.0
19.505559369 3897.0
19.513915004 4048.0
19.522270638 4141.0
19.530626273 4349.0
19.538981907 4669.0
19.547337542 4819.0
19.555693176 5148.0
19.564048811 5551.0
19.572404445 5646.0
19.580760080 6011.0
19.589115715 6482.0
19.597471349 6965.0
19.605826984 7405.0
19.614182618 8288.0
19.622538253 8876.0
19.630893887 9565.0
19.639249522 10531.0
19.647605156 11616.0
19.655960791 12453.0
19.664316425 13461.0
19.672672060 14296.0
19.681027694 15610.0
19.689383329 16441.0
19.697738963 17656.0
19.706094598 17935.0
19.714450233 18389.0
19.722805867 18960.0
19.731161502 18427.0
19.739517136 18113.0
19.747872771 17113.0
19.756228405 15632.0
19.764584040 13981.0
19.772939674 12825.0
19.781295309 11066.0
19.789650943 10233.0
19.798006578 9072.0
19.806362212 8542.0
19.814717847 8039.0
19.823073481 7670.0
19.831429116 7701.0
19.839784751 7600.0
19.848140385 7659.0
19.856496020 7745.0
19.864851654 7766.0
19.873207289 7951.0
19.881562923 7807.0
19.889918558 7469.0
19.898274192 6748.0
19.906629827 5807.0
19.914985461 5095.0
19.923341096 4716.0
19.931696730 4330.0
19.940052365 3999.0
19.948407999 3492.0
19.956763634 3261.0
19.965119269 2943.0
19.973474903 2612.0
19.981830538 2368.0
19.990186172 2192.0
19.998541807 1953.0
20.006897441 1865.0
20.015253076 1698.0
20.023608710 1647.0
20.031964345 1575.0
20.040319979 1475.0
20.048675614 1454.0
20.057031248 1400.0
20.065386883 1260.0
20.073742517 1275.0
20.082098152 1147.0
20.090453787 1129.0
20.098809421 1046.0
20.107165056 1047.0
20.115520690 953.0
20.123876325 902.0
20.132231959 882.0
20.140587594 838.0
20.148943228 807.0
20.157298863 736.0
20.165654497 776.0
20.174010132 739.0
20.182365766 709.0
20.190721401 694.0
20.199077035 692.0
20.207432670 706.0
20.215788305 666.0
20.224143939 595.0
20.232499574 630.0
20.240855208 610.0
20.249210843 614.0
20.257566477 629.0
20.265922112 628.0
20.274277746 646.0
20.282633381 600.0
20.290989015 585.0
20.299344650 559.0
20.307700284 595.0
20.316055919 564.0
20.324411553 591.0
20.332767188 558.0
20.341122823 555.0
20.349478457 554.0
20.357834092 527.0
20.366189726 517.0
20.374545361 538.0
20.382900995 531.0
20.391256630 563.0
20.399612264 543.0
20.407967899 533.0
20.416323533 548.0
20.424679168 536.0
20.433034802 538.0
20.441390437 544.0
20.449746071 517.0
20.458101706 537.0
20.466457341 490.0
20.474812975 513.0
20.483168610 526.0
20.491524244 530.0
20.499879879 541.0
20.508235513 497.0
20.516591148 512.0
20.524946782 529.0
20.533302417 530.0
20.541658051 539.0
20.550013686 526.0
20.558369320 509.0
20.566724955 532.0
20.575080589 575.0
20.583436224 537.0
20.591791859 558.0
20.600147493 560.0
20.608503128 593.0
20.616858762 564.0
20.625214397 581.0
20.633570031 580.0
20.641925666 568.0
20.650281300 619.0
20.658636935 566.0
20.666992569 610.0
20.675348204 595.0
20.683703838 656.0
20.692059473 660.0
20.700415107 659.0
20.708770742 673.0
20.717126377 649.0
20.725482011 712.0
20.733837646 711.0
20.742193280 733.0
20.750548915 748.0
20.758904549 732.0
20.767260184 731.0
20.775615818 799.0
20.783971453 820.0
20.792327087 801.0
20.800682722 863.0
20.809038356 864.0
20.817393991 943.0
20.825749625 915.0
20.834105260 970.0
20.842460894 956.0
20.850816529 996.0
20.859172164 1067.0
20.867527798 1104.0
20.875883433 1176.0
20.884239067 1278.0
20.892594702 1318.0
20.900950336 1357.0
20.909305971 1442.0
20.917661605 1561.0
20.926017240 1688.0
20.934372874 1809.0
20.942728509 1774.0
20.951084143 2009.0
20.959439778 2166.0
20.967795412 2336.0
20.976151047 2370.0
20.984506682 2554.0
20.992862316 2511.0
21.001217951 2669.0
21.009573585 2537.0
21.017929220 2442.0
21.026284854 2369.0
21.034640489 2311.0
21.042996123 2261.0
21.051351758 2164.0
21.059707392 2126.0
21.068063027 1797.0
21.076418661 1755.0
21.084774296 1584.0
21.093129930 1428.0
21.101485565 1194.0
21.109841200 1214.0
21.118196834 1123.0
21.126552469 1085.0
21.134908103 1014.0
21.143263738 923.0
21.151619372 875.0
21.159975007 871.0
21.168330641 780.0
21.176686276 836.0
21.185041910 758.0
21.193397545 774.0
21.201753179 735.0
21.210108814 781.0
21.218464448 747.0
21.226820083 736.0
21.235175718 719.0
21.243531352 712.0
21.251886987 754.0
21.260242621 679.0
21.268598256 723.0
21.276953890 698.0
21.285309525 719.0
21.293665159 728.0
21.302020794 709.0
21.310376428 718.0
21.318732063 701.0
21.327087697 735.0
21.335443332 709.0
21.343798966 710.0
21.352154601 768.0
21.360510236 752.0
21.368865870 767.0
21.377221505 759.0
21.385577139 735.0
21.393932774 815.0
21.402288408 869.0
21.410644043 830.0
21.418999677 826.0
21.427355312 932.0
21.435710946 866.0
21.444066581 937.0
21.452422215 962.0
21.460777850 927.0
21.469133484 1026.0
21.477489119 973.0
21.485844754 1017.0
21.494200388 1105.0
21.502556023 1079.0
21.510911657 1175.0
21.519267292 1187.0
21.527622926 1276.0
21.535978561 1211.0
21.544334195 1269.0
21.552689830 1382.0
21.561045464 1387.0
21.569401099 1447.0
21.577756733 1540.0
21.586112368 1480.0
21.594468002 1531.0
21.602823637 1618.0
21.611179272 1632.0
21.619534906 1696.0
21.627890541 1668.0
21.636246175 1658.0
21.644601810 1622.0
21.652957444 1695.0
21.661313079 1682.0
21.669668713 1758.0
21.678024348 1678.0
21.686379982 1747.0
21.694735617 1840.0
21.703091251 1955.0
21.711446886 1999.0
21.719802520 2078.0
21.728158155 2173.0
21.736513790 2352.0
21.744869424 2335.0
21.753225059 2462.0
21.761580693 2667.0
21.769936328 2841.0
21.778291962 2990.0
21.786647597 3120.0
21.795003231 3273.0
21.803358866 3461.0
21.811714500 3722.0
21.820070135 3944.0
21.828425769 4203.0
21.836781404 4525.0
21.845137038 4882.0
21.853492673 5315.0
21.861848308 5708.0
21.870203942 6134.0
21.878559577 6644.0
21.886915211 7201.0
21.895270846 7806.0
21.903626480 8047.0
21.911982115 8323.0
21.920337749 8457.0
21.928693384 8597.0
21.937049018 8768.0
21.945404653 8872.0
21.953760287 8710.0
21.962115922 8995.0
21.970471556 9033.0
21.978827191 9222.0
21.987182826 9231.0
21.995538460 9064.0
22.003894095 8519.0
22.012249729 7366.0
22.020605364 6489.0
22.028960998 5724.0
22.037316633 5128.0
22.045672267 4597.0
22.054027902 4103.0
22.062383536 3721.0
22.070739171 3254.0
22.079094805 2923.0
22.087450440 2580.0
22.095806074 2294.0
22.104161709 2091.0
22.112517344 1856.0
22.120872978 1665.0
22.129228613 1531.0
22.137584247 1544.0
22.145939882 1361.0
22.154295516 1284.0
22.162651151 1229.0
22.171006785 1108.0
22.179362420 1137.0
22.187718054 1068.0
22.196073689 1052.0
22.204429323 968.0
22.212784958 929.0
22.221140592 980.0
22.229496227 924.0
22.237851862 844.0
22.246207496 838.0
22.254563131 845.0
22.262918765 820.0
22.271274400 828.0
22.279630034 780.0
22.287985669 814.0
22.296341303 797.0
22.304696938 775.0
22.313052572 744.0
22.321408207 767.0
22.329763841 732.0
22.338119476 760.0
22.346475110 686.0
22.354830745 781.0
22.363186379 742.0
22.371542014 718.0
22.379897649 744.0
22.388253283 772.0
22.396608918 755.0
22.404964552 745.0
22.413320187 734.0
22.421675821 683.0
22.430031456 718.0
22.438387090 668.0
22.446742725 746.0
22.455098359 728.0
22.463453994 783.0
22.471809628 822.0
22.480165263 767.0
22.488520897 776.0
22.496876532 844.0
22.505232167 808.0
22.513587801 853.0
22.521943436 811.0
22.530299070 843.0
22.538654705 818.0
22.547010339 855.0
22.555365974 839.0
22.563721608 888.0
22.572077243 875.0
22.580432877 921.0
22.588788512 855.0
22.597144146 943.0
22.605499781 924.0
22.613855415 929.0
22.622211050 958.0
22.630566685 906.0
22.638922319 957.0
22.647277954 887.0
22.655633588 899.0
22.663989223 881.0
22.672344857 871.0
22.680700492 856.0
22.689056126 815.0
22.697411761 811.0
22.705767395 850.0
22.714123030 796.0
22.722478664 815.0
22.730834299 842.0
22.739189933 842.0
22.747545568 810.0
22.755901203 815.0
22.764256837 794.0
22.772612472 837.0
22.780968106 857.0
22.789323741 853.0
22.797679375 856.0
22.806035010 946.0
22.814390644 961.0
22.822746279 903.0
22.831101913 918.0
22.839457548 931.0
22.847813182 964.0
22.856168817 876.0
22.864524451 1033.0
22.872880086 1010.0
22.881235721 1089.0
22.889591355 1127.0
22.897946990 1123.0
22.906302624 1141.0
22.914658259 1141.0
22.923013893 1175.0
22.931369528 1198.0
22.939725162 1225.0
22.948080797 1305.0
22.956436431 1357.0
22.964792066 1377.0
22.973147700 1460.0
22.981503335 1529.0
22.989858969 1629.0
22.998214604 1730.0
23.006570239 1825.0
23.014925873 1879.0
23.023281508 1960.0
23.031637142 2006.0
23.039992777 2081.0
23.048348411 2204.0
23.056704046 2324.0
23.065059680 2377.0
23.073415315 2511.0
23.081770949 2753.0
23.090126584 2869.0
23.098482218 3077.0
23.106837853 3074.0
23.115193487 3327.0
23.123549122 3513.0
23.131904757 3605.0
23.140260391 3878.0
23.148616026 3950.0
23.156971660 4175.0
23.165327295 4547.0
23.173682929 4794.0
23.182038564 5060.0
23.190394198 5354.0
23.198749833 5745.0
23.207105467 6161.0
23.215461102 6410.0
23.223816736 6857.0
23.232172371 7450.0
23.240528005 7900.0
23.248883640 8282.0
23.257239275 8815.0
23.265594909 9454.0
23.273950544 9950.0
23.282306178 10504.0
23.290661813 11273.0
23.299017447 11743.0
23.307373082 12605.0
23.315728716 13294.0
23.324084351 14140.0
23.332439985 14648.0
23.340795620 15264.0
23.349151254 16099.0
23.357506889 16945.0
23.365862523 17863.0
23.374218158 19172.0
23.382573793 20220.0
23.390929427 21586.0
23.399285062 22473.0
23.407640696 23241.0
23.415996331 22963.0
23.424351965 23069.0
23.432707600 23302.0
23.441063234 23401.0
23.449418869 22970.0
23.457774503 21131.0
23.466130138 18261.0
23.474485772 15683.0
23.482841407 13398.0
23.491197041 11329.0
23.499552676 9733.0
23.507908311 8505.0
23.516263945 7803.0
23.524619580 6999.0
23.532975214 6430.0
23.541330849 5375.0
23.549686483 4770.0
23.558042118 4248.0
23.566397752 3885.0
23.574753387 3584.0
23.583109021 3311.0
23.591464656 3151.0
23.599820290 2960.0
23.608175925 2793.0
23.616531559 2748.0
23.624887194 2591.0
23.633242829 2531.0
23.641598463 2422.0
23.649954098 2374.0
23.658309732 2312.0
23.666665367 2393.0
23.675021001 2330.0
23.683376636 2271.0
23.691732270 2321.0
23.700087905 2210.0
23.708443539 2319.0
23.716799174 2271.0
23.725154808 2264.0
23.733510443 2353.0
23.741866077 2413.0
23.750221712 2511.0
23.758577346 2595.0
23.766932981 2739.0
23.775288616 2681.0
23.783644250 2848.0
23.791999885 2870.0
23.800355519 2902.0
23.808711154 3192.0
23.817066788 3103.0
23.825422423 3205.0
23.833778057 3284.0
23.842133692 3352.0
23.850489326 3382.0
23.858844961 3354.0
23.867200595 3319.0
23.875556230 3377.0
23.883911864 3421.0
23.892267499 3369.0
23.900623134 3333.0
23.908978768 3321.0
23.917334403 3231.0
23.925690037 3081.0
23.934045672 3113.0
23.942401306 3010.0
23.950756941 2988.0
23.959112575 2956.0
23.967468210 3039.0
23.975823844 2919.0
23.984179479 2906.0
23.992535113 2991.0
24.000890748 2978.0
24.009246382 3082.0
24.017602017 3064.0
24.025957652 3236.0
24.034313286 3495.0
24.042668921 3649.0
24.051024555 3895.0
24.059380190 4266.0
24.067735824 4620.0
24.076091459 4907.0
24.084447093 5207.0
24.092802728 5877.0
24.101158362 6262.0
24.109513997 7372.0
24.117869631 8140.0
24.126225266 9264.0
24.134580900 10262.0
24.142936535 11157.0
24.151292170 11694.0
24.159647804 12296.0
24.168003439 13014.0
24.176359073 14422.0
24.184714708 16558.0
24.193070342 20171.0
24.201425977 24537.0
24.209781611 30995.0
24.218137246 39843.0
24.226492880 50400.0
24.234848515 58741.0
24.243204149 60848.0
24.251559784 56639.0
24.259915418 51731.0
24.268271053 50034.0
24.276626688 48253.0
24.284982322 46051.0
24.293337957 42826.0
24.301693591 40331.0
24.310049226 37806.0
24.318404860 35236.0
24.326760495 33601.0
24.335116129 29693.0
24.343471764 22467.0
24.351827398 14328.0
24.360183033 8222.0
24.368538667 5465.0
24.376894302 4188.0
24.385249936 3615.0
24.393605571 3452.0
24.401961206 3357.0
24.410316840 3314.0
24.418672475 3282.0
24.427028109 3317.0
24.435383744 3296.0
24.443739378 3311.0
24.452095013 3233.0
24.460450647 3397.0
24.468806282 3419.0
24.477161916 3629.0
24.485517551 3667.0
24.493873185 3745.0
24.502228820 4000.0
24.510584454 4044.0
24.518940089 4129.0
24.527295724 4481.0
24.535651358 4504.0
24.544006993 4707.0
24.552362627 4819.0
24.560718262 5088.0
24.569073896 5165.0
24.577429531 5417.0
24.585785165 5561.0
24.594140800 5831.0
24.602496434 6112.0
24.610852069 6304.0
24.619207703 6612.0
24.627563338 6649.0
24.635918972 6838.0
24.644274607 6888.0
24.652630242 7118.0
24.660985876 7336.0
24.669341511 7429.0
24.677697145 7693.0
24.686052780 8181.0
24.694408414 8102.0
24.702764049 8213.0
24.711119683 8383.0
24.719475318 8580.0
24.727830952 8627.0
24.736186587 8663.0
24.744542221 8611.0
24.752897856 8747.0
24.761253490 8760.0
24.769609125 9133.0
24.777964760 9149.0
24.786320394 9459.0
24.794676029 9948.0
24.803031663 10335.0
24.811387298 10873.0
24.819742932 11263.0
24.828098567 12027.0
24.836454201 12875.0
24.844809836 13457.0
24.853165470 13886.0
24.861521105 14233.0
24.869876739 14901.0
24.878232374 15545.0
24.886588008 16830.0
24.894943643 18106.0
24.903299278 19335.0
24.911654912 20452.0
24.920010547 20757.0
24.928366181 20432.0
24.936721816 19122.0
24.945077450 17506.0
24.953433085 16007.0
24.961788719 14921.0
24.970144354 13901.0
24.978499988 12320.0
24.986855623 11604.0
24.995211257 10505.0
25.003566892 9475.0
25.011922526 8227.0
25.020278161 7193.0
25.028633796 6308.0
25.036989430 5483.0
25.045345065 4822.0
25.053700699 4260.0
25.062056334 3854.0
25.070411968 3549.0
25.078767603 3323.0
25.087123237 2977.0
25.095478872 2814.0
25.103834506 2695.0
25.112190141 2530.0
25.120545775 2404.0
25.128901410 2266.0
25.137257044 2219.0
25.145612679 2152.0
25.153968314 2030.0
25.162323948 1884.0
25.170679583 1940.0
25.179035217 1923.0
25.187390852 1822.0
25.195746486 1772.0
25.204102121 1779.0
25.212457755 1706.0
25.220813390 1692.0
25.229169024 1659.0
25.237524659 1639.0
25.245880293 1660.0
25.254235928 1574.0
25.262591562 1608.0
25.270947197 1599.0
25.279302831 1577.0
25.287658466 1571.0
25.296014101 1566.0
25.304369735 1588.0
25.312725370 1674.0
25.321081004 1672.0
25.329436639 1658.0
25.337792273 1733.0
25.346147908 1842.0
25.354503542 1744.0
25.362859177 1737.0
25.371214811 1821.0
25.379570446 1895.0
25.387926080 1931.0
25.396281715 2050.0
25.404637349 2106.0
25.412992984 2083.0
25.421348619 2186.0
25.429704253 2306.0
25.438059888 2370.0
25.446415522 2462.0
25.454771157 2620.0
25.463126791 2781.0
25.471482426 2753.0
25.479838060 3167.0
25.488193695 3105.0
25.496549329 3313.0
25.504904964 3409.0
25.513260598 3585.0
25.521616233 3763.0
25.529971867 3835.0
25.538327502 4253.0
25.546683137 4387.0
25.555038771 4754.0
25.563394406 5025.0
25.571750040 5263.0
25.580105675 5621.0
25.588461309 6035.0
25.596816944 6223.0
25.605172578 6770.0
25.613528213 6968.0
25.621883847 7529.0
25.630239482 7990.0
25.638595116 8359.0
25.646950751 9095.0
25.655306385 9378.0
25.663662020 10057.0
25.672017655 10593.0
25.680373289 10906.0
25.688728924 11564.0
25.697084558 12213.0
25.705440193 13094.0
25.713795827 14117.0
25.722151462 14910.0
25.730507096 15989.0
25.738862731 17008.0
25.747218365 18401.0
25.755574000 19998.0
25.763929634 22012.0
25.772285269 24210.0
25.780640903 26476.0
25.788996538 27755.0
25.797352173 28748.0
25.805707807 29019.0
25.814063442 29345.0
25.822419076 29802.0
25.830774711 29158.0
25.839130345 29353.0
25.847485980 29491.0
25.855841614 29753.0
25.864197249 30264.0
25.872552883 30960.0
25.880908518 31424.0
25.889264152 32181.0
25.897619787 32808.0
25.905975421 33640.0
25.914331056 33781.0
25.922686691 35079.0
25.931042325 36305.0
25.939397960 37420.0
25.947753594 38919.0
25.956109229 39997.0
25.964464863 40100.0
25.972820498 40663.0
25.981176132 40302.0
25.989531767 39702.0
25.997887401 37906.0
26.006243036 36218.0
26.014598670 34473.0
26.022954305 32553.0
26.031309939 28484.0
26.039665574 24821.0
26.048021209 21146.0
26.056376843 18361.0
26.064732478 15315.0
26.073088112 12963.0
26.081443747 11010.0
26.089799381 9555.0
26.098155016 8200.0
26.106510650 7122.0
26.114866285 6240.0
26.123221919 5823.0
26.131577554 5128.0
26.139933188 4955.0
26.148288823 4639.0
26.156644457 4355.0
26.165000092 4256.0
26.173355727 4075.0
26.181711361 4102.0
26.190066996 3942.0
26.198422630 3783.0
26.206778265 3698.0
26.215133899 3683.0
26.223489534 3642.0
26.231845168 3740.0
26.240200803 3585.0
26.248556437 3660.0
26.256912072 3829.0
26.265267706 3778.0
26.273623341 3787.0
26.281978975 3910.0
26.290334610 4107.0
26.298690245 4288.0
26.307045879 4342.0
26.315401514 4340.0
26.323757148 4526.0
26.332112783 4782.0
26.340468417 5069.0
26.348824052 5123.0
26.357179686 5655.0
26.365535321 5789.0
26.373890955 5998.0
26.382246590 6466.0
26.390602224 6594.0
26.398957859 6979.0
26.407313493 7163.0
26.415669128 7520.0
26.424024763 7758.0
26.432380397 7923.0
26.440736032 8321.0
26.449091666 8634.0
26.457447301 8726.0
26.465802935 8821.0
26.474158570 8566.0
26.482514204 8232.0
26.490869839 7939.0
26.499225473 7680.0
26.507581108 7400.0
26.515936742 7065.0
26.524292377 6624.0
26.532648011 6194.0
26.541003646 6063.0
26.549359281 5547.0
26.557714915 5300.0
26.566070550 4800.0
26.574426184 4722.0
26.582781819 4635.0
26.591137453 4430.0
26.599493088 4271.0
26.607848722 4319.0
26.616204357 4334.0
26.624559991 4211.0
26.632915626 4285.0
26.641271260 4232.0
26.649626895 4258.0
26.657982529 4225.0
26.666338164 4319.0
26.674693799 4403.0
26.683049433 4515.0
26.691405068 4614.0
26.699760702 4777.0
26.708116337 4878.0
26.716471971 5082.0
26.724827606 5263.0
26.733183240 5642.0
26.741538875 5682.0
26.749894509 5867.0
26.758250144 5776.0
26.766605778 5975.0
26.774961413 6156.0
26.783317047 6262.0
26.791672682 6266.0
26.800028316 6374.0
26.808383951 6014.0
26.816739586 5932.0
26.825095220 5887.0
26.833450855 5503.0
26.841806489 5265.0
26.850162124 5004.0
26.858517758 4614.0
26.866873393 4133.0
26.875229027 3816.0
26.883584662 3666.0
26.891940296 3284.0
26.900295931 3098.0
26.908651565 2795.0
26.917007200 2590.0
26.925362834 2447.0
26.933718469 2332.0
26.942074104 2098.0
26.950429738 2147.0
26.958785373 1987.0
26.967141007 2033.0
26.975496642 1969.0
26.983852276 1978.0
26.992207911 2000.0
27.000563545 2038.0
27.008919180 2053.0
27.017274814 2084.0
27.025630449 1973.0
27.033986083 2018.0
27.042341718 2095.0
27.050697352 2116.0
27.059052987 2210.0
27.067408622 2333.0
27.075764256 2376.0
27.084119891 2488.0
27.092475525 2618.0
27.100831160 2829.0
27.109186794 2894.0
27.117542429 3097.0
27.125898063 3236.0
27.134253698 3200.0
27.142609332 3317.0
27.150964967 3203.0
27.159320601 3347.0
27.167676236 3433.0
27.176031870 3583.0
27.184387505 3597.0
27.192743140 3624.0
27.201098774 3824.0
27.209454409 3696.0
27.217810043 3644.0
27.226165678 3629.0
27.234521312 3560.0
27.242876947 3435.0
27.251232581 3142.0
27.259588216 3006.0
27.267943850 2982.0
27.276299485 2779.0
27.284655119 2676.0
27.293010754 2565.0
27.301366388 2422.0
27.309722023 2224.0
27.318077658 2203.0
27.326433292 2107.0
27.334788927 1988.0
27.343144561 2013.0
27.351500196 1972.0
27.359855830 1978.0
27.368211465 2029.0
27.376567099 1914.0
27.384922734 1915.0
27.393278368 1937.0
27.401634003 2017.0
27.409989637 1978.0
27.418345272 1987.0
27.426700906 2164.0
27.435056541 2110.0
27.443412176 2182.0
27.451767810 2240.0
27.460123445 2256.0
27.468479079 2233.0
27.476834714 2295.0
27.485190348 2458.0
27.493545983 2504.0
27.501901617 2501.0
27.510257252 2671.0
27.518612886 2815.0
27.526968521 2892.0
27.535324155 2953.0
27.543679790 2974.0
27.552035424 3041.0
27.560391059 3143.0
27.568746694 3288.0
27.577102328 3269.0
27.585457963 3432.0
27.593813597 3682.0
27.602169232 3785.0
27.610524866 3795.0
27.618880501 3913.0
27.627236135 4156.0
27.635591770 4313.0
27.643947404 4337.0
27.652303039 4460.0
27.660658673 4657.0
27.669014308 4686.0
27.677369942 4933.0
27.685725577 5122.0
27.694081212 5141.0
27.702436846 5493.0
27.710792481 5527.0
27.719148115 5779.0
27.727503750 6003.0
27.735859384 6359.0
27.744215019 6561.0
27.752570653 6793.0
27.760926288 7074.0
27.769281922 7572.0
27.777637557 7772.0
27.785993191 8006.0
27.794348826 8081.0
27.802704460 8085.0
27.811060095 8320.0
27.819415730 8432.0
27.827771364 8533.0
27.836126999 8976.0
27.844482633 9111.0
27.852838268 9292.0
27.861193902 9133.0
27.869549537 9235.0
27.877905171 9277.0
27.886260806 9189.0
27.894616440 9281.0
27.902972075 9410.0
27.911327709 9637.0
27.919683344 9882.0
27.928038978 10347.0
27.936394613 10606.0
27.944750248 10898.0
27.953105882 11159.0
27.961461517 11310.0
27.969817151 11361.0
27.978172786 11804.0
27.986528420 11878.0
27.994884055 11891.0
28.003239689 11985.0
28.011595324 11968.0
28.019950958 11971.0
28.028306593 12199.0
28.036662227 12381.0
28.045017862 12176.0
28.053373496 12544.0
28.061729131 12798.0
28.070084766 12344.0
28.078440400 11872.0
28.086796035 11258.0
28.095151669 10522.0
28.103507304 10125.0
28.111862938 9189.0
28.120218573 8226.0
28.128574207 7668.0
28.136929842 6709.0
28.145285476 6236.0
28.153641111 5634.0
28.161996745 5076.0
28.170352380 4651.0
28.178708014 4283.0
28.187063649 3886.0
28.195419284 3542.0
28.203774918 3308.0
28.212130553 3051.0
28.220486187 2957.0
28.228841822 2747.0
28.237197456 2679.0
28.245553091 2549.0
28.253908725 2523.0
28.262264360 2501.0
28.270619994 2451.0
28.278975629 2390.0
28.287331263 2395.0
28.295686898 2316.0
28.304042532 2276.0
28.312398167 2281.0
28.320753801 2281.0
28.329109436 2323.0
28.337465071 2249.0
28.345820705 2323.0
28.354176340 2366.0
28.362531974 2380.0
28.370887609 2402.0
28.379243243 2519.0
28.387598878 2526.0
28.395954512 2566.0
28.404310147 2687.0
28.412665781 2756.0
28.421021416 2766.0
28.429377050 2888.0
28.437732685 2924.0
28.446088319 3004.0
28.454443954 3093.0
28.462799589 3060.0
28.471155223 3301.0
28.479510858 3268.0
28.487866492 3545.0
28.496222127 3692.0
28.504577761 3744.0
28.512933396 3903.0
28.521289030 4104.0
28.529644665 4156.0
28.538000299 4338.0
28.546355934 4370.0
28.554711568 4754.0
28.563067203 4962.0
28.571422837 5027.0
28.579778472 5329.0
28.588134107 5529.0
28.596489741 5723.0
28.604845376 5909.0
28.613201010 6039.0
28.621556645 6190.0
28.629912279 6216.0
28.638267914 6379.0
28.646623548 6551.0
28.654979183 6559.0
28.663334817 6532.0
28.671690452 6658.0
28.680046086 6641.0
28.688401721 6760.0
28.696757355 6955.0
28.705112990 7040.0
28.713468625 6890.0
28.721824259 7117.0
28.730179894 7304.0
28.738535528 7727.0
28.746891163 7804.0
28.755246797 8112.0
28.763602432 8449.0
28.771958066 8845.0
28.780313701 9169.0
28.788669335 9574.0
28.797024970 9887.0
28.805380604 10223.0
28.813736239 11033.0
28.822091873 10945.0
28.830447508 11395.0
28.838803143 11604.0
28.847158777 11687.0
28.855514412 12033.0
28.863870046 12157.0
28.872225681 12189.0
28.880581315 12654.0
28.888936950 12572.0
28.897292584 12842.0
28.905648219 12789.0
28.914003853 12773.0
28.922359488 12639.0
28.930715122 12544.0
28.939070757 12318.0
28.947426391 12061.0
28.955782026 12075.0
28.964137661 11523.0
28.972493295 10983.0
28.980848930 10109.0
28.989204564 9294.0
28.997560199 8365.0
29.005915833 7394.0
29.014271468 6701.0
29.022627102 6496.0
29.030982737 5968.0
29.039338371 5630.0
29.047694006 5168.0
29.056049640 4862.0
29.064405275 4551.0
29.072760909 4512.0
29.081116544 4250.0
29.089472179 3962.0
29.097827813 3890.0
29.106183448 3679.0
29.114539082 3493.0
29.122894717 3402.0
29.131250351 3190.0
29.139605986 3095.0
29.147961620 3010.0
29.156317255 2813.0
29.164672889 2748.0
29.173028524 2857.0
29.181384158 2742.0
29.189739793 2603.0
29.198095427 2615.0
29.206451062 2687.0
29.214806697 2747.0
29.223162331 2714.0
29.231517966 2662.0
29.239873600 2748.0
29.248229235 2796.0
29.256584869 2851.0
29.264940504 2782.0
29.273296138 3041.0
29.281651773 3058.0
29.290007407 2971.0
29.298363042 3152.0
29.306718676 3244.0
29.315074311 3338.0
29.323429945 3450.0
29.331785580 3405.0
29.340141215 3583.0
29.348496849 3626.0
29.356852484 3623.0
29.365208118 3747.0
29.373563753 3848.0
29.381919387 3803.0
29.390275022 3848.0
29.398630656 3939.0
29.406986291 3758.0
29.415341925 3867.0
29.423697560 3766.0
29.432053194 3775.0
29.440408829 3820.0
29.448764463 3675.0
29.457120098 3819.0
29.465475733 3609.0
29.473831367 3700.0
29.482187002 3754.0
29.490542636 3785.0
29.498898271 4044.0
29.507253905 4106.0
29.515609540 4167.0
29.523965174 4219.0
29.532320809 4494.0
29.540676443 4431.0
29.549032078 4736.0
29.557387712 4854.0
29.565743347 4982.0
29.574098981 5216.0
29.582454616 5464.0
29.590810251 5606.0
29.599165885 5685.0
29.607521520 6052.0
29.615877154 6419.0
29.624232789 6524.0
29.632588423 6810.0
29.640944058 7106.0
29.649299692 7611.0
29.657655327 8030.0
29.666010961 8507.0
29.674366596 8761.0
29.682722230 8999.0
29.691077865 9515.0
29.699433499 9934.0
29.707789134 10108.0
29.716144769 10618.0
29.724500403 10888.0
29.732856038 11469.0
29.741211672 11930.0
29.749567307 12388.0
29.757922941 12891.0
29.766278576 13652.0
29.774634210 13850.0
29.782989845 14479.0
29.791345479 14745.0
29.799701114 14886.0
29.808056748 15356.0
29.816412383 14851.0
29.824768017 14355.0
29.833123652 14096.0
29.841479286 13879.0
29.849834921 13528.0
29.858190556 13192.0
29.866546190 13265.0
29.874901825 13394.0
29.883257459 13721.0
29.891613094 13740.0
29.899968728 14221.0
29.908324363 14635.0
29.916679997 15113.0
29.925035632 15572.0
29.933391266 16461.0
29.941746901 16755.0
29.950102535 17194.0
29.958458170 17590.0
29.966813804 18026.0
29.975169439 18411.0
29.983525074 19015.0
29.991880708 19795.0
30.000236343 20763.0
30.008591977 22212.0
30.016947612 23330.0
30.025303246 24927.0
30.033658881 25666.0
30.042014515 26579.0
30.050370150 27182.0
30.058725784 27223.0
30.067081419 26373.0
30.075437053 25259.0
30.083792688 23027.0
30.092148322 20905.0
30.100503957 19174.0
30.108859592 17498.0
30.117215226 15566.0
30.125570861 14128.0
30.133926495 12951.0
30.142282130 11431.0
30.150637764 10372.0
30.158993399 9329.0
30.167349033 8314.0
30.175704668 7603.0
30.184060302 6850.0
30.192415937 6216.0
30.200771571 5634.0
30.209127206 5218.0
30.217482840 4812.0
30.225838475 4497.0
30.234194110 4326.0
30.242549744 4143.0
30.250905379 3950.0
30.259261013 3824.0
30.267616648 3753.0
30.275972282 3648.0
30.284327917 3445.0
30.292683551 3427.0
30.301039186 3225.0
30.309394820 3195.0
30.317750455 3111.0
30.326106089 3147.0
30.334461724 3057.0
30.342817358 2918.0
30.351172993 2950.0
30.359528628 2780.0
30.367884262 2789.0
30.376239897 2569.0
30.384595531 2696.0
30.392951166 2594.0
30.401306800 2593.0
30.409662435 2478.0
30.418018069 2456.0
30.426373704 2392.0
30.434729338 2302.0
30.443084973 2253.0
30.451440607 2210.0
30.459796242 2123.0
30.468151876 2128.0
30.476507511 2041.0
30.484863146 1922.0
30.493218780 1885.0
30.501574415 1806.0
30.509930049 1866.0
30.518285684 1790.0
30.526641318 1800.0
30.534996953 1753.0
30.543352587 1780.0
30.551708222 1789.0
30.560063856 1843.0
30.568419491 1808.0
30.576775125 1815.0
30.585130760 1800.0
30.593486394 1876.0
30.601842029 1859.0
30.610197664 1854.0
30.618553298 1912.0
30.626908933 1957.0
30.635264567 1979.0
30.643620202 2008.0
30.651975836 2103.0
30.660331471 2084.0
30.668687105 2174.0
30.677042740 2200.0
30.685398374 2179.0
30.693754009 2198.0
30.702109643 2247.0
30.710465278 2241.0
30.718820912 2401.0
30.727176547 2483.0
30.735532182 2464.0
30.743887816 2552.0
30.752243451 2592.0
30.760599085 2620.0
30.768954720 2781.0
30.777310354 2833.0
30.785665989 2918.0
30.794021623 2970.0
30.802377258 3141.0
30.810732892 3285.0
30.819088527 3420.0
30.827444161 3512.0
30.835799796 3788.0
30.844155430 3892.0
30.852511065 3970.0
30.860866700 3976.0
30.869222334 4045.0
30.877577969 4069.0
30.885933603 4236.0
30.894289238 4160.0
30.902644872 4318.0
30.911000507 4486.0
30.919356141 4517.0
30.927711776 4737.0
30.936067410 4872.0
30.944423045 4911.0
30.952778679 5087.0
30.961134314 4665.0
30.969489948 4698.0
30.977845583 4552.0
30.986201218 4344.0
30.994556852 4261.0
31.002912487 4096.0
31.011268121 4173.0
31.019623756 4002.0
31.027979390 3952.0
31.036335025 3745.0
31.044690659 3710.0
31.053046294 3719.0
31.061401928 3542.0
31.069757563 3432.0
31.078113197 3534.0
31.086468832 3337.0
31.094824466 3340.0
31.103180101 3193.0
31.111535736 3180.0
31.119891370 2897.0
31.128247005 2865.0
31.136602639 2677.0
31.144958274 2697.0
31.153313908 2558.0
31.161669543 2390.0
31.170025177 2343.0
31.178380812 2280.0
31.186736446 2234.0
31.195092081 2154.0
31.203447715 2111.0
31.211803350 2144.0
31.220158984 2106.0
31.228514619 2071.0
31.236870254 2059.0
31.245225888 2119.0
31.253581523 2025.0
31.261937157 2150.0
31.270292792 2151.0
31.278648426 2201.0
31.287004061 2165.0
31.295359695 2279.0
31.303715330 2241.0
31.312070964 2295.0
31.320426599 2347.0
31.328782233 2394.0
31.337137868 2378.0
31.345493502 2487.0
31.353849137 2551.0
31.362204771 2499.0
31.370560406 2620.0
31.378916041 2697.0
31.387271675 2841.0
31.395627310 2934.0
31.403982944 2954.0
31.412338579 3181.0
31.420694213 3212.0
31.429049848 3365.0
31.437405482 3464.0
31.445761117 3429.0
31.454116751 3607.0
31.462472386 3666.0
31.470828020 4017.0
31.479183655 3996.0
31.487539289 4273.0
31.495894924 4415.0
31.504250559 4726.0
31.512606193 4777.0
31.520961828 5092.0
31.529317462 5386.0
31.537673097 5630.0
31.546028731 5676.0
31.554384366 6093.0
31.562740000 6215.0
31.571095635 6797.0
31.579451269 6713.0
31.587806904 7132.0
31.596162538 7352.0
31.604518173 7873.0
31.612873807 7989.0
31.621229442 8417.0
31.629585077 8646.0
31.637940711 8929.0
31.646296346 9342.0
31.654651980 8855.0
31.663007615 9293.0
31.671363249 8952.0
31.679718884 8480.0
31.688074518 8358.0
31.696430153 8326.0
31.704785787 7787.0
31.713141422 7837.0
31.721497056 7365.0
31.729852691 7036.0
31.738208325 6800.0
31.746563960 6383.0
31.754919595 5703.0
31.763275229 5374.0
31.771630864 4933.0
31.779986498 4657.0
31.788342133 4269.0
31.796697767 3888.0
31.805053402 3656.0
31.813409036 3550.0
31.821764671 3328.0
31.830120305 3235.0
31.838475940 3314.0
31.846831574 3120.0
31.855187209 3069.0
31.863542843 2907.0
31.871898478 2935.0
31.880254113 2815.0
31.888609747 2845.0
31.896965382 2860.0
31.905321016 2627.0
31.913676651 2640.0
31.922032285 2559.0
31.930387920 2454.0
31.938743554 2504.0
31.947099189 2314.0
31.955454823 2385.0
31.963810458 2374.0
31.972166092 2218.0
31.980521727 2228.0
31.988877361 2186.0
31.997232996 2093.0
32.005588631 2118.0
32.013944265 2072.0
32.022299900 2072.0
32.030655534 2010.0
32.039011169 1909.0
32.047366803 1889.0
32.055722438 1865.0
32.064078072 1854.0
32.072433707 1768.0
32.080789341 1843.0
32.089144976 1786.0
32.097500610 1760.0
32.105856245 1728.0
32.114211879 1843.0
32.122567514 1682.0
32.130923149 1726.0
32.139278783 1728.0
32.147634418 1684.0
32.155990052 1718.0
32.164345687 1651.0
32.172701321 1770.0
32.181056956 1674.0
32.189412590 1711.0
32.197768225 1762.0
32.206123859 1773.0
32.214479494 1853.0
32.222835128 1823.0
32.231190763 1784.0
32.239546397 1877.0
32.247902032 1842.0
32.256257667 1861.0
32.264613301 2009.0
32.272968936 1942.0
32.281324570 2010.0
32.289680205 2098.0
32.298035839 2123.0
32.306391474 2240.0
32.314747108 2186.0
32.323102743 2358.0
32.331458377 2437.0
32.339814012 2512.0
32.348169646 2636.0
32.356525281 2775.0
32.364880915 2808.0
32.373236550 2972.0
32.381592185 2977.0
32.389947819 3168.0
32.398303454 3320.0
32.406659088 3488.0
32.415014723 3715.0
32.423370357 4037.0
32.431725992 4078.0
32.440081626 4297.0
32.448437261 4376.0
32.456792895 4425.0
32.465148530 4716.0
32.473504164 5036.0
32.481859799 5312.0
32.490215433 5933.0
32.498571068 6838.0
32.506926703 7757.0
32.515282337 8819.0
32.523637972 9741.0
32.531993606 9774.0
32.540349241 9346.0
32.548704875 9159.0
32.557060510 9097.0
32.565416144 8955.0
32.573771779 8530.0
32.582127413 8037.0
32.590483048 7843.0
32.598838682 7364.0
32.607194317 7248.0
32.615549951 7181.0
32.623905586 6763.0
32.632261221 6136.0
32.640616855 4826.0
32.648972490 4012.0
32.657328124 3532.0
32.665683759 3543.0
32.674039393 3649.0
32.682395028 3793.0
32.690750662 3812.0
32.699106297 3856.0
32.707461931 3912.0
32.715817566 3977.0
32.724173200 4102.0
32.732528835 4170.0
32.740884469 4110.0
32.749240104 4241.0
32.757595738 4158.0
32.765951373 3968.0
32.774307008 3884.0
32.782662642 3974.0
32.791018277 3908.0
32.799373911 3950.0
32.807729546 3699.0
32.816085180 3266.0
32.824440815 2923.0
32.832796449 2531.0
32.841152084 2312.0
32.849507718 2212.0
32.857863353 2086.0
32.866218987 1907.0
32.874574622 1786.0
32.882930256 1770.0
32.891285891 1807.0
32.899641526 1712.0
32.907997160 1713.0
32.916352795 1760.0
32.924708429 1796.0
32.933064064 1776.0
32.941419698 1790.0
32.949775333 1850.0
32.958130967 1870.0
32.966486602 1807.0
32.974842236 1857.0
32.983197871 1950.0
32.991553505 1922.0
32.999909140 2012.0
33.008264774 2041.0
33.016620409 2000.0
33.024976044 2124.0
33.033331678 2232.0
33.041687313 2180.0
33.050042947 2235.0
33.058398582 2241.0
33.066754216 2382.0
33.075109851 2413.0
33.083465485 2447.0
33.091821120 2461.0
33.100176754 2486.0
33.108532389 2520.0
33.116888023 2598.0
33.125243658 2511.0
33.133599292 2602.0
33.141954927 2531.0
33.150310562 2586.0
33.158666196 2520.0
33.167021831 2591.0
33.175377465 2671.0
33.183733100 2687.0
33.192088734 2760.0
33.200444369 2723.0
33.208800003 2720.0
33.217155638 2820.0
33.225511272 2804.0
33.233866907 2881.0
33.242222541 2945.0
33.250578176 2835.0
33.258933810 2909.0
33.267289445 2792.0
33.275645080 3043.0
33.284000714 2990.0
33.292356349 3133.0
33.300711983 3234.0
33.309067618 3238.0
33.317423252 3410.0
33.325778887 3478.0
33.334134521 3667.0
33.342490156 3736.0
33.350845790 3875.0
33.359201425 4113.0
33.367557059 4136.0
33.375912694 4171.0
33.384268328 4132.0
33.392623963 4237.0
33.400979598 4267.0
33.409335232 4473.0
33.417690867 4779.0
33.426046501 5039.0
33.434402136 5181.0
33.442757770 5447.0
33.451113405 5595.0
33.459469039 5621.0
33.467824674 5652.0
33.476180308 5603.0
33.484535943 5473.0
33.492891577 5468.0
33.501247212 5264.0
33.509602846 4962.0
33.517958481 4606.0
33.526314116 4227.0
33.534669750 3908.0
33.543025385 3607.0
33.551381019 3232.0
33.559736654 2950.0
33.568092288 2793.0
33.576447923 2448.0
33.584803557 2335.0
33.593159192 2170.0
33.601514826 2075.0
33.609870461 1978.0
33.618226095 2035.0
33.626581730 1774.0
33.634937364 1864.0
33.643292999 1914.0
33.651648634 1784.0
33.660004268 1832.0
33.668359903 1809.0
33.676715537 1936.0
33.685071172 1847.0
33.693426806 1940.0
33.701782441 1849.0
33.710138075 1991.0
33.718493710 1887.0
33.726849344 1942.0
33.735204979 1976.0
33.743560613 1986.0
33.751916248 2061.0
33.760271882 2103.0
33.768627517 2182.0
33.776983152 2221.0
33.785338786 2343.0
33.793694421 2291.0
33.802050055 2401.0
33.810405690 2422.0
33.818761324 2558.0
33.827116959 2607.0
33.835472593 2597.0
33.843828228 2632.0
33.852183862 2611.0
33.860539497 2692.0
33.868895131 2835.0
33.877250766 2943.0
33.885606400 2893.0
33.893962035 3170.0
33.902317670 3202.0
33.910673304 3444.0
33.919028939 3539.0
33.927384573 3742.0
33.935740208 3793.0
33.944095842 3865.0
33.952451477 3845.0
33.960807111 3922.0
33.969162746 4060.0
33.977518380 4011.0
33.985874015 4049.0
33.994229649 4042.0
34.002585284 4106.0
34.010940918 4041.0
34.019296553 4048.0
34.027652188 4022.0
34.036007822 4019.0
34.044363457 4088.0
34.052719091 4119.0
34.061074726 4055.0
34.069430360 4276.0
34.077785995 4223.0
34.086141629 4474.0
34.094497264 4336.0
34.102852898 4313.0
34.111208533 4359.0
34.119564167 4313.0
34.127919802 4150.0
34.136275436 4027.0
34.144631071 4016.0
34.152986706 3786.0
34.161342340 3629.0
34.169697975 3264.0
34.178053609 3135.0
34.186409244 2890.0
34.194764878 2640.0
34.203120513 2596.0
34.211476147 2447.0
34.219831782 2398.0
34.228187416 2239.0
34.236543051 2148.0
34.244898685 2040.0
34.253254320 2008.0
34.261609954 2039.0
34.269965589 1944.0
34.278321223 1938.0
34.286676858 1828.0
34.295032493 1777.0
34.303388127 1858.0
34.311743762 1976.0
34.320099396 1952.0
34.328455031 1782.0
34.336810665 1821.0
34.345166300 1813.0
34.353521934 1751.0
34.361877569 1748.0
34.370233203 1756.0
34.378588838 1648.0
34.386944472 1603.0
34.395300107 1560.0
34.403655741 1519.0
34.412011376 1486.0
34.420367011 1522.0
34.428722645 1416.0
34.437078280 1456.0
34.445433914 1414.0
34.453789549 1449.0
34.462145183 1411.0
34.470500818 1356.0
34.478856452 1390.0
34.487212087 1394.0
34.495567721 1400.0
34.503923356 1434.0
34.512278990 1287.0
34.520634625 1373.0
34.528990259 1421.0
34.537345894 1418.0
34.545701529 1404.0
34.554057163 1436.0
34.562412798 1492.0
34.570768432 1452.0
34.579124067 1459.0
34.587479701 1535.0
34.595835336 1542.0
34.604190970 1500.0
34.612546605 1511.0
34.620902239 1555.0
34.629257874 1568.0
34.637613508 1503.0
34.645969143 1537.0
34.654324777 1653.0
34.662680412 1656.0
34.671036047 1760.0
34.679391681 1810.0
34.687747316 1782.0
34.696102950 1821.0
34.704458585 1904.0
34.712814219 1915.0
34.721169854 1941.0
34.729525488 2089.0
34.737881123 2090.0
34.746236757 2161.0
34.754592392 2208.0
34.762948026 2253.0
34.771303661 2337.0
34.779659295 2282.0
34.788014930 2325.0
34.796370565 2290.0
34.804726199 2422.0
34.813081834 2474.0
34.821437468 2463.0
34.829793103 2558.0
34.838148737 2557.0
34.846504372 2559.0
34.854860006 2578.0
34.863215641 2625.0
34.871571275 2651.0
34.879926910 2619.0
34.888282544 2708.0
34.896638179 2797.0
34.904993813 2935.0
34.913349448 2976.0
34.921705083 3070.0
34.930060717 3117.0
34.938416352 3247.0
34.946771986 3378.0
34.955127621 3400.0
34.963483255 3492.0
34.971838890 3546.0
34.980194524 3677.0
34.988550159 3776.0
34.996905793 3740.0
35.005261428 3890.0
35.013617062 3865.0
35.021972697 4073.0
35.030328331 4208.0
35.038683966 4757.0
35.047039601 4932.0
35.055395235 5418.0
35.063750870 5419.0
35.072106504 5596.0
35.080462139 5740.0
35.088817773 5854.0
35.097173408 5708.0
35.105529042 5780.0
35.113884677 5977.0
35.122240311 6040.0
35.130595946 5887.0
35.138951580 6140.0
35.147307215 6185.0
35.155662849 6270.0
35.164018484 6252.0
35.172374119 6130.0
35.180729753 5831.0
35.189085388 5703.0
35.197441022 5492.0
35.205796657 5298.0
35.214152291 4844.0
35.222507926 4681.0
35.230863560 4301.0
35.239219195 4213.0
35.247574829 3868.0
35.255930464 3665.0
35.264286098 3443.0
35.272641733 3406.0
35.280997367 3219.0
35.289353002 3287.0
35.297708637 3244.0
35.306064271 3287.0
35.314419906 3203.0
35.322775540 3282.0
35.331131175 3381.0
35.339486809 3363.0
35.347842444 3399.0
35.356198078 3523.0
35.364553713 3518.0
35.372909347 3565.0
35.381264982 3672.0
35.389620616 3765.0
35.397976251 3919.0
35.406331885 3940.0
35.414687520 3917.0
35.423043155 3973.0
35.431398789 3896.0
35.439754424 4088.0
35.448110058 4089.0
35.456465693 4130.0
35.464821327 4283.0
35.473176962 4201.0
35.481532596 4246.0
35.489888231 4263.0
35.498243865 4280.0
35.506599500 4335.0
35.514955134 4310.0
35.523310769 4215.0
35.531666403 4216.0
35.540022038 4112.0
35.548377673 3981.0
35.556733307 3892.0
35.565088942 3655.0
35.573444576 3543.0
35.581800211 3428.0
35.590155845 3331.0
35.598511480 3219.0
35.606867114 3076.0
35.615222749 2896.0
35.623578383 2913.0
35.631934018 2774.0
35.640289652 2642.0
35.648645287 2660.0
35.657000921 2578.0
35.665356556 2483.0
35.673712191 2448.0
35.682067825 2431.0
35.690423460 2404.0
35.698779094 2418.0
35.707134729 2382.0
35.715490363 2430.0
35.723845998 2412.0
35.732201632 2420.0
35.740557267 2421.0
35.748912901 2343.0
35.757268536 2356.0
35.765624170 2310.0
35.773979805 2421.0
35.782335439 2422.0
35.790691074 2349.0
35.799046708 2312.0
35.807402343 2275.0
35.815757978 2279.0
35.824113612 2200.0
35.832469247 2249.0
35.840824881 2108.0
35.849180516 2169.0
35.857536150 2299.0
35.865891785 2275.0
35.874247419 2301.0
35.882603054 2205.0
35.890958688 2269.0
35.899314323 2262.0
35.907669957 2297.0
35.916025592 2381.0
35.924381226 2239.0
35.932736861 2238.0
35.941092496 2219.0
35.949448130 2303.0
35.957803765 2351.0
35.966159399 2350.0
35.974515034 2401.0
35.982870668 2385.0
35.991226303 2449.0
35.999581937 2488.0
36.007937572 2529.0
36.016293206 2595.0
36.024648841 2587.0
36.033004475 2615.0
36.041360110 2642.0
36.049715744 2675.0
36.058071379 2829.0
36.066427014 2789.0
36.074782648 2762.0
36.083138283 2818.0
36.091493917 2776.0
36.099849552 2682.0
36.108205186 2821.0
36.116560821 2815.0
36.124916455 2843.0
36.133272090 2746.0
36.141627724 2696.0
36.149983359 2650.0
36.158338993 2608.0
36.166694628 2496.0
36.175050262 2402.0
36.183405897 2223.0
36.191761532 2145.0
36.200117166 2104.0
36.208472801 2040.0
36.216828435 1999.0
36.225184070 1854.0
36.233539704 1780.0
36.241895339 1824.0
36.250250973 1753.0
36.258606608 1854.0
36.266962242 1719.0
36.275317877 1820.0
36.283673511 1744.0
36.292029146 1615.0
36.300384780 1672.0
36.308740415 1694.0
36.317096050 1695.0
36.325451684 1636.0
36.333807319 1673.0
36.342162953 1632.0
36.350518588 1606.0
36.358874222 1738.0
36.367229857 1689.0
36.375585491 1714.0
36.383941126 1629.0
36.392296760 1767.0
36.400652395 1660.0
36.409008029 1685.0
36.417363664 1847.0
36.425719298 1809.0
36.434074933 1873.0
36.442430568 1828.0
36.450786202 1844.0
36.459141837 1859.0
36.467497471 1839.0
36.475853106 1943.0
36.484208740 1886.0
36.492564375 1966.0
36.500920009 2023.0
36.509275644 2000.0
36.517631278 2107.0
36.525986913 1994.0
36.534342547 2045.0
36.542698182 2022.0
36.551053816 2085.0
36.559409451 2131.0
36.567765086 2229.0
36.576120720 2209.0
36.584476355 2137.0
36.592831989 2193.0
36.601187624 2141.0
36.609543258 2157.0
36.617898893 2172.0
36.626254527 2228.0
36.634610162 2340.0
36.642965796 2307.0
36.651321431 2282.0
36.659677065 2295.0
36.668032700 2447.0
36.676388334 2411.0
36.684743969 2524.0
36.693099604 2630.0
36.701455238 2692.0
36.709810873 2586.0
36.718166507 2702.0
36.726522142 2650.0
36.734877776 2732.0
36.743233411 2888.0
36.751589045 2720.0
36.759944680 2790.0
36.768300314 2769.0
36.776655949 2685.0
36.785011583 2814.0
36.793367218 2797.0
36.801722852 2726.0
36.810078487 2754.0
36.818434122 2738.0
36.826789756 2813.0
36.835145391 2767.0
36.843501025 2763.0
36.851856660 2822.0
36.860212294 2862.0
36.868567929 2755.0
36.876923563 2782.0
36.885279198 2821.0
36.893634832 2750.0
36.901990467 2780.0
36.910346101 2789.0
36.918701736 2710.0
36.927057370 2799.0
36.935413005 2728.0
36.943768640 2709.0
36.952124274 2803.0
36.960479909 2895.0
36.968835543 3020.0
36.977191178 3050.0
36.985546812 3241.0
36.993902447 3335.0
37.002258081 3546.0
37.010613716 3578.0
37.018969350 3695.0
37.027324985 3746.0
37.035680619 3746.0
37.044036254 3863.0
37.052391888 4098.0
37.060747523 4085.0
37.069103158 4273.0
37.077458792 4257.0
37.085814427 4359.0
37.094170061 4462.0
37.102525696 4166.0
37.110881330 4075.0
37.119236965 3825.0
37.127592599 3532.0
37.135948234 3446.0
37.144303868 3300.0
37.152659503 3258.0
37.161015137 3114.0
37.169370772 3223.0
37.177726406 3064.0
37.186082041 3013.0
37.194437676 3074.0
37.202793310 3012.0
37.211148945 2804.0
37.219504579 2847.0
37.227860214 2807.0
37.236215848 2747.0
37.244571483 2607.0
37.252927117 2433.0
37.261282752 2422.0
37.269638386 2325.0
37.277994021 2348.0
37.286349655 2286.0
37.294705290 2279.0
37.303060924 2214.0
37.311416559 2098.0
37.319772193 2122.0
37.328127828 2033.0
37.336483463 2089.0
37.344839097 2213.0
37.353194732 2000.0
37.361550366 2134.0
37.369906001 2078.0
37.378261635 2115.0
37.386617270 2127.0
37.394972904 2186.0
37.403328539 2062.0
37.411684173 2114.0
37.420039808 2102.0
37.428395442 2163.0
37.436751077 2161.0
37.445106711 2054.0
37.453462346 1880.0
37.461817981 2105.0
37.470173615 2102.0
37.478529250 2060.0
37.486884884 2066.0
37.495240519 2001.0
37.503596153 2071.0
37.511951788 2098.0
37.520307422 2151.0
37.528663057 2139.0
37.537018691 2249.0
37.545374326 2225.0
37.553729960 2171.0
37.562085595 2308.0
37.570441229 2259.0
37.578796864 2235.0
37.587152499 2292.0
37.595508133 2310.0
37.603863768 2373.0
37.612219402 2422.0
37.620575037 2355.0
37.628930671 2418.0
37.637286306 2409.0
37.645641940 2426.0
37.653997575 2554.0
37.662353209 2562.0
37.670708844 2441.0
37.679064478 2547.0
37.687420113 2530.0
37.695775747 2532.0
37.704131382 2580.0
37.712487017 2578.0
37.720842651 2646.0
37.729198286 2717.0
37.737553920 2761.0
37.745909555 2928.0
37.754265189 3044.0
37.762620824 3158.0
37.770976458 3353.0
37.779332093 3593.0
37.787687727 3764.0
37.796043362 4141.0
37.804398996 4514.0
37.812754631 5032.0
37.821110265 5863.0
37.829465900 6491.0
37.837821535 7558.0
37.846177169 9074.0
37.854532804 10888.0
37.862888438 13575.0
37.871244073 16929.0
37.879599707 20884.0
37.887955342 26050.0
37.896310976 32245.0
37.904666611 39282.0
37.913022245 47799.0
37.921377880 56876.0
37.929733514 66529.0
37.938089149 74480.0
37.946444783 82645.0
37.954800418 88270.0
37.963156053 91543.0
37.971511687 92022.0
37.979867322 89237.0
37.988222956 83464.0
37.996578591 76697.0
38.004934225 67746.0
38.013289860 58809.0
38.021645494 49905.0
38.030001129 41367.0
38.038356763 33876.0
38.046712398 27211.0
38.055068032 22370.0
38.063423667 17949.0
38.071779301 14707.0
38.080134936 12396.0
38.088490571 10216.0
38.096846205 8871.0
38.105201840 7580.0
38.113557474 6616.0
38.121913109 5828.0
38.130268743 5360.0
38.138624378 4954.0
38.146980012 4575.0
38.155335647 4199.0
38.163691281 4023.0
38.172046916 3868.0
38.180402550 3580.0
38.188758185 3444.0
38.197113819 3435.0
38.205469454 3362.0
38.213825089 3275.0
38.222180723 3267.0
38.230536358 3183.0
38.238891992 3136.0
38.247247627 3248.0
38.255603261 3447.0
38.263958896 3337.0
38.272314530 3652.0
38.280670165 3697.0
38.289025799 4065.0
38.297381434 4334.0
38.305737068 4917.0
38.314092703 5207.0
38.322448337 5724.0
38.330803972 6308.0
38.339159607 6770.0
38.347515241 7215.0
38.355870876 7169.0
38.364226510 7308.0
38.372582145 7308.0
38.380937779 6921.0
38.389293414 6514.0
38.397649048 6152.0
38.406004683 5657.0
38.414360317 5451.0
38.422715952 4840.0
38.431071586 4422.0
38.439427221 4336.0
38.447782855 4014.0
38.456138490 3934.0
38.464494125 3679.0
38.472849759 3619.0
38.481205394 3474.0
38.489561028 3381.0
38.497916663 3366.0
38.506272297 3306.0
38.514627932 3136.0
38.522983566 2974.0
38.531339201 2777.0
38.539694835 2599.0
38.548050470 2347.0
38.556406104 2316.0
38.564761739 2280.0
38.573117373 2164.0
38.581473008 2055.0
38.589828643 1934.0
38.598184277 1959.0
38.606539912 1816.0
38.614895546 1749.0
38.623251181 1719.0
38.631606815 1697.0
38.639962450 1704.0
38.648318084 1646.0
38.656673719 1719.0
38.665029353 1653.0
38.673384988 1536.0
38.681740622 1618.0
38.690096257 1540.0
38.698451891 1519.0
38.706807526 1619.0
38.715163161 1568.0
38.723518795 1598.0
38.731874430 1550.0
38.740230064 1610.0
38.748585699 1663.0
38.756941333 1582.0
38.765296968 1623.0
38.773652602 1624.0
38.782008237 1578.0
38.790363871 1606.0
38.798719506 1675.0
38.807075140 1531.0
38.815430775 1691.0
38.823786409 1690.0
38.832142044 1644.0
38.840497678 1740.0
38.848853313 1668.0
38.857208948 1640.0
38.865564582 1755.0
38.873920217 1727.0
38.882275851 1681.0
38.890631486 1675.0
38.898987120 1714.0
38.907342755 1787.0
38.915698389 1796.0
38.924054024 1809.0
38.932409658 1848.0
38.940765293 1873.0
38.949120927 1809.0
38.957476562 1886.0
38.965832196 1865.0
38.974187831 1984.0
38.982543466 2015.0
38.990899100 2018.0
38.999254735 2042.0
39.007610369 2018.0
39.015966004 2003.0
39.024321638 2177.0
39.032677273 2218.0
39.041032907 2108.0
39.049388542 2095.0
39.057744176 2249.0
39.066099811 2333.0
39.074455445 2431.0
39.082811080 2386.0
39.091166714 2531.0
39.099522349 2546.0
39.107877984 2518.0
39.116233618 2511.0
39.124589253 2613.0
39.132944887 2697.0
39.141300522 2755.0
39.149656156 2829.0
39.158011791 2872.0
39.166367425 2843.0
39.174723060 2869.0
39.183078694 2937.0
39.191434329 2979.0
39.199789963 2930.0
39.208145598 2968.0
39.216501232 2923.0
39.224856867 2937.0
39.233212502 3075.0
39.241568136 3019.0
39.249923771 2951.0
39.258279405 2995.0
39.266635040 3080.0
39.274990674 3115.0
39.283346309 3216.0
39.291701943 3167.0
39.300057578 3205.0
39.308413212 3236.0
39.316768847 3331.0
39.325124481 3315.0
39.333480116 3549.0
39.341835750 3557.0
39.350191385 3541.0
39.358547020 3542.0
39.366902654 3546.0
39.375258289 3659.0
39.383613923 3726.0
39.391969558 3623.0
39.400325192 3755.0
39.408680827 3863.0
39.417036461 3781.0
39.425392096 3708.0
39.433747730 3759.0
39.442103365 3941.0
39.450458999 3944.0
39.458814634 4126.0
39.467170268 4250.0
39.475525903 4136.0
39.483881538 4370.0
39.492237172 4409.0
39.500592807 4546.0
39.508948441 4519.0
39.517304076 4705.0
39.525659710 4532.0
39.534015345 4703.0
39.542370979 4743.0
39.550726614 4866.0
39.559082248 4782.0
39.567437883 4839.0
39.575793517 4796.0
39.584149152 4743.0
39.592504786 4824.0
39.600860421 4850.0
39.609216056 4743.0
39.617571690 4548.0
39.625927325 4420.0
39.634282959 4265.0
39.642638594 4131.0
39.650994228 3842.0
39.659349863 3831.0
39.667705497 3496.0
39.676061132 3521.0
39.684416766 3403.0
39.692772401 3272.0
39.701128035 3249.0
39.709483670 3018.0
39.717839304 2967.0
39.726194939 3005.0
39.734550574 2824.0
39.742906208 2828.0
39.751261843 2629.0
39.759617477 2550.0
39.767973112 2406.0
39.776328746 2367.0
39.784684381 2339.0
39.793040015 2396.0
39.801395650 2258.0
39.809751284 2208.0
39.818106919 2193.0
39.826462553 2163.0
39.834818188 2130.0
39.843173822 2139.0
39.851529457 2231.0
39.859885092 2063.0
39.868240726 2167.0
39.876596361 2117.0
39.884951995 2133.0
39.893307630 2219.0
39.901663264 2258.0
39.910018899 2167.0
39.918374533 2170.0
39.926730168 2228.0
39.935085802 2317.0
39.943441437 2207.0
39.951797071 2223.0
39.960152706 2261.0
39.968508340 2369.0
39.976863975 2320.0
39.985219610 2497.0
39.993575244 2437.0
40.001930879 2518.0
40.010286513 2608.0
40.018642148 2580.0
40.026997782 2658.0
40.035353417 2708.0
40.043709051 2841.0
40.052064686 2846.0
40.060420320 3023.0
40.068775955 3034.0
40.077131589 3313.0
40.085487224 3311.0
40.093842858 3376.0
40.102198493 3416.0
40.110554128 3663.0
40.118909762 3488.0
40.127265397 3402.0
40.135621031 3364.0
40.143976666 3408.0
40.152332300 3395.0
40.160687935 3237.0
40.169043569 3191.0
40.177399204 3198.0
40.185754838 3233.0
40.194110473 3136.0
40.202466107 3082.0
40.210821742 2931.0
40.219177376 2750.0
40.227533011 2628.0
40.235888646 2592.0
40.244244280 2356.0
40.252599915 2255.0
40.260955549 2233.0
40.269311184 2218.0
40.277666818 2155.0
40.286022453 2112.0
40.294378087 2164.0
40.302733722 2100.0
40.311089356 2040.0
40.319444991 2114.0
40.327800625 2120.0
40.336156260 2159.0
40.344511894 2188.0
40.352867529 2150.0
40.361223163 2198.0
40.369578798 2114.0
40.377934433 2099.0
40.386290067 2075.0
40.394645702 2065.0
40.403001336 2089.0
40.411356971 2112.0
40.419712605 2021.0
40.428068240 1992.0
40.436423874 1923.0
40.444779509 1920.0
40.453135143 1855.0
40.461490778 1850.0
40.469846412 1898.0
40.478202047 2013.0
40.486557681 1913.0
40.494913316 1944.0
40.503268951 1924.0
40.511624585 1875.0
40.519980220 1937.0
40.528335854 1966.0
40.536691489 1963.0
40.545047123 1947.0
40.553402758 1947.0
40.561758392 1997.0
40.570114027 2068.0
40.578469661 2123.0
40.586825296 2117.0
40.595180930 2144.0
40.603536565 2231.0
40.611892199 2251.0
40.620247834 2276.0
40.628603469 2357.0
40.636959103 2434.0
40.645314738 2358.0
40.653670372 2447.0
40.662026007 2498.0
40.670381641 2509.0
40.678737276 2641.0
40.687092910 2578.0
40.695448545 2666.0
40.703804179 2606.0
40.712159814 2627.0
40.720515448 2546.0
40.728871083 2718.0
40.737226717 2664.0
40.745582352 2628.0
40.753937987 2855.0
40.762293621 2761.0
40.770649256 2626.0
40.779004890 2660.0
40.787360525 2713.0
40.795716159 2646.0
40.804071794 2689.0
40.812427428 2677.0
40.820783063 2786.0
40.829138697 2658.0
40.837494332 2619.0
40.845849966 2517.0
40.854205601 2540.0
40.862561235 2526.0
40.870916870 2523.0
40.879272505 2483.0
40.887628139 2535.0
40.895983774 2482.0
40.904339408 2404.0
40.912695043 2508.0
40.921050677 2404.0
40.929406312 2390.0
40.937761946 2353.0
40.946117581 2393.0
40.954473215 2475.0
40.962828850 2425.0
40.971184484 2406.0
40.979540119 2426.0
40.987895753 2446.0
40.996251388 2432.0
41.004607023 2564.0
41.012962657 2544.0
41.021318292 2576.0
41.029673926 2580.0
41.038029561 2632.0
41.046385195 2722.0
41.054740830 2716.0
41.063096464 2774.0
41.071452099 2853.0
41.079807733 2858.0
41.088163368 2889.0
41.096519002 2905.0
41.104874637 2905.0
41.113230271 2917.0
41.121585906 2986.0
41.129941541 2950.0
41.138297175 2961.0
41.146652810 3007.0
41.155008444 2999.0
41.163364079 3013.0
41.171719713 2950.0
41.180075348 2941.0
41.188430982 2810.0
41.196786617 2975.0
41.205142251 2884.0
41.213497886 2926.0
41.221853520 2829.0
41.230209155 2853.0
41.238564789 2961.0
41.246920424 2758.0
41.255276059 2764.0
41.263631693 2672.0
41.271987328 2579.0
41.280342962 2480.0
41.288698597 2467.0
41.297054231 2403.0
41.305409866 2363.0
41.313765500 2275.0
41.322121135 2318.0
41.330476769 2164.0
41.338832404 2174.0
41.347188038 2059.0
41.355543673 2002.0
41.363899307 2046.0
41.372254942 2020.0
41.380610577 2007.0
41.388966211 1895.0
41.397321846 1855.0
41.405677480 1871.0
41.414033115 1970.0
41.422388749 1876.0
41.430744384 1946.0
41.439100018 1829.0
41.447455653 1849.0
41.455811287 1886.0
41.464166922 1985.0
41.472522556 1850.0
41.480878191 1935.0
41.489233825 1886.0
41.497589460 1986.0
41.505945095 2090.0
41.514300729 2118.0
41.522656364 2050.0
41.531011998 2087.0
41.539367633 2122.0
41.547723267 2121.0
41.556078902 2161.0
41.564434536 2235.0
41.572790171 2335.0
41.581145805 2336.0
41.589501440 2275.0
41.597857074 2441.0
41.606212709 2403.0
41.614568343 2381.0
41.622923978 2456.0
41.631279613 2444.0
41.639635247 2565.0
41.647990882 2646.0
41.656346516 2593.0
41.664702151 2733.0
41.673057785 2671.0
41.681413420 2913.0
41.689769054 2967.0
41.698124689 3018.0
41.706480323 3120.0
41.714835958 3004.0
41.723191592 3020.0
41.731547227 2979.0
41.739902861 2806.0
41.748258496 2729.0
41.756614130 2642.0
41.764969765 2460.0
41.773325400 2374.0
41.781681034 2279.0
41.790036669 2130.0
41.798392303 2124.0
41.806747938 2056.0
41.815103572 1981.0
41.823459207 2020.0
41.831814841 1816.0
41.840170476 1976.0
41.848526110 1918.0
41.856881745 1914.0
41.865237379 1978.0
41.873593014 1917.0
41.881948648 2036.0
41.890304283 1855.0
41.898659918 2017.0
41.907015552 2067.0
41.915371187 2026.0
41.923726821 2118.0
41.932082456 2180.0
41.940438090 2173.0
41.948793725 2241.0
41.957149359 2189.0
41.965504994 2147.0
41.973860628 2272.0
41.982216263 2228.0
41.990571897 2262.0
41.998927532 2186.0
42.007283166 2281.0
42.015638801 2374.0
42.023994436 2312.0
42.032350070 2346.0
42.040705705 2345.0
42.049061339 2412.0
42.057416974 2509.0
42.065772608 2430.0
42.074128243 2515.0
42.082483877 2573.0
42.090839512 2461.0
42.099195146 2509.0
42.107550781 2495.0
42.115906415 2603.0
42.124262050 2516.0
42.132617684 2454.0
42.140973319 2508.0
42.149328954 2583.0
42.157684588 2480.0
42.166040223 2542.0
42.174395857 2474.0
42.182751492 2598.0
42.191107126 2550.0
42.199462761 2484.0
42.207818395 2395.0
42.216174030 2318.0
42.224529664 2249.0
42.232885299 2226.0
42.241240933 2341.0
42.249596568 2262.0
42.257952202 2169.0
42.266307837 2268.0
42.274663472 2109.0
42.283019106 2164.0
42.291374741 2229.0
42.299730375 2238.0
42.308086010 2232.0
42.316441644 2269.0
42.324797279 2378.0
42.333152913 2295.0
42.341508548 2398.0
42.349864182 2295.0
42.358219817 2338.0
42.366575451 2297.0
42.374931086 2345.0
42.383286720 2348.0
42.391642355 2449.0
42.399997990 2366.0
42.408353624 2398.0
42.416709259 2441.0
42.425064893 2412.0
42.433420528 2427.0
42.441776162 2528.0
42.450131797 2470.0
42.458487431 2454.0
42.466843066 2518.0
42.475198700 2683.0
42.483554335 2661.0
42.491909969 2718.0
42.500265604 2714.0
42.508621238 2758.0
42.516976873 2819.0
42.525332508 2940.0
42.533688142 2979.0
42.542043777 3057.0
42.550399411 3078.0
42.558755046 3137.0
42.567110680 3226.0
42.575466315 3299.0
42.583821949 3305.0
42.592177584 3435.0
42.600533218 3281.0
42.608888853 3476.0
42.617244487 3384.0
42.625600122 3409.0
42.633955756 3583.0
42.642311391 3444.0
42.650667026 3439.0
42.659022660 3573.0
42.667378295 3594.0
42.675733929 3601.0
42.684089564 3698.0
42.692445198 3756.0
42.700800833 3733.0
42.709156467 3615.0
42.717512102 3551.0
42.725867736 3442.0
42.734223371 3364.0
42.742579005 3253.0
42.750934640 3131.0
42.759290274 2977.0
42.767645909 2895.0
42.776001544 2887.0
42.784357178 2790.0
42.792712813 2714.0
42.801068447 2667.0
42.809424082 2810.0
42.817779716 2643.0
42.826135351 2595.0
42.834490985 2746.0
42.842846620 2725.0
42.851202254 2669.0
42.859557889 2577.0
42.867913523 2529.0
42.876269158 2505.0
42.884624792 2381.0
42.892980427 2423.0
42.901336062 2295.0
42.909691696 2274.0
42.918047331 2373.0
42.926402965 2261.0
42.934758600 2189.0
42.943114234 2240.0
42.951469869 2292.0
42.959825503 2203.0
42.968181138 2228.0
42.976536772 2199.0
42.984892407 2291.0
42.993248041 2319.0
43.001603676 2251.0
43.009959310 2290.0
43.018314945 2273.0
43.026670580 2334.0
43.035026214 2487.0
43.043381849 2524.0
43.051737483 2529.0
43.060093118 2533.0
43.068448752 2622.0
43.076804387 2716.0
43.085160021 2701.0
43.093515656 2733.0
43.101871290 2824.0
43.110226925 2915.0
43.118582559 2927.0
43.126938194 3059.0
43.135293828 3028.0
43.143649463 3029.0
43.152005098 3095.0
43.160360732 3146.0
43.168716367 3162.0
43.177072001 3245.0
43.185427636 3409.0
43.193783270 3436.0
43.202138905 3444.0
43.210494539 3700.0
43.218850174 3670.0
43.227205808 3688.0
43.235561443 3786.0
43.243917077 3875.0
43.252272712 3937.0
43.260628346 3894.0
43.268983981 3921.0
43.277339615 3811.0
43.285695250 3952.0
43.294050885 3999.0
43.302406519 3842.0
43.310762154 3746.0
43.319117788 3687.0
43.327473423 3724.0
43.335829057 3317.0
43.344184692 3271.0
43.352540326 3170.0
43.360895961 2958.0
43.369251595 3011.0
43.377607230 2904.0
43.385962864 2862.0
43.394318499 2680.0
43.402674133 2551.0
43.411029768 2582.0
43.419385403 2469.0
43.427741037 2578.0
43.436096672 2334.0
43.444452306 2310.0
43.452807941 2316.0
43.461163575 2220.0
43.469519210 2181.0
43.477874844 2111.0
43.486230479 2103.0
43.494586113 2094.0
43.502941748 2010.0
43.511297382 2046.0
43.519653017 2033.0
43.528008651 1963.0
43.536364286 1954.0
43.544719921 1919.0
43.553075555 1869.0
43.561431190 1934.0
43.569786824 2011.0
43.578142459 1908.0
43.586498093 1931.0
43.594853728 1915.0
43.603209362 1939.0
43.611564997 1992.0
43.619920631 2003.0
43.628276266 2002.0
43.636631900 2090.0
43.644987535 2061.0
43.653343169 2102.0
43.661698804 2025.0
43.670054439 2068.0
43.678410073 2072.0
43.686765708 2086.0
43.695121342 2042.0
43.703476977 2089.0
43.711832611 2140.0
43.720188246 2072.0
43.728543880 2065.0
43.736899515 2119.0
43.745255149 2108.0
43.753610784 2210.0
43.761966418 2172.0
43.770322053 2240.0
43.778677687 2165.0
43.787033322 2204.0
43.795388957 2341.0
43.803744591 2238.0
43.812100226 2236.0
43.820455860 2276.0
43.828811495 2217.0
43.837167129 2224.0
43.845522764 2150.0
43.853878398 2187.0
43.862234033 2236.0
43.870589667 2048.0
43.878945302 2107.0
43.887300936 2135.0
43.895656571 2332.0
43.904012205 2209.0
43.912367840 2209.0
43.920723475 2191.0
43.929079109 2209.0
43.937434744 2160.0
43.945790378 2291.0
43.954146013 2255.0
43.962501647 2298.0
43.970857282 2363.0
43.979212916 2383.0
43.987568551 2387.0
43.995924185 2449.0
44.004279820 2517.0
44.012635454 2595.0
44.020991089 2697.0
44.029346723 2775.0
44.037702358 2795.0
44.046057993 2930.0
44.054413627 3068.0
44.062769262 3235.0
44.071124896 3258.0
44.079480531 3463.0
44.087836165 3771.0
44.096191800 4107.0
44.104547434 4266.0
44.112903069 4732.0
44.121258703 5382.0
44.129614338 5914.0
44.137969972 6830.0
44.146325607 7941.0
44.154681241 9393.0
44.163036876 11036.0
44.171392511 13485.0
44.179748145 15470.0
44.188103780 18646.0
44.196459414 21667.0
44.204815049 24897.0
44.213170683 27920.0
44.221526318 31216.0
44.229881952 33933.0
44.238237587 35747.0
44.246593221 36799.0
44.254948856 36689.0
44.263304490 35758.0
44.271660125 33922.0
44.280015759 31828.0
44.288371394 28310.0
44.296727029 24857.0
44.305082663 21507.0
44.313438298 18320.0
44.321793932 15728.0
44.330149567 13264.0
44.338505201 11395.0
44.346860836 9427.0
44.355216470 8026.0
44.363572105 7358.0
44.371927739 6364.0
44.380283374 5767.0
44.388639008 5386.0
44.396994643 4863.0
44.405350277 4629.0
44.413705912 4428.0
44.422061547 4094.0
44.430417181 3962.0
44.438772816 3944.0
44.447128450 3812.0
44.455484085 3588.0
44.463839719 3460.0
44.472195354 3344.0
44.480550988 3419.0
44.488906623 3437.0
44.497262257 3477.0
44.505617892 3411.0
44.513973526 3470.0
44.522329161 3501.0
44.530684795 3672.0
44.539040430 3846.0
44.547396065 3968.0
44.555751699 4121.0
44.564107334 4615.0
44.572462968 5079.0
44.580818603 5643.0
44.589174237 6350.0
44.597529872 7085.0
44.605885506 7838.0
44.614241141 8548.0
44.622596775 9177.0
44.630952410 9637.0
44.639308044 10180.0
44.647663679 10122.0
44.656019313 10186.0
44.664374948 9904.0
44.672730583 9313.0
44.681086217 8504.0
44.689441852 7665.0
44.697797486 6967.0
44.706153121 6120.0
44.714508755 5420.0
44.722864390 4986.0
44.731220024 4479.0
44.739575659 4146.0
44.747931293 3969.0
44.756286928 3641.0
44.764642562 3480.0
44.772998197 3532.0
44.781353831 3434.0
44.789709466 3366.0
44.798065100 3452.0
44.806420735 3321.0
44.814776370 3449.0
44.823132004 3377.0
44.831487639 3550.0
44.839843273 3709.0
44.848198908 3462.0
44.856554542 3590.0
44.864910177 3615.0
44.873265811 3609.0
44.881621446 3614.0
44.889977080 3574.0
44.898332715 3580.0
44.906688349 3598.0
44.915043984 3689.0
44.923399618 3765.0
44.931755253 3782.0
44.940110888 3624.0
44.948466522 3638.0
44.956822157 3579.0
44.965177791 3549.0
44.973533426 3507.0
44.981889060 3579.0
44.990244695 3490.0
44.998600329 3572.0
45.006955964 3474.0
45.015311598 3417.0
45.023667233 3404.0
45.032022867 3518.0
45.040378502 3350.0
45.048734136 3516.0
45.057089771 3526.0
45.065445406 3535.0
45.073801040 3596.0
45.082156675 3602.0
45.090512309 3648.0
45.098867944 3749.0
45.107223578 3656.0
45.115579213 3700.0
45.123934847 3714.0
45.132290482 3720.0
45.140646116 3725.0
45.149001751 3705.0
45.157357385 3498.0
45.165713020 3648.0
45.174068654 3558.0
45.182424289 3506.0
45.190779924 3518.0
45.199135558 3419.0
45.207491193 3419.0
45.215846827 3348.0
45.224202462 3336.0
45.232558096 3320.0
45.240913731 3345.0
45.249269365 3157.0
45.257625000 3052.0
45.265980634 3114.0
45.274336269 2884.0
45.282691903 2841.0
45.291047538 2823.0
45.299403172 2631.0
45.307758807 2742.0
45.316114442 2585.0
45.324470076 2721.0
45.332825711 2679.0
45.341181345 2619.0
45.349536980 2666.0
45.357892614 2774.0
45.366248249 2706.0
45.374603883 2771.0
45.382959518 2713.0
45.391315152 2796.0
45.399670787 2765.0
45.408026421 2697.0
45.416382056 2871.0
45.424737690 2978.0
45.433093325 2844.0
45.441448960 2953.0
45.449804594 2978.0
45.458160229 3055.0
45.466515863 3046.0
45.474871498 3134.0
45.483227132 3131.0
45.491582767 3158.0
45.499938401 3175.0
45.508294036 3242.0
45.516649670 3367.0
45.525005305 3447.0
45.533360939 3468.0
45.541716574 3524.0
45.550072208 3788.0
45.558427843 3676.0
45.566783478 3772.0
45.575139112 4069.0
45.583494747 4051.0
45.591850381 4064.0
45.600206016 4201.0
45.608561650 4274.0
45.616917285 4492.0
45.625272919 4631.0
45.633628554 4807.0
45.641984188 4918.0
45.650339823 5302.0
45.658695457 5552.0
45.667051092 5746.0
45.675406726 6384.0
45.683762361 6600.0
45.692117996 6835.0
45.700473630 6910.0
45.708829265 6967.0
45.717184899 7000.0
45.725540534 6946.0
45.733896168 6895.0
45.742251803 6746.0
45.750607437 6707.0
45.758963072 6508.0
45.767318706 6633.0
45.775674341 6560.0
45.784029975 6744.0
45.792385610 6679.0
45.800741244 6819.0
45.809096879 6922.0
45.817452514 6855.0
45.825808148 6614.0
45.834163783 6467.0
45.842519417 6171.0
45.850875052 5493.0
45.859230686 5110.0
45.867586321 4753.0
45.875941955 4295.0
45.884297590 4031.0
45.892653224 3647.0
45.901008859 3490.0
45.909364493 3382.0
45.917720128 3222.0
45.926075762 3098.0
45.934431397 2953.0
45.942787032 2827.0
45.951142666 2746.0
45.959498301 2787.0
45.967853935 2824.0
45.976209570 2683.0
45.984565204 2587.0
45.992920839 2564.0
46.001276473 2540.0
46.009632108 2531.0
46.017987742 2607.0
46.026343377 2606.0
46.034699011 2558.0
46.043054646 2608.0
46.051410280 2545.0
46.059765915 2636.0
46.068121550 2586.0
46.076477184 2583.0
46.084832819 2680.0
46.093188453 2708.0
46.101544088 2589.0
46.109899722 2757.0
46.118255357 2772.0
46.126610991 2796.0
46.134966626 2840.0
46.143322260 2808.0
46.151677895 2776.0
46.160033529 2672.0
46.168389164 2722.0
46.176744798 2708.0
46.185100433 2615.0
46.193456068 2616.0
46.201811702 2512.0
46.210167337 2615.0
46.218522971 2633.0
46.226878606 2641.0
46.235234240 2519.0
46.243589875 2699.0
46.251945509 2755.0
46.260301144 2624.0
46.268656778 2630.0
46.277012413 2777.0
46.285368047 2701.0
46.293723682 2804.0
46.302079316 2829.0
46.310434951 2871.0
46.318790585 2828.0
46.327146220 2980.0
46.335501855 2880.0
46.343857489 2872.0
46.352213124 2935.0
46.360568758 2865.0
46.368924393 3031.0
46.377280027 2944.0
46.385635662 2966.0
46.393991296 3048.0
46.402346931 3153.0
46.410702565 3152.0
46.419058200 2978.0
46.427413834 2961.0
46.435769469 2896.0
46.444125103 2836.0
46.452480738 2725.0
46.460836373 2572.0
46.469192007 2569.0
46.477547642 2442.0
46.485903276 2369.0
46.494258911 2282.0
46.502614545 2297.0
46.510970180 2210.0
46.519325814 2065.0
46.527681449 2116.0
46.536037083 2170.0
46.544392718 2103.0
46.552748352 2098.0
46.561103987 2067.0
46.569459621 2139.0
46.577815256 2049.0
46.586170891 2092.0
46.594526525 2131.0
46.602882160 2091.0
46.611237794 2074.0
46.619593429 2143.0
46.627949063 2149.0
46.636304698 2115.0
46.644660332 2199.0
46.653015967 2135.0
46.661371601 2176.0
46.669727236 2205.0
46.678082870 2215.0
46.686438505 2198.0
46.694794139 2152.0
46.703149774 2180.0
46.711505409 2156.0
46.719861043 2286.0
46.728216678 2226.0
46.736572312 2098.0
46.744927947 2150.0
46.753283581 2068.0
46.761639216 2165.0
46.769994850 2051.0
46.778350485 2072.0
46.786706119 2051.0
46.795061754 2077.0
46.803417388 1993.0
46.811773023 2029.0
46.820128657 2042.0
46.828484292 2055.0
46.836839927 2062.0
46.845195561 2215.0
46.853551196 2123.0
46.861906830 2142.0
46.870262465 2150.0
46.878618099 2157.0
46.886973734 2242.0
46.895329368 2291.0
46.903685003 2245.0
46.912040637 2369.0
46.920396272 2335.0
46.928751906 2350.0
46.937107541 2489.0
46.945463175 2356.0
46.953818810 2453.0
46.962174445 2567.0
46.970530079 2512.0
46.978885714 2642.0
46.987241348 2587.0
46.995596983 2697.0
47.003952617 2630.0
47.012308252 2608.0
47.020663886 2594.0
47.029019521 2533.0
47.037375155 2594.0
47.045730790 2544.0
47.054086424 2502.0
47.062442059 2534.0
47.070797693 2499.0
47.079153328 2562.0
47.087508963 2590.0
47.095864597 2523.0
47.104220232 2595.0
47.112575866 2635.0
47.120931501 2561.0
47.129287135 2676.0
47.137642770 2651.0
47.145998404 2785.0
47.154354039 2824.0
47.162709673 2837.0
47.171065308 2985.0
47.179420942 2890.0
47.187776577 2992.0
47.196132211 2906.0
47.204487846 2992.0
47.212843481 3050.0
47.221199115 3103.0
47.229554750 3083.0
47.237910384 3180.0
47.246266019 3283.0
47.254621653 3282.0
47.262977288 3412.0
47.271332922 3422.0
47.279688557 3393.0
47.288044191 3437.0
47.296399826 3580.0
47.304755460 3565.0
47.313111095 3701.0
47.321466729 3696.0
47.329822364 3725.0
47.338177999 3727.0
47.346533633 3732.0
47.354889268 3793.0
47.363244902 3855.0
47.371600537 3969.0
47.379956171 3864.0
47.388311806 3913.0
47.396667440 4007.0
47.405023075 4087.0
47.413378709 4052.0
47.421734344 4092.0
47.430089978 3999.0
47.438445613 3986.0
47.446801247 3831.0
47.455156882 3832.0
47.463512517 3832.0
47.471868151 3843.0
47.480223786 3879.0
47.488579420 3920.0
47.496935055 3848.0
47.505290689 4123.0
47.513646324 4023.0
47.522001958 3986.0
47.530357593 4098.0
47.538713227 3968.0
47.547068862 3946.0
47.555424496 3873.0
47.563780131 3780.0
47.572135765 3749.0
47.580491400 3708.0
47.588847035 3514.0
47.597202669 3430.0
47.605558304 3249.0
47.613913938 3220.0
47.622269573 3077.0
47.630625207 3072.0
47.638980842 3021.0
47.647336476 2922.0
47.655692111 2827.0
47.664047745 2848.0
47.672403380 2841.0
47.680759014 2804.0
47.689114649 2781.0
47.697470283 2671.0
47.705825918 2689.0
47.714181553 2635.0
47.722537187 2753.0
47.730892822 2638.0
47.739248456 2643.0
47.747604091 2771.0
47.755959725 2685.0
47.764315360 2570.0
47.772670994 2692.0
47.781026629 2721.0
47.789382263 2709.0
47.797737898 2759.0
47.806093532 2742.0
47.814449167 2802.0
47.822804801 2754.0
47.831160436 2679.0
47.839516070 2843.0
47.847871705 2884.0
47.856227340 2879.0
47.864582974 2785.0
47.872938609 2838.0
47.881294243 2921.0
47.889649878 2818.0
47.898005512 2892.0
47.906361147 2760.0
47.914716781 2867.0
47.923072416 2918.0
47.931428050 2989.0
47.939783685 3026.0
47.948139319 2960.0
47.956494954 3039.0
47.964850588 3115.0
47.973206223 3097.0
47.981561858 2961.0
47.989917492 3076.0
47.998273127 3083.0
48.006628761 3191.0
48.014984396 3028.0
48.023340030 3129.0
48.031695665 3115.0
48.040051299 3114.0
48.048406934 2933.0
48.056762568 2839.0
48.065118203 2672.0
48.073473837 2497.0
48.081829472 2414.0
48.090185106 2327.0
48.098540741 2239.0
48.106896376 2264.0
48.115252010 2165.0
48.123607645 2144.0
48.131963279 2058.0
48.140318914 2055.0
48.148674548 2042.0
48.157030183 2050.0
48.165385817 2039.0
48.173741452 1977.0
48.182097086 1941.0
48.190452721 1941.0
48.198808355 1946.0
48.207163990 2020.0
48.215519624 1984.0
48.223875259 1871.0
48.232230894 1919.0
48.240586528 1934.0
48.248942163 1950.0
48.257297797 2005.0
48.265653432 1994.0
48.274009066 2000.0
48.282364701 1987.0
48.290720335 1943.0
48.299075970 1988.0
48.307431604 1951.0
48.315787239 2131.0
48.324142873 2067.0
48.332498508 2086.0
48.340854142 2152.0
48.349209777 2084.0
48.357565412 2179.0
48.365921046 2156.0
48.374276681 2118.0
48.382632315 2194.0
48.390987950 2199.0
48.399343584 2201.0
48.407699219 2324.0
48.416054853 2344.0
48.424410488 2339.0
48.432766122 2390.0
48.441121757 2384.0
48.449477391 2331.0
48.457833026 2367.0
48.466188660 2374.0
48.474544295 2435.0
48.482899930 2491.0
48.491255564 2579.0
48.499611199 2514.0
48.507966833 2550.0
48.516322468 2480.0
48.524678102 2554.0
48.533033737 2587.0
48.541389371 2671.0
48.549745006 2591.0
48.558100640 2513.0
48.566456275 2607.0
48.574811909 2652.0
48.583167544 2565.0
48.591523178 2557.0
48.599878813 2669.0
48.608234448 2645.0
48.616590082 2690.0
48.624945717 2748.0
48.633301351 2635.0
48.641656986 2635.0
48.650012620 2852.0
48.658368255 2871.0
48.666723889 2733.0
48.675079524 2828.0
48.683435158 2876.0
48.691790793 2989.0
48.700146427 3046.0
48.708502062 2805.0
48.716857696 2902.0
48.725213331 2900.0
48.733568966 2879.0
48.741924600 2942.0
48.750280235 2759.0
48.758635869 2863.0
48.766991504 2764.0
48.775347138 2748.0
48.783702773 2785.0
48.792058407 2757.0
48.800414042 2728.0
48.808769676 2578.0
48.817125311 2635.0
48.825480945 2634.0
48.833836580 2553.0
48.842192214 2573.0
48.850547849 2573.0
48.858903484 2514.0
48.867259118 2513.0
48.875614753 2532.0
48.883970387 2577.0
48.892326022 2511.0
48.900681656 2568.0
48.909037291 2508.0
48.917392925 2641.0
48.925748560 2597.0
48.934104194 2606.0
48.942459829 2595.0
48.950815463 2617.0
48.959171098 2704.0
48.967526732 2682.0
48.975882367 2733.0
48.984238002 2684.0
48.992593636 2661.0
49.000949271 2675.0
49.009304905 2815.0
49.017660540 2671.0
49.026016174 2780.0
49.034371809 2743.0
49.042727443 2910.0
49.051083078 2924.0
49.059438712 2940.0
49.067794347 3058.0
49.076149981 3022.0
49.084505616 3017.0
49.092861250 3071.0
49.101216885 2884.0
49.109572520 3000.0
49.117928154 2998.0
49.126283789 2894.0
49.134639423 2908.0
49.142995058 2991.0
49.151350692 2877.0
49.159706327 2937.0
49.168061961 2917.0
49.176417596 3061.0
49.184773230 2999.0
49.193128865 2960.0
49.201484499 2978.0
49.209840134 3040.0
49.218195768 2925.0
49.226551403 3045.0
49.234907038 3139.0
49.243262672 3165.0
49.251618307 3190.0
49.259973941 3207.0
49.268329576 3301.0
49.276685210 3402.0
49.285040845 3257.0
49.293396479 3418.0
49.301752114 3449.0
49.310107748 3510.0
49.318463383 3427.0
49.326819017 3519.0
49.335174652 3622.0
49.343530286 3437.0
49.351885921 3665.0
49.360241555 3561.0
49.368597190 3546.0
49.376952825 3617.0
49.385308459 3666.0
49.393664094 3595.0
49.402019728 3728.0
49.410375363 3573.0
49.418730997 3546.0
49.427086632 3634.0
49.435442266 3641.0
49.443797901 3705.0
49.452153535 3729.0
49.460509170 3797.0
49.468864804 3910.0
49.477220439 3823.0
49.485576073 3954.0
49.493931708 3952.0
49.502287343 3950.0
49.510642977 3850.0
49.518998612 4024.0
49.527354246 3935.0
49.535709881 3835.0
49.544065515 4047.0
49.552421150 3984.0
49.560776784 4028.0
49.569132419 3929.0
49.577488053 3888.0
49.585843688 3859.0
49.594199322 3826.0
49.602554957 3750.0
49.610910591 3773.0
49.619266226 3872.0
49.627621861 3755.0
49.635977495 3903.0
49.644333130 3869.0
49.652688764 4028.0
49.661044399 3905.0
49.669400033 3938.0
49.677755668 3993.0
49.686111302 4002.0
49.694466937 4083.0
49.702822571 3947.0
49.711178206 4014.0
49.719533840 3960.0
49.727889475 3976.0
49.736245109 3962.0
49.744600744 4056.0
49.752956379 3987.0
49.761312013 4038.0
49.769667648 3967.0
49.778023282 3864.0
49.786378917 3878.0
49.794734551 3809.0
49.803090186 3804.0
49.811445820 3660.0
49.819801455 3566.0
49.828157089 3627.0
49.836512724 3610.0
49.844868358 3477.0
49.853223993 3499.0
49.861579627 3310.0
49.869935262 3346.0
49.878290897 3410.0
49.886646531 3532.0
49.895002166 3241.0
49.903357800 3305.0
49.911713435 3336.0
49.920069069 3331.0
49.928424704 3337.0
49.936780338 3402.0
49.945135973 3293.0
49.953491607 3442.0
49.961847242 3365.0
49.970202876 3285.0
49.978558511 3198.0
49.986914145 3371.0
49.995269780 3485.0
