# Supplementary material for: Anharmonicity and isomorphic phase transition: a multi-temperature X-ray single-crystal and powder diffraction study of 1-(2′-aminophenyl)-2-methyl-4-nitroimidazole
Source: IUCrJ. 2014 Feb 28;1(Pt 2):110–8. doi: 10.1107/S2052252514002838 (PMC4062092; doi:10.1107/S2052252514002838)
Supplement: Supplementary file 7 [file m-01-00110-Icooling_70Ksup7.rtv]

data_Icooling_70K

loop_
_pd_meas_2theta_scan
_pd_meas_intensity_total

5.000177820 1573.0
5.008533455 1534.0
5.016889089 1565.0
5.025244724 1528.0
5.033600358 1550.0
5.041955993 1594.0
5.050311627 1607.0
5.058667262 1535.0
5.067022896 1518.0
5.075378531 1527.0
5.083734165 1552.0
5.092089800 1567.0
5.100445434 1518.0
5.108801069 1525.0
5.117156703 1471.0
5.125512338 1451.0
5.133867973 1542.0
5.142223607 1564.0
5.150579242 1453.0
5.158934876 1513.0
5.167290511 1528.0
5.175646145 1485.0
5.184001780 1487.0
5.192357414 1429.0
5.200713049 1456.0
5.209068683 1486.0
5.217424318 1517.0
5.225779952 1432.0
5.234135587 1491.0
5.242491221 1440.0
5.250846856 1389.0
5.259202491 1448.0
5.267558125 1388.0
5.275913760 1395.0
5.284269394 1369.0
5.292625029 1388.0
5.300980663 1404.0
5.309336298 1299.0
5.317691932 1406.0
5.326047567 1386.0
5.334403201 1369.0
5.342758836 1358.0
5.351114470 1405.0
5.359470105 1337.0
5.367825739 1366.0
5.376181374 1401.0
5.384537009 1364.0
5.392892643 1405.0
5.401248278 1302.0
5.409603912 1363.0
5.417959547 1385.0
5.426315181 1316.0
5.434670816 1296.0
5.443026450 1374.0
5.451382085 1339.0
5.459737719 1380.0
5.468093354 1353.0
5.476448988 1353.0
5.484804623 1319.0
5.493160257 1309.0
5.501515892 1357.0
5.509871527 1340.0
5.518227161 1254.0
5.526582796 1350.0
5.534938430 1251.0
5.543294065 1250.0
5.551649699 1325.0
5.560005334 1278.0
5.568360968 1327.0
5.576716603 1242.0
5.585072237 1246.0
5.593427872 1268.0
5.601783506 1239.0
5.610139141 1220.0
5.618494775 1309.0
5.626850410 1223.0
5.635206045 1306.0
5.643561679 1220.0
5.651917314 1283.0
5.660272948 1187.0
5.668628583 1257.0
5.676984217 1235.0
5.685339852 1264.0
5.693695486 1244.0
5.702051121 1256.0
5.710406755 1263.0
5.718762390 1197.0
5.727118024 1200.0
5.735473659 1150.0
5.743829293 1234.0
5.752184928 1270.0
5.760540562 1210.0
5.768896197 1258.0
5.777251832 1150.0
5.785607466 1155.0
5.793963101 1160.0
5.802318735 1221.0
5.810674370 1178.0
5.819030004 1205.0
5.827385639 1201.0
5.835741273 1199.0
5.844096908 1162.0
5.852452542 1243.0
5.860808177 1167.0
5.869163811 1154.0
5.877519446 1197.0
5.885875080 1224.0
5.894230715 1167.0
5.902586350 1194.0
5.910941984 1229.0
5.919297619 1231.0
5.927653253 1180.0
5.936008888 1148.0
5.944364522 1267.0
5.952720157 1194.0
5.961075791 1155.0
5.969431426 1197.0
5.977787060 1144.0
5.986142695 1147.0
5.994498329 1165.0
6.002853964 1162.0
6.011209598 1215.0
6.019565233 1150.0
6.027920868 1181.0
6.036276502 1112.0
6.044632137 1144.0
6.052987771 1172.0
6.061343406 1181.0
6.069699040 1218.0
6.078054675 1170.0
6.086410309 1141.0
6.094765944 1149.0
6.103121578 1192.0
6.111477213 1235.0
6.119832847 1145.0
6.128188482 1241.0
6.136544116 1193.0
6.144899751 1196.0
6.153255386 1254.0
6.161611020 1208.0
6.169966655 1165.0
6.178322289 1226.0
6.186677924 1236.0
6.195033558 1251.0
6.203389193 1257.0
6.211744827 1235.0
6.220100462 1284.0
6.228456096 1221.0
6.236811731 1283.0
6.245167365 1224.0
6.253523000 1223.0
6.261878634 1268.0
6.270234269 1264.0
6.278589904 1307.0
6.286945538 1290.0
6.295301173 1251.0
6.303656807 1317.0
6.312012442 1239.0
6.320368076 1292.0
6.328723711 1229.0
6.337079345 1262.0
6.345434980 1336.0
6.353790614 1259.0
6.362146249 1371.0
6.370501883 1306.0
6.378857518 1321.0
6.387213152 1331.0
6.395568787 1309.0
6.403924422 1319.0
6.412280056 1361.0
6.420635691 1370.0
6.428991325 1333.0
6.437346960 1352.0
6.445702594 1414.0
6.454058229 1374.0
6.462413863 1361.0
6.470769498 1446.0
6.479125132 1417.0
6.487480767 1419.0
6.495836401 1488.0
6.504192036 1421.0
6.512547670 1459.0
6.520903305 1455.0
6.529258940 1508.0
6.537614574 1445.0
6.545970209 1553.0
6.554325843 1495.0
6.562681478 1450.0
6.571037112 1478.0
6.579392747 1478.0
6.587748381 1541.0
6.596104016 1564.0
6.604459650 1534.0
6.612815285 1602.0
6.621170919 1550.0
6.629526554 1443.0
6.637882188 1536.0
6.646237823 1515.0
6.654593458 1532.0
6.662949092 1530.0
6.671304727 1501.0
6.679660361 1595.0
6.688015996 1559.0
6.696371630 1558.0
6.704727265 1583.0
6.713082899 1602.0
6.721438534 1612.0
6.729794168 1611.0
6.738149803 1577.0
6.746505437 1626.0
6.754861072 1536.0
6.763216706 1691.0
6.771572341 1689.0
6.779927976 1603.0
6.788283610 1615.0
6.796639245 1567.0
6.804994879 1574.0
6.813350514 1560.0
6.821706148 1566.0
6.830061783 1594.0
6.838417417 1552.0
6.846773052 1604.0
6.855128686 1708.0
6.863484321 1628.0
6.871839955 1608.0
6.880195590 1552.0
6.888551224 1582.0
6.896906859 1503.0
6.905262494 1612.0
6.913618128 1591.0
6.921973763 1571.0
6.930329397 1558.0
6.938685032 1531.0
6.947040666 1510.0
6.955396301 1500.0
6.963751935 1446.0
6.972107570 1491.0
6.980463204 1489.0
6.988818839 1478.0
6.997174473 1581.0
7.005530108 1428.0
7.013885742 1493.0
7.022241377 1481.0
7.030597012 1378.0
7.038952646 1418.0
7.047308281 1380.0
7.055663915 1387.0
7.064019550 1439.0
7.072375184 1345.0
7.080730819 1366.0
7.089086453 1382.0
7.097442088 1403.0
7.105797722 1379.0
7.114153357 1327.0
7.122508991 1317.0
7.130864626 1271.0
7.139220260 1322.0
7.147575895 1243.0
7.155931530 1202.0
7.164287164 1264.0
7.172642799 1272.0
7.180998433 1186.0
7.189354068 1184.0
7.197709702 1200.0
7.206065337 1185.0
7.214420971 1187.0
7.222776606 1159.0
7.231132240 1189.0
7.239487875 1160.0
7.247843509 1135.0
7.256199144 1137.0
7.264554778 1106.0
7.272910413 1068.0
7.281266047 1120.0
7.289621682 1077.0
7.297977317 1091.0
7.306332951 993.0
7.314688586 1025.0
7.323044220 1118.0
7.331399855 974.0
7.339755489 1020.0
7.348111124 1008.0
7.356466758 994.0
7.364822393 1006.0
7.373178027 998.0
7.381533662 1020.0
7.389889296 944.0
7.398244931 961.0
7.406600565 984.0
7.414956200 958.0
7.423311835 948.0
7.431667469 961.0
7.440023104 951.0
7.448378738 994.0
7.456734373 935.0
7.465090007 865.0
7.473445642 872.0
7.481801276 907.0
7.490156911 872.0
7.498512545 848.0
7.506868180 893.0
7.515223814 844.0
7.523579449 867.0
7.531935083 846.0
7.540290718 826.0
7.548646353 877.0
7.557001987 877.0
7.565357622 849.0
7.573713256 902.0
7.582068891 895.0
7.590424525 869.0
7.598780160 960.0
7.607135794 949.0
7.615491429 1004.0
7.623847063 963.0
7.632202698 1023.0
7.640558332 997.0
7.648913967 1038.0
7.657269601 964.0
7.665625236 1063.0
7.673980871 1022.0
7.682336505 1088.0
7.690692140 1136.0
7.699047774 1169.0
7.707403409 1272.0
7.715759043 1362.0
7.724114678 1517.0
7.732470312 1541.0
7.740825947 1640.0
7.749181581 1771.0
7.757537216 1885.0
7.765892850 2185.0
7.774248485 2417.0
7.782604119 2852.0
7.790959754 3305.0
7.799315389 3975.0
7.807671023 4569.0
7.816026658 4975.0
7.824382292 6004.0
7.832737927 6718.0
7.841093561 7951.0
7.849449196 9262.0
7.857804830 11236.0
7.866160465 13200.0
7.874516099 16289.0
7.882871734 20562.0
7.891227368 26714.0
7.899583003 35766.0
7.907938637 47768.0
7.916294272 57360.0
7.924649907 62306.0
7.933005541 67468.0
7.941361176 78137.0
7.949716810 89666.0
7.958072445 95696.0
7.966428079 91222.0
7.974783714 74674.0
7.983139348 56536.0
7.991494983 38692.0
7.999850617 21244.0
8.008206252 9575.0
8.016561886 4617.0
8.024917521 3773.0
8.033273155 4205.0
8.041628790 4770.0
8.049984425 4511.0
8.058340059 3353.0
8.066695694 2097.0
8.075051328 1399.0
8.083406963 1100.0
8.091762597 961.0
8.100118232 902.0
8.108473866 861.0
8.116829501 810.0
8.125185135 823.0
8.133540770 750.0
8.141896404 727.0
8.150252039 738.0
8.158607673 724.0
8.166963308 724.0
8.175318943 677.0
8.183674577 689.0
8.192030212 711.0
8.200385846 697.0
8.208741481 677.0
8.217097115 663.0
8.225452750 614.0
8.233808384 674.0
8.242164019 639.0
8.250519653 717.0
8.258875288 641.0
8.267230922 633.0
8.275586557 646.0
8.283942191 605.0
8.292297826 651.0
8.300653461 665.0
8.309009095 592.0
8.317364730 597.0
8.325720364 656.0
8.334075999 635.0
8.342431633 601.0
8.350787268 584.0
8.359142902 619.0
8.367498537 628.0
8.375854171 603.0
8.384209806 593.0
8.392565440 643.0
8.400921075 553.0
8.409276709 543.0
8.417632344 581.0
8.425987979 585.0
8.434343613 531.0
8.442699248 558.0
8.451054882 527.0
8.459410517 561.0
8.467766151 517.0
8.476121786 548.0
8.484477420 581.0
8.492833055 562.0
8.501188689 557.0
8.509544324 549.0
8.517899958 521.0
8.526255593 557.0
8.534611227 534.0
8.542966862 545.0
8.551322497 546.0
8.559678131 554.0
8.568033766 549.0
8.576389400 588.0
8.584745035 547.0
8.593100669 504.0
8.601456304 546.0
8.609811938 515.0
8.618167573 569.0
8.626523207 550.0
8.634878842 567.0
8.643234476 542.0
8.651590111 510.0
8.659945745 529.0
8.668301380 467.0
8.676657015 534.0
8.685012649 513.0
8.693368284 559.0
8.701723918 497.0
8.710079553 560.0
8.718435187 498.0
8.726790822 519.0
8.735146456 548.0
8.743502091 543.0
8.751857725 505.0
8.760213360 498.0
8.768568994 511.0
8.776924629 492.0
8.785280263 493.0
8.793635898 509.0
8.801991532 512.0
8.810347167 547.0
8.818702802 495.0
8.827058436 481.0
8.835414071 530.0
8.843769705 482.0
8.852125340 483.0
8.860480974 482.0
8.868836609 485.0
8.877192243 483.0
8.885547878 494.0
8.893903512 480.0
8.902259147 499.0
8.910614781 529.0
8.918970416 496.0
8.927326050 467.0
8.935681685 484.0
8.944037320 495.0
8.952392954 450.0
8.960748589 513.0
8.969104223 467.0
8.977459858 462.0
8.985815492 459.0
8.994171127 513.0
9.002526761 503.0
9.010882396 483.0
9.019238030 508.0
9.027593665 468.0
9.035949299 473.0
9.044304934 453.0
9.052660568 484.0
9.061016203 422.0
9.069371838 474.0
9.077727472 474.0
9.086083107 438.0
9.094438741 480.0
9.102794376 430.0
9.111150010 453.0
9.119505645 481.0
9.127861279 444.0
9.136216914 503.0
9.144572548 423.0
9.152928183 470.0
9.161283817 511.0
9.169639452 461.0
9.177995086 470.0
9.186350721 478.0
9.194706356 440.0
9.203061990 497.0
9.211417625 478.0
9.219773259 483.0
9.228128894 486.0
9.236484528 460.0
9.244840163 523.0
9.253195797 548.0
9.261551432 552.0
9.269907066 474.0
9.278262701 558.0
9.286618335 574.0
9.294973970 543.0
9.303329604 593.0
9.311685239 611.0
9.320040874 627.0
9.328396508 691.0
9.336752143 730.0
9.345107777 793.0
9.353463412 865.0
9.361819046 922.0
9.370174681 1028.0
9.378530315 1014.0
9.386885950 1057.0
9.395241584 1069.0
9.403597219 1128.0
9.411952853 1241.0
9.420308488 1311.0
9.428664122 1296.0
9.437019757 1308.0
9.445375392 1203.0
9.453731026 1134.0
9.462086661 1051.0
9.470442295 953.0
9.478797930 716.0
9.487153564 648.0
9.495509199 594.0
9.503864833 522.0
9.512220468 480.0
9.520576102 517.0
9.528931737 493.0
9.537287371 455.0
9.545643006 438.0
9.553998640 453.0
9.562354275 438.0
9.570709910 465.0
9.579065544 468.0
9.587421179 506.0
9.595776813 430.0
9.604132448 476.0
9.612488082 465.0
9.620843717 439.0
9.629199351 477.0
9.637554986 459.0
9.645910620 481.0
9.654266255 468.0
9.662621889 483.0
9.670977524 494.0
9.679333158 531.0
9.687688793 519.0
9.696044428 582.0
9.704400062 553.0
9.712755697 602.0
9.721111331 613.0
9.729466966 685.0
9.737822600 719.0
9.746178235 817.0
9.754533869 784.0
9.762889504 924.0
9.771245138 1013.0
9.779600773 964.0
9.787956407 1009.0
9.796312042 1001.0
9.804667676 1112.0
9.813023311 1148.0
9.821378946 1217.0
9.829734580 1324.0
9.838090215 1342.0
9.846445849 1414.0
9.854801484 1328.0
9.863157118 1276.0
9.871512753 1029.0
9.879868387 923.0
9.888224022 752.0
9.896579656 660.0
9.904935291 584.0
9.913290925 493.0
9.921646560 462.0
9.930002194 431.0
9.938357829 389.0
9.946713464 472.0
9.955069098 400.0
9.963424733 404.0
9.971780367 400.0
9.980136002 412.0
9.988491636 424.0
9.996847271 366.0
10.005202905 361.0
10.013558540 419.0
10.021914174 418.0
10.030269809 378.0
10.038625443 390.0
10.046981078 367.0
10.055336712 378.0
10.063692347 379.0
10.072047982 375.0
10.080403616 385.0
10.088759251 355.0
10.097114885 370.0
10.105470520 399.0
10.113826154 380.0
10.122181789 371.0
10.130537423 384.0
10.138893058 343.0
10.147248692 334.0
10.155604327 382.0
10.163959961 402.0
10.172315596 373.0
10.180671230 375.0
10.189026865 347.0
10.197382500 346.0
10.205738134 406.0
10.214093769 352.0
10.222449403 373.0
10.230805038 354.0
10.239160672 354.0
10.247516307 362.0
10.255871941 340.0
10.264227576 367.0
10.272583210 359.0
10.280938845 365.0
10.289294479 345.0
10.297650114 371.0
10.306005748 332.0
10.314361383 389.0
10.322717017 357.0
10.331072652 399.0
10.339428287 343.0
10.347783921 326.0
10.356139556 361.0
10.364495190 320.0
10.372850825 378.0
10.381206459 375.0
10.389562094 315.0
10.397917728 359.0
10.406273363 356.0
10.414628997 340.0
10.422984632 337.0
10.431340266 334.0
10.439695901 318.0
10.448051535 356.0
10.456407170 377.0
10.464762805 352.0
10.473118439 348.0
10.481474074 333.0
10.489829708 350.0
10.498185343 346.0
10.506540977 341.0
10.514896612 315.0
10.523252246 352.0
10.531607881 354.0
10.539963515 340.0
10.548319150 382.0
10.556674784 330.0
10.565030419 349.0
10.573386053 300.0
10.581741688 350.0
10.590097323 342.0
10.598452957 352.0
10.606808592 368.0
10.615164226 339.0
10.623519861 326.0
10.631875495 334.0
10.640231130 324.0
10.648586764 367.0
10.656942399 340.0
10.665298033 366.0
10.673653668 348.0
10.682009302 314.0
10.690364937 362.0
10.698720571 303.0
10.707076206 338.0
10.715431841 320.0
10.723787475 357.0
10.732143110 322.0
10.740498744 338.0
10.748854379 315.0
10.757210013 308.0
10.765565648 312.0
10.773921282 317.0
10.782276917 365.0
10.790632551 353.0
10.798988186 368.0
10.807343820 332.0
10.815699455 369.0
10.824055089 332.0
10.832410724 332.0
10.840766359 362.0
10.849121993 338.0
10.857477628 392.0
10.865833262 281.0
10.874188897 335.0
10.882544531 321.0
10.890900166 302.0
10.899255800 335.0
10.907611435 322.0
10.915967069 356.0
10.924322704 307.0
10.932678338 324.0
10.941033973 347.0
10.949389607 337.0
10.957745242 310.0
10.966100877 345.0
10.974456511 320.0
10.982812146 313.0
10.991167780 331.0
10.999523415 338.0
11.007879049 347.0
11.016234684 334.0
11.024590318 337.0
11.032945953 326.0
11.041301587 374.0
11.049657222 349.0
11.058012856 366.0
11.066368491 363.0
11.074724125 321.0
11.083079760 385.0
11.091435395 346.0
11.099791029 366.0
11.108146664 358.0
11.116502298 318.0
11.124857933 343.0
11.133213567 398.0
11.141569202 380.0
11.149924836 380.0
11.158280471 383.0
11.166636105 408.0
11.174991740 385.0
11.183347374 346.0
11.191703009 410.0
11.200058643 426.0
11.208414278 432.0
11.216769913 411.0
11.225125547 472.0
11.233481182 481.0
11.241836816 438.0
11.250192451 452.0
11.258548085 441.0
11.266903720 496.0
11.275259354 495.0
11.283614989 493.0
11.291970623 533.0
11.300326258 580.0
11.308681892 588.0
11.317037527 587.0
11.325393161 661.0
11.333748796 723.0
11.342104431 716.0
11.350460065 765.0
11.358815700 864.0
11.367171334 866.0
11.375526969 940.0
11.383882603 1005.0
11.392238238 1171.0
11.400593872 1236.0
11.408949507 1332.0
11.417305141 1500.0
11.425660776 1655.0
11.434016410 1852.0
11.442372045 2002.0
11.450727679 2143.0
11.459083314 2397.0
11.467438949 2661.0
11.475794583 3010.0
11.484150218 3187.0
11.492505852 3509.0
11.500861487 3821.0
11.509217121 4296.0
11.517572756 4719.0
11.525928390 5236.0
11.534284025 5560.0
11.542639659 6079.0
11.550995294 6516.0
11.559350928 6972.0
11.567706563 7163.0
11.576062197 7266.0
11.584417832 7473.0
11.592773467 7287.0
11.601129101 6905.0
11.609484736 6068.0
11.617840370 5424.0
11.626196005 4805.0
11.634551639 4328.0
11.642907274 3927.0
11.651262908 3819.0
11.659618543 3708.0
11.667974177 3860.0
11.676329812 4016.0
11.684685446 4167.0
11.693041081 4597.0
11.701396715 5050.0
11.709752350 5654.0
11.718107985 6181.0
11.726463619 6646.0
11.734819254 7317.0
11.743174888 7647.0
11.751530523 8116.0
11.759886157 8440.0
11.768241792 8688.0
11.776597426 8527.0
11.784953061 8137.0
11.793308695 7533.0
11.801664330 6480.0
11.810019964 5657.0
11.818375599 4720.0
11.826731233 3795.0
11.835086868 3164.0
11.843442502 2433.0
11.851798137 2089.0
11.860153772 1665.0
11.868509406 1515.0
11.876865041 1328.0
11.885220675 1193.0
11.893576310 1044.0
11.901931944 1046.0
11.910287579 940.0
11.918643213 923.0
11.926998848 865.0
11.935354482 807.0
11.943710117 848.0
11.952065751 794.0
11.960421386 849.0
11.968777020 827.0
11.977132655 852.0
11.985488290 840.0
11.993843924 866.0
12.002199559 886.0
12.010555193 918.0
12.018910828 912.0
12.027266462 942.0
12.035622097 941.0
12.043977731 1030.0
12.052333366 1112.0
12.060689000 1119.0
12.069044635 1233.0
12.077400269 1407.0
12.085755904 1390.0
12.094111538 1520.0
12.102467173 1678.0
12.110822808 1748.0
12.119178442 1934.0
12.127534077 2076.0
12.135889711 2305.0
12.144245346 2434.0
12.152600980 2790.0
12.160956615 3171.0
12.169312249 3319.0
12.177667884 3593.0
12.186023518 4040.0
12.194379153 4469.0
12.202734787 4953.0
12.211090422 5347.0
12.219446056 5906.0
12.227801691 6445.0
12.236157326 7123.0
12.244512960 7712.0
12.252868595 8473.0
12.261224229 9384.0
12.269579864 10291.0
12.277935498 11166.0
12.286291133 12333.0
12.294646767 13300.0
12.303002402 13796.0
12.311358036 13937.0
12.319713671 13768.0
12.328069305 13352.0
12.336424940 12394.0
12.344780574 11174.0
12.353136209 9806.0
12.361491844 8278.0
12.369847478 6645.0
12.378203113 5117.0
12.386558747 4121.0
12.394914382 3167.0
12.403270016 2795.0
12.411625651 2368.0
12.419981285 2013.0
12.428336920 1754.0
12.436692554 1552.0
12.445048189 1462.0
12.453403823 1314.0
12.461759458 1222.0
12.470115092 1186.0
12.478470727 1103.0
12.486826362 1019.0
12.495181996 912.0
12.503537631 963.0
12.511893265 864.0
12.520248900 894.0
12.528604534 858.0
12.536960169 910.0
12.545315803 849.0
12.553671438 923.0
12.562027072 887.0
12.570382707 947.0
12.578738341 958.0
12.587093976 1025.0
12.595449610 1025.0
12.603805245 1131.0
12.612160880 1244.0
12.620516514 1314.0
12.628872149 1401.0
12.637227783 1635.0
12.645583418 1712.0
12.653939052 1947.0
12.662294687 2118.0
12.670650321 2353.0
12.679005956 2646.0
12.687361590 2878.0
12.695717225 3274.0
12.704072859 3624.0
12.712428494 4155.0
12.720784128 4449.0
12.729139763 5034.0
12.737495398 5625.0
12.745851032 6486.0
12.754206667 7239.0
12.762562301 7913.0
12.770917936 8893.0
12.779273570 9659.0
12.787629205 10630.0
12.795984839 11924.0
12.804340474 12953.0
12.812696108 13765.0
12.821051743 15001.0
12.829407377 15539.0
12.837763012 16227.0
12.846118646 16307.0
12.854474281 16009.0
12.862829916 15373.0
12.871185550 14178.0
12.879541185 12128.0
12.887896819 8866.0
12.896252454 6034.0
12.904608088 3861.0
12.912963723 2486.0
12.921319357 2055.0
12.929674992 1570.0
12.938030626 1427.0
12.946386261 1216.0
12.954741895 1145.0
12.963097530 1115.0
12.971453164 1101.0
12.979808799 1061.0
12.988164434 971.0
12.996520068 1035.0
13.004875703 1035.0
13.013231337 1132.0
13.021586972 1157.0
13.029942606 1197.0
13.038298241 1243.0
13.046653875 1395.0
13.055009510 1487.0
13.063365144 1681.0
13.071720779 1813.0
13.080076413 1912.0
13.088432048 1962.0
13.096787682 2122.0
13.105143317 2215.0
13.113498952 2367.0
13.121854586 2364.0
13.130210221 2456.0
13.138565855 2552.0
13.146921490 2493.0
13.155277124 2421.0
13.163632759 2163.0
13.171988393 1989.0
13.180344028 1591.0
13.188699662 1433.0
13.197055297 1128.0
13.205410931 949.0
13.213766566 867.0
13.222122200 749.0
13.230477835 659.0
13.238833470 608.0
13.247189104 551.0
13.255544739 510.0
13.263900373 466.0
13.272256008 456.0
13.280611642 395.0
13.288967277 395.0
13.297322911 403.0
13.305678546 388.0
13.314034180 379.0
13.322389815 375.0
13.330745449 352.0
13.339101084 366.0
13.347456718 340.0
13.355812353 300.0
13.364167987 338.0
13.372523622 312.0
13.380879257 302.0
13.389234891 308.0
13.397590526 308.0
13.405946160 296.0
13.414301795 333.0
13.422657429 313.0
13.431013064 290.0
13.439368698 306.0
13.447724333 295.0
13.456079967 247.0
13.464435602 320.0
13.472791236 260.0
13.481146871 223.0
13.489502505 261.0
13.497858140 286.0
13.506213775 264.0
13.514569409 273.0
13.522925044 293.0
13.531280678 261.0
13.539636313 270.0
13.547991947 261.0
13.556347582 276.0
13.564703216 265.0
13.573058851 256.0
13.581414485 269.0
13.589770120 265.0
13.598125754 264.0
13.606481389 219.0
13.614837023 219.0
13.623192658 273.0
13.631548293 264.0
13.639903927 261.0
13.648259562 252.0
13.656615196 268.0
13.664970831 238.0
13.673326465 246.0
13.681682100 242.0
13.690037734 273.0
13.698393369 246.0
13.706749003 249.0
13.715104638 250.0
13.723460272 255.0
13.731815907 254.0
13.740171541 251.0
13.748527176 231.0
13.756882811 257.0
13.765238445 250.0
13.773594080 238.0
13.781949714 259.0
13.790305349 241.0
13.798660983 223.0
13.807016618 239.0
13.815372252 255.0
13.823727887 242.0
13.832083521 235.0
13.840439156 228.0
13.848794790 266.0
13.857150425 272.0
13.865506059 223.0
13.873861694 282.0
13.882217329 237.0
13.890572963 211.0
13.898928598 264.0
13.907284232 274.0
13.915639867 231.0
13.923995501 260.0
13.932351136 231.0
13.940706770 239.0
13.949062405 248.0
13.957418039 241.0
13.965773674 244.0
13.974129308 259.0
13.982484943 230.0
13.990840577 243.0
13.999196212 258.0
14.007551847 250.0
14.015907481 250.0
14.024263116 247.0
14.032618750 224.0
14.040974385 247.0
14.049330019 252.0
14.057685654 243.0
14.066041288 244.0
14.074396923 246.0
14.082752557 238.0
14.091108192 253.0
14.099463826 237.0
14.107819461 260.0
14.116175095 226.0
14.124530730 233.0
14.132886365 263.0
14.141241999 235.0
14.149597634 234.0
14.157953268 246.0
14.166308903 257.0
14.174664537 246.0
14.183020172 252.0
14.191375806 256.0
14.199731441 249.0
14.208087075 227.0
14.216442710 232.0
14.224798344 264.0
14.233153979 241.0
14.241509613 247.0
14.249865248 251.0
14.258220883 243.0
14.266576517 265.0
14.274932152 249.0
14.283287786 230.0
14.291643421 261.0
14.299999055 244.0
14.308354690 246.0
14.316710324 266.0
14.325065959 266.0
14.333421593 281.0
14.341777228 249.0
14.350132862 264.0
14.358488497 252.0
14.366844131 248.0
14.375199766 270.0
14.383555401 253.0
14.391911035 257.0
14.400266670 248.0
14.408622304 237.0
14.416977939 227.0
14.425333573 266.0
14.433689208 273.0
14.442044842 258.0
14.450400477 276.0
14.458756111 284.0
14.467111746 250.0
14.475467380 302.0
14.483823015 301.0
14.492178649 276.0
14.500534284 272.0
14.508889919 269.0
14.517245553 257.0
14.525601188 264.0
14.533956822 268.0
14.542312457 277.0
14.550668091 270.0
14.559023726 255.0
14.567379360 248.0
14.575734995 269.0
14.584090629 296.0
14.592446264 256.0
14.600801898 266.0
14.609157533 283.0
14.617513167 259.0
14.625868802 271.0
14.634224437 264.0
14.642580071 273.0
14.650935706 252.0
14.659291340 258.0
14.667646975 225.0
14.676002609 261.0
14.684358244 239.0
14.692713878 259.0
14.701069513 249.0
14.709425147 228.0
14.717780782 256.0
14.726136416 290.0
14.734492051 277.0
14.742847685 246.0
14.751203320 272.0
14.759558954 269.0
14.767914589 267.0
14.776270224 289.0
14.784625858 282.0
14.792981493 295.0
14.801337127 296.0
14.809692762 305.0
14.818048396 265.0
14.826404031 252.0
14.834759665 282.0
14.843115300 290.0
14.851470934 292.0
14.859826569 292.0
14.868182203 304.0
14.876537838 290.0
14.884893472 277.0
14.893249107 274.0
14.901604742 303.0
14.909960376 302.0
14.918316011 308.0
14.926671645 281.0
14.935027280 307.0
14.943382914 307.0
14.951738549 283.0
14.960094183 274.0
14.968449818 284.0
14.976805452 313.0
14.985161087 345.0
14.993516721 328.0
15.001872356 318.0
15.010227990 313.0
15.018583625 334.0
15.026939260 319.0
15.035294894 339.0
15.043650529 334.0
15.052006163 336.0
15.060361798 333.0
15.068717432 326.0
15.077073067 349.0
15.085428701 347.0
15.093784336 387.0
15.102139970 306.0
15.110495605 367.0
15.118851239 314.0
15.127206874 383.0
15.135562508 336.0
15.143918143 338.0
15.152273778 352.0
15.160629412 356.0
15.168985047 379.0
15.177340681 384.0
15.185696316 398.0
15.194051950 379.0
15.202407585 385.0
15.210763219 395.0
15.219118854 402.0
15.227474488 375.0
15.235830123 386.0
15.244185757 394.0
15.252541392 435.0
15.260897026 419.0
15.269252661 419.0
15.277608296 422.0
15.285963930 435.0
15.294319565 460.0
15.302675199 441.0
15.311030834 452.0
15.319386468 496.0
15.327742103 470.0
15.336097737 534.0
15.344453372 485.0
15.352809006 535.0
15.361164641 558.0
15.369520275 539.0
15.377875910 595.0
15.386231544 591.0
15.394587179 640.0
15.402942814 616.0
15.411298448 651.0
15.419654083 650.0
15.428009717 686.0
15.436365352 804.0
15.444720986 788.0
15.453076621 798.0
15.461432255 856.0
15.469787890 878.0
15.478143524 930.0
15.486499159 976.0
15.494854793 1067.0
15.503210428 1043.0
15.511566062 1168.0
15.519921697 1178.0
15.528277332 1217.0
15.536632966 1381.0
15.544988601 1353.0
15.553344235 1581.0
15.561699870 1625.0
15.570055504 1722.0
15.578411139 1861.0
15.586766773 1960.0
15.595122408 2128.0
15.603478042 2383.0
15.611833677 2541.0
15.620189311 2724.0
15.628544946 3032.0
15.636900580 3284.0
15.645256215 3612.0
15.653611850 3961.0
15.661967484 4326.0
15.670323119 4613.0
15.678678753 5126.0
15.687034388 5559.0
15.695390022 6259.0
15.703745657 6750.0
15.712101291 7402.0
15.720456926 8394.0
15.728812560 8962.0
15.737168195 9888.0
15.745523829 10390.0
15.753879464 10689.0
15.762235098 10711.0
15.770590733 11361.0
15.778946368 11499.0
15.787302002 11279.0
15.795657637 11337.0
15.804013271 10991.0
15.812368906 10559.0
15.820724540 10108.0
15.829080175 9913.0
15.837435809 9564.0
15.845791444 9409.0
15.854147078 9935.0
15.862502713 10118.0
15.870858347 10767.0
15.879213982 11714.0
15.887569616 13487.0
15.895925251 15359.0
15.904280886 17465.0
15.912636520 20289.0
15.920992155 23220.0
15.929347789 26721.0
15.937703424 30512.0
15.946059058 35175.0
15.954414693 39777.0
15.962770327 44136.0
15.971125962 48634.0
15.979481596 55578.0
15.987837231 67668.0
15.996192865 88732.0
16.004548500 121451.0
16.012904134 158630.0
16.021259769 183044.0
16.029615404 192187.0
16.037971038 209648.0
16.046326673 250565.0
16.054682307 300339.0
16.063037942 334466.0
16.071393576 325434.0
16.079749211 278038.0
16.088104845 220896.0
16.096460480 162046.0
16.104816114 95908.0
16.113171749 41387.0
16.121527383 18026.0
16.129883018 10132.0
16.138238652 7258.0
16.146594287 5739.0
16.154949922 4660.0
16.163305556 3810.0
16.171661191 3204.0
16.180016825 2754.0
16.188372460 2319.0
16.196728094 2045.0
16.205083729 1808.0
16.213439363 1698.0
16.221794998 1568.0
16.230150632 1424.0
16.238506267 1346.0
16.246861901 1306.0
16.255217536 1196.0
16.263573170 1178.0
16.271928805 1068.0
16.280284439 1076.0
16.288640074 1096.0
16.296995709 1025.0
16.305351343 1047.0
16.313706978 1021.0
16.322062612 943.0
16.330418247 998.0
16.338773881 1075.0
16.347129516 1060.0
16.355485150 1118.0
16.363840785 1065.0
16.372196419 1103.0
16.380552054 1216.0
16.388907688 1243.0
16.397263323 1257.0
16.405618957 1403.0
16.413974592 1393.0
16.422330227 1499.0
16.430685861 1590.0
16.439041496 1648.0
16.447397130 1838.0
16.455752765 1953.0
16.464108399 2075.0
16.472464034 2361.0
16.480819668 2476.0
16.489175303 2771.0
16.497530937 3003.0
16.505886572 3371.0
16.514242206 3711.0
16.522597841 4072.0
16.530953475 4443.0
16.539309110 4840.0
16.547664745 5392.0
16.556020379 5954.0
16.564376014 6489.0
16.572731648 7190.0
16.581087283 7986.0
16.589442917 8703.0
16.597798552 9746.0
16.606154186 11012.0
16.614509821 12405.0
16.622865455 13659.0
16.631221090 15077.0
16.639576724 16577.0
16.647932359 18010.0
16.656287993 19923.0
16.664643628 21618.0
16.672999263 22837.0
16.681354897 23634.0
16.689710532 24516.0
16.698066166 26831.0
16.706421801 30046.0
16.714777435 32858.0
16.723133070 31652.0
16.731488704 26461.0
16.739844339 19087.0
16.748199973 12956.0
16.756555608 9105.0
16.764911242 6425.0
16.773266877 4540.0
16.781622511 3740.0
16.789978146 3053.0
16.798333781 2521.0
16.806689415 2123.0
16.815045050 1877.0
16.823400684 1579.0
16.831756319 1461.0
16.840111953 1302.0
16.848467588 1172.0
16.856823222 1093.0
16.865178857 1008.0
16.873534491 987.0
16.881890126 902.0
16.890245760 847.0
16.898601395 856.0
16.906957029 830.0
16.915312664 760.0
16.923668299 800.0
16.932023933 680.0
16.940379568 685.0
16.948735202 674.0
16.957090837 618.0
16.965446471 669.0
16.973802106 683.0
16.982157740 629.0
16.990513375 642.0
16.998869009 648.0
17.007224644 653.0
17.015580278 658.0
17.023935913 645.0
17.032291547 648.0
17.040647182 632.0
17.049002817 701.0
17.057358451 741.0
17.065714086 738.0
17.074069720 722.0
17.082425355 739.0
17.090780989 792.0
17.099136624 793.0
17.107492258 801.0
17.115847893 815.0
17.124203527 844.0
17.132559162 886.0
17.140914796 897.0
17.149270431 936.0
17.157626065 996.0
17.165981700 1083.0
17.174337335 1053.0
17.182692969 1213.0
17.191048604 1241.0
17.199404238 1315.0
17.207759873 1337.0
17.216115507 1436.0
17.224471142 1532.0
17.232826776 1551.0
17.241182411 1617.0
17.249538045 1788.0
17.257893680 1997.0
17.266249314 2071.0
17.274604949 2320.0
17.282960583 2451.0
17.291316218 2643.0
17.299671853 2829.0
17.308027487 2996.0
17.316383122 3015.0
17.324738756 3172.0
17.333094391 3377.0
17.341450025 3645.0
17.349805660 3741.0
17.358161294 4107.0
17.366516929 4338.0
17.374872563 4358.0
17.383228198 4768.0
17.391583832 4814.0
17.399939467 4826.0
17.408295101 4778.0
17.416650736 4732.0
17.425006371 4707.0
17.433362005 4395.0
17.441717640 4107.0
17.450073274 3612.0
17.458428909 3244.0
17.466784543 2780.0
17.475140178 2331.0
17.483495812 2024.0
17.491851447 1569.0
17.500207081 1478.0
17.508562716 1448.0
17.516918350 1438.0
17.525273985 1369.0
17.533629619 1436.0
17.541985254 1489.0
17.550340889 1493.0
17.558696523 1451.0
17.567052158 1421.0
17.575407792 1396.0
17.583763427 1293.0
17.592119061 1471.0
17.600474696 1375.0
17.608830330 1388.0
17.617185965 1373.0
17.625541599 1345.0
17.633897234 1247.0
17.642252868 1253.0
17.650608503 1135.0
17.658964137 1134.0
17.667319772 949.0
17.675675407 994.0
17.684031041 938.0
17.692386676 1056.0
17.700742310 985.0
17.709097945 1024.0
17.717453579 1059.0
17.725809214 1047.0
17.734164848 1094.0
17.742520483 1075.0
17.750876117 1115.0
17.759231752 1175.0
17.767587386 1126.0
17.775943021 1142.0
17.784298655 1139.0
17.792654290 1136.0
17.801009924 1067.0
17.809365559 1189.0
17.817721194 1120.0
17.826076828 1160.0
17.834432463 1237.0
17.842788097 1218.0
17.851143732 1270.0
17.859499366 1304.0
17.867855001 1354.0
17.876210635 1384.0
17.884566270 1542.0
17.892921904 1631.0
17.901277539 1767.0
17.909633173 1860.0
17.917988808 1904.0
17.926344442 2102.0
17.934700077 2218.0
17.943055712 2304.0
17.951411346 2471.0
17.959766981 2691.0
17.968122615 2717.0
17.976478250 2959.0
17.984833884 3146.0
17.993189519 3323.0
18.001545153 3609.0
18.009900788 3799.0
18.018256422 3993.0
18.026612057 4307.0
18.034967691 4508.0
18.043323326 4588.0
18.051678960 4695.0
18.060034595 4835.0
18.068390230 4992.0
18.076745864 5041.0
18.085101499 5120.0
18.093457133 4814.0
18.101812768 4495.0
18.110168402 4346.0
18.118524037 4232.0
18.126879671 4158.0
18.135235306 4068.0
18.143590940 4132.0
18.151946575 4377.0
18.160302209 4486.0
18.168657844 4829.0
18.177013478 5126.0
18.185369113 5739.0
18.193724748 6209.0
18.202080382 7094.0
18.210436017 7616.0
18.218791651 8486.0
18.227147286 8868.0
18.235502920 9402.0
18.243858555 9587.0
18.252214189 9744.0
18.260569824 9947.0
18.268925458 10424.0
18.277281093 10535.0
18.285636727 10757.0
18.293992362 10375.0
18.302347996 10143.0
18.310703631 9760.0
18.319059266 9548.0
18.327414900 9160.0
18.335770535 8793.0
18.344126169 8325.0
18.352481804 8188.0
18.360837438 8046.0
18.369193073 7703.0
18.377548707 7743.0
18.385904342 7391.0
18.394259976 7034.0
18.402615611 6509.0
18.410971245 5754.0
18.419326880 4742.0
18.427682514 3815.0
18.436038149 2993.0
18.444393784 2311.0
18.452749418 1953.0
18.461105053 1646.0
18.469460687 1513.0
18.477816322 1321.0
18.486171956 1268.0
18.494527591 1100.0
18.502883225 1070.0
18.511238860 1025.0
18.519594494 906.0
18.527950129 886.0
18.536305763 849.0
18.544661398 809.0
18.553017032 767.0
18.561372667 745.0
18.569728302 809.0
18.578083936 699.0
18.586439571 669.0
18.594795205 672.0
18.603150840 652.0
18.611506474 660.0
18.619862109 682.0
18.628217743 659.0
18.636573378 619.0
18.644929012 612.0
18.653284647 632.0
18.661640281 601.0
18.669995916 612.0
18.678351550 539.0
18.686707185 563.0
18.695062820 570.0
18.703418454 605.0
18.711774089 554.0
18.720129723 564.0
18.728485358 583.0
18.736840992 587.0
18.745196627 614.0
18.753552261 551.0
18.761907896 611.0
18.770263530 631.0
18.778619165 624.0
18.786974799 642.0
18.795330434 632.0
18.803686068 689.0
18.812041703 679.0
18.820397338 710.0
18.828752972 697.0
18.837108607 723.0
18.845464241 742.0
18.853819876 768.0
18.862175510 700.0
18.870531145 779.0
18.878886779 837.0
18.887242414 860.0
18.895598048 908.0
18.903953683 907.0
18.912309317 993.0
18.920664952 1078.0
18.929020586 1114.0
18.937376221 1190.0
18.945731856 1242.0
18.954087490 1339.0
18.962443125 1351.0
18.970798759 1472.0
18.979154394 1491.0
18.987510028 1587.0
18.995865663 1697.0
19.004221297 1862.0
19.012576932 1913.0
19.020932566 1932.0
19.029288201 2065.0
19.037643835 2185.0
19.045999470 2147.0
19.054355104 2210.0
19.062710739 2246.0
19.071066374 2299.0
19.079422008 2292.0
19.087777643 2170.0
19.096133277 2189.0
19.104488912 1968.0
19.112844546 1988.0
19.121200181 1931.0
19.129555815 2063.0
19.137911450 2116.0
19.146267084 2233.0
19.154622719 2292.0
19.162978353 2552.0
19.171333988 2625.0
19.179689622 2810.0
19.188045257 3007.0
19.196400892 3070.0
19.204756526 3352.0
19.213112161 3527.0
19.221467795 3885.0
19.229823430 3954.0
19.238179064 4367.0
19.246534699 4441.0
19.254890333 4943.0
19.263245968 5134.0
19.271601602 5527.0
19.279957237 5744.0
19.288312871 6108.0
19.296668506 6359.0
19.305024140 6543.0
19.313379775 6639.0
19.321735409 6971.0
19.330091044 7031.0
19.338446679 7031.0
19.346802313 6906.0
19.355157948 6608.0
19.363513582 6144.0
19.371869217 5948.0
19.380224851 5566.0
19.388580486 5117.0
19.396936120 4874.0
19.405291755 4616.0
19.413647389 4160.0
19.422003024 4092.0
19.430358658 3916.0
19.438714293 3911.0
19.447069927 3764.0
19.455425562 3692.0
19.463781197 3632.0
19.472136831 3675.0
19.480492466 3616.0
19.488848100 3730.0
19.497203735 3994.0
19.505559369 4150.0
19.513915004 4419.0
19.522270638 4662.0
19.530626273 4971.0
19.538981907 5267.0
19.547337542 5614.0
19.555693176 5891.0
19.564048811 6144.0
19.572404445 6824.0
19.580760080 7250.0
19.589115715 7894.0
19.597471349 8527.0
19.605826984 9401.0
19.614182618 10357.0
19.622538253 11349.0
19.630893887 12418.0
19.639249522 13650.0
19.647605156 14904.0
19.655960791 16202.0
19.664316425 17179.0
19.672672060 18270.0
19.681027694 18572.0
19.689383329 19129.0
19.697738963 19033.0
19.706094598 18365.0
19.714450233 17732.0
19.722805867 17058.0
19.731161502 16014.0
19.739517136 14601.0
19.747872771 12437.0
19.756228405 10745.0
19.764584040 9103.0
19.772939674 7918.0
19.781295309 7271.0
19.789650943 6833.0
19.798006578 6350.0
19.806362212 6089.0
19.814717847 6034.0
19.823073481 6107.0
19.831429116 6246.0
19.839784751 6449.0
19.848140385 6828.0
19.856496020 7050.0
19.864851654 7416.0
19.873207289 7557.0
19.881562923 7663.0
19.889918558 7539.0
19.898274192 7291.0
19.906629827 6802.0
19.914985461 5512.0
19.923341096 4448.0
19.931696730 3605.0
19.940052365 3006.0
19.948407999 2630.0
19.956763634 2258.0
19.965119269 1990.0
19.973474903 1892.0
19.981830538 1651.0
19.990186172 1641.0
19.998541807 1571.0
20.006897441 1464.0
20.015253076 1417.0
20.023608710 1384.0
20.031964345 1321.0
20.040319979 1292.0
20.048675614 1280.0
20.057031248 1206.0
20.065386883 1167.0
20.073742517 1117.0
20.082098152 1059.0
20.090453787 903.0
20.098809421 941.0
20.107165056 857.0
20.115520690 800.0
20.123876325 776.0
20.132231959 760.0
20.140587594 701.0
20.148943228 727.0
20.157298863 749.0
20.165654497 691.0
20.174010132 675.0
20.182365766 627.0
20.190721401 604.0
20.199077035 630.0
20.207432670 627.0
20.215788305 588.0
20.224143939 611.0
20.232499574 650.0
20.240855208 575.0
20.249210843 581.0
20.257566477 568.0
20.265922112 522.0
20.274277746 580.0
20.282633381 558.0
20.290989015 519.0
20.299344650 552.0
20.307700284 548.0
20.316055919 522.0
20.324411553 511.0
20.332767188 537.0
20.341122823 541.0
20.349478457 466.0
20.357834092 509.0
20.366189726 542.0
20.374545361 523.0
20.382900995 512.0
20.391256630 484.0
20.399612264 525.0
20.407967899 531.0
20.416323533 529.0
20.424679168 527.0
20.433034802 520.0
20.441390437 515.0
20.449746071 471.0
20.458101706 497.0
20.466457341 554.0
20.474812975 494.0
20.483168610 537.0
20.491524244 497.0
20.499879879 459.0
20.508235513 504.0
20.516591148 536.0
20.524946782 546.0
20.533302417 512.0
20.541658051 558.0
20.550013686 473.0
20.558369320 508.0
20.566724955 535.0
20.575080589 510.0
20.583436224 536.0
20.591791859 554.0
20.600147493 555.0
20.608503128 548.0
20.616858762 560.0
20.625214397 561.0
20.633570031 564.0
20.641925666 588.0
20.650281300 575.0
20.658636935 588.0
20.666992569 584.0
20.675348204 563.0
20.683703838 625.0
20.692059473 631.0
20.700415107 590.0
20.708770742 588.0
20.717126377 642.0
20.725482011 662.0
20.733837646 668.0
20.742193280 680.0
20.750548915 681.0
20.758904549 721.0
20.767260184 767.0
20.775615818 818.0
20.783971453 827.0
20.792327087 824.0
20.800682722 833.0
20.809038356 893.0
20.817393991 963.0
20.825749625 945.0
20.834105260 925.0
20.842460894 1017.0
20.850816529 1082.0
20.859172164 1095.0
20.867527798 1157.0
20.875883433 1249.0
20.884239067 1350.0
20.892594702 1387.0
20.900950336 1414.0
20.909305971 1438.0
20.917661605 1561.0
20.926017240 1709.0
20.934372874 1758.0
20.942728509 1894.0
20.951084143 2192.0
20.959439778 2246.0
20.967795412 2543.0
20.976151047 2559.0
20.984506682 2643.0
20.992862316 2616.0
21.001217951 2299.0
21.009573585 2305.0
21.017929220 2223.0
21.026284854 2130.0
21.034640489 1995.0
21.042996123 1904.0
21.051351758 1696.0
21.059707392 1568.0
21.068063027 1461.0
21.076418661 1237.0
21.084774296 1126.0
21.093129930 1063.0
21.101485565 949.0
21.109841200 930.0
21.118196834 860.0
21.126552469 829.0
21.134908103 844.0
21.143263738 806.0
21.151619372 746.0
21.159975007 750.0
21.168330641 734.0
21.176686276 729.0
21.185041910 757.0
21.193397545 739.0
21.201753179 700.0
21.210108814 679.0
21.218464448 728.0
21.226820083 717.0
21.235175718 692.0
21.243531352 680.0
21.251886987 710.0
21.260242621 693.0
21.268598256 685.0
21.276953890 682.0
21.285309525 754.0
21.293665159 654.0
21.302020794 702.0
21.310376428 724.0
21.318732063 734.0
21.327087697 713.0
21.335443332 734.0
21.343798966 770.0
21.352154601 784.0
21.360510236 779.0
21.368865870 788.0
21.377221505 804.0
21.385577139 806.0
21.393932774 779.0
21.402288408 825.0
21.410644043 882.0
21.418999677 923.0
21.427355312 886.0
21.435710946 979.0
21.444066581 945.0
21.452422215 974.0
21.460777850 1038.0
21.469133484 1034.0
21.477489119 1131.0
21.485844754 1134.0
21.494200388 1118.0
21.502556023 1154.0
21.510911657 1226.0
21.519267292 1289.0
21.527622926 1272.0
21.535978561 1393.0
21.544334195 1482.0
21.552689830 1413.0
21.561045464 1565.0
21.569401099 1666.0
21.577756733 1579.0
21.586112368 1659.0
21.594468002 1682.0
21.602823637 1710.0
21.611179272 1774.0
21.619534906 1675.0
21.627890541 1716.0
21.636246175 1709.0
21.644601810 1684.0
21.652957444 1665.0
21.661313079 1683.0
21.669668713 1804.0
21.678024348 1762.0
21.686379982 1863.0
21.694735617 2004.0
21.703091251 2056.0
21.711446886 2173.0
21.719802520 2319.0
21.728158155 2350.0
21.736513790 2481.0
21.744869424 2616.0
21.753225059 2749.0
21.761580693 2939.0
21.769936328 3088.0
21.778291962 3186.0
21.786647597 3436.0
21.795003231 3577.0
21.803358866 3870.0
21.811714500 4089.0
21.820070135 4527.0
21.828425769 4778.0
21.836781404 4965.0
21.845137038 5475.0
21.853492673 5743.0
21.861848308 6165.0
21.870203942 6453.0
21.878559577 6892.0
21.886915211 7416.0
21.895270846 7573.0
21.903626480 7981.0
21.911982115 8255.0
21.920337749 8372.0
21.928693384 8652.0
21.937049018 8644.0
21.945404653 8610.0
21.953760287 8558.0
21.962115922 8558.0
21.970471556 8378.0
21.978827191 7939.0
21.987182826 7459.0
21.995538460 6795.0
22.003894095 5985.0
22.012249729 5107.0
22.020605364 4422.0
22.028960998 3733.0
22.037316633 3344.0
22.045672267 2865.0
22.054027902 2577.0
22.062383536 2205.0
22.070739171 2030.0
22.079094805 1721.0
22.087450440 1658.0
22.095806074 1497.0
22.104161709 1424.0
22.112517344 1375.0
22.120872978 1255.0
22.129228613 1205.0
22.137584247 1151.0
22.145939882 1082.0
22.154295516 1023.0
22.162651151 998.0
22.171006785 979.0
22.179362420 919.0
22.187718054 935.0
22.196073689 906.0
22.204429323 887.0
22.212784958 893.0
22.221140592 843.0
22.229496227 889.0
22.237851862 794.0
22.246207496 788.0
22.254563131 719.0
22.262918765 743.0
22.271274400 785.0
22.279630034 758.0
22.287985669 710.0
22.296341303 771.0
22.304696938 668.0
22.313052572 705.0
22.321408207 682.0
22.329763841 725.0
22.338119476 727.0
22.346475110 719.0
22.354830745 734.0
22.363186379 686.0
22.371542014 756.0
22.379897649 689.0
22.388253283 716.0
22.396608918 679.0
22.404964552 686.0
22.413320187 690.0
22.421675821 698.0
22.430031456 731.0
22.438387090 689.0
22.446742725 721.0
22.455098359 760.0
22.463453994 727.0
22.471809628 792.0
22.480165263 691.0
22.488520897 714.0
22.496876532 787.0
22.505232167 732.0
22.513587801 789.0
22.521943436 775.0
22.530299070 757.0
22.538654705 828.0
22.547010339 912.0
22.555365974 836.0
22.563721608 900.0
22.572077243 889.0
22.580432877 892.0
22.588788512 844.0
22.597144146 903.0
22.605499781 888.0
22.613855415 920.0
22.622211050 890.0
22.630566685 876.0
22.638922319 854.0
22.647277954 781.0
22.655633588 806.0
22.663989223 749.0
22.672344857 773.0
22.680700492 791.0
22.689056126 811.0
22.697411761 800.0
22.705767395 752.0
22.714123030 780.0
22.722478664 813.0
22.730834299 795.0
22.739189933 774.0
22.747545568 801.0
22.755901203 763.0
22.764256837 850.0
22.772612472 862.0
22.780968106 864.0
22.789323741 827.0
22.797679375 856.0
22.806035010 867.0
22.814390644 903.0
22.822746279 877.0
22.831101913 894.0
22.839457548 943.0
22.847813182 983.0
22.856168817 965.0
22.864524451 1030.0
22.872880086 1065.0
22.881235721 1005.0
22.889591355 1087.0
22.897946990 1085.0
22.906302624 1159.0
22.914658259 1204.0
22.923013893 1230.0
22.931369528 1319.0
22.939725162 1332.0
22.948080797 1407.0
22.956436431 1471.0
22.964792066 1503.0
22.973147700 1577.0
22.981503335 1629.0
22.989858969 1850.0
22.998214604 1849.0
23.006570239 1882.0
23.014925873 1976.0
23.023281508 2033.0
23.031637142 2142.0
23.039992777 2202.0
23.048348411 2430.0
23.056704046 2352.0
23.065059680 2602.0
23.073415315 2783.0
23.081770949 2961.0
23.090126584 3004.0
23.098482218 3127.0
23.106837853 3257.0
23.115193487 3506.0
23.123549122 3658.0
23.131904757 3838.0
23.140260391 4054.0
23.148616026 4316.0
23.156971660 4640.0
23.165327295 4968.0
23.173682929 5202.0
23.182038564 5463.0
23.190394198 5760.0
23.198749833 6215.0
23.207105467 6718.0
23.215461102 7163.0
23.223816736 7533.0
23.232172371 7969.0
23.240528005 8343.0
23.248883640 8937.0
23.257239275 9524.0
23.265594909 9840.0
23.273950544 10718.0
23.282306178 11234.0
23.290661813 12042.0
23.299017447 12956.0
23.307373082 13507.0
23.315728716 14521.0
23.324084351 15537.0
23.332439985 15979.0
23.340795620 16685.0
23.349151254 17375.0
23.357506889 18386.0
23.365862523 19362.0
23.374218158 20360.0
23.382573793 21143.0
23.390929427 21989.0
23.399285062 22746.0
23.407640696 22565.0
23.415996331 22267.0
23.424351965 21312.0
23.432707600 19165.0
23.441063234 16670.0
23.449418869 14201.0
23.457774503 12060.0
23.466130138 10151.0
23.474485772 8671.0
23.482841407 7358.0
23.491197041 6473.0
23.499552676 5650.0
23.507908311 5002.0
23.516263945 4539.0
23.524619580 4197.0
23.532975214 3779.0
23.541330849 3633.0
23.549686483 3343.0
23.558042118 3203.0
23.566397752 2939.0
23.574753387 2840.0
23.583109021 2773.0
23.591464656 2527.0
23.599820290 2525.0
23.608175925 2452.0
23.616531559 2346.0
23.624887194 2239.0
23.633242829 2286.0
23.641598463 2350.0
23.649954098 2230.0
23.658309732 2231.0
23.666665367 2098.0
23.675021001 2229.0
23.683376636 2289.0
23.691732270 2233.0
23.700087905 2315.0
23.708443539 2368.0
23.716799174 2418.0
23.725154808 2419.0
23.733510443 2343.0
23.741866077 2399.0
23.750221712 2578.0
23.758577346 2722.0
23.766932981 2782.0
23.775288616 2757.0
23.783644250 2875.0
23.791999885 2927.0
23.800355519 3103.0
23.808711154 3198.0
23.817066788 3062.0
23.825422423 3171.0
23.833778057 3299.0
23.842133692 3396.0
23.850489326 3377.0
23.858844961 3455.0
23.867200595 3356.0
23.875556230 3543.0
23.883911864 3444.0
23.892267499 3536.0
23.900623134 3265.0
23.908978768 3192.0
23.917334403 3016.0
23.925690037 3039.0
23.934045672 2900.0
23.942401306 2821.0
23.950756941 2765.0
23.959112575 2741.0
23.967468210 2707.0
23.975823844 2673.0
23.984179479 2843.0
23.992535113 2897.0
24.000890748 2938.0
24.009246382 3129.0
24.017602017 3448.0
24.025957652 3624.0
24.034313286 3842.0
24.042668921 4224.0
24.051024555 4542.0
24.059380190 4757.0
24.067735824 5394.0
24.076091459 5871.0
24.084447093 6640.0
24.092802728 7476.0
24.101158362 8539.0
24.109513997 9555.0
24.117869631 10399.0
24.126225266 11218.0
24.134580900 12049.0
24.142936535 12877.0
24.151292170 13570.0
24.159647804 14493.0
24.168003439 16206.0
24.176359073 19296.0
24.184714708 25197.0
24.193070342 35685.0
24.201425977 49216.0
24.209781611 56918.0
24.218137246 58328.0
24.226492880 59702.0
24.234848515 66827.0
24.243204149 77853.0
24.251559784 83178.0
24.259915418 79093.0
24.268271053 69534.0
24.276626688 58014.0
24.284982322 44520.0
24.293337957 26871.0
24.301693591 13616.0
24.310049226 7443.0
24.318404860 5114.0
24.326760495 4146.0
24.335116129 3629.0
24.343471764 3502.0
24.351827398 3250.0
24.360183033 3069.0
24.368538667 2962.0
24.376894302 3018.0
24.385249936 2930.0
24.393605571 2942.0
24.401961206 2869.0
24.410316840 2987.0
24.418672475 2904.0
24.427028109 2930.0
24.435383744 3081.0
24.443739378 3223.0
24.452095013 3293.0
24.460450647 3454.0
24.468806282 3470.0
24.477161916 3633.0
24.485517551 3799.0
24.493873185 3936.0
24.502228820 4218.0
24.510584454 4302.0
24.518940089 4419.0
24.527295724 4713.0
24.535651358 4920.0
24.544006993 5015.0
24.552362627 5082.0
24.560718262 5317.0
24.569073896 5417.0
24.577429531 5644.0
24.585785165 5705.0
24.594140800 6007.0
24.602496434 6233.0
24.610852069 6491.0
24.619207703 6936.0
24.627563338 7259.0
24.635918972 7460.0
24.644274607 7697.0
24.652630242 8037.0
24.660985876 8078.0
24.669341511 8328.0
24.677697145 8329.0
24.686052780 8276.0
24.694408414 8620.0
24.702764049 9117.0
24.711119683 9410.0
24.719475318 9472.0
24.727830952 9429.0
24.736186587 9266.0
24.744542221 9282.0
24.752897856 9081.0
24.761253490 9147.0
24.769609125 9117.0
24.777964760 9503.0
24.786320394 9920.0
24.794676029 10275.0
24.803031663 10984.0
24.811387298 11562.0
24.819742932 12109.0
24.828098567 12546.0
24.836454201 13483.0
24.844809836 13988.0
24.853165470 15019.0
24.861521105 15412.0
24.869876739 16462.0
24.878232374 17096.0
24.886588008 18218.0
24.894943643 19164.0
24.903299278 20466.0
24.911654912 21585.0
24.920010547 21914.0
24.928366181 21140.0
24.936721816 19299.0
24.945077450 17081.0
24.953433085 14721.0
24.961788719 12248.0
24.970144354 10072.0
24.978499988 8298.0
24.986855623 6964.0
24.995211257 6119.0
25.003566892 5259.0
25.011922526 4732.0
25.020278161 4139.0
25.028633796 3859.0
25.036989430 3577.0
25.045345065 3257.0
25.053700699 3044.0
25.062056334 2878.0
25.070411968 2553.0
25.078767603 2501.0
25.087123237 2331.0
25.095478872 2205.0
25.103834506 2282.0
25.112190141 2081.0
25.120545775 2017.0
25.128901410 1956.0
25.137257044 1895.0
25.145612679 1798.0
25.153968314 1798.0
25.162323948 1820.0
25.170679583 1665.0
25.179035217 1704.0
25.187390852 1606.0
25.195746486 1600.0
25.204102121 1592.0
25.212457755 1607.0
25.220813390 1558.0
25.229169024 1559.0
25.237524659 1548.0
25.245880293 1546.0
25.254235928 1540.0
25.262591562 1567.0
25.270947197 1540.0
25.279302831 1545.0
25.287658466 1550.0
25.296014101 1577.0
25.304369735 1603.0
25.312725370 1597.0
25.321081004 1668.0
25.329436639 1682.0
25.337792273 1774.0
25.346147908 1808.0
25.354503542 1764.0
25.362859177 1854.0
25.371214811 1887.0
25.379570446 1999.0
25.387926080 1973.0
25.396281715 2089.0
25.404637349 2217.0
25.412992984 2357.0
25.421348619 2250.0
25.429704253 2432.0
25.438059888 2602.0
25.446415522 2619.0
25.454771157 2704.0
25.463126791 2917.0
25.471482426 3113.0
25.479838060 3195.0
25.488193695 3308.0
25.496549329 3523.0
25.504904964 3634.0
25.513260598 3660.0
25.521616233 3963.0
25.529971867 4158.0
25.538327502 4422.0
25.546683137 4699.0
25.555038771 4808.0
25.563394406 5201.0
25.571750040 5616.0
25.580105675 5960.0
25.588461309 6259.0
25.596816944 6741.0
25.605172578 7277.0
25.613528213 7704.0
25.621883847 8152.0
25.630239482 8735.0
25.638595116 9236.0
25.646950751 10036.0
25.655306385 10560.0
25.663662020 11213.0
25.672017655 11834.0
25.680373289 12277.0
25.688728924 13307.0
25.697084558 14130.0
25.705440193 14889.0
25.713795827 16418.0
25.722151462 17750.0
25.730507096 19094.0
25.738862731 20341.0
25.747218365 21636.0
25.755574000 22871.0
25.763929634 24943.0
25.772285269 26896.0
25.780640903 28856.0
25.788996538 30558.0
25.797352173 31644.0
25.805707807 32287.0
25.814063442 31559.0
25.822419076 31431.0
25.830774711 29947.0
25.839130345 29048.0
25.847485980 28383.0
25.855841614 28573.0
25.864197249 29419.0
25.872552883 30088.0
25.880908518 31676.0
25.889264152 32684.0
25.897619787 33693.0
25.905975421 34816.0
25.914331056 35175.0
25.922686691 36322.0
25.931042325 37539.0
25.939397960 38771.0
25.947753594 40210.0
25.956109229 41770.0
25.964464863 43770.0
25.972820498 44857.0
25.981176132 45857.0
25.989531767 46926.0
25.997887401 46499.0
26.006243036 43292.0
26.014598670 36896.0
26.022954305 29272.0
26.031309939 21742.0
26.039665574 16289.0
26.048021209 12200.0
26.056376843 9931.0
26.064732478 8178.0
26.073088112 7218.0
26.081443747 6335.0
26.089799381 5711.0
26.098155016 5369.0
26.106510650 4796.0
26.114866285 4498.0
26.123221919 4143.0
26.131577554 3954.0
26.139933188 3765.0
26.148288823 3533.0
26.156644457 3517.0
26.165000092 3402.0
26.173355727 3462.0
26.181711361 3310.0
26.190066996 3399.0
26.198422630 3369.0
26.206778265 3416.0
26.215133899 3338.0
26.223489534 3437.0
26.231845168 3626.0
26.240200803 3525.0
26.248556437 3648.0
26.256912072 3621.0
26.265267706 3716.0
26.273623341 3879.0
26.281978975 4012.0
26.290334610 4208.0
26.298690245 4328.0
26.307045879 4401.0
26.315401514 4778.0
26.323757148 5016.0
26.332112783 5092.0
26.340468417 5338.0
26.348824052 5544.0
26.357179686 5804.0
26.365535321 6162.0
26.373890955 6589.0
26.382246590 6591.0
26.390602224 6872.0
26.398957859 7346.0
26.407313493 7787.0
26.415669128 7798.0
26.424024763 8129.0
26.432380397 8425.0
26.440736032 8526.0
26.449091666 8581.0
26.457447301 8630.0
26.465802935 8605.0
26.474158570 8163.0
26.482514204 7872.0
26.490869839 7577.0
26.499225473 6823.0
26.507581108 6368.0
26.515936742 5739.0
26.524292377 5454.0
26.532648011 4992.0
26.541003646 4624.0
26.549359281 4273.0
26.557714915 4147.0
26.566070550 4108.0
26.574426184 3903.0
26.582781819 3928.0
26.591137453 4002.0
26.599493088 4038.0
26.607848722 3979.0
26.616204357 3928.0
26.624559991 3965.0
26.632915626 3961.0
26.641271260 4059.0
26.649626895 4196.0
26.657982529 4212.0
26.666338164 4485.0
26.674693799 4476.0
26.683049433 4656.0
26.691405068 4779.0
26.699760702 5035.0
26.708116337 5139.0
26.716471971 5497.0
26.724827606 5726.0
26.733183240 5914.0
26.741538875 6298.0
26.749894509 6369.0
26.758250144 6674.0
26.766605778 6701.0
26.774961413 6687.0
26.783317047 6550.0
26.791672682 6509.0
26.800028316 6428.0
26.808383951 6175.0
26.816739586 5819.0
26.825095220 5670.0
26.833450855 5415.0
26.841806489 4939.0
26.850162124 4371.0
26.858517758 3760.0
26.866873393 3072.0
26.875229027 2927.0
26.883584662 2613.0
26.891940296 2464.0
26.900295931 2202.0
26.908651565 2187.0
26.917007200 2023.0
26.925362834 1975.0
26.933718469 1927.0
26.942074104 1926.0
26.950429738 1970.0
26.958785373 1828.0
26.967141007 1931.0
26.975496642 1838.0
26.983852276 1884.0
26.992207911 1882.0
27.000563545 1981.0
27.008919180 1940.0
27.017274814 1973.0
27.025630449 2005.0
27.033986083 1978.0
27.042341718 2116.0
27.050697352 2182.0
27.059052987 2252.0
27.067408622 2310.0
27.075764256 2434.0
27.084119891 2544.0
27.092475525 2549.0
27.100831160 2804.0
27.109186794 2859.0
27.117542429 2978.0
27.125898063 3131.0
27.134253698 3124.0
27.142609332 3370.0
27.150964967 3509.0
27.159320601 3616.0
27.167676236 3855.0
27.176031870 4166.0
27.184387505 4287.0
27.192743140 4483.0
27.201098774 4267.0
27.209454409 4318.0
27.217810043 4066.0
27.226165678 4170.0
27.234521312 4036.0
27.242876947 3826.0
27.251232581 3600.0
27.259588216 3316.0
27.267943850 2920.0
27.276299485 2595.0
27.284655119 2284.0
27.293010754 2167.0
27.301366388 2072.0
27.309722023 1934.0
27.318077658 1855.0
27.326433292 1854.0
27.334788927 1875.0
27.343144561 1823.0
27.351500196 1842.0
27.359855830 1893.0
27.368211465 1780.0
27.376567099 1896.0
27.384922734 1800.0
27.393278368 1966.0
27.401634003 2016.0
27.409989637 1972.0
27.418345272 2045.0
27.426700906 2057.0
27.435056541 1995.0
27.443412176 2218.0
27.451767810 2177.0
27.460123445 2287.0
27.468479079 2279.0
27.476834714 2246.0
27.485190348 2446.0
27.493545983 2583.0
27.501901617 2603.0
27.510257252 2696.0
27.518612886 2867.0
27.526968521 2921.0
27.535324155 2970.0
27.543679790 3115.0
27.552035424 3304.0
27.560391059 3184.0
27.568746694 3272.0
27.577102328 3426.0
27.585457963 3617.0
27.593813597 3629.0
27.602169232 3724.0
27.610524866 3771.0
27.618880501 3901.0
27.627236135 4028.0
27.635591770 4284.0
27.643947404 4318.0
27.652303039 4496.0
27.660658673 4687.0
27.669014308 4818.0
27.677369942 4986.0
27.685725577 5292.0
27.694081212 5255.0
27.702436846 5599.0
27.710792481 5937.0
27.719148115 6009.0
27.727503750 6202.0
27.735859384 6418.0
27.744215019 6525.0
27.752570653 6730.0
27.760926288 7043.0
27.769281922 7291.0
27.777637557 7380.0
27.785993191 7744.0
27.794348826 8041.0
27.802704460 7914.0
27.811060095 7941.0
27.819415730 8137.0
27.827771364 8362.0
27.836126999 8348.0
27.844482633 8428.0
27.852838268 8522.0
27.861193902 8459.0
27.869549537 8316.0
27.877905171 8361.0
27.886260806 8435.0
27.894616440 8697.0
27.902972075 9001.0
27.911327709 9519.0
27.919683344 9885.0
27.928038978 10244.0
27.936394613 10805.0
27.944750248 11202.0
27.953105882 11474.0
27.961461517 11743.0
27.969817151 12067.0
27.978172786 12372.0
27.986528420 12731.0
27.994884055 13126.0
28.003239689 13383.0
28.011595324 13382.0
28.019950958 13645.0
28.028306593 13781.0
28.036662227 13486.0
28.045017862 13068.0
28.053373496 12762.0
28.061729131 12445.0
28.070084766 11578.0
28.078440400 10624.0
28.086796035 9705.0
28.095151669 8210.0
28.103507304 7452.0
28.111862938 6373.0
28.120218573 5872.0
28.128574207 4988.0
28.136929842 4574.0
28.145285476 4277.0
28.153641111 3934.0
28.161996745 3769.0
28.170352380 3390.0
28.178708014 3148.0
28.187063649 3075.0
28.195419284 2818.0
28.203774918 2800.0
28.212130553 2631.0
28.220486187 2492.0
28.228841822 2475.0
28.237197456 2394.0
28.245553091 2439.0
28.253908725 2301.0
28.262264360 2319.0
28.270619994 2263.0
28.278975629 2249.0
28.287331263 2165.0
28.295686898 2156.0
28.304042532 2163.0
28.312398167 2233.0
28.320753801 2125.0
28.329109436 2180.0
28.337465071 2265.0
28.345820705 2315.0
28.354176340 2379.0
28.362531974 2274.0
28.370887609 2470.0
28.379243243 2542.0
28.387598878 2515.0
28.395954512 2474.0
28.404310147 2614.0
28.412665781 2582.0
28.421021416 2779.0
28.429377050 2868.0
28.437732685 2951.0
28.446088319 3067.0
28.454443954 3138.0
28.462799589 3199.0
28.471155223 3285.0
28.479510858 3520.0
28.487866492 3660.0
28.496222127 3923.0
28.504577761 4031.0
28.512933396 4169.0
28.521289030 4427.0
28.529644665 4648.0
28.538000299 4754.0
28.546355934 4868.0
28.554711568 5037.0
28.563067203 5365.0
28.571422837 5351.0
28.579778472 5600.0
28.588134107 5788.0
28.596489741 6149.0
28.604845376 6178.0
28.613201010 6191.0
28.621556645 6181.0
28.629912279 6309.0
28.638267914 6320.0
28.646623548 6336.0
28.654979183 6332.0
28.663334817 6340.0
28.671690452 6412.0
28.680046086 6325.0
28.688401721 6434.0
28.696757355 6554.0
28.705112990 6818.0
28.713468625 6872.0
28.721824259 7102.0
28.730179894 7215.0
28.738535528 7734.0
28.746891163 7944.0
28.755246797 8188.0
28.763602432 8890.0
28.771958066 9207.0
28.780313701 9696.0
28.788669335 10404.0
28.797024970 10965.0
28.805380604 11472.0
28.813736239 11794.0
28.822091873 12019.0
28.830447508 12376.0
28.838803143 12738.0
28.847158777 13625.0
28.855514412 13499.0
28.863870046 14115.0
28.872225681 14174.0
28.880581315 13888.0
28.888936950 13677.0
28.897292584 13469.0
28.905648219 12953.0
28.914003853 12219.0
28.922359488 11600.0
28.930715122 10783.0
28.939070757 10112.0
28.947426391 9414.0
28.955782026 8708.0
28.964137661 8087.0
28.972493295 7375.0
28.980848930 6816.0
28.989204564 6430.0
28.997560199 6087.0
29.005915833 5729.0
29.014271468 5509.0
29.022627102 5197.0
29.030982737 4956.0
29.039338371 4639.0
29.047694006 4493.0
29.056049640 4253.0
29.064405275 3850.0
29.072760909 3761.0
29.081116544 3400.0
29.089472179 3318.0
29.097827813 3151.0
29.106183448 3026.0
29.114539082 2872.0
29.122894717 2826.0
29.131250351 2647.0
29.139605986 2689.0
29.147961620 2610.0
29.156317255 2644.0
29.164672889 2600.0
29.173028524 2625.0
29.181384158 2611.0
29.189739793 2528.0
29.198095427 2547.0
29.206451062 2475.0
29.214806697 2647.0
29.223162331 2644.0
29.231517966 2738.0
29.239873600 2833.0
29.248229235 2789.0
29.256584869 2891.0
29.264940504 2844.0
29.273296138 2952.0
29.281651773 3025.0
29.290007407 3007.0
29.298363042 3097.0
29.306718676 3163.0
29.315074311 3396.0
29.323429945 3450.0
29.331785580 3388.0
29.340141215 3645.0
29.348496849 3631.0
29.356852484 3647.0
29.365208118 3762.0
29.373563753 3730.0
29.381919387 3820.0
29.390275022 3854.0
29.398630656 3705.0
29.406986291 3595.0
29.415341925 3700.0
29.423697560 3683.0
29.432053194 3467.0
29.440408829 3468.0
29.448764463 3561.0
29.457120098 3551.0
29.465475733 3777.0
29.473831367 3722.0
29.482187002 3770.0
29.490542636 3761.0
29.498898271 3965.0
29.507253905 4041.0
29.515609540 4202.0
29.523965174 4585.0
29.532320809 4684.0
29.540676443 4960.0
29.549032078 5105.0
29.557387712 5301.0
29.565743347 5420.0
29.574098981 5732.0
29.582454616 5609.0
29.590810251 5873.0
29.599165885 6031.0
29.607521520 6326.0
29.615877154 6689.0
29.624232789 7113.0
29.632588423 7537.0
29.640944058 7738.0
29.649299692 8194.0
29.657655327 8569.0
29.666010961 9084.0
29.674366596 9506.0
29.682722230 9923.0
29.691077865 10528.0
29.699433499 11087.0
29.707789134 11374.0
29.716144769 11836.0
29.724500403 12259.0
29.732856038 12732.0
29.741211672 13356.0
29.749567307 13843.0
29.757922941 14257.0
29.766278576 14897.0
29.774634210 15146.0
29.782989845 15314.0
29.791345479 15943.0
29.799701114 15968.0
29.808056748 15259.0
29.816412383 14337.0
29.824768017 13493.0
29.833123652 12905.0
29.841479286 12527.0
29.849834921 12293.0
29.858190556 12496.0
29.866546190 12680.0
29.874901825 12872.0
29.883257459 13543.0
29.891613094 13981.0
29.899968728 14388.0
29.908324363 15051.0
29.916679997 15836.0
29.925035632 16364.0
29.933391266 17286.0
29.941746901 17800.0
29.950102535 18407.0
29.958458170 19190.0
29.966813804 19644.0
29.975169439 20284.0
29.983525074 21076.0
29.991880708 21424.0
30.000236343 22393.0
30.008591977 23348.0
30.016947612 24705.0
30.025303246 25287.0
30.033658881 25922.0
30.042014515 26699.0
30.050370150 26812.0
30.058725784 26676.0
30.067081419 27058.0
30.075437053 26547.0
30.083792688 25065.0
30.092148322 22733.0
30.100503957 19574.0
30.108859592 16475.0
30.117215226 13572.0
30.125570861 11217.0
30.133926495 9785.0
30.142282130 8465.0
30.150637764 7455.0
30.158993399 6768.0
30.167349033 6036.0
30.175704668 5720.0
30.184060302 5183.0
30.192415937 4792.0
30.200771571 4664.0
30.209127206 4372.0
30.217482840 4228.0
30.225838475 3979.0
30.234194110 3835.0
30.242549744 3615.0
30.250905379 3590.0
30.259261013 3449.0
30.267616648 3401.0
30.275972282 3318.0
30.284327917 3197.0
30.292683551 3122.0
30.301039186 3062.0
30.309394820 3054.0
30.317750455 3036.0
30.326106089 3086.0
30.334461724 2953.0
30.342817358 2945.0
30.351172993 2841.0
30.359528628 2924.0
30.367884262 2599.0
30.376239897 2674.0
30.384595531 2482.0
30.392951166 2319.0
30.401306800 2284.0
30.409662435 2139.0
30.418018069 2056.0
30.426373704 1979.0
30.434729338 1932.0
30.443084973 1853.0
30.451440607 1869.0
30.459796242 1833.0
30.468151876 1826.0
30.476507511 1694.0
30.484863146 1682.0
30.493218780 1742.0
30.501574415 1783.0
30.509930049 1699.0
30.518285684 1682.0
30.526641318 1773.0
30.534996953 1783.0
30.543352587 1695.0
30.551708222 1681.0
30.560063856 1713.0
30.568419491 1739.0
30.576775125 1728.0
30.585130760 1698.0
30.593486394 1753.0
30.601842029 1759.0
30.610197664 1884.0
30.618553298 1878.0
30.626908933 1819.0
30.635264567 1872.0
30.643620202 1920.0
30.651975836 1880.0
30.660331471 1898.0
30.668687105 2006.0
30.677042740 2073.0
30.685398374 2165.0
30.693754009 2167.0
30.702109643 2276.0
30.710465278 2318.0
30.718820912 2402.0
30.727176547 2485.0
30.735532182 2446.0
30.743887816 2560.0
30.752243451 2619.0
30.760599085 2652.0
30.768954720 2724.0
30.777310354 2795.0
30.785665989 2941.0
30.794021623 2985.0
30.802377258 3121.0
30.810732892 3284.0
30.819088527 3371.0
30.827444161 3438.0
30.835799796 3598.0
30.844155430 3622.0
30.852511065 3745.0
30.860866700 4042.0
30.869222334 4136.0
30.877577969 4106.0
30.885933603 4395.0
30.894289238 4443.0
30.902644872 4719.0
30.911000507 4751.0
30.919356141 4809.0
30.927711776 5041.0
30.936067410 5169.0
30.944423045 4968.0
30.952778679 4739.0
30.961134314 4594.0
30.969489948 4598.0
30.977845583 4464.0
30.986201218 4203.0
30.994556852 4195.0
31.002912487 4122.0
31.011268121 3979.0
31.019623756 3935.0
31.027979390 3865.0
31.036335025 3831.0
31.044690659 3741.0
31.053046294 3623.0
31.061401928 3515.0
31.069757563 3333.0
31.078113197 3405.0
31.086468832 3183.0
31.094824466 3179.0
31.103180101 2999.0
31.111535736 2933.0
31.119891370 2827.0
31.128247005 2609.0
31.136602639 2485.0
31.144958274 2372.0
31.153313908 2259.0
31.161669543 2299.0
31.170025177 2191.0
31.178380812 2131.0
31.186736446 2034.0
31.195092081 2019.0
31.203447715 2006.0
31.211803350 2037.0
31.220158984 1977.0
31.228514619 1988.0
31.236870254 2030.0
31.245225888 2085.0
31.253581523 2011.0
31.261937157 2128.0
31.270292792 2123.0
31.278648426 2150.0
31.287004061 2223.0
31.295359695 2245.0
31.303715330 2231.0
31.312070964 2252.0
31.320426599 2341.0
31.328782233 2405.0
31.337137868 2542.0
31.345493502 2597.0
31.353849137 2720.0
31.362204771 2772.0
31.370560406 2795.0
31.378916041 2954.0
31.387271675 3029.0
31.395627310 3116.0
31.403982944 3171.0
31.412338579 3106.0
31.420694213 3212.0
31.429049848 3457.0
31.437405482 3435.0
31.445761117 3644.0
31.454116751 3855.0
31.462472386 3886.0
31.470828020 4052.0
31.479183655 4188.0
31.487539289 4471.0
31.495894924 4481.0
31.504250559 4747.0
31.512606193 4958.0
31.520961828 4972.0
31.529317462 5362.0
31.537673097 5449.0
31.546028731 5797.0
31.554384366 5879.0
31.562740000 6161.0
31.571095635 6331.0
31.579451269 6624.0
31.587806904 6886.0
31.596162538 7243.0
31.604518173 7623.0
31.612873807 8150.0
31.621229442 8725.0
31.629585077 9405.0
31.637940711 10021.0
31.646296346 10919.0
31.654651980 11310.0
31.663007615 11147.0
31.671363249 10660.0
31.679718884 10254.0
31.688074518 9718.0
31.696430153 9377.0
31.704785787 9049.0
31.713141422 8793.0
31.721497056 7864.0
31.729852691 7174.0
31.738208325 6223.0
31.746563960 5531.0
31.754919595 4861.0
31.763275229 4527.0
31.771630864 4083.0
31.779986498 3788.0
31.788342133 3573.0
31.796697767 3333.0
31.805053402 3299.0
31.813409036 3171.0
31.821764671 3029.0
31.830120305 2974.0
31.838475940 2818.0
31.846831574 2848.0
31.855187209 2929.0
31.863542843 2750.0
31.871898478 2845.0
31.880254113 2732.0
31.888609747 2762.0
31.896965382 2742.0
31.905321016 2655.0
31.913676651 2674.0
31.922032285 2601.0
31.930387920 2466.0
31.938743554 2421.0
31.947099189 2407.0
31.955454823 2362.0
31.963810458 2253.0
31.972166092 2214.0
31.980521727 2164.0
31.988877361 2120.0
31.997232996 2003.0
32.005588631 2022.0
32.013944265 1943.0
32.022299900 1872.0
32.030655534 1921.0
32.039011169 1860.0
32.047366803 1798.0
32.055722438 1794.0
32.064078072 1737.0
32.072433707 1773.0
32.080789341 1796.0
32.089144976 1838.0
32.097500610 1827.0
32.105856245 1741.0
32.114211879 1734.0
32.122567514 1696.0
32.130923149 1827.0
32.139278783 1777.0
32.147634418 1693.0
32.155990052 1684.0
32.164345687 1685.0
32.172701321 1751.0
32.181056956 1775.0
32.189412590 1733.0
32.197768225 1724.0
32.206123859 1705.0
32.214479494 1772.0
32.222835128 1902.0
32.231190763 1808.0
32.239546397 1873.0
32.247902032 1947.0
32.256257667 1874.0
32.264613301 1915.0
32.272968936 2018.0
32.281324570 2065.0
32.289680205 2135.0
32.298035839 2126.0
32.306391474 2202.0
32.314747108 2417.0
32.323102743 2398.0
32.331458377 2518.0
32.339814012 2645.0
32.348169646 2739.0
32.356525281 2694.0
32.364880915 2931.0
32.373236550 3066.0
32.381592185 3293.0
32.389947819 3455.0
32.398303454 3696.0
32.406659088 3887.0
32.415014723 4189.0
32.423370357 4369.0
32.431725992 4543.0
32.440081626 4551.0
32.448437261 4673.0
32.456792895 4910.0
32.465148530 5064.0
32.473504164 5367.0
32.481859799 6093.0
32.490215433 7438.0
32.498571068 8966.0
32.506926703 10182.0
32.515282337 10604.0
32.523637972 10126.0
32.531993606 10269.0
32.540349241 11127.0
32.548704875 12234.0
32.557060510 12607.0
32.565416144 11989.0
32.573771779 10653.0
32.582127413 9226.0
32.590483048 7697.0
32.598838682 5873.0
32.607194317 4399.0
32.615549951 3790.0
32.623905586 3363.0
32.632261221 3090.0
32.640616855 3181.0
32.648972490 3156.0
32.657328124 3277.0
32.665683759 3370.0
32.674039393 3581.0
32.682395028 3710.0
32.690750662 3922.0
32.699106297 4176.0
32.707461931 4530.0
32.715817566 4738.0
32.724173200 4919.0
32.732528835 5261.0
32.740884469 5606.0
32.749240104 6051.0
32.757595738 6252.0
32.765951373 6379.0
32.774307008 5999.0
32.782662642 5177.0
32.791018277 4481.0
32.799373911 3679.0
32.807729546 2963.0
32.816085180 2526.0
32.824440815 2307.0
32.832796449 2068.0
32.841152084 1981.0
32.849507718 1807.0
32.857863353 1790.0
32.866218987 1792.0
32.874574622 1677.0
32.882930256 1663.0
32.891285891 1721.0
32.899641526 1674.0
32.907997160 1644.0
32.916352795 1707.0
32.924708429 1576.0
32.933064064 1750.0
32.941419698 1701.0
32.949775333 1750.0
32.958130967 1806.0
32.966486602 1778.0
32.974842236 1842.0
32.983197871 1833.0
32.991553505 1908.0
32.999909140 2041.0
33.008264774 2005.0
33.016620409 2003.0
33.024976044 2029.0
33.033331678 2089.0
33.041687313 2206.0
33.050042947 2197.0
33.058398582 2364.0
33.066754216 2315.0
33.075109851 2374.0
33.083465485 2444.0
33.091821120 2500.0
33.100176754 2540.0
33.108532389 2580.0
33.116888023 2618.0
33.125243658 2638.0
33.133599292 2644.0
33.141954927 2717.0
33.150310562 2704.0
33.158666196 2742.0
33.167021831 2692.0
33.175377465 2661.0
33.183733100 2667.0
33.192088734 2609.0
33.200444369 2663.0
33.208800003 2667.0
33.217155638 2693.0
33.225511272 2677.0
33.233866907 2720.0
33.242222541 2804.0
33.250578176 2806.0
33.258933810 2925.0
33.267289445 3003.0
33.275645080 2945.0
33.284000714 3196.0
33.292356349 3059.0
33.300711983 3303.0
33.309067618 3493.0
33.317423252 3619.0
33.325778887 3654.0
33.334134521 3605.0
33.342490156 3940.0
33.350845790 3869.0
33.359201425 4037.0
33.367557059 4287.0
33.375912694 4263.0
33.384268328 4335.0
33.392623963 4528.0
33.400979598 4651.0
33.409335232 4870.0
33.417690867 5163.0
33.426046501 5178.0
33.434402136 5531.0
33.442757770 5432.0
33.451113405 5304.0
33.459469039 5354.0
33.467824674 5205.0
33.476180308 5047.0
33.484535943 4870.0
33.492891577 4781.0
33.501247212 4414.0
33.509602846 4215.0
33.517958481 3877.0
33.526314116 3555.0
33.534669750 3344.0
33.543025385 3099.0
33.551381019 2687.0
33.559736654 2443.0
33.568092288 2308.0
33.576447923 2166.0
33.584803557 1922.0
33.593159192 1946.0
33.601514826 1795.0
33.609870461 1876.0
33.618226095 1832.0
33.626581730 1807.0
33.634937364 1719.0
33.643292999 1738.0
33.651648634 1768.0
33.660004268 1753.0
33.668359903 1778.0
33.676715537 1806.0
33.685071172 1938.0
33.693426806 1871.0
33.701782441 1885.0
33.710138075 1926.0
33.718493710 1874.0
33.726849344 1972.0
33.735204979 1995.0
33.743560613 2137.0
33.751916248 2089.0
33.760271882 2124.0
33.768627517 2201.0
33.776983152 2365.0
33.785338786 2343.0
33.793694421 2367.0
33.802050055 2516.0
33.810405690 2652.0
33.818761324 2716.0
33.827116959 2689.0
33.835472593 2657.0
33.843828228 2827.0
33.852183862 2833.0
33.860539497 2909.0
33.868895131 3151.0
33.877250766 3173.0
33.885606400 3379.0
33.893962035 3532.0
33.902317670 3666.0
33.910673304 3810.0
33.919028939 4087.0
33.927384573 4410.0
33.935740208 4441.0
33.944095842 4686.0
33.952451477 4780.0
33.960807111 4826.0
33.969162746 4459.0
33.977518380 4217.0
33.985874015 4014.0
33.994229649 3874.0
34.002585284 3638.0
34.010940918 3787.0
34.019296553 3696.0
34.027652188 3703.0
34.036007822 3705.0
34.044363457 3674.0
34.052719091 3780.0
34.061074726 3900.0
34.069430360 3826.0
34.077785995 3801.0
34.086141629 3788.0
34.094497264 3835.0
34.102852898 3726.0
34.111208533 3662.0
34.119564167 3521.0
34.127919802 3542.0
34.136275436 3491.0
34.144631071 3198.0
34.152986706 3213.0
34.161342340 3013.0
34.169697975 2879.0
34.178053609 2721.0
34.186409244 2521.0
34.194764878 2428.0
34.203120513 2294.0
34.211476147 2222.0
34.219831782 2259.0
34.228187416 2021.0
34.236543051 1942.0
34.244898685 1947.0
34.253254320 1984.0
34.261609954 1876.0
34.269965589 1912.0
34.278321223 1862.0
34.286676858 1767.0
34.295032493 1812.0
34.303388127 1709.0
34.311743762 1815.0
34.320099396 1763.0
34.328455031 1611.0
34.336810665 1759.0
34.345166300 1821.0
34.353521934 1768.0
34.361877569 1806.0
34.370233203 1683.0
34.378588838 1653.0
34.386944472 1606.0
34.395300107 1484.0
34.403655741 1471.0
34.412011376 1442.0
34.420367011 1382.0
34.428722645 1399.0
34.437078280 1451.0
34.445433914 1360.0
34.453789549 1303.0
34.462145183 1338.0
34.470500818 1331.0
34.478856452 1311.0
34.487212087 1274.0
34.495567721 1288.0
34.503923356 1334.0
34.512278990 1257.0
34.520634625 1342.0
34.528990259 1297.0
34.537345894 1306.0
34.545701529 1449.0
34.554057163 1380.0
34.562412798 1420.0
34.570768432 1428.0
34.579124067 1497.0
34.587479701 1534.0
34.595835336 1543.0
34.604190970 1500.0
34.612546605 1544.0
34.620902239 1591.0
34.629257874 1566.0
34.637613508 1607.0
34.645969143 1600.0
34.654324777 1661.0
34.662680412 1724.0
34.671036047 1672.0
34.679391681 1774.0
34.687747316 1780.0
34.696102950 1847.0
34.704458585 1842.0
34.712814219 1891.0
34.721169854 1925.0
34.729525488 2010.0
34.737881123 2124.0
34.746236757 1970.0
34.754592392 2075.0
34.762948026 2147.0
34.771303661 2201.0
34.779659295 2264.0
34.788014930 2298.0
34.796370565 2407.0
34.804726199 2542.0
34.813081834 2634.0
34.821437468 2557.0
34.829793103 2680.0
34.838148737 2689.0
34.846504372 2685.0
34.854860006 2610.0
34.863215641 2619.0
34.871571275 2715.0
34.879926910 2803.0
34.888282544 2854.0
34.896638179 2888.0
34.904993813 2889.0
34.913349448 2898.0
34.921705083 2951.0
34.930060717 3022.0
34.938416352 3003.0
34.946771986 3000.0
34.955127621 3217.0
34.963483255 3158.0
34.971838890 3345.0
34.980194524 3337.0
34.988550159 3614.0
34.996905793 3698.0
35.005261428 3983.0
35.013617062 4434.0
35.021972697 5027.0
35.030328331 5792.0
35.038683966 6197.0
35.047039601 6704.0
35.055395235 7118.0
35.063750870 7115.0
35.072106504 7032.0
35.080462139 6842.0
35.088817773 6876.0
35.097173408 6833.0
35.105529042 6981.0
35.113884677 7083.0
35.122240311 6987.0
35.130595946 7228.0
35.138951580 7346.0
35.147307215 7233.0
35.155662849 7324.0
35.164018484 7213.0
35.172374119 6950.0
35.180729753 6532.0
35.189085388 6122.0
35.197441022 5606.0
35.205796657 4977.0
35.214152291 4419.0
35.222507926 3958.0
35.230863560 3799.0
35.239219195 3414.0
35.247574829 3336.0
35.255930464 3338.0
35.264286098 3193.0
35.272641733 3110.0
35.280997367 3039.0
35.289353002 3159.0
35.297708637 3073.0
35.306064271 3204.0
35.314419906 3298.0
35.322775540 3371.0
35.331131175 3424.0
35.339486809 3403.0
35.347842444 3541.0
35.356198078 3804.0
35.364553713 3711.0
35.372909347 3658.0
35.381264982 3695.0
35.389620616 3789.0
35.397976251 4012.0
35.406331885 3945.0
35.414687520 3904.0
35.423043155 4115.0
35.431398789 4032.0
35.439754424 4207.0
35.448110058 4417.0
35.456465693 4346.0
35.464821327 4467.0
35.473176962 4273.0
35.481532596 4238.0
35.489888231 4245.0
35.498243865 4139.0
35.506599500 4000.0
35.514955134 3841.0
35.523310769 3823.0
35.531666403 3693.0
35.540022038 3561.0
35.548377673 3397.0
35.556733307 3203.0
35.565088942 3189.0
35.573444576 3018.0
35.581800211 2847.0
35.590155845 2770.0
35.598511480 2685.0
35.606867114 2577.0
35.615222749 2478.0
35.623578383 2475.0
35.631934018 2559.0
35.640289652 2437.0
35.648645287 2459.0
35.657000921 2352.0
35.665356556 2402.0
35.673712191 2335.0
35.682067825 2316.0
35.690423460 2336.0
35.698779094 2305.0
35.707134729 2363.0
35.715490363 2317.0
35.723845998 2332.0
35.732201632 2296.0
35.740557267 2355.0
35.748912901 2307.0
35.757268536 2273.0
35.765624170 2299.0
35.773979805 2193.0
35.782335439 2177.0
35.790691074 2247.0
35.799046708 2198.0
35.807402343 2034.0
35.815757978 2122.0
35.824113612 2175.0
35.832469247 2123.0
35.840824881 2149.0
35.849180516 2154.0
35.857536150 2213.0
35.865891785 2262.0
35.874247419 2240.0
35.882603054 2274.0
35.890958688 2314.0
35.899314323 2233.0
35.907669957 2350.0
35.916025592 2327.0
35.924381226 2272.0
35.932736861 2288.0
35.941092496 2364.0
35.949448130 2217.0
35.957803765 2226.0
35.966159399 2288.0
35.974515034 2214.0
35.982870668 2320.0
35.991226303 2319.0
35.999581937 2372.0
36.007937572 2469.0
36.016293206 2500.0
36.024648841 2581.0
36.033004475 2514.0
36.041360110 2636.0
36.049715744 2685.0
36.058071379 2726.0
36.066427014 2833.0
36.074782648 3050.0
36.083138283 2787.0
36.091493917 2873.0
36.099849552 2892.0
36.108205186 2930.0
36.116560821 2877.0
36.124916455 2952.0
36.133272090 2894.0
36.141627724 2841.0
36.149983359 2718.0
36.158338993 2557.0
36.166694628 2432.0
36.175050262 2196.0
36.183405897 2112.0
36.191761532 1985.0
36.200117166 1903.0
36.208472801 1799.0
36.216828435 1728.0
36.225184070 1733.0
36.233539704 1693.0
36.241895339 1647.0
36.250250973 1634.0
36.258606608 1630.0
36.266962242 1699.0
36.275317877 1622.0
36.283673511 1567.0
36.292029146 1657.0
36.300384780 1679.0
36.308740415 1683.0
36.317096050 1537.0
36.325451684 1701.0
36.333807319 1639.0
36.342162953 1633.0
36.350518588 1619.0
36.358874222 1631.0
36.367229857 1704.0
36.375585491 1737.0
36.383941126 1690.0
36.392296760 1666.0
36.400652395 1764.0
36.409008029 1832.0
36.417363664 1740.0
36.425719298 1738.0
36.434074933 1781.0
36.442430568 1898.0
36.450786202 1838.0
36.459141837 1798.0
36.467497471 1852.0
36.475853106 1931.0
36.484208740 1906.0
36.492564375 1984.0
36.500920009 1985.0
36.509275644 2093.0
36.517631278 1994.0
36.525986913 2040.0
36.534342547 2124.0
36.542698182 2015.0
36.551053816 2083.0
36.559409451 2130.0
36.567765086 2153.0
36.576120720 2179.0
36.584476355 2103.0
36.592831989 2085.0
36.601187624 2225.0
36.609543258 2248.0
36.617898893 2243.0
36.626254527 2189.0
36.634610162 2329.0
36.642965796 2261.0
36.651321431 2372.0
36.659677065 2437.0
36.668032700 2500.0
36.676388334 2578.0
36.684743969 2685.0
36.693099604 2730.0
36.701455238 2781.0
36.709810873 2828.0
36.718166507 2699.0
36.726522142 2863.0
36.734877776 2803.0
36.743233411 2720.0
36.751589045 2739.0
36.759944680 2767.0
36.768300314 2736.0
36.776655949 2697.0
36.785011583 2694.0
36.793367218 2758.0
36.801722852 2654.0
36.810078487 2762.0
36.818434122 2741.0
36.826789756 2774.0
36.835145391 2699.0
36.843501025 2806.0
36.851856660 2724.0
36.860212294 2730.0
36.868567929 2845.0
36.876923563 2771.0
36.885279198 2734.0
36.893634832 2756.0
36.901990467 2610.0
36.910346101 2602.0
36.918701736 2501.0
36.927057370 2606.0
36.935413005 2562.0
36.943768640 2477.0
36.952124274 2452.0
36.960479909 2426.0
36.968835543 2598.0
36.977191178 2535.0
36.985546812 2682.0
36.993902447 2705.0
37.002258081 2674.0
37.010613716 2694.0
37.018969350 2827.0
37.027324985 2823.0
37.035680619 2819.0
37.044036254 2717.0
37.052391888 2710.0
37.060747523 2837.0
37.069103158 2823.0
37.077458792 2982.0
37.085814427 3104.0
37.094170061 3165.0
37.102525696 3393.0
37.110881330 3432.0
37.119236965 3670.0
37.127592599 3421.0
37.135948234 3486.0
37.144303868 3441.0
37.152659503 3350.0
37.161015137 3313.0
37.169370772 3347.0
37.177726406 3042.0
37.186082041 3013.0
37.194437676 2835.0
37.202793310 2750.0
37.211148945 2575.0
37.219504579 2471.0
37.227860214 2451.0
37.236215848 2316.0
37.244571483 2204.0
37.252927117 2106.0
37.261282752 2081.0
37.269638386 2063.0
37.277994021 2106.0
37.286349655 2004.0
37.294705290 2106.0
37.303060924 2090.0
37.311416559 2099.0
37.319772193 2149.0
37.328127828 2076.0
37.336483463 2100.0
37.344839097 2046.0
37.353194732 2169.0
37.361550366 2055.0
37.369906001 2037.0
37.378261635 2049.0
37.386617270 2122.0
37.394972904 2045.0
37.403328539 2137.0
37.411684173 2075.0
37.420039808 1960.0
37.428395442 2034.0
37.436751077 1970.0
37.445106711 1947.0
37.453462346 2030.0
37.461817981 2028.0
37.470173615 2018.0
37.478529250 2066.0
37.486884884 2004.0
37.495240519 2087.0
37.503596153 2083.0
37.511951788 2139.0
37.520307422 2165.0
37.528663057 2236.0
37.537018691 2166.0
37.545374326 2160.0
37.553729960 2292.0
37.562085595 2200.0
37.570441229 2176.0
37.578796864 2225.0
37.587152499 2372.0
37.595508133 2300.0
37.603863768 2315.0
37.612219402 2439.0
37.620575037 2414.0
37.628930671 2371.0
37.637286306 2513.0
37.645641940 2447.0
37.653997575 2419.0
37.662353209 2472.0
37.670708844 2380.0
37.679064478 2419.0
37.687420113 2410.0
37.695775747 2397.0
37.704131382 2475.0
37.712487017 2551.0
37.720842651 2631.0
37.729198286 2758.0
37.737553920 2821.0
37.745909555 2968.0
37.754265189 3045.0
37.762620824 3201.0
37.770976458 3490.0
37.779332093 3641.0
37.787687727 4089.0
37.796043362 4506.0
37.804398996 4904.0
37.812754631 5407.0
37.821110265 6319.0
37.829465900 7325.0
37.837821535 8708.0
37.846177169 10178.0
37.854532804 12779.0
37.862888438 15724.0
37.871244073 19507.0
37.879599707 24482.0
37.887955342 30050.0
37.896310976 36628.0
37.904666611 44811.0
37.913022245 53524.0
37.921377880 61931.0
37.929733514 71313.0
37.938089149 79105.0
37.946444783 84520.0
37.954800418 87821.0
37.963156053 89235.0
37.971511687 87334.0
37.979867322 82337.0
37.988222956 76092.0
37.996578591 68107.0
38.004934225 58982.0
38.013289860 50409.0
38.021645494 42126.0
38.030001129 34286.0
38.038356763 27785.0
38.046712398 22512.0
38.055068032 18292.0
38.063423667 15308.0
38.071779301 12396.0
38.080134936 10410.0
38.088490571 9046.0
38.096846205 7682.0
38.105201840 6603.0
38.113557474 5908.0
38.121913109 5381.0
38.130268743 4845.0
38.138624378 4512.0
38.146980012 4119.0
38.155335647 3750.0
38.163691281 3663.0
38.172046916 3446.0
38.180402550 3411.0
38.188758185 3263.0
38.197113819 3283.0
38.205469454 3164.0
38.213825089 3059.0
38.222180723 3055.0
38.230536358 3087.0
38.238891992 3193.0
38.247247627 3278.0
38.255603261 3272.0
38.263958896 3542.0
38.272314530 3626.0
38.280670165 4051.0
38.289025799 4334.0
38.297381434 4735.0
38.305737068 5217.0
38.314092703 5872.0
38.322448337 6368.0
38.330803972 6957.0
38.339159607 7514.0
38.347515241 7729.0
38.355870876 7865.0
38.364226510 7722.0
38.372582145 7475.0
38.380937779 7069.0
38.389293414 6660.0
38.397649048 6215.0
38.406004683 5670.0
38.414360317 5129.0
38.422715952 4879.0
38.431071586 4415.0
38.439427221 4261.0
38.447782855 3938.0
38.456138490 3776.0
38.464494125 3419.0
38.472849759 3304.0
38.481205394 3115.0
38.489561028 3033.0
38.497916663 2824.0
38.506272297 2729.0
38.514627932 2564.0
38.522983566 2485.0
38.531339201 2315.0
38.539694835 2218.0
38.548050470 2120.0
38.556406104 2034.0
38.564761739 1940.0
38.573117373 1822.0
38.581473008 1779.0
38.589828643 1755.0
38.598184277 1729.0
38.606539912 1690.0
38.614895546 1663.0
38.623251181 1576.0
38.631606815 1679.0
38.639962450 1618.0
38.648318084 1555.0
38.656673719 1535.0
38.665029353 1575.0
38.673384988 1530.0
38.681740622 1583.0
38.690096257 1594.0
38.698451891 1591.0
38.706807526 1463.0
38.715163161 1521.0
38.723518795 1574.0
38.731874430 1552.0
38.740230064 1574.0
38.748585699 1564.0
38.756941333 1526.0
38.765296968 1570.0
38.773652602 1650.0
38.782008237 1622.0
38.790363871 1609.0
38.798719506 1571.0
38.807075140 1568.0
38.815430775 1587.0
38.823786409 1574.0
38.832142044 1620.0
38.840497678 1691.0
38.848853313 1699.0
38.857208948 1690.0
38.865564582 1707.0
38.873920217 1682.0
38.882275851 1811.0
38.890631486 1836.0
38.898987120 1792.0
38.907342755 1750.0
38.915698389 1800.0
38.924054024 1821.0
38.932409658 1850.0
38.940765293 1905.0
38.949120927 1920.0
38.957476562 1865.0
38.965832196 1926.0
38.974187831 2016.0
38.982543466 2056.0
38.990899100 1994.0
38.999254735 2034.0
39.007610369 2132.0
39.015966004 2243.0
39.024321638 2185.0
39.032677273 2138.0
39.041032907 2290.0
39.049388542 2284.0
39.057744176 2330.0
39.066099811 2316.0
39.074455445 2432.0
39.082811080 2509.0
39.091166714 2460.0
39.099522349 2481.0
39.107877984 2615.0
39.116233618 2667.0
39.124589253 2746.0
39.132944887 2695.0
39.141300522 2791.0
39.149656156 2796.0
39.158011791 2854.0
39.166367425 2927.0
39.174723060 3084.0
39.183078694 3018.0
39.191434329 3041.0
39.199789963 3001.0
39.208145598 3010.0
39.216501232 3050.0
39.224856867 3100.0
39.233212502 3011.0
39.241568136 3034.0
39.249923771 2980.0
39.258279405 2973.0
39.266635040 3001.0
39.274990674 3113.0
39.283346309 3124.0
39.291701943 3126.0
39.300057578 3082.0
39.308413212 3157.0
39.316768847 3236.0
39.325124481 3298.0
39.333480116 3305.0
39.341835750 3331.0
39.350191385 3273.0
39.358547020 3361.0
39.366902654 3254.0
39.375258289 3246.0
39.383613923 3255.0
39.391969558 3337.0
39.400325192 3561.0
39.408680827 3480.0
39.417036461 3603.0
39.425392096 3740.0
39.433747730 3539.0
39.442103365 3824.0
39.450458999 4010.0
39.458814634 4048.0
39.467170268 4116.0
39.475525903 4329.0
39.483881538 4444.0
39.492237172 4365.0
39.500592807 4598.0
39.508948441 4719.0
39.517304076 4887.0
39.525659710 4917.0
39.534015345 4927.0
39.542370979 4872.0
39.550726614 5043.0
39.559082248 4954.0
39.567437883 4939.0
39.575793517 4955.0
39.584149152 4785.0
39.592504786 4611.0
39.600860421 4449.0
39.609216056 4421.0
39.617571690 4395.0
39.625927325 4203.0
39.634282959 4075.0
39.642638594 3942.0
39.650994228 3799.0
39.659349863 3560.0
39.667705497 3214.0
39.676061132 3232.0
39.684416766 3059.0
39.692772401 2840.0
39.701128035 2748.0
39.709483670 2652.0
39.717839304 2631.0
39.726194939 2593.0
39.734550574 2510.0
39.742906208 2413.0
39.751261843 2341.0
39.759617477 2294.0
39.767973112 2288.0
39.776328746 2261.0
39.784684381 2148.0
39.793040015 2142.0
39.801395650 2106.0
39.809751284 2121.0
39.818106919 2054.0
39.826462553 2069.0
39.834818188 2082.0
39.843173822 2079.0
39.851529457 2013.0
39.859885092 2122.0
39.868240726 2160.0
39.876596361 2140.0
39.884951995 2082.0
39.893307630 2138.0
39.901663264 2120.0
39.910018899 2210.0
39.918374533 2285.0
39.926730168 2242.0
39.935085802 2336.0
39.943441437 2232.0
39.951797071 2278.0
39.960152706 2361.0
39.968508340 2368.0
39.976863975 2466.0
39.985219610 2498.0
39.993575244 2554.0
40.001930879 2606.0
40.010286513 2622.0
40.018642148 2665.0
40.026997782 2755.0
40.035353417 2787.0
40.043709051 2872.0
40.052064686 2919.0
40.060420320 3040.0
40.068775955 3270.0
40.077131589 3371.0
40.085487224 3542.0
40.093842858 3572.0
40.102198493 3628.0
40.110554128 3588.0
40.118909762 3582.0
40.127265397 3368.0
40.135621031 3501.0
40.143976666 3373.0
40.152332300 3359.0
40.160687935 3211.0
40.169043569 3113.0
40.177399204 3025.0
40.185754838 2919.0
40.194110473 2759.0
40.202466107 2632.0
40.210821742 2536.0
40.219177376 2400.0
40.227533011 2314.0
40.235888646 2240.0
40.244244280 2149.0
40.252599915 2089.0
40.260955549 2001.0
40.269311184 1967.0
40.277666818 1932.0
40.286022453 1977.0
40.294378087 1999.0
40.302733722 1940.0
40.311089356 1956.0
40.319444991 1950.0
40.327800625 1966.0
40.336156260 1909.0
40.344511894 1914.0
40.352867529 1987.0
40.361223163 1953.0
40.369578798 2048.0
40.377934433 1951.0
40.386290067 1816.0
40.394645702 1860.0
40.403001336 1849.0
40.411356971 1842.0
40.419712605 1840.0
40.428068240 1838.0
40.436423874 1778.0
40.444779509 1794.0
40.453135143 1710.0
40.461490778 1754.0
40.469846412 1788.0
40.478202047 1799.0
40.486557681 1845.0
40.494913316 1860.0
40.503268951 1813.0
40.511624585 1865.0
40.519980220 1945.0
40.528335854 1907.0
40.536691489 1910.0
40.545047123 1979.0
40.553402758 1956.0
40.561758392 2013.0
40.570114027 1986.0
40.578469661 2073.0
40.586825296 2123.0
40.595180930 2158.0
40.603536565 2189.0
40.611892199 2180.0
40.620247834 2261.0
40.628603469 2279.0
40.636959103 2382.0
40.645314738 2269.0
40.653670372 2343.0
40.662026007 2380.0
40.670381641 2376.0
40.678737276 2405.0
40.687092910 2496.0
40.695448545 2489.0
40.703804179 2491.0
40.712159814 2563.0
40.720515448 2509.0
40.728871083 2593.0
40.737226717 2632.0
40.745582352 2644.0
40.753937987 2580.0
40.762293621 2546.0
40.770649256 2607.0
40.779004890 2530.0
40.787360525 2591.0
40.795716159 2563.0
40.804071794 2527.0
40.812427428 2450.0
40.820783063 2570.0
40.829138697 2439.0
40.837494332 2432.0
40.845849966 2512.0
40.854205601 2463.0
40.862561235 2412.0
40.870916870 2459.0
40.879272505 2456.0
40.887628139 2420.0
40.895983774 2441.0
40.904339408 2358.0
40.912695043 2380.0
40.921050677 2302.0
40.929406312 2341.0
40.937761946 2292.0
40.946117581 2380.0
40.954473215 2323.0
40.962828850 2365.0
40.971184484 2438.0
40.979540119 2416.0
40.987895753 2412.0
40.996251388 2508.0
41.004607023 2570.0
41.012962657 2583.0
41.021318292 2521.0
41.029673926 2590.0
41.038029561 2698.0
41.046385195 2701.0
41.054740830 2808.0
41.063096464 2814.0
41.071452099 2849.0
41.079807733 2895.0
41.088163368 2870.0
41.096519002 2990.0
41.104874637 2922.0
41.113230271 2964.0
41.121585906 3026.0
41.129941541 3015.0
41.138297175 2983.0
41.146652810 3068.0
41.155008444 3035.0
41.163364079 3027.0
41.171719713 2943.0
41.180075348 2990.0
41.188430982 3013.0
41.196786617 2822.0
41.205142251 2878.0
41.213497886 2806.0
41.221853520 2893.0
41.230209155 2774.0
41.238564789 2641.0
41.246920424 2488.0
41.255276059 2428.0
41.263631693 2296.0
41.271987328 2275.0
41.280342962 2175.0
41.288698597 2145.0
41.297054231 2176.0
41.305409866 2065.0
41.313765500 2132.0
41.322121135 2012.0
41.330476769 2037.0
41.338832404 1920.0
41.347188038 1981.0
41.355543673 2001.0
41.363899307 1931.0
41.372254942 1877.0
41.380610577 1926.0
41.388966211 1782.0
41.397321846 1804.0
41.405677480 1811.0
41.414033115 1862.0
41.422388749 1831.0
41.430744384 1810.0
41.439100018 1803.0
41.447455653 1939.0
41.455811287 1920.0
41.464166922 1941.0
41.472522556 1929.0
41.480878191 2022.0
41.489233825 2048.0
41.497589460 2084.0
41.505945095 2143.0
41.514300729 2112.0
41.522656364 2207.0
41.531011998 2184.0
41.539367633 2267.0
41.547723267 2284.0
41.556078902 2313.0
41.564434536 2378.0
41.572790171 2420.0
41.581145805 2419.0
41.589501440 2380.0
41.597857074 2406.0
41.606212709 2558.0
41.614568343 2459.0
41.622923978 2671.0
41.631279613 2559.0
41.639635247 2761.0
41.647990882 2863.0
41.656346516 2839.0
41.664702151 2872.0
41.673057785 3037.0
41.681413420 3254.0
41.689769054 3429.0
41.698124689 3672.0
41.706480323 3761.0
41.714835958 3877.0
41.723191592 3486.0
41.731547227 3177.0
41.739902861 2716.0
41.748258496 2455.0
41.756614130 2301.0
41.764969765 2192.0
41.773325400 1989.0
41.781681034 1948.0
41.790036669 1970.0
41.798392303 1981.0
41.806747938 1927.0
41.815103572 1897.0
41.823459207 2013.0
41.831814841 1882.0
41.840170476 1969.0
41.848526110 1952.0
41.856881745 1978.0
41.865237379 1907.0
41.873593014 1951.0
41.881948648 1938.0
41.890304283 1945.0
41.898659918 2055.0
41.907015552 1961.0
41.915371187 2050.0
41.923726821 2088.0
41.932082456 2115.0
41.940438090 2073.0
41.948793725 2134.0
41.957149359 2199.0
41.965504994 2068.0
41.973860628 2183.0
41.982216263 2194.0
41.990571897 2088.0
41.998927532 2302.0
42.007283166 2269.0
42.015638801 2418.0
42.023994436 2298.0
42.032350070 2272.0
42.040705705 2386.0
42.049061339 2438.0
42.057416974 2451.0
42.065772608 2441.0
42.074128243 2410.0
42.082483877 2429.0
42.090839512 2419.0
42.099195146 2477.0
42.107550781 2460.0
42.115906415 2542.0
42.124262050 2478.0
42.132617684 2638.0
42.140973319 2563.0
42.149328954 2554.0
42.157684588 2649.0
42.166040223 2609.0
42.174395857 2534.0
42.182751492 2579.0
42.191107126 2518.0
42.199462761 2543.0
42.207818395 2500.0
42.216174030 2276.0
42.224529664 2348.0
42.232885299 2238.0
42.241240933 2274.0
42.249596568 2286.0
42.257952202 2192.0
42.266307837 2185.0
42.274663472 2160.0
42.283019106 2242.0
42.291374741 2181.0
42.299730375 2105.0
42.308086010 2191.0
42.316441644 2182.0
42.324797279 2305.0
42.333152913 2278.0
42.341508548 2281.0
42.349864182 2253.0
42.358219817 2328.0
42.366575451 2367.0
42.374931086 2317.0
42.383286720 2414.0
42.391642355 2362.0
42.399997990 2430.0
42.408353624 2589.0
42.416709259 2644.0
42.425064893 2542.0
42.433420528 2569.0
42.441776162 2706.0
42.450131797 2644.0
42.458487431 2809.0
42.466843066 2775.0
42.475198700 2911.0
42.483554335 2879.0
42.491909969 2848.0
42.500265604 2964.0
42.508621238 3029.0
42.516976873 2985.0
42.525332508 3003.0
42.533688142 3038.0
42.542043777 3171.0
42.550399411 3044.0
42.558755046 3209.0
42.567110680 3280.0
42.575466315 3327.0
42.583821949 3362.0
42.592177584 3428.0
42.600533218 3452.0
42.608888853 3558.0
42.617244487 3455.0
42.625600122 3527.0
42.633955756 3616.0
42.642311391 3579.0
42.650667026 3506.0
42.659022660 3528.0
42.667378295 3487.0
42.675733929 3565.0
42.684089564 3432.0
42.692445198 3326.0
42.700800833 3333.0
42.709156467 3231.0
42.717512102 3166.0
42.725867736 3045.0
42.734223371 2878.0
42.742579005 2880.0
42.750934640 2865.0
42.759290274 2851.0
42.767645909 2863.0
42.776001544 2996.0
42.784357178 3016.0
42.792712813 3006.0
42.801068447 2950.0
42.809424082 2903.0
42.817779716 2852.0
42.826135351 2824.0
42.834490985 2682.0
42.842846620 2600.0
42.851202254 2540.0
42.859557889 2376.0
42.867913523 2338.0
42.876269158 2313.0
42.884624792 2253.0
42.892980427 2364.0
42.901336062 2296.0
42.909691696 2255.0
42.918047331 2297.0
42.926402965 2232.0
42.934758600 2197.0
42.943114234 2329.0
42.951469869 2215.0
42.959825503 2234.0
42.968181138 2294.0
42.976536772 2264.0
42.984892407 2315.0
42.993248041 2367.0
43.001603676 2318.0
43.009959310 2397.0
43.018314945 2364.0
43.026670580 2471.0
43.035026214 2399.0
43.043381849 2465.0
43.051737483 2474.0
43.060093118 2428.0
43.068448752 2590.0
43.076804387 2610.0
43.085160021 2766.0
43.093515656 2773.0
43.101871290 2810.0
43.110226925 2918.0
43.118582559 2937.0
43.126938194 3001.0
43.135293828 3048.0
43.143649463 3160.0
43.152005098 3155.0
43.160360732 3496.0
43.168716367 3482.0
43.177072001 3585.0
43.185427636 3762.0
43.193783270 3714.0
43.202138905 4065.0
43.210494539 4041.0
43.218850174 4145.0
43.227205808 4277.0
43.235561443 4198.0
43.243917077 4278.0
43.252272712 4185.0
43.260628346 4150.0
43.268983981 3936.0
43.277339615 3831.0
43.285695250 3757.0
43.294050885 3557.0
43.302406519 3518.0
43.310762154 3354.0
43.319117788 3185.0
43.327473423 3131.0
43.335829057 3048.0
43.344184692 2950.0
43.352540326 2818.0
43.360895961 2685.0
43.369251595 2755.0
43.377607230 2585.0
43.385962864 2567.0
43.394318499 2351.0
43.402674133 2478.0
43.411029768 2321.0
43.419385403 2252.0
43.427741037 2179.0
43.436096672 2148.0
43.444452306 2170.0
43.452807941 2112.0
43.461163575 2045.0
43.469519210 2036.0
43.477874844 2020.0
43.486230479 1921.0
43.494586113 2019.0
43.502941748 1964.0
43.511297382 2025.0
43.519653017 1919.0
43.528008651 1929.0
43.536364286 1951.0
43.544719921 1911.0
43.553075555 1886.0
43.561431190 1908.0
43.569786824 1860.0
43.578142459 1857.0
43.586498093 1938.0
43.594853728 1917.0
43.603209362 1955.0
43.611564997 1935.0
43.619920631 2009.0
43.628276266 1939.0
43.636631900 1875.0
43.644987535 1935.0
43.653343169 2028.0
43.661698804 1986.0
43.670054439 2053.0
43.678410073 2086.0
43.686765708 1931.0
43.695121342 2061.0
43.703476977 2050.0
43.711832611 2046.0
43.720188246 2076.0
43.728543880 1997.0
43.736899515 2186.0
43.745255149 2101.0
43.753610784 2141.0
43.761966418 2184.0
43.770322053 2150.0
43.778677687 2274.0
43.787033322 2226.0
43.795388957 2230.0
43.803744591 2167.0
43.812100226 2253.0
43.820455860 2212.0
43.828811495 2259.0
43.837167129 2212.0
43.845522764 2266.0
43.853878398 2231.0
43.862234033 2165.0
43.870589667 2153.0
43.878945302 2151.0
43.887300936 2158.0
43.895656571 2248.0
43.904012205 2210.0
43.912367840 2105.0
43.920723475 2142.0
43.929079109 2214.0
43.937434744 2153.0
43.945790378 2303.0
43.954146013 2468.0
43.962501647 2392.0
43.970857282 2437.0
43.979212916 2518.0
43.987568551 2560.0
43.995924185 2663.0
44.004279820 2620.0
44.012635454 2650.0
44.020991089 2766.0
44.029346723 2853.0
44.037702358 3044.0
44.046057993 3160.0
44.054413627 3296.0
44.062769262 3389.0
44.071124896 3555.0
44.079480531 3697.0
44.087836165 3917.0
44.096191800 4220.0
44.104547434 4702.0
44.112903069 5260.0
44.121258703 5859.0
44.129614338 6777.0
44.137969972 7783.0
44.146325607 9089.0
44.154681241 10930.0
44.163036876 12807.0
44.171392511 15072.0
44.179748145 17678.0
44.188103780 20729.0
44.196459414 23861.0
44.204815049 27234.0
44.213170683 29977.0
44.221526318 32345.0
44.229881952 34657.0
44.238237587 35660.0
44.246593221 35620.0
44.254948856 34540.0
44.263304490 33179.0
44.271660125 30489.0
44.280015759 27598.0
44.288371394 24613.0
44.296727029 21118.0
44.305082663 17780.0
44.313438298 15560.0
44.321793932 13000.0
44.330149567 10887.0
44.338505201 9339.0
44.346860836 8114.0
44.355216470 7036.0
44.363572105 6212.0
44.371927739 5756.0
44.380283374 5273.0
44.388639008 4929.0
44.396994643 4607.0
44.405350277 4377.0
44.413705912 4145.0
44.422061547 3848.0
44.430417181 3683.0
44.438772816 3617.0
44.447128450 3454.0
44.455484085 3568.0
44.463839719 3450.0
44.472195354 3369.0
44.480550988 3362.0
44.488906623 3382.0
44.497262257 3399.0
44.505617892 3332.0
44.513973526 3469.0
44.522329161 3621.0
44.530684795 3829.0
44.539040430 4002.0
44.547396065 4220.0
44.555751699 4724.0
44.564107334 5189.0
44.572462968 5907.0
44.580818603 6506.0
44.589174237 7309.0
44.597529872 8108.0
44.605885506 9093.0
44.614241141 9885.0
44.622596775 10398.0
44.630952410 10870.0
44.639308044 11389.0
44.647663679 11126.0
44.656019313 10971.0
44.664374948 10141.0
44.672730583 9527.0
44.681086217 8385.0
44.689441852 7495.0
44.697797486 6722.0
44.706153121 5974.0
44.714508755 5299.0
44.722864390 4781.0
44.731220024 4278.0
44.739575659 4049.0
44.747931293 3831.0
44.756286928 3799.0
44.764642562 3625.0
44.772998197 3564.0
44.781353831 3496.0
44.789709466 3478.0
44.798065100 3416.0
44.806420735 3460.0
44.814776370 3443.0
44.823132004 3455.0
44.831487639 3624.0
44.839843273 3534.0
44.848198908 3659.0
44.856554542 3774.0
44.864910177 3698.0
44.873265811 3662.0
44.881621446 3693.0
44.889977080 3708.0
44.898332715 3703.0
44.906688349 3552.0
44.915043984 3616.0
44.923399618 3560.0
44.931755253 3544.0
44.940110888 3663.0
44.948466522 3590.0
44.956822157 3545.0
44.965177791 3480.0
44.973533426 3446.0
44.981889060 3430.0
44.990244695 3375.0
44.998600329 3452.0
45.006955964 3413.0
45.015311598 3318.0
45.023667233 3373.0
45.032022867 3492.0
45.040378502 3562.0
45.048734136 3597.0
45.057089771 3654.0
45.065445406 3628.0
45.073801040 3678.0
45.082156675 3750.0
45.090512309 3787.0
45.098867944 3761.0
45.107223578 3822.0
45.115579213 3877.0
45.123934847 3829.0
45.132290482 3792.0
45.140646116 3811.0
45.149001751 3813.0
45.157357385 3632.0
45.165713020 3661.0
45.174068654 3583.0
45.182424289 3434.0
45.190779924 3323.0
45.199135558 3401.0
45.207491193 3326.0
45.215846827 3148.0
45.224202462 3180.0
45.232558096 3038.0
45.240913731 2877.0
45.249269365 2947.0
45.257625000 2917.0
45.265980634 2800.0
45.274336269 2772.0
45.282691903 2651.0
45.291047538 2683.0
45.299403172 2524.0
45.307758807 2488.0
45.316114442 2531.0
45.324470076 2602.0
45.332825711 2587.0
45.341181345 2595.0
45.349536980 2499.0
45.357892614 2654.0
45.366248249 2625.0
45.374603883 2678.0
45.382959518 2758.0
45.391315152 2727.0
45.399670787 2771.0
45.408026421 2819.0
45.416382056 2876.0
45.424737690 2852.0
45.433093325 2934.0
45.441448960 2928.0
45.449804594 3084.0
45.458160229 3020.0
45.466515863 3108.0
45.474871498 3184.0
45.483227132 3148.0
45.491582767 3197.0
45.499938401 3229.0
45.508294036 3343.0
45.516649670 3386.0
45.525005305 3526.0
45.533360939 3504.0
45.541716574 3566.0
45.550072208 3716.0
45.558427843 3811.0
45.566783478 3953.0
45.575139112 4124.0
45.583494747 4221.0
45.591850381 4214.0
45.600206016 4402.0
45.608561650 4737.0
45.616917285 4760.0
45.625272919 4936.0
45.633628554 5227.0
45.641984188 5363.0
45.650339823 5919.0
45.658695457 6113.0
45.667051092 6375.0
45.675406726 6802.0
45.683762361 7125.0
45.692117996 7619.0
45.700473630 7743.0
45.708829265 7785.0
45.717184899 7786.0
45.725540534 7547.0
45.733896168 7364.0
45.742251803 7233.0
45.750607437 7016.0
45.758963072 7110.0
45.767318706 7120.0
45.775674341 7353.0
45.784029975 7194.0
45.792385610 7203.0
45.800741244 6897.0
45.809096879 6776.0
45.817452514 6302.0
45.825808148 5959.0
45.834163783 5494.0
45.842519417 5125.0
45.850875052 4605.0
45.859230686 4297.0
45.867586321 3991.0
45.875941955 3778.0
45.884297590 3501.0
45.892653224 3366.0
45.901008859 3134.0
45.909364493 3038.0
45.917720128 2872.0
45.926075762 2915.0
45.934431397 2819.0
45.942787032 2647.0
45.951142666 2541.0
45.959498301 2534.0
45.967853935 2502.0
45.976209570 2531.0
45.984565204 2513.0
45.992920839 2492.0
46.001276473 2467.0
46.009632108 2459.0
46.017987742 2461.0
46.026343377 2486.0
46.034699011 2514.0
46.043054646 2516.0
46.051410280 2534.0
46.059765915 2433.0
46.068121550 2559.0
46.076477184 2586.0
46.084832819 2689.0
46.093188453 2587.0
46.101544088 2727.0
46.109899722 2671.0
46.118255357 2534.0
46.126610991 2664.0
46.134966626 2770.0
46.143322260 2663.0
46.151677895 2617.0
46.160033529 2463.0
46.168389164 2577.0
46.176744798 2546.0
46.185100433 2445.0
46.193456068 2546.0
46.201811702 2491.0
46.210167337 2419.0
46.218522971 2479.0
46.226878606 2470.0
46.235234240 2553.0
46.243589875 2536.0
46.251945509 2594.0
46.260301144 2563.0
46.268656778 2559.0
46.277012413 2681.0
46.285368047 2667.0
46.293723682 2728.0
46.302079316 2820.0
46.310434951 2831.0
46.318790585 2725.0
46.327146220 2994.0
46.335501855 3009.0
46.343857489 2940.0
46.352213124 2978.0
46.360568758 3125.0
46.368924393 3200.0
46.377280027 2987.0
46.385635662 2960.0
46.393991296 2938.0
46.402346931 2767.0
46.410702565 2888.0
46.419058200 2895.0
46.427413834 2869.0
46.435769469 2688.0
46.444125103 2607.0
46.452480738 2547.0
46.460836373 2393.0
46.469192007 2322.0
46.477547642 2345.0
46.485903276 2183.0
46.494258911 2163.0
46.502614545 2105.0
46.510970180 2100.0
46.519325814 2140.0
46.527681449 2063.0
46.536037083 2035.0
46.544392718 1983.0
46.552748352 1976.0
46.561103987 2042.0
46.569459621 2052.0
46.577815256 1971.0
46.586170891 2019.0
46.594526525 2003.0
46.602882160 1988.0
46.611237794 2083.0
46.619593429 2101.0
46.627949063 2115.0
46.636304698 2036.0
46.644660332 2156.0
46.653015967 2086.0
46.661371601 2217.0
46.669727236 2196.0
46.678082870 2114.0
46.686438505 2171.0
46.694794139 2140.0
46.703149774 2248.0
46.711505409 2174.0
46.719861043 2081.0
46.728216678 2060.0
46.736572312 1959.0
46.744927947 2071.0
46.753283581 2097.0
46.761639216 2000.0
46.769994850 1943.0
46.778350485 1918.0
46.786706119 2050.0
46.795061754 2072.0
46.803417388 2028.0
46.811773023 2104.0
46.820128657 2059.0
46.828484292 2026.0
46.836839927 2085.0
46.845195561 2121.0
46.853551196 2161.0
46.861906830 2127.0
46.870262465 2106.0
46.878618099 2280.0
46.886973734 2189.0
46.895329368 2253.0
46.903685003 2221.0
46.912040637 2328.0
46.920396272 2294.0
46.928751906 2352.0
46.937107541 2368.0
46.945463175 2428.0
46.953818810 2494.0
46.962174445 2629.0
46.970530079 2661.0
46.978885714 2746.0
46.987241348 2740.0
46.995596983 2643.0
47.003952617 2709.0
47.012308252 2642.0
47.020663886 2788.0
47.029019521 2618.0
47.037375155 2631.0
47.045730790 2513.0
47.054086424 2511.0
47.062442059 2466.0
47.070797693 2459.0
47.079153328 2390.0
47.087508963 2437.0
47.095864597 2556.0
47.104220232 2552.0
47.112575866 2573.0
47.120931501 2533.0
47.129287135 2536.0
47.137642770 2694.0
47.145998404 2612.0
47.154354039 2732.0
47.162709673 2777.0
47.171065308 2841.0
47.179420942 2955.0
47.187776577 2893.0
47.196132211 3057.0
47.204487846 3064.0
47.212843481 3033.0
47.221199115 3166.0
47.229554750 3181.0
47.237910384 3257.0
47.246266019 3363.0
47.254621653 3298.0
47.262977288 3446.0
47.271332922 3525.0
47.279688557 3510.0
47.288044191 3572.0
47.296399826 3606.0
47.304755460 3646.0
47.313111095 3773.0
47.321466729 3777.0
47.329822364 3881.0
47.338177999 3914.0
47.346533633 4009.0
47.354889268 3950.0
47.363244902 4053.0
47.371600537 4027.0
47.379956171 4088.0
47.388311806 4149.0
47.396667440 4115.0
47.405023075 4036.0
47.413378709 4070.0
47.421734344 4045.0
47.430089978 3844.0
47.438445613 3872.0
47.446801247 3635.0
47.455156882 3689.0
47.463512517 3625.0
47.471868151 3642.0
47.480223786 3565.0
47.488579420 3630.0
47.496935055 3771.0
47.505290689 3761.0
47.513646324 3841.0
47.522001958 3934.0
47.530357593 3941.0
47.538713227 3944.0
47.547068862 4050.0
47.555424496 3851.0
47.563780131 3754.0
47.572135765 3835.0
47.580491400 3706.0
47.588847035 3558.0
47.597202669 3416.0
47.605558304 3296.0
47.613913938 3100.0
47.622269573 3087.0
47.630625207 3009.0
47.638980842 2873.0
47.647336476 2804.0
47.655692111 2780.0
47.664047745 2659.0
47.672403380 2643.0
47.680759014 2558.0
47.689114649 2638.0
47.697470283 2570.0
47.705825918 2495.0
47.714181553 2560.0
47.722537187 2564.0
47.730892822 2614.0
47.739248456 2552.0
47.747604091 2557.0
47.755959725 2547.0
47.764315360 2666.0
47.772670994 2617.0
47.781026629 2709.0
47.789382263 2734.0
47.797737898 2679.0
47.806093532 2678.0
47.814449167 2747.0
47.822804801 2839.0
47.831160436 2835.0
47.839516070 2865.0
47.847871705 2881.0
47.856227340 2931.0
47.864582974 2920.0
47.872938609 2858.0
47.881294243 2959.0
47.889649878 2861.0
47.898005512 2840.0
47.906361147 2806.0
47.914716781 2935.0
47.923072416 2905.0
47.931428050 2880.0
47.939783685 2909.0
47.948139319 2912.0
47.956494954 2922.0
47.964850588 2871.0
47.973206223 2896.0
47.981561858 2984.0
47.989917492 3040.0
47.998273127 3095.0
48.006628761 2964.0
48.014984396 2873.0
48.023340030 2825.0
48.031695665 2749.0
48.040051299 2720.0
48.048406934 2598.0
48.056762568 2470.0
48.065118203 2322.0
48.073473837 2258.0
48.081829472 2247.0
48.090185106 2088.0
48.098540741 2160.0
48.106896376 2020.0
48.115252010 1973.0
48.123607645 1935.0
48.131963279 1939.0
48.140318914 2016.0
48.148674548 1877.0
48.157030183 1903.0
48.165385817 1964.0
48.173741452 1871.0
48.182097086 1908.0
48.190452721 1926.0
48.198808355 1955.0
48.207163990 1879.0
48.215519624 1985.0
48.223875259 1953.0
48.232230894 2040.0
48.240586528 1907.0
48.248942163 1938.0
48.257297797 1969.0
48.265653432 2007.0
48.274009066 1971.0
48.282364701 1966.0
48.290720335 2041.0
48.299075970 2050.0
48.307431604 2011.0
48.315787239 1975.0
48.324142873 2082.0
48.332498508 2127.0
48.340854142 1961.0
48.349209777 2026.0
48.357565412 2186.0
48.365921046 2179.0
48.374276681 2154.0
48.382632315 2188.0
48.390987950 2230.0
48.399343584 2266.0
48.407699219 2290.0
48.416054853 2427.0
48.424410488 2325.0
48.432766122 2339.0
48.441121757 2421.0
48.449477391 2426.0
48.457833026 2509.0
48.466188660 2401.0
48.474544295 2458.0
48.482899930 2471.0
48.491255564 2566.0
48.499611199 2540.0
48.507966833 2625.0
48.516322468 2545.0
48.524678102 2575.0
48.533033737 2782.0
48.541389371 2584.0
48.549745006 2605.0
48.558100640 2658.0
48.566456275 2671.0
48.574811909 2531.0
48.583167544 2701.0
48.591523178 2551.0
48.599878813 2559.0
48.608234448 2655.0
48.616590082 2633.0
48.624945717 2657.0
48.633301351 2609.0
48.641656986 2767.0
48.650012620 2782.0
48.658368255 2738.0
48.666723889 2777.0
48.675079524 2813.0
48.683435158 2915.0
48.691790793 2816.0
48.700146427 2872.0
48.708502062 2963.0
48.716857696 2886.0
48.725213331 2795.0
48.733568966 2818.0
48.741924600 2762.0
48.750280235 2550.0
48.758635869 2603.0
48.766991504 2619.0
48.775347138 2533.0
48.783702773 2511.0
48.792058407 2549.0
48.800414042 2513.0
48.808769676 2469.0
48.817125311 2549.0
48.825480945 2619.0
48.833836580 2467.0
48.842192214 2485.0
48.850547849 2483.0
48.858903484 2551.0
48.867259118 2605.0
48.875614753 2578.0
48.883970387 2478.0
48.892326022 2541.0
48.900681656 2497.0
48.909037291 2620.0
48.917392925 2545.0
48.925748560 2681.0
48.934104194 2675.0
48.942459829 2524.0
48.950815463 2544.0
48.959171098 2628.0
48.967526732 2603.0
48.975882367 2577.0
48.984238002 2648.0
48.992593636 2720.0
49.000949271 2671.0
49.009304905 2701.0
49.017660540 2792.0
49.026016174 2880.0
49.034371809 2718.0
49.042727443 2822.0
49.051083078 2909.0
49.059438712 2876.0
49.067794347 2879.0
49.076149981 2884.0
49.084505616 2800.0
49.092861250 2857.0
49.101216885 2978.0
49.109572520 2958.0
49.117928154 2868.0
49.126283789 2865.0
49.134639423 2907.0
49.142995058 2893.0
49.151350692 2741.0
49.159706327 2852.0
49.168061961 2816.0
49.176417596 2957.0
49.184773230 2949.0
49.193128865 2970.0
49.201484499 2995.0
49.209840134 2977.0
49.218195768 2988.0
49.226551403 3101.0
49.234907038 3232.0
49.243262672 3164.0
49.251618307 3280.0
49.259973941 3200.0
49.268329576 3320.0
49.276685210 3389.0
49.285040845 3318.0
49.293396479 3410.0
49.301752114 3464.0
49.310107748 3409.0
49.318463383 3497.0
49.326819017 3567.0
49.335174652 3617.0
49.343530286 3608.0
49.351885921 3591.0
49.360241555 3801.0
49.368597190 3732.0
49.376952825 3813.0
49.385308459 3804.0
49.393664094 3820.0
49.402019728 3838.0
49.410375363 3774.0
49.418730997 3889.0
49.427086632 3972.0
49.435442266 3875.0
49.443797901 3761.0
49.452153535 3786.0
49.460509170 3930.0
49.468864804 4041.0
49.477220439 3992.0
49.485576073 4130.0
49.493931708 4199.0
49.502287343 4363.0
49.510642977 4326.0
49.518998612 4284.0
49.527354246 4156.0
49.535709881 4004.0
49.544065515 3850.0
49.552421150 3776.0
49.560776784 3781.0
49.569132419 3737.0
49.577488053 3682.0
49.585843688 3707.0
49.594199322 3733.0
49.602554957 3704.0
49.610910591 3597.0
49.619266226 3694.0
49.627621861 3675.0
49.635977495 3692.0
49.644333130 3785.0
49.652688764 3724.0
49.661044399 3658.0
49.669400033 3777.0
49.677755668 3790.0
49.686111302 3960.0
49.694466937 3891.0
49.702822571 4154.0
49.711178206 4182.0
49.719533840 4156.0
49.727889475 4310.0
49.736245109 4244.0
49.744600744 4180.0
49.752956379 4153.0
49.761312013 4059.0
49.769667648 4078.0
49.778023282 4077.0
49.786378917 3987.0
49.794734551 3856.0
49.803090186 3696.0
49.811445820 3714.0
49.819801455 3631.0
49.828157089 3421.0
49.836512724 3448.0
49.844868358 3337.0
49.853223993 3266.0
49.861579627 3289.0
49.869935262 3257.0
49.878290897 3203.0
49.886646531 3251.0
49.895002166 3228.0
49.903357800 3207.0
49.911713435 3113.0
49.920069069 3103.0
49.928424704 3032.0
49.936780338 3101.0
49.945135973 3224.0
49.953491607 3223.0
49.961847242 3199.0
49.970202876 3224.0
49.978558511 3310.0
49.986914145 3336.0
49.995269780 3176.0
