# Supplementary material for: Anharmonicity and isomorphic phase transition: a multi-temperature X-ray single-crystal and powder diffraction study of 1-(2′-aminophenyl)-2-methyl-4-nitroimidazole
Source: IUCrJ. 2014 Feb 28;1(Pt 2):110–8. doi: 10.1107/S2052252514002838 (PMC4062092; doi:10.1107/S2052252514002838)
Supplement: Supplementary file 8 [file m-01-00110-Icooling_100Ksup8.rtv]

data_Icooling_100K

loop_
_pd_meas_2theta_scan
_pd_meas_intensity_total

5.000177820 1613.0
5.008533455 1619.0
5.016889089 1549.0
5.025244724 1656.0
5.033600358 1646.0
5.041955993 1604.0
5.050311627 1514.0
5.058667262 1594.0
5.067022896 1557.0
5.075378531 1528.0
5.083734165 1516.0
5.092089800 1514.0
5.100445434 1475.0
5.108801069 1501.0
5.117156703 1528.0
5.125512338 1512.0
5.133867973 1468.0
5.142223607 1548.0
5.150579242 1524.0
5.158934876 1494.0
5.167290511 1442.0
5.175646145 1468.0
5.184001780 1491.0
5.192357414 1484.0
5.200713049 1438.0
5.209068683 1486.0
5.217424318 1450.0
5.225779952 1488.0
5.234135587 1461.0
5.242491221 1402.0
5.250846856 1396.0
5.259202491 1442.0
5.267558125 1452.0
5.275913760 1416.0
5.284269394 1345.0
5.292625029 1442.0
5.300980663 1389.0
5.309336298 1403.0
5.317691932 1443.0
5.326047567 1375.0
5.334403201 1398.0
5.342758836 1378.0
5.351114470 1387.0
5.359470105 1381.0
5.367825739 1374.0
5.376181374 1378.0
5.384537009 1411.0
5.392892643 1363.0
5.401248278 1332.0
5.409603912 1378.0
5.417959547 1341.0
5.426315181 1319.0
5.434670816 1345.0
5.443026450 1371.0
5.451382085 1339.0
5.459737719 1394.0
5.468093354 1321.0
5.476448988 1367.0
5.484804623 1319.0
5.493160257 1299.0
5.501515892 1256.0
5.509871527 1308.0
5.518227161 1300.0
5.526582796 1314.0
5.534938430 1311.0
5.543294065 1300.0
5.551649699 1231.0
5.560005334 1268.0
5.568360968 1302.0
5.576716603 1262.0
5.585072237 1300.0
5.593427872 1267.0
5.601783506 1303.0
5.610139141 1236.0
5.618494775 1257.0
5.626850410 1200.0
5.635206045 1298.0
5.643561679 1241.0
5.651917314 1280.0
5.660272948 1230.0
5.668628583 1242.0
5.676984217 1285.0
5.685339852 1193.0
5.693695486 1180.0
5.702051121 1234.0
5.710406755 1217.0
5.718762390 1224.0
5.727118024 1291.0
5.735473659 1223.0
5.743829293 1181.0
5.752184928 1216.0
5.760540562 1153.0
5.768896197 1182.0
5.777251832 1188.0
5.785607466 1223.0
5.793963101 1214.0
5.802318735 1199.0
5.810674370 1160.0
5.819030004 1164.0
5.827385639 1139.0
5.835741273 1177.0
5.844096908 1239.0
5.852452542 1110.0
5.860808177 1106.0
5.869163811 1225.0
5.877519446 1198.0
5.885875080 1084.0
5.894230715 1211.0
5.902586350 1152.0
5.910941984 1059.0
5.919297619 1209.0
5.927653253 1127.0
5.936008888 1155.0
5.944364522 1156.0
5.952720157 1171.0
5.961075791 1168.0
5.969431426 1231.0
5.977787060 1214.0
5.986142695 1193.0
5.994498329 1204.0
6.002853964 1150.0
6.011209598 1214.0
6.019565233 1141.0
6.027920868 1127.0
6.036276502 1220.0
6.044632137 1170.0
6.052987771 1168.0
6.061343406 1118.0
6.069699040 1147.0
6.078054675 1152.0
6.086410309 1240.0
6.094765944 1166.0
6.103121578 1188.0
6.111477213 1166.0
6.119832847 1169.0
6.128188482 1182.0
6.136544116 1200.0
6.144899751 1231.0
6.153255386 1193.0
6.161611020 1205.0
6.169966655 1230.0
6.178322289 1158.0
6.186677924 1286.0
6.195033558 1257.0
6.203389193 1199.0
6.211744827 1236.0
6.220100462 1142.0
6.228456096 1239.0
6.236811731 1270.0
6.245167365 1266.0
6.253523000 1272.0
6.261878634 1316.0
6.270234269 1279.0
6.278589904 1219.0
6.286945538 1260.0
6.295301173 1240.0
6.303656807 1298.0
6.312012442 1281.0
6.320368076 1240.0
6.328723711 1306.0
6.337079345 1236.0
6.345434980 1264.0
6.353790614 1334.0
6.362146249 1332.0
6.370501883 1336.0
6.378857518 1287.0
6.387213152 1341.0
6.395568787 1314.0
6.403924422 1379.0
6.412280056 1356.0
6.420635691 1420.0
6.428991325 1345.0
6.437346960 1391.0
6.445702594 1372.0
6.454058229 1415.0
6.462413863 1380.0
6.470769498 1334.0
6.479125132 1342.0
6.487480767 1374.0
6.495836401 1407.0
6.504192036 1435.0
6.512547670 1399.0
6.520903305 1365.0
6.529258940 1478.0
6.537614574 1398.0
6.545970209 1508.0
6.554325843 1415.0
6.562681478 1450.0
6.571037112 1566.0
6.579392747 1489.0
6.587748381 1546.0
6.596104016 1489.0
6.604459650 1559.0
6.612815285 1557.0
6.621170919 1477.0
6.629526554 1542.0
6.637882188 1562.0
6.646237823 1580.0
6.654593458 1531.0
6.662949092 1516.0
6.671304727 1547.0
6.679660361 1580.0
6.688015996 1577.0
6.696371630 1551.0
6.704727265 1565.0
6.713082899 1582.0
6.721438534 1542.0
6.729794168 1642.0
6.738149803 1560.0
6.746505437 1623.0
6.754861072 1557.0
6.763216706 1657.0
6.771572341 1669.0
6.779927976 1550.0
6.788283610 1599.0
6.796639245 1555.0
6.804994879 1579.0
6.813350514 1628.0
6.821706148 1636.0
6.830061783 1552.0
6.838417417 1644.0
6.846773052 1640.0
6.855128686 1619.0
6.863484321 1558.0
6.871839955 1645.0
6.880195590 1618.0
6.888551224 1561.0
6.896906859 1532.0
6.905262494 1550.0
6.913618128 1622.0
6.921973763 1543.0
6.930329397 1586.0
6.938685032 1503.0
6.947040666 1533.0
6.955396301 1512.0
6.963751935 1489.0
6.972107570 1499.0
6.980463204 1446.0
6.988818839 1504.0
6.997174473 1487.0
7.005530108 1479.0
7.013885742 1508.0
7.022241377 1544.0
7.030597012 1460.0
7.038952646 1426.0
7.047308281 1440.0
7.055663915 1385.0
7.064019550 1440.0
7.072375184 1440.0
7.080730819 1407.0
7.089086453 1418.0
7.097442088 1368.0
7.105797722 1331.0
7.114153357 1269.0
7.122508991 1305.0
7.130864626 1285.0
7.139220260 1256.0
7.147575895 1249.0
7.155931530 1308.0
7.164287164 1250.0
7.172642799 1205.0
7.180998433 1262.0
7.189354068 1162.0
7.197709702 1225.0
7.206065337 1183.0
7.214420971 1218.0
7.222776606 1137.0
7.231132240 1141.0
7.239487875 1152.0
7.247843509 1172.0
7.256199144 1124.0
7.264554778 1170.0
7.272910413 1078.0
7.281266047 1120.0
7.289621682 1131.0
7.297977317 1106.0
7.306332951 1033.0
7.314688586 1039.0
7.323044220 1019.0
7.331399855 1053.0
7.339755489 974.0
7.348111124 1071.0
7.356466758 1001.0
7.364822393 971.0
7.373178027 1024.0
7.381533662 947.0
7.389889296 875.0
7.398244931 937.0
7.406600565 976.0
7.414956200 1007.0
7.423311835 972.0
7.431667469 963.0
7.440023104 871.0
7.448378738 909.0
7.456734373 932.0
7.465090007 970.0
7.473445642 880.0
7.481801276 909.0
7.490156911 882.0
7.498512545 944.0
7.506868180 944.0
7.515223814 888.0
7.523579449 878.0
7.531935083 893.0
7.540290718 858.0
7.548646353 938.0
7.557001987 877.0
7.565357622 887.0
7.573713256 890.0
7.582068891 889.0
7.590424525 860.0
7.598780160 899.0
7.607135794 920.0
7.615491429 1018.0
7.623847063 1011.0
7.632202698 1012.0
7.640558332 1023.0
7.648913967 981.0
7.657269601 1085.0
7.665625236 1043.0
7.673980871 1132.0
7.682336505 1135.0
7.690692140 1192.0
7.699047774 1263.0
7.707403409 1308.0
7.715759043 1306.0
7.724114678 1432.0
7.732470312 1582.0
7.740825947 1665.0
7.749181581 1938.0
7.757537216 2145.0
7.765892850 2347.0
7.774248485 2709.0
7.782604119 3074.0
7.790959754 3677.0
7.799315389 4090.0
7.807671023 4529.0
7.816026658 5171.0
7.824382292 5984.0
7.832737927 6900.0
7.841093561 8072.0
7.849449196 9893.0
7.857804830 11633.0
7.866160465 13884.0
7.874516099 16737.0
7.882871734 21137.0
7.891227368 27034.0
7.899583003 35384.0
7.907938637 47117.0
7.916294272 56580.0
7.924649907 62647.0
7.933005541 68612.0
7.941361176 79069.0
7.949716810 91196.0
7.958072445 98744.0
7.966428079 93281.0
7.974783714 75983.0
7.983139348 57259.0
7.991494983 38285.0
7.999850617 20534.0
8.008206252 8970.0
8.016561886 4629.0
8.024917521 3885.0
8.033273155 4542.0
8.041628790 4911.0
8.049984425 4355.0
8.058340059 2995.0
8.066695694 1842.0
8.075051328 1280.0
8.083406963 1080.0
8.091762597 973.0
8.100118232 903.0
8.108473866 862.0
8.116829501 844.0
8.125185135 790.0
8.133540770 744.0
8.141896404 748.0
8.150252039 734.0
8.158607673 739.0
8.166963308 738.0
8.175318943 702.0
8.183674577 694.0
8.192030212 677.0
8.200385846 701.0
8.208741481 701.0
8.217097115 656.0
8.225452750 667.0
8.233808384 710.0
8.242164019 714.0
8.250519653 619.0
8.258875288 619.0
8.267230922 690.0
8.275586557 621.0
8.283942191 662.0
8.292297826 608.0
8.300653461 593.0
8.309009095 569.0
8.317364730 615.0
8.325720364 647.0
8.334075999 590.0
8.342431633 635.0
8.350787268 580.0
8.359142902 620.0
8.367498537 592.0
8.375854171 578.0
8.384209806 567.0
8.392565440 588.0
8.400921075 595.0
8.409276709 561.0
8.417632344 583.0
8.425987979 575.0
8.434343613 532.0
8.442699248 553.0
8.451054882 586.0
8.459410517 558.0
8.467766151 576.0
8.476121786 569.0
8.484477420 591.0
8.492833055 553.0
8.501188689 523.0
8.509544324 572.0
8.517899958 591.0
8.526255593 557.0
8.534611227 554.0
8.542966862 562.0
8.551322497 586.0
8.559678131 516.0
8.568033766 492.0
8.576389400 572.0
8.584745035 571.0
8.593100669 528.0
8.601456304 520.0
8.609811938 577.0
8.618167573 519.0
8.626523207 553.0
8.634878842 549.0
8.643234476 525.0
8.651590111 525.0
8.659945745 536.0
8.668301380 541.0
8.676657015 530.0
8.685012649 502.0
8.693368284 514.0
8.701723918 505.0
8.710079553 495.0
8.718435187 523.0
8.726790822 539.0
8.735146456 499.0
8.743502091 548.0
8.751857725 481.0
8.760213360 463.0
8.768568994 513.0
8.776924629 499.0
8.785280263 514.0
8.793635898 508.0
8.801991532 481.0
8.810347167 517.0
8.818702802 505.0
8.827058436 482.0
8.835414071 479.0
8.843769705 498.0
8.852125340 532.0
8.860480974 506.0
8.868836609 503.0
8.877192243 497.0
8.885547878 464.0
8.893903512 466.0
8.902259147 479.0
8.910614781 505.0
8.918970416 469.0
8.927326050 522.0
8.935681685 504.0
8.944037320 492.0
8.952392954 494.0
8.960748589 485.0
8.969104223 490.0
8.977459858 506.0
8.985815492 469.0
8.994171127 485.0
9.002526761 474.0
9.010882396 471.0
9.019238030 521.0
9.027593665 483.0
9.035949299 498.0
9.044304934 484.0
9.052660568 519.0
9.061016203 484.0
9.069371838 483.0
9.077727472 445.0
9.086083107 468.0
9.094438741 497.0
9.102794376 494.0
9.111150010 427.0
9.119505645 489.0
9.127861279 505.0
9.136216914 440.0
9.144572548 435.0
9.152928183 471.0
9.161283817 527.0
9.169639452 456.0
9.177995086 470.0
9.186350721 523.0
9.194706356 461.0
9.203061990 438.0
9.211417625 473.0
9.219773259 498.0
9.228128894 474.0
9.236484528 495.0
9.244840163 499.0
9.253195797 523.0
9.261551432 483.0
9.269907066 511.0
9.278262701 523.0
9.286618335 570.0
9.294973970 571.0
9.303329604 549.0
9.311685239 630.0
9.320040874 636.0
9.328396508 639.0
9.336752143 734.0
9.345107777 833.0
9.353463412 916.0
9.361819046 924.0
9.370174681 957.0
9.378530315 978.0
9.386885950 1017.0
9.395241584 1047.0
9.403597219 1093.0
9.411952853 1172.0
9.420308488 1235.0
9.428664122 1264.0
9.437019757 1251.0
9.445375392 1291.0
9.453731026 1208.0
9.462086661 1162.0
9.470442295 972.0
9.478797930 743.0
9.487153564 680.0
9.495509199 610.0
9.503864833 552.0
9.512220468 485.0
9.520576102 530.0
9.528931737 487.0
9.537287371 466.0
9.545643006 469.0
9.553998640 423.0
9.562354275 455.0
9.570709910 466.0
9.579065544 497.0
9.587421179 439.0
9.595776813 434.0
9.604132448 478.0
9.612488082 433.0
9.620843717 476.0
9.629199351 465.0
9.637554986 489.0
9.645910620 493.0
9.654266255 530.0
9.662621889 510.0
9.670977524 592.0
9.679333158 564.0
9.687688793 552.0
9.696044428 588.0
9.704400062 583.0
9.712755697 666.0
9.721111331 675.0
9.729466966 763.0
9.737822600 796.0
9.746178235 826.0
9.754533869 925.0
9.762889504 1019.0
9.771245138 1013.0
9.779600773 1026.0
9.787956407 1058.0
9.796312042 1079.0
9.804667676 1178.0
9.813023311 1284.0
9.821378946 1287.0
9.829734580 1327.0
9.838090215 1345.0
9.846445849 1293.0
9.854801484 1089.0
9.863157118 973.0
9.871512753 871.0
9.879868387 666.0
9.888224022 584.0
9.896579656 535.0
9.904935291 496.0
9.913290925 447.0
9.921646560 496.0
9.930002194 410.0
9.938357829 476.0
9.946713464 461.0
9.955069098 404.0
9.963424733 402.0
9.971780367 390.0
9.980136002 414.0
9.988491636 367.0
9.996847271 434.0
10.005202905 389.0
10.013558540 373.0
10.021914174 388.0
10.030269809 403.0
10.038625443 374.0
10.046981078 362.0
10.055336712 410.0
10.063692347 361.0
10.072047982 391.0
10.080403616 394.0
10.088759251 375.0
10.097114885 384.0
10.105470520 391.0
10.113826154 414.0
10.122181789 398.0
10.130537423 392.0
10.138893058 414.0
10.147248692 384.0
10.155604327 332.0
10.163959961 350.0
10.172315596 420.0
10.180671230 350.0
10.189026865 348.0
10.197382500 383.0
10.205738134 368.0
10.214093769 362.0
10.222449403 353.0
10.230805038 375.0
10.239160672 390.0
10.247516307 388.0
10.255871941 379.0
10.264227576 334.0
10.272583210 378.0
10.280938845 370.0
10.289294479 369.0
10.297650114 343.0
10.306005748 364.0
10.314361383 368.0
10.322717017 357.0
10.331072652 339.0
10.339428287 352.0
10.347783921 383.0
10.356139556 400.0
10.364495190 352.0
10.372850825 395.0
10.381206459 372.0
10.389562094 332.0
10.397917728 387.0
10.406273363 354.0
10.414628997 380.0
10.422984632 361.0
10.431340266 350.0
10.439695901 371.0
10.448051535 363.0
10.456407170 361.0
10.464762805 365.0
10.473118439 347.0
10.481474074 338.0
10.489829708 359.0
10.498185343 361.0
10.506540977 362.0
10.514896612 334.0
10.523252246 319.0
10.531607881 356.0
10.539963515 372.0
10.548319150 343.0
10.556674784 335.0
10.565030419 328.0
10.573386053 324.0
10.581741688 347.0
10.590097323 385.0
10.598452957 347.0
10.606808592 387.0
10.615164226 343.0
10.623519861 343.0
10.631875495 338.0
10.640231130 330.0
10.648586764 335.0
10.656942399 349.0
10.665298033 313.0
10.673653668 354.0
10.682009302 307.0
10.690364937 342.0
10.698720571 356.0
10.707076206 332.0
10.715431841 345.0
10.723787475 370.0
10.732143110 326.0
10.740498744 322.0
10.748854379 355.0
10.757210013 325.0
10.765565648 342.0
10.773921282 345.0
10.782276917 347.0
10.790632551 328.0
10.798988186 326.0
10.807343820 317.0
10.815699455 328.0
10.824055089 359.0
10.832410724 349.0
10.840766359 301.0
10.849121993 310.0
10.857477628 370.0
10.865833262 318.0
10.874188897 368.0
10.882544531 361.0
10.890900166 331.0
10.899255800 326.0
10.907611435 363.0
10.915967069 319.0
10.924322704 374.0
10.932678338 352.0
10.941033973 345.0
10.949389607 345.0
10.957745242 367.0
10.966100877 362.0
10.974456511 356.0
10.982812146 335.0
10.991167780 366.0
10.999523415 333.0
11.007879049 380.0
11.016234684 361.0
11.024590318 331.0
11.032945953 367.0
11.041301587 318.0
11.049657222 349.0
11.058012856 349.0
11.066368491 309.0
11.074724125 358.0
11.083079760 373.0
11.091435395 381.0
11.099791029 380.0
11.108146664 371.0
11.116502298 385.0
11.124857933 363.0
11.133213567 371.0
11.141569202 383.0
11.149924836 392.0
11.158280471 386.0
11.166636105 389.0
11.174991740 387.0
11.183347374 419.0
11.191703009 402.0
11.200058643 395.0
11.208414278 416.0
11.216769913 440.0
11.225125547 445.0
11.233481182 494.0
11.241836816 459.0
11.250192451 499.0
11.258548085 515.0
11.266903720 486.0
11.275259354 532.0
11.283614989 594.0
11.291970623 566.0
11.300326258 520.0
11.308681892 572.0
11.317037527 658.0
11.325393161 656.0
11.333748796 659.0
11.342104431 690.0
11.350460065 707.0
11.358815700 755.0
11.367171334 859.0
11.375526969 958.0
11.383882603 996.0
11.392238238 1072.0
11.400593872 1201.0
11.408949507 1291.0
11.417305141 1439.0
11.425660776 1527.0
11.434016410 1795.0
11.442372045 1894.0
11.450727679 2071.0
11.459083314 2222.0
11.467438949 2452.0
11.475794583 2799.0
11.484150218 2967.0
11.492505852 3269.0
11.500861487 3752.0
11.509217121 4040.0
11.517572756 4500.0
11.525928390 4886.0
11.534284025 5410.0
11.542639659 5768.0
11.550995294 6260.0
11.559350928 6541.0
11.567706563 6911.0
11.576062197 7153.0
11.584417832 7654.0
11.592773467 7815.0
11.601129101 7752.0
11.609484736 7231.0
11.617840370 6704.0
11.626196005 5827.0
11.634551639 5226.0
11.642907274 4679.0
11.651262908 4552.0
11.659618543 4346.0
11.667974177 4386.0
11.676329812 4614.0
11.684685446 4976.0
11.693041081 5228.0
11.701396715 5918.0
11.709752350 6345.0
11.718107985 7058.0
11.726463619 7497.0
11.734819254 7932.0
11.743174888 8357.0
11.751530523 8800.0
11.759886157 9016.0
11.768241792 8741.0
11.776597426 8108.0
11.784953061 7411.0
11.793308695 6546.0
11.801664330 5545.0
11.810019964 4469.0
11.818375599 3673.0
11.826731233 2849.0
11.835086868 2262.0
11.843442502 1958.0
11.851798137 1644.0
11.860153772 1422.0
11.868509406 1322.0
11.876865041 1218.0
11.885220675 1122.0
11.893576310 993.0
11.901931944 1008.0
11.910287579 920.0
11.918643213 906.0
11.926998848 864.0
11.935354482 878.0
11.943710117 823.0
11.952065751 890.0
11.960421386 811.0
11.968777020 846.0
11.977132655 848.0
11.985488290 844.0
11.993843924 910.0
12.002199559 928.0
12.010555193 969.0
12.018910828 1011.0
12.027266462 1068.0
12.035622097 1076.0
12.043977731 1152.0
12.052333366 1161.0
12.060689000 1244.0
12.069044635 1409.0
12.077400269 1489.0
12.085755904 1586.0
12.094111538 1749.0
12.102467173 1827.0
12.110822808 2011.0
12.119178442 2202.0
12.127534077 2348.0
12.135889711 2615.0
12.144245346 2825.0
12.152600980 3129.0
12.160956615 3416.0
12.169312249 3828.0
12.177667884 4255.0
12.186023518 4696.0
12.194379153 5440.0
12.202734787 5878.0
12.211090422 6479.0
12.219446056 6816.0
12.227801691 7493.0
12.236157326 8250.0
12.244512960 9146.0
12.252868595 9751.0
12.261224229 10831.0
12.269579864 11727.0
12.277935498 12731.0
12.286291133 13769.0
12.294646767 14223.0
12.303002402 14884.0
12.311358036 14520.0
12.319713671 14130.0
12.328069305 13162.0
12.336424940 11947.0
12.344780574 10416.0
12.353136209 9013.0
12.361491844 7571.0
12.369847478 6108.0
12.378203113 4793.0
12.386558747 3864.0
12.394914382 2993.0
12.403270016 2518.0
12.411625651 2151.0
12.419981285 1838.0
12.428336920 1633.0
12.436692554 1588.0
12.445048189 1442.0
12.453403823 1300.0
12.461759458 1226.0
12.470115092 1159.0
12.478470727 1023.0
12.486826362 973.0
12.495181996 994.0
12.503537631 914.0
12.511893265 918.0
12.520248900 924.0
12.528604534 938.0
12.536960169 919.0
12.545315803 915.0
12.553671438 940.0
12.562027072 991.0
12.570382707 975.0
12.578738341 1087.0
12.587093976 1191.0
12.595449610 1177.0
12.603805245 1302.0
12.612160880 1419.0
12.620516514 1461.0
12.628872149 1757.0
12.637227783 1826.0
12.645583418 1977.0
12.653939052 2196.0
12.662294687 2428.0
12.670650321 2673.0
12.679005956 2896.0
12.687361590 3255.0
12.695717225 3625.0
12.704072859 4066.0
12.712428494 4585.0
12.720784128 5137.0
12.729139763 5589.0
12.737495398 6322.0
12.745851032 7118.0
12.754206667 8026.0
12.762562301 9029.0
12.770917936 10075.0
12.779273570 10948.0
12.787629205 12196.0
12.795984839 13340.0
12.804340474 14212.0
12.812696108 14962.0
12.821051743 15460.0
12.829407377 16042.0
12.837763012 16252.0
12.846118646 15548.0
12.854474281 14351.0
12.862829916 12982.0
12.871185550 11386.0
12.879541185 8602.0
12.887896819 5609.0
12.896252454 3542.0
12.904608088 2478.0
12.912963723 1961.0
12.921319357 1569.0
12.929674992 1437.0
12.938030626 1205.0
12.946386261 1077.0
12.954741895 1108.0
12.963097530 1008.0
12.971453164 1042.0
12.979808799 1006.0
12.988164434 1070.0
12.996520068 1044.0
13.004875703 1074.0
13.013231337 1142.0
13.021586972 1133.0
13.029942606 1337.0
13.038298241 1334.0
13.046653875 1483.0
13.055009510 1566.0
13.063365144 1629.0
13.071720779 1668.0
13.080076413 1820.0
13.088432048 1938.0
13.096787682 2118.0
13.105143317 2191.0
13.113498952 2319.0
13.121854586 2229.0
13.130210221 2323.0
13.138565855 2333.0
13.146921490 2000.0
13.155277124 1979.0
13.163632759 1711.0
13.171988393 1480.0
13.180344028 1265.0
13.188699662 1056.0
13.197055297 904.0
13.205410931 850.0
13.213766566 670.0
13.222122200 618.0
13.230477835 648.0
13.238833470 546.0
13.247189104 482.0
13.255544739 482.0
13.263900373 430.0
13.272256008 455.0
13.280611642 394.0
13.288967277 378.0
13.297322911 415.0
13.305678546 370.0
13.314034180 389.0
13.322389815 384.0
13.330745449 384.0
13.339101084 362.0
13.347456718 326.0
13.355812353 314.0
13.364167987 338.0
13.372523622 349.0
13.380879257 346.0
13.389234891 341.0
13.397590526 326.0
13.405946160 315.0
13.414301795 329.0
13.422657429 288.0
13.431013064 301.0
13.439368698 300.0
13.447724333 332.0
13.456079967 309.0
13.464435602 323.0
13.472791236 310.0
13.481146871 265.0
13.489502505 285.0
13.497858140 243.0
13.506213775 293.0
13.514569409 281.0
13.522925044 257.0
13.531280678 280.0
13.539636313 287.0
13.547991947 238.0
13.556347582 253.0
13.564703216 258.0
13.573058851 270.0
13.581414485 268.0
13.589770120 254.0
13.598125754 292.0
13.606481389 261.0
13.614837023 256.0
13.623192658 264.0
13.631548293 307.0
13.639903927 274.0
13.648259562 243.0
13.656615196 270.0
13.664970831 256.0
13.673326465 242.0
13.681682100 273.0
13.690037734 270.0
13.698393369 274.0
13.706749003 239.0
13.715104638 236.0
13.723460272 276.0
13.731815907 239.0
13.740171541 254.0
13.748527176 248.0
13.756882811 241.0
13.765238445 263.0
13.773594080 261.0
13.781949714 241.0
13.790305349 271.0
13.798660983 261.0
13.807016618 240.0
13.815372252 236.0
13.823727887 290.0
13.832083521 247.0
13.840439156 241.0
13.848794790 277.0
13.857150425 270.0
13.865506059 243.0
13.873861694 265.0
13.882217329 261.0
13.890572963 225.0
13.898928598 257.0
13.907284232 250.0
13.915639867 273.0
13.923995501 292.0
13.932351136 281.0
13.940706770 280.0
13.949062405 277.0
13.957418039 254.0
13.965773674 246.0
13.974129308 246.0
13.982484943 257.0
13.990840577 247.0
13.999196212 249.0
14.007551847 264.0
14.015907481 255.0
14.024263116 252.0
14.032618750 274.0
14.040974385 259.0
14.049330019 259.0
14.057685654 246.0
14.066041288 243.0
14.074396923 268.0
14.082752557 247.0
14.091108192 225.0
14.099463826 247.0
14.107819461 266.0
14.116175095 265.0
14.124530730 259.0
14.132886365 268.0
14.141241999 255.0
14.149597634 277.0
14.157953268 273.0
14.166308903 279.0
14.174664537 274.0
14.183020172 252.0
14.191375806 248.0
14.199731441 240.0
14.208087075 274.0
14.216442710 273.0
14.224798344 225.0
14.233153979 244.0
14.241509613 259.0
14.249865248 263.0
14.258220883 243.0
14.266576517 266.0
14.274932152 254.0
14.283287786 291.0
14.291643421 279.0
14.299999055 254.0
14.308354690 256.0
14.316710324 301.0
14.325065959 263.0
14.333421593 270.0
14.341777228 286.0
14.350132862 277.0
14.358488497 296.0
14.366844131 253.0
14.375199766 273.0
14.383555401 279.0
14.391911035 303.0
14.400266670 298.0
14.408622304 263.0
14.416977939 264.0
14.425333573 250.0
14.433689208 268.0
14.442044842 275.0
14.450400477 292.0
14.458756111 292.0
14.467111746 260.0
14.475467380 287.0
14.483823015 309.0
14.492178649 280.0
14.500534284 269.0
14.508889919 257.0
14.517245553 282.0
14.525601188 271.0
14.533956822 289.0
14.542312457 297.0
14.550668091 277.0
14.559023726 275.0
14.567379360 277.0
14.575734995 293.0
14.584090629 287.0
14.592446264 273.0
14.600801898 285.0
14.609157533 289.0
14.617513167 268.0
14.625868802 296.0
14.634224437 281.0
14.642580071 246.0
14.650935706 277.0
14.659291340 316.0
14.667646975 306.0
14.676002609 279.0
14.684358244 305.0
14.692713878 265.0
14.701069513 297.0
14.709425147 301.0
14.717780782 256.0
14.726136416 302.0
14.734492051 263.0
14.742847685 306.0
14.751203320 268.0
14.759558954 271.0
14.767914589 319.0
14.776270224 299.0
14.784625858 316.0
14.792981493 314.0
14.801337127 297.0
14.809692762 287.0
14.818048396 308.0
14.826404031 310.0
14.834759665 324.0
14.843115300 298.0
14.851470934 295.0
14.859826569 315.0
14.868182203 286.0
14.876537838 300.0
14.884893472 316.0
14.893249107 265.0
14.901604742 317.0
14.909960376 304.0
14.918316011 320.0
14.926671645 277.0
14.935027280 370.0
14.943382914 325.0
14.951738549 354.0
14.960094183 328.0
14.968449818 335.0
14.976805452 326.0
14.985161087 314.0
14.993516721 316.0
15.001872356 341.0
15.010227990 323.0
15.018583625 314.0
15.026939260 349.0
15.035294894 350.0
15.043650529 333.0
15.052006163 353.0
15.060361798 348.0
15.068717432 379.0
15.077073067 353.0
15.085428701 349.0
15.093784336 378.0
15.102139970 354.0
15.110495605 404.0
15.118851239 404.0
15.127206874 382.0
15.135562508 348.0
15.143918143 391.0
15.152273778 391.0
15.160629412 366.0
15.168985047 398.0
15.177340681 430.0
15.185696316 389.0
15.194051950 432.0
15.202407585 429.0
15.210763219 431.0
15.219118854 390.0
15.227474488 461.0
15.235830123 452.0
15.244185757 415.0
15.252541392 457.0
15.260897026 477.0
15.269252661 461.0
15.277608296 466.0
15.285963930 486.0
15.294319565 453.0
15.302675199 542.0
15.311030834 550.0
15.319386468 569.0
15.327742103 557.0
15.336097737 525.0
15.344453372 596.0
15.352809006 625.0
15.361164641 607.0
15.369520275 630.0
15.377875910 662.0
15.386231544 639.0
15.394587179 679.0
15.402942814 705.0
15.411298448 742.0
15.419654083 738.0
15.428009717 803.0
15.436365352 844.0
15.444720986 910.0
15.453076621 928.0
15.461432255 896.0
15.469787890 946.0
15.478143524 1062.0
15.486499159 1096.0
15.494854793 1148.0
15.503210428 1197.0
15.511566062 1283.0
15.519921697 1344.0
15.528277332 1448.0
15.536632966 1491.0
15.544988601 1610.0
15.553344235 1711.0
15.561699870 1849.0
15.570055504 2003.0
15.578411139 2179.0
15.586766773 2320.0
15.595122408 2495.0
15.603478042 2659.0
15.611833677 2895.0
15.620189311 3266.0
15.628544946 3568.0
15.636900580 3890.0
15.645256215 4154.0
15.653611850 4410.0
15.661967484 4839.0
15.670323119 5355.0
15.678678753 5757.0
15.687034388 6406.0
15.695390022 6788.0
15.703745657 7488.0
15.712101291 8162.0
15.720456926 8924.0
15.728812560 9279.0
15.737168195 10116.0
15.745523829 10589.0
15.753879464 10768.0
15.762235098 11104.0
15.770590733 11162.0
15.778946368 10961.0
15.787302002 10756.0
15.795657637 10420.0
15.804013271 9952.0
15.812368906 9593.0
15.820724540 9150.0
15.829080175 8946.0
15.837435809 8533.0
15.845791444 9036.0
15.854147078 9546.0
15.862502713 10172.0
15.870858347 11392.0
15.879213982 12975.0
15.887569616 14594.0
15.895925251 16639.0
15.904280886 19070.0
15.912636520 21914.0
15.920992155 25479.0
15.929347789 29647.0
15.937703424 33557.0
15.946059058 37913.0
15.954414693 41132.0
15.962770327 45469.0
15.971125962 50470.0
15.979481596 59639.0
15.987837231 73628.0
15.996192865 98221.0
16.004548500 134680.0
16.012904134 175480.0
16.021259769 200007.0
16.029615404 218780.0
16.037971038 248980.0
16.046326673 299747.0
16.054682307 337110.0
16.063037942 336675.0
16.071393576 292282.0
16.079749211 231180.0
16.088104845 170589.0
16.096460480 103877.0
16.104816114 48627.0
16.113171749 20343.0
16.121527383 11102.0
16.129883018 7704.0
16.138238652 5984.0
16.146594287 4716.0
16.154949922 4090.0
16.163305556 3357.0
16.171661191 2709.0
16.180016825 2404.0
16.188372460 2132.0
16.196728094 1942.0
16.205083729 1650.0
16.213439363 1585.0
16.221794998 1429.0
16.230150632 1460.0
16.238506267 1347.0
16.246861901 1286.0
16.255217536 1204.0
16.263573170 1149.0
16.271928805 1121.0
16.280284439 1162.0
16.288640074 1104.0
16.296995709 1056.0
16.305351343 1091.0
16.313706978 1087.0
16.322062612 1104.0
16.330418247 1053.0
16.338773881 1051.0
16.347129516 1071.0
16.355485150 1191.0
16.363840785 1237.0
16.372196419 1207.0
16.380552054 1264.0
16.388907688 1267.0
16.397263323 1411.0
16.405618957 1406.0
16.413974592 1541.0
16.422330227 1593.0
16.430685861 1816.0
16.439041496 1799.0
16.447397130 2018.0
16.455752765 2107.0
16.464108399 2315.0
16.472464034 2535.0
16.480819668 2802.0
16.489175303 3041.0
16.497530937 3322.0
16.505886572 3557.0
16.514242206 3990.0
16.522597841 4253.0
16.530953475 4724.0
16.539309110 5181.0
16.547664745 5772.0
16.556020379 6594.0
16.564376014 7098.0
16.572731648 8242.0
16.581087283 8997.0
16.589442917 9958.0
16.597798552 11068.0
16.606154186 12266.0
16.614509821 13665.0
16.622865455 15164.0
16.631221090 16372.0
16.639576724 17808.0
16.647932359 19378.0
16.656287993 21036.0
16.664643628 22414.0
16.672999263 23220.0
16.681354897 23610.0
16.689710532 25416.0
16.698066166 27613.0
16.706421801 30569.0
16.714777435 30632.0
16.723133070 27514.0
16.731488704 20464.0
16.739844339 13978.0
16.748199973 9674.0
16.756555608 6794.0
16.764911242 4838.0
16.773266877 3812.0
16.781622511 3038.0
16.789978146 2547.0
16.798333781 2341.0
16.806689415 1970.0
16.815045050 1686.0
16.823400684 1521.0
16.831756319 1354.0
16.840111953 1223.0
16.848467588 1196.0
16.856823222 1096.0
16.865178857 991.0
16.873534491 952.0
16.881890126 867.0
16.890245760 844.0
16.898601395 772.0
16.906957029 808.0
16.915312664 758.0
16.923668299 739.0
16.932023933 741.0
16.940379568 682.0
16.948735202 670.0
16.957090837 712.0
16.965446471 711.0
16.973802106 708.0
16.982157740 693.0
16.990513375 661.0
16.998869009 713.0
17.007224644 715.0
17.015580278 685.0
17.023935913 718.0
17.032291547 684.0
17.040647182 749.0
17.049002817 739.0
17.057358451 822.0
17.065714086 816.0
17.074069720 798.0
17.082425355 801.0
17.090780989 882.0
17.099136624 892.0
17.107492258 938.0
17.115847893 916.0
17.124203527 978.0
17.132559162 1029.0
17.140914796 1068.0
17.149270431 1109.0
17.157626065 1193.0
17.165981700 1279.0
17.174337335 1316.0
17.182692969 1354.0
17.191048604 1437.0
17.199404238 1534.0
17.207759873 1644.0
17.216115507 1781.0
17.224471142 1925.0
17.232826776 1987.0
17.241182411 2148.0
17.249538045 2364.0
17.257893680 2501.0
17.266249314 2664.0
17.274604949 2862.0
17.282960583 2873.0
17.291316218 3109.0
17.299671853 3268.0
17.308027487 3447.0
17.316383122 3729.0
17.324738756 3925.0
17.333094391 4133.0
17.341450025 4250.0
17.349805660 4616.0
17.358161294 4897.0
17.366516929 4991.0
17.374872563 5073.0
17.383228198 4782.0
17.391583832 4694.0
17.399939467 4435.0
17.408295101 4285.0
17.416650736 4149.0
17.425006371 3581.0
17.433362005 3046.0
17.441717640 2560.0
17.450073274 2097.0
17.458428909 1850.0
17.466784543 1601.0
17.475140178 1463.0
17.483495812 1456.0
17.491851447 1254.0
17.500207081 1217.0
17.508562716 1172.0
17.516918350 1157.0
17.525273985 1196.0
17.533629619 1252.0
17.541985254 1278.0
17.550340889 1378.0
17.558696523 1484.0
17.567052158 1536.0
17.575407792 1580.0
17.583763427 1561.0
17.592119061 1445.0
17.600474696 1452.0
17.608830330 1422.0
17.617185965 1465.0
17.625541599 1401.0
17.633897234 1388.0
17.642252868 1409.0
17.650608503 1244.0
17.658964137 1198.0
17.667319772 1101.0
17.675675407 1043.0
17.684031041 1085.0
17.692386676 1111.0
17.700742310 1125.0
17.709097945 1217.0
17.717453579 1192.0
17.725809214 1111.0
17.734164848 1248.0
17.742520483 1233.0
17.750876117 1235.0
17.759231752 1275.0
17.767587386 1281.0
17.775943021 1356.0
17.784298655 1242.0
17.792654290 1266.0
17.801009924 1239.0
17.809365559 1288.0
17.817721194 1249.0
17.826076828 1354.0
17.834432463 1380.0
17.842788097 1417.0
17.851143732 1510.0
17.859499366 1603.0
17.867855001 1526.0
17.876210635 1778.0
17.884566270 1902.0
17.892921904 1977.0
17.901277539 2091.0
17.909633173 2149.0
17.917988808 2317.0
17.926344442 2466.0
17.934700077 2665.0
17.943055712 2813.0
17.951411346 3048.0
17.959766981 3223.0
17.968122615 3437.0
17.976478250 3558.0
17.984833884 3808.0
17.993189519 4085.0
18.001545153 4188.0
18.009900788 4346.0
18.018256422 4501.0
18.026612057 4565.0
18.034967691 4797.0
18.043323326 4677.0
18.051678960 4695.0
18.060034595 4412.0
18.068390230 4280.0
18.076745864 4181.0
18.085101499 3984.0
18.093457133 3760.0
18.101812768 3701.0
18.110168402 3710.0
18.118524037 3711.0
18.126879671 3764.0
18.135235306 3949.0
18.143590940 4212.0
18.151946575 4575.0
18.160302209 4784.0
18.168657844 5355.0
18.177013478 5839.0
18.185369113 6460.0
18.193724748 7036.0
18.202080382 7889.0
18.210436017 8394.0
18.218791651 8989.0
18.227147286 9113.0
18.235502920 9277.0
18.243858555 9577.0
18.252214189 9737.0
18.260569824 10024.0
18.268925458 10333.0
18.277281093 10321.0
18.285636727 10229.0
18.293992362 9700.0
18.302347996 9038.0
18.310703631 8772.0
18.319059266 8212.0
18.327414900 7860.0
18.335770535 7736.0
18.344126169 7477.0
18.352481804 7457.0
18.360837438 7228.0
18.369193073 6952.0
18.377548707 6786.0
18.385904342 6767.0
18.394259976 6008.0
18.402615611 5241.0
18.410971245 4218.0
18.419326880 3458.0
18.427682514 2888.0
18.436038149 2242.0
18.444393784 1880.0
18.452749418 1636.0
18.461105053 1506.0
18.469460687 1357.0
18.477816322 1201.0
18.486171956 1132.0
18.494527591 1131.0
18.502883225 1025.0
18.511238860 1008.0
18.519594494 858.0
18.527950129 885.0
18.536305763 831.0
18.544661398 818.0
18.553017032 761.0
18.561372667 729.0
18.569728302 730.0
18.578083936 734.0
18.586439571 675.0
18.594795205 712.0
18.603150840 632.0
18.611506474 684.0
18.619862109 657.0
18.628217743 615.0
18.636573378 611.0
18.644929012 605.0
18.653284647 641.0
18.661640281 614.0
18.669995916 623.0
18.678351550 621.0
18.686707185 627.0
18.695062820 635.0
18.703418454 598.0
18.711774089 580.0
18.720129723 600.0
18.728485358 605.0
18.736840992 612.0
18.745196627 626.0
18.753552261 599.0
18.761907896 636.0
18.770263530 609.0
18.778619165 626.0
18.786974799 682.0
18.795330434 645.0
18.803686068 700.0
18.812041703 707.0
18.820397338 746.0
18.828752972 728.0
18.837108607 708.0
18.845464241 823.0
18.853819876 777.0
18.862175510 801.0
18.870531145 834.0
18.878886779 898.0
18.887242414 899.0
18.895598048 997.0
18.903953683 1065.0
18.912309317 1029.0
18.920664952 1080.0
18.929020586 1129.0
18.937376221 1224.0
18.945731856 1291.0
18.954087490 1384.0
18.962443125 1466.0
18.970798759 1515.0
18.979154394 1606.0
18.987510028 1708.0
18.995865663 1787.0
19.004221297 2004.0
19.012576932 2067.0
19.020932566 2156.0
19.029288201 2226.0
19.037643835 2234.0
19.045999470 2291.0
19.054355104 2245.0
19.062710739 2279.0
19.071066374 2374.0
19.079422008 2370.0
19.087777643 2338.0
19.096133277 2356.0
19.104488912 2245.0
19.112844546 2141.0
19.121200181 2192.0
19.129555815 2272.0
19.137911450 2392.0
19.146267084 2553.0
19.154622719 2646.0
19.162978353 2742.0
19.171333988 2980.0
19.179689622 3081.0
19.188045257 3397.0
19.196400892 3591.0
19.204756526 3796.0
19.213112161 4021.0
19.221467795 4151.0
19.229823430 4530.0
19.238179064 4819.0
19.246534699 5118.0
19.254890333 5179.0
19.263245968 5698.0
19.271601602 5894.0
19.279957237 6129.0
19.288312871 6561.0
19.296668506 6471.0
19.305024140 6662.0
19.313379775 6776.0
19.321735409 6876.0
19.330091044 6676.0
19.338446679 6485.0
19.346802313 6146.0
19.355157948 5844.0
19.363513582 5486.0
19.371869217 5234.0
19.380224851 4856.0
19.388580486 4499.0
19.396936120 4387.0
19.405291755 3990.0
19.413647389 3861.0
19.422003024 3839.0
19.430358658 3607.0
19.438714293 3675.0
19.447069927 3512.0
19.455425562 3460.0
19.463781197 3450.0
19.472136831 3534.0
19.480492466 3743.0
19.488848100 3789.0
19.497203735 4043.0
19.505559369 4250.0
19.513915004 4533.0
19.522270638 4787.0
19.530626273 5181.0
19.538981907 5413.0
19.547337542 5751.0
19.555693176 6287.0
19.564048811 6590.0
19.572404445 7067.0
19.580760080 7681.0
19.589115715 8480.0
19.597471349 9145.0
19.605826984 10149.0
19.614182618 11029.0
19.622538253 11883.0
19.630893887 12749.0
19.639249522 13526.0
19.647605156 14289.0
19.655960791 15231.0
19.664316425 15616.0
19.672672060 16248.0
19.681027694 16969.0
19.689383329 17508.0
19.697738963 17587.0
19.706094598 17660.0
19.714450233 16862.0
19.722805867 16139.0
19.731161502 15183.0
19.739517136 14129.0
19.747872771 12656.0
19.756228405 11361.0
19.764584040 9929.0
19.772939674 9040.0
19.781295309 8271.0
19.789650943 7578.0
19.798006578 7281.0
19.806362212 7132.0
19.814717847 7107.0
19.823073481 7454.0
19.831429116 7558.0
19.839784751 7846.0
19.848140385 8031.0
19.856496020 7983.0
19.864851654 8091.0
19.873207289 7463.0
19.881562923 6791.0
19.889918558 5707.0
19.898274192 4617.0
19.906629827 3768.0
19.914985461 3177.0
19.923341096 2641.0
19.931696730 2419.0
19.940052365 2235.0
19.948407999 1871.0
19.956763634 1849.0
19.965119269 1724.0
19.973474903 1632.0
19.981830538 1590.0
19.990186172 1532.0
19.998541807 1388.0
20.006897441 1450.0
20.015253076 1319.0
20.023608710 1238.0
20.031964345 1257.0
20.040319979 1187.0
20.048675614 1080.0
20.057031248 1102.0
20.065386883 1018.0
20.073742517 942.0
20.082098152 870.0
20.090453787 827.0
20.098809421 818.0
20.107165056 800.0
20.115520690 718.0
20.123876325 744.0
20.132231959 692.0
20.140587594 697.0
20.148943228 690.0
20.157298863 702.0
20.165654497 670.0
20.174010132 637.0
20.182365766 630.0
20.190721401 617.0
20.199077035 614.0
20.207432670 621.0
20.215788305 652.0
20.224143939 641.0
20.232499574 600.0
20.240855208 653.0
20.249210843 576.0
20.257566477 588.0
20.265922112 581.0
20.274277746 568.0
20.282633381 590.0
20.290989015 555.0
20.299344650 548.0
20.307700284 552.0
20.316055919 537.0
20.324411553 595.0
20.332767188 574.0
20.341122823 529.0
20.349478457 559.0
20.357834092 549.0
20.366189726 582.0
20.374545361 603.0
20.382900995 570.0
20.391256630 517.0
20.399612264 547.0
20.407967899 542.0
20.416323533 554.0
20.424679168 566.0
20.433034802 553.0
20.441390437 553.0
20.449746071 514.0
20.458101706 574.0
20.466457341 503.0
20.474812975 526.0
20.483168610 570.0
20.491524244 550.0
20.499879879 545.0
20.508235513 543.0
20.516591148 529.0
20.524946782 590.0
20.533302417 514.0
20.541658051 543.0
20.550013686 543.0
20.558369320 599.0
20.566724955 571.0
20.575080589 586.0
20.583436224 544.0
20.591791859 604.0
20.600147493 614.0
20.608503128 558.0
20.616858762 576.0
20.625214397 636.0
20.633570031 609.0
20.641925666 613.0
20.650281300 670.0
20.658636935 664.0
20.666992569 631.0
20.675348204 661.0
20.683703838 677.0
20.692059473 660.0
20.700415107 664.0
20.708770742 703.0
20.717126377 741.0
20.725482011 771.0
20.733837646 748.0
20.742193280 741.0
20.750548915 763.0
20.758904549 804.0
20.767260184 865.0
20.775615818 859.0
20.783971453 903.0
20.792327087 946.0
20.800682722 996.0
20.809038356 976.0
20.817393991 1021.0
20.825749625 1099.0
20.834105260 1211.0
20.842460894 1210.0
20.850816529 1270.0
20.859172164 1321.0
20.867527798 1304.0
20.875883433 1468.0
20.884239067 1466.0
20.892594702 1547.0
20.900950336 1607.0
20.909305971 1746.0
20.917661605 1849.0
20.926017240 2001.0
20.934372874 2142.0
20.942728509 2435.0
20.951084143 2544.0
20.959439778 2570.0
20.967795412 2678.0
20.976151047 2727.0
20.984506682 2456.0
20.992862316 2371.0
21.001217951 2300.0
21.009573585 2263.0
21.017929220 2100.0
21.026284854 1903.0
21.034640489 1697.0
21.042996123 1557.0
21.051351758 1338.0
21.059707392 1200.0
21.068063027 1072.0
21.076418661 1063.0
21.084774296 959.0
21.093129930 939.0
21.101485565 914.0
21.109841200 863.0
21.118196834 880.0
21.126552469 812.0
21.134908103 790.0
21.143263738 744.0
21.151619372 757.0
21.159975007 741.0
21.168330641 776.0
21.176686276 729.0
21.185041910 763.0
21.193397545 710.0
21.201753179 750.0
21.210108814 726.0
21.218464448 699.0
21.226820083 654.0
21.235175718 741.0
21.243531352 736.0
21.251886987 740.0
21.260242621 735.0
21.268598256 752.0
21.276953890 697.0
21.285309525 800.0
21.293665159 714.0
21.302020794 748.0
21.310376428 739.0
21.318732063 760.0
21.327087697 782.0
21.335443332 785.0
21.343798966 761.0
21.352154601 792.0
21.360510236 853.0
21.368865870 881.0
21.377221505 827.0
21.385577139 859.0
21.393932774 840.0
21.402288408 892.0
21.410644043 934.0
21.418999677 902.0
21.427355312 969.0
21.435710946 1009.0
21.444066581 980.0
21.452422215 1014.0
21.460777850 1038.0
21.469133484 1104.0
21.477489119 1074.0
21.485844754 1167.0
21.494200388 1275.0
21.502556023 1257.0
21.510911657 1351.0
21.519267292 1311.0
21.527622926 1448.0
21.535978561 1432.0
21.544334195 1468.0
21.552689830 1530.0
21.561045464 1566.0
21.569401099 1571.0
21.577756733 1546.0
21.586112368 1696.0
21.594468002 1635.0
21.602823637 1708.0
21.611179272 1646.0
21.619534906 1644.0
21.627890541 1647.0
21.636246175 1747.0
21.644601810 1645.0
21.652957444 1814.0
21.661313079 1938.0
21.669668713 1989.0
21.678024348 2051.0
21.686379982 2086.0
21.694735617 2200.0
21.703091251 2261.0
21.711446886 2442.0
21.719802520 2728.0
21.728158155 2687.0
21.736513790 2759.0
21.744869424 2924.0
21.753225059 3069.0
21.761580693 3354.0
21.769936328 3470.0
21.778291962 3752.0
21.786647597 3924.0
21.795003231 4197.0
21.803358866 4339.0
21.811714500 4711.0
21.820070135 5125.0
21.828425769 5309.0
21.836781404 5821.0
21.845137038 6131.0
21.853492673 6578.0
21.861848308 7058.0
21.870203942 7423.0
21.878559577 7448.0
21.886915211 7787.0
21.895270846 7682.0
21.903626480 7919.0
21.911982115 7940.0
21.920337749 8153.0
21.928693384 8100.0
21.937049018 7743.0
21.945404653 7511.0
21.953760287 7129.0
21.962115922 7074.0
21.970471556 6857.0
21.978827191 6739.0
21.987182826 6459.0
21.995538460 6090.0
22.003894095 5432.0
22.012249729 4604.0
22.020605364 3944.0
22.028960998 3435.0
22.037316633 3061.0
22.045672267 2608.0
22.054027902 2430.0
22.062383536 2062.0
22.070739171 1930.0
22.079094805 1803.0
22.087450440 1567.0
22.095806074 1462.0
22.104161709 1427.0
22.112517344 1358.0
22.120872978 1265.0
22.129228613 1247.0
22.137584247 1188.0
22.145939882 1057.0
22.154295516 1063.0
22.162651151 955.0
22.171006785 1005.0
22.179362420 1009.0
22.187718054 894.0
22.196073689 918.0
22.204429323 876.0
22.212784958 878.0
22.221140592 877.0
22.229496227 909.0
22.237851862 871.0
22.246207496 791.0
22.254563131 803.0
22.262918765 767.0
22.271274400 788.0
22.279630034 772.0
22.287985669 777.0
22.296341303 762.0
22.304696938 785.0
22.313052572 766.0
22.321408207 772.0
22.329763841 745.0
22.338119476 780.0
22.346475110 670.0
22.354830745 784.0
22.363186379 782.0
22.371542014 764.0
22.379897649 767.0
22.388253283 760.0
22.396608918 760.0
22.404964552 747.0
22.413320187 804.0
22.421675821 766.0
22.430031456 788.0
22.438387090 808.0
22.446742725 831.0
22.455098359 788.0
22.463453994 871.0
22.471809628 817.0
22.480165263 834.0
22.488520897 892.0
22.496876532 865.0
22.505232167 927.0
22.513587801 882.0
22.521943436 927.0
22.530299070 909.0
22.538654705 963.0
22.547010339 926.0
22.555365974 932.0
22.563721608 984.0
22.572077243 936.0
22.580432877 983.0
22.588788512 988.0
22.597144146 1017.0
22.605499781 983.0
22.613855415 953.0
22.622211050 842.0
22.630566685 849.0
22.638922319 852.0
22.647277954 847.0
22.655633588 881.0
22.663989223 777.0
22.672344857 794.0
22.680700492 849.0
22.689056126 797.0
22.697411761 852.0
22.705767395 807.0
22.714123030 824.0
22.722478664 848.0
22.730834299 822.0
22.739189933 827.0
22.747545568 862.0
22.755901203 866.0
22.764256837 934.0
22.772612472 928.0
22.780968106 902.0
22.789323741 911.0
22.797679375 994.0
22.806035010 921.0
22.814390644 963.0
22.822746279 1000.0
22.831101913 994.0
22.839457548 983.0
22.847813182 1044.0
22.856168817 1059.0
22.864524451 1150.0
22.872880086 1126.0
22.881235721 1219.0
22.889591355 1288.0
22.897946990 1223.0
22.906302624 1296.0
22.914658259 1350.0
22.923013893 1440.0
22.931369528 1431.0
22.939725162 1545.0
22.948080797 1574.0
22.956436431 1684.0
22.964792066 1726.0
22.973147700 1787.0
22.981503335 1872.0
22.989858969 1897.0
22.998214604 2024.0
23.006570239 2109.0
23.014925873 2228.0
23.023281508 2405.0
23.031637142 2373.0
23.039992777 2467.0
23.048348411 2674.0
23.056704046 2821.0
23.065059680 2950.0
23.073415315 3135.0
23.081770949 3300.0
23.090126584 3426.0
23.098482218 3732.0
23.106837853 3911.0
23.115193487 3979.0
23.123549122 4278.0
23.131904757 4451.0
23.140260391 4859.0
23.148616026 4866.0
23.156971660 5255.0
23.165327295 5644.0
23.173682929 5915.0
23.182038564 6439.0
23.190394198 6901.0
23.198749833 7228.0
23.207105467 7704.0
23.215461102 8199.0
23.223816736 8626.0
23.232172371 9168.0
23.240528005 9633.0
23.248883640 10365.0
23.257239275 11042.0
23.265594909 11977.0
23.273950544 12678.0
23.282306178 13865.0
23.290661813 15230.0
23.299017447 16933.0
23.307373082 18059.0
23.315728716 19573.0
23.324084351 20555.0
23.332439985 21386.0
23.340795620 22059.0
23.349151254 22008.0
23.357506889 22462.0
23.365862523 22555.0
23.374218158 23100.0
23.382573793 23109.0
23.390929427 22687.0
23.399285062 22554.0
23.407640696 21010.0
23.415996331 18961.0
23.424351965 16531.0
23.432707600 13664.0
23.441063234 11561.0
23.449418869 9819.0
23.457774503 8227.0
23.466130138 7114.0
23.474485772 6165.0
23.482841407 5612.0
23.491197041 4969.0
23.499552676 4526.0
23.507908311 4142.0
23.516263945 3897.0
23.524619580 3491.0
23.532975214 3350.0
23.541330849 3175.0
23.549686483 2976.0
23.558042118 2845.0
23.566397752 2713.0
23.574753387 2583.0
23.583109021 2489.0
23.591464656 2513.0
23.599820290 2398.0
23.608175925 2366.0
23.616531559 2306.0
23.624887194 2265.0
23.633242829 2296.0
23.641598463 2305.0
23.649954098 2241.0
23.658309732 2257.0
23.666665367 2209.0
23.675021001 2313.0
23.683376636 2310.0
23.691732270 2404.0
23.700087905 2411.0
23.708443539 2393.0
23.716799174 2534.0
23.725154808 2611.0
23.733510443 2646.0
23.741866077 2728.0
23.750221712 2848.0
23.758577346 2908.0
23.766932981 2909.0
23.775288616 2934.0
23.783644250 3054.0
23.791999885 3069.0
23.800355519 3143.0
23.808711154 3265.0
23.817066788 3311.0
23.825422423 3384.0
23.833778057 3427.0
23.842133692 3366.0
23.850489326 3466.0
23.858844961 3371.0
23.867200595 3352.0
23.875556230 3272.0
23.883911864 3136.0
23.892267499 3129.0
23.900623134 3124.0
23.908978768 2935.0
23.917334403 2840.0
23.925690037 2681.0
23.934045672 2661.0
23.942401306 2643.0
23.950756941 2603.0
23.959112575 2645.0
23.967468210 2710.0
23.975823844 2814.0
23.984179479 2989.0
23.992535113 3115.0
24.000890748 3242.0
24.009246382 3430.0
24.017602017 3716.0
24.025957652 3967.0
24.034313286 4272.0
24.042668921 4582.0
24.051024555 5107.0
24.059380190 5560.0
24.067735824 6312.0
24.076091459 7310.0
24.084447093 7930.0
24.092802728 9112.0
24.101158362 9837.0
24.109513997 10729.0
24.117869631 11377.0
24.126225266 12095.0
24.134580900 12950.0
24.142936535 13750.0
24.151292170 14775.0
24.159647804 16196.0
24.168003439 19731.0
24.176359073 24395.0
24.184714708 34188.0
24.193070342 47063.0
24.201425977 55996.0
24.209781611 60073.0
24.218137246 63193.0
24.226492880 73161.0
24.234848515 83306.0
24.243204149 86444.0
24.251559784 76742.0
24.259915418 63450.0
24.268271053 52435.0
24.276626688 39222.0
24.284982322 23114.0
24.293337957 11639.0
24.301693591 6760.0
24.310049226 4809.0
24.318404860 4104.0
24.326760495 3765.0
24.335116129 3515.0
24.343471764 3346.0
24.351827398 3331.0
24.360183033 3199.0
24.368538667 3212.0
24.376894302 3027.0
24.385249936 3055.0
24.393605571 3140.0
24.401961206 3061.0
24.410316840 3244.0
24.418672475 3268.0
24.427028109 3366.0
24.435383744 3569.0
24.443739378 3527.0
24.452095013 3745.0
24.460450647 3812.0
24.468806282 4093.0
24.477161916 4121.0
24.485517551 4333.0
24.493873185 4474.0
24.502228820 4693.0
24.510584454 5074.0
24.518940089 5150.0
24.527295724 5311.0
24.535651358 5375.0
24.544006993 5572.0
24.552362627 5862.0
24.560718262 6005.0
24.569073896 6031.0
24.577429531 6480.0
24.585785165 6736.0
24.594140800 7187.0
24.602496434 7659.0
24.610852069 7926.0
24.619207703 8229.0
24.627563338 8222.0
24.635918972 8286.0
24.644274607 8279.0
24.652630242 8396.0
24.660985876 8424.0
24.669341511 8511.0
24.677697145 8677.0
24.686052780 8947.0
24.694408414 9149.0
24.702764049 9205.0
24.711119683 8865.0
24.719475318 8730.0
24.727830952 8554.0
24.736186587 8749.0
24.744542221 8933.0
24.752897856 8803.0
24.761253490 9159.0
24.769609125 9642.0
24.777964760 10110.0
24.786320394 10675.0
24.794676029 11308.0
24.803031663 11752.0
24.811387298 12248.0
24.819742932 12981.0
24.828098567 13882.0
24.836454201 14282.0
24.844809836 15017.0
24.853165470 15728.0
24.861521105 16404.0
24.869876739 17396.0
24.878232374 18440.0
24.886588008 19119.0
24.894943643 20364.0
24.903299278 21202.0
24.911654912 21161.0
24.920010547 21298.0
24.928366181 19501.0
24.936721816 17596.0
24.945077450 15185.0
24.953433085 12922.0
24.961788719 10241.0
24.970144354 8732.0
24.978499988 7099.0
24.986855623 6065.0
24.995211257 5394.0
25.003566892 4765.0
25.011922526 4327.0
25.020278161 3969.0
25.028633796 3551.0
25.036989430 3291.0
25.045345065 3158.0
25.053700699 2825.0
25.062056334 2758.0
25.070411968 2512.0
25.078767603 2568.0
25.087123237 2331.0
25.095478872 2314.0
25.103834506 2188.0
25.112190141 2087.0
25.120545775 2041.0
25.128901410 1954.0
25.137257044 1920.0
25.145612679 1865.0
25.153968314 1820.0
25.162323948 1772.0
25.170679583 1742.0
25.179035217 1695.0
25.187390852 1700.0
25.195746486 1660.0
25.204102121 1639.0
25.212457755 1645.0
25.220813390 1627.0
25.229169024 1575.0
25.237524659 1617.0
25.245880293 1612.0
25.254235928 1650.0
25.262591562 1558.0
25.270947197 1651.0
25.279302831 1646.0
25.287658466 1663.0
25.296014101 1727.0
25.304369735 1771.0
25.312725370 1833.0
25.321081004 1783.0
25.329436639 1847.0
25.337792273 1833.0
25.346147908 1846.0
25.354503542 2020.0
25.362859177 2002.0
25.371214811 2072.0
25.379570446 2152.0
25.387926080 2281.0
25.396281715 2252.0
25.404637349 2458.0
25.412992984 2444.0
25.421348619 2535.0
25.429704253 2692.0
25.438059888 2758.0
25.446415522 2974.0
25.454771157 3024.0
25.463126791 3249.0
25.471482426 3400.0
25.479838060 3616.0
25.488193695 3731.0
25.496549329 3973.0
25.504904964 4057.0
25.513260598 4337.0
25.521616233 4463.0
25.529971867 4741.0
25.538327502 5056.0
25.546683137 5247.0
25.555038771 5611.0
25.563394406 5808.0
25.571750040 6100.0
25.580105675 6729.0
25.588461309 7157.0
25.596816944 7582.0
25.605172578 8417.0
25.613528213 8861.0
25.621883847 9413.0
25.630239482 10044.0
25.638595116 10806.0
25.646950751 11569.0
25.655306385 11921.0
25.663662020 12230.0
25.672017655 13125.0
25.680373289 13965.0
25.688728924 14914.0
25.697084558 15884.0
25.705440193 17461.0
25.713795827 18509.0
25.722151462 19875.0
25.730507096 21503.0
25.738862731 22986.0
25.747218365 24375.0
25.755574000 26396.0
25.763929634 28257.0
25.772285269 30371.0
25.780640903 31624.0
25.788996538 32523.0
25.797352173 32945.0
25.805707807 32170.0
25.814063442 31263.0
25.822419076 30019.0
25.830774711 29550.0
25.839130345 29691.0
25.847485980 30842.0
25.855841614 31490.0
25.864197249 32195.0
25.872552883 33246.0
25.880908518 33693.0
25.889264152 35344.0
25.897619787 36224.0
25.905975421 36999.0
25.914331056 37907.0
25.922686691 39361.0
25.931042325 41163.0
25.939397960 42342.0
25.947753594 43265.0
25.956109229 43524.0
25.964464863 43748.0
25.972820498 43483.0
25.981176132 41387.0
25.989531767 38040.0
25.997887401 33376.0
26.006243036 26434.0
26.014598670 19923.0
26.022954305 14721.0
26.031309939 11479.0
26.039665574 9137.0
26.048021209 7789.0
26.056376843 6803.0
26.064732478 6117.0
26.073088112 5412.0
26.081443747 5238.0
26.089799381 4820.0
26.098155016 4380.0
26.106510650 4188.0
26.114866285 3869.0
26.123221919 3726.0
26.131577554 3770.0
26.139933188 3612.0
26.148288823 3526.0
26.156644457 3504.0
26.165000092 3426.0
26.173355727 3379.0
26.181711361 3436.0
26.190066996 3443.0
26.198422630 3405.0
26.206778265 3413.0
26.215133899 3512.0
26.223489534 3608.0
26.231845168 3603.0
26.240200803 3684.0
26.248556437 3853.0
26.256912072 3982.0
26.265267706 4049.0
26.273623341 4288.0
26.281978975 4356.0
26.290334610 4590.0
26.298690245 4837.0
26.307045879 4896.0
26.315401514 5058.0
26.323757148 5325.0
26.332112783 5617.0
26.340468417 5778.0
26.348824052 6064.0
26.357179686 6406.0
26.365535321 6764.0
26.373890955 7033.0
26.382246590 7394.0
26.390602224 7596.0
26.398957859 7920.0
26.407313493 8401.0
26.415669128 8268.0
26.424024763 8597.0
26.432380397 8643.0
26.440736032 8590.0
26.449091666 8607.0
26.457447301 8151.0
26.465802935 7612.0
26.474158570 7236.0
26.482514204 6849.0
26.490869839 6231.0
26.499225473 5773.0
26.507581108 5305.0
26.515936742 5112.0
26.524292377 4671.0
26.532648011 4352.0
26.541003646 4158.0
26.549359281 4153.0
26.557714915 4067.0
26.566070550 4085.0
26.574426184 4157.0
26.582781819 4051.0
26.591137453 4035.0
26.599493088 4072.0
26.607848722 4211.0
26.616204357 4197.0
26.624559991 4229.0
26.632915626 4240.0
26.641271260 4592.0
26.649626895 4690.0
26.657982529 4690.0
26.666338164 4942.0
26.674693799 5004.0
26.683049433 5227.0
26.691405068 5464.0
26.699760702 5719.0
26.708116337 5765.0
26.716471971 5954.0
26.724827606 6199.0
26.733183240 6278.0
26.741538875 6553.0
26.749894509 6485.0
26.758250144 6665.0
26.766605778 6501.0
26.774961413 6406.0
26.783317047 6204.0
26.791672682 6171.0
26.800028316 5882.0
26.808383951 5426.0
26.816739586 5361.0
26.825095220 4730.0
26.833450855 4169.0
26.841806489 3644.0
26.850162124 3273.0
26.858517758 2904.0
26.866873393 2556.0
26.875229027 2378.0
26.883584662 2399.0
26.891940296 2286.0
26.900295931 2079.0
26.908651565 1973.0
26.917007200 2002.0
26.925362834 1972.0
26.933718469 1978.0
26.942074104 1937.0
26.950429738 1885.0
26.958785373 2033.0
26.967141007 1943.0
26.975496642 1946.0
26.983852276 2006.0
26.992207911 1968.0
27.000563545 2079.0
27.008919180 2091.0
27.017274814 2109.0
27.025630449 2226.0
27.033986083 2217.0
27.042341718 2298.0
27.050697352 2448.0
27.059052987 2399.0
27.067408622 2696.0
27.075764256 2734.0
27.084119891 2930.0
27.092475525 2900.0
27.100831160 3080.0
27.109186794 3107.0
27.117542429 3205.0
27.125898063 3403.0
27.134253698 3590.0
27.142609332 3863.0
27.150964967 4092.0
27.159320601 4430.0
27.167676236 4567.0
27.176031870 4763.0
27.184387505 4838.0
27.192743140 4740.0
27.201098774 4381.0
27.209454409 4363.0
27.217810043 4130.0
27.226165678 3928.0
27.234521312 3631.0
27.242876947 3364.0
27.251232581 2971.0
27.259588216 2530.0
27.267943850 2386.0
27.276299485 2301.0
27.284655119 2081.0
27.293010754 2045.0
27.301366388 2052.0
27.309722023 1970.0
27.318077658 1960.0
27.326433292 1936.0
27.334788927 2065.0
27.343144561 1971.0
27.351500196 2033.0
27.359855830 1962.0
27.368211465 2034.0
27.376567099 2105.0
27.384922734 2127.0
27.393278368 2149.0
27.401634003 2255.0
27.409989637 2246.0
27.418345272 2319.0
27.426700906 2282.0
27.435056541 2399.0
27.443412176 2455.0
27.451767810 2594.0
27.460123445 2634.0
27.468479079 2645.0
27.476834714 2873.0
27.485190348 2938.0
27.493545983 2977.0
27.501901617 3123.0
27.510257252 3231.0
27.518612886 3329.0
27.526968521 3493.0
27.535324155 3393.0
27.543679790 3578.0
27.552035424 3506.0
27.560391059 3645.0
27.568746694 3794.0
27.577102328 3968.0
27.585457963 4125.0
27.593813597 4195.0
27.602169232 4211.0
27.610524866 4440.0
27.618880501 4665.0
27.627236135 4878.0
27.635591770 5116.0
27.643947404 5267.0
27.652303039 5344.0
27.660658673 5713.0
27.669014308 5792.0
27.677369942 6243.0
27.685725577 6399.0
27.694081212 6588.0
27.702436846 6772.0
27.710792481 6946.0
27.719148115 7270.0
27.727503750 7377.0
27.735859384 7614.0
27.744215019 7983.0
27.752570653 8013.0
27.760926288 8093.0
27.769281922 8022.0
27.777637557 8011.0
27.785993191 8181.0
27.794348826 8163.0
27.802704460 8465.0
27.811060095 8142.0
27.819415730 8349.0
27.827771364 8171.0
27.836126999 8171.0
27.844482633 8072.0
27.852838268 8200.0
27.861193902 8511.0
27.869549537 8954.0
27.877905171 9150.0
27.886260806 9474.0
27.894616440 10066.0
27.902972075 10414.0
27.911327709 10836.0
27.919683344 11292.0
27.928038978 11599.0
27.936394613 11821.0
27.944750248 11847.0
27.953105882 12126.0
27.961461517 12407.0
27.969817151 12456.0
27.978172786 12451.0
27.986528420 12637.0
27.994884055 12774.0
28.003239689 12606.0
28.011595324 12218.0
28.019950958 12120.0
28.028306593 11932.0
28.036662227 11474.0
28.045017862 10989.0
28.053373496 10574.0
28.061729131 9684.0
28.070084766 9134.0
28.078440400 8225.0
28.086796035 7241.0
28.095151669 6462.0
28.103507304 5757.0
28.111862938 5089.0
28.120218573 4624.0
28.128574207 4106.0
28.136929842 3805.0
28.145285476 3535.0
28.153641111 3246.0
28.161996745 3199.0
28.170352380 2912.0
28.178708014 2885.0
28.187063649 2826.0
28.195419284 2603.0
28.203774918 2519.0
28.212130553 2405.0
28.220486187 2423.0
28.228841822 2389.0
28.237197456 2303.0
28.245553091 2205.0
28.253908725 2305.0
28.262264360 2230.0
28.270619994 2365.0
28.278975629 2266.0
28.287331263 2179.0
28.295686898 2165.0
28.304042532 2235.0
28.312398167 2259.0
28.320753801 2252.0
28.329109436 2259.0
28.337465071 2298.0
28.345820705 2420.0
28.354176340 2481.0
28.362531974 2537.0
28.370887609 2483.0
28.379243243 2692.0
28.387598878 2676.0
28.395954512 2736.0
28.404310147 2824.0
28.412665781 3019.0
28.421021416 3028.0
28.429377050 3046.0
28.437732685 3232.0
28.446088319 3287.0
28.454443954 3481.0
28.462799589 3606.0
28.471155223 3750.0
28.479510858 3892.0
28.487866492 4096.0
28.496222127 4188.0
28.504577761 4409.0
28.512933396 4607.0
28.521289030 4791.0
28.529644665 5042.0
28.538000299 5108.0
28.546355934 5230.0
28.554711568 5532.0
28.563067203 5648.0
28.571422837 6088.0
28.579778472 6151.0
28.588134107 6295.0
28.596489741 6499.0
28.604845376 6627.0
28.613201010 6570.0
28.621556645 6643.0
28.629912279 6752.0
28.638267914 6690.0
28.646623548 6589.0
28.654979183 6731.0
28.663334817 6592.0
28.671690452 6644.0
28.680046086 6735.0
28.688401721 6837.0
28.696757355 6991.0
28.705112990 7265.0
28.713468625 7550.0
28.721824259 7788.0
28.730179894 8025.0
28.738535528 8342.0
28.746891163 8606.0
28.755246797 9093.0
28.763602432 9521.0
28.771958066 9797.0
28.780313701 10321.0
28.788669335 10667.0
28.797024970 11259.0
28.805380604 12076.0
28.813736239 12618.0
28.822091873 13413.0
28.830447508 13954.0
28.838803143 13808.0
28.847158777 13774.0
28.855514412 13085.0
28.863870046 12367.0
28.872225681 11714.0
28.880581315 11138.0
28.888936950 10532.0
28.897292584 9952.0
28.905648219 9469.0
28.914003853 9063.0
28.922359488 8839.0
28.930715122 8711.0
28.939070757 8581.0
28.947426391 8194.0
28.955782026 8335.0
28.964137661 7446.0
28.972493295 7178.0
28.980848930 6589.0
28.989204564 6082.0
28.997560199 5849.0
29.005915833 5473.0
29.014271468 5224.0
29.022627102 5212.0
29.030982737 4905.0
29.039338371 4684.0
29.047694006 4579.0
29.056049640 4321.0
29.064405275 4149.0
29.072760909 3937.0
29.081116544 3720.0
29.089472179 3463.0
29.097827813 3416.0
29.106183448 3207.0
29.114539082 3062.0
29.122894717 2959.0
29.131250351 2943.0
29.139605986 2764.0
29.147961620 2749.0
29.156317255 2713.0
29.164672889 2716.0
29.173028524 2731.0
29.181384158 2667.0
29.189739793 2706.0
29.198095427 2586.0
29.206451062 2684.0
29.214806697 2712.0
29.223162331 2755.0
29.231517966 2930.0
29.239873600 2887.0
29.248229235 2963.0
29.256584869 2928.0
29.264940504 3092.0
29.273296138 3107.0
29.281651773 3238.0
29.290007407 3266.0
29.298363042 3306.0
29.306718676 3421.0
29.315074311 3482.0
29.323429945 3551.0
29.331785580 3584.0
29.340141215 3707.0
29.348496849 3828.0
29.356852484 3846.0
29.365208118 3814.0
29.373563753 3888.0
29.381919387 4000.0
29.390275022 3989.0
29.398630656 3867.0
29.406986291 3780.0
29.415341925 3819.0
29.423697560 3721.0
29.432053194 3683.0
29.440408829 3709.0
29.448764463 3828.0
29.457120098 3626.0
29.465475733 3879.0
29.473831367 4058.0
29.482187002 4225.0
29.490542636 4195.0
29.498898271 4453.0
29.507253905 4608.0
29.515609540 4631.0
29.523965174 4760.0
29.532320809 4966.0
29.540676443 4981.0
29.549032078 5051.0
29.557387712 5370.0
29.565743347 5550.0
29.574098981 5793.0
29.582454616 5872.0
29.590810251 6149.0
29.599165885 6230.0
29.607521520 6862.0
29.615877154 7106.0
29.624232789 7471.0
29.632588423 7984.0
29.640944058 8230.0
29.649299692 8711.0
29.657655327 8982.0
29.666010961 9694.0
29.674366596 9941.0
29.682722230 10453.0
29.691077865 10865.0
29.699433499 11457.0
29.707789134 12062.0
29.716144769 12228.0
29.724500403 12618.0
29.732856038 13382.0
29.741211672 13780.0
29.749567307 14275.0
29.757922941 14673.0
29.766278576 15278.0
29.774634210 15765.0
29.782989845 16184.0
29.791345479 15693.0
29.799701114 14754.0
29.808056748 13974.0
29.816412383 13283.0
29.824768017 12844.0
29.833123652 12418.0
29.841479286 12622.0
29.849834921 12869.0
29.858190556 13208.0
29.866546190 13606.0
29.874901825 14048.0
29.883257459 14828.0
29.891613094 15475.0
29.899968728 16356.0
29.908324363 17206.0
29.916679997 17738.0
29.925035632 18311.0
29.933391266 19268.0
29.941746901 20048.0
29.950102535 20268.0
29.958458170 20663.0
29.966813804 21249.0
29.975169439 21888.0
29.983525074 22735.0
29.991880708 24098.0
30.000236343 25150.0
30.008591977 26392.0
30.016947612 26966.0
30.025303246 28004.0
30.033658881 27872.0
30.042014515 27515.0
30.050370150 26461.0
30.058725784 25051.0
30.067081419 23415.0
30.075437053 20089.0
30.083792688 17142.0
30.092148322 14487.0
30.100503957 12245.0
30.108859592 10459.0
30.117215226 9101.0
30.125570861 7803.0
30.133926495 7033.0
30.142282130 6322.0
30.150637764 5921.0
30.158993399 5331.0
30.167349033 4972.0
30.175704668 4732.0
30.184060302 4323.0
30.192415937 4251.0
30.200771571 3906.0
30.209127206 3819.0
30.217482840 3709.0
30.225838475 3601.0
30.234194110 3429.0
30.242549744 3385.0
30.250905379 3283.0
30.259261013 3359.0
30.267616648 3334.0
30.275972282 3304.0
30.284327917 3239.0
30.292683551 3050.0
30.301039186 3002.0
30.309394820 2910.0
30.317750455 2937.0
30.326106089 2947.0
30.334461724 2897.0
30.342817358 2934.0
30.351172993 2861.0
30.359528628 2897.0
30.367884262 2852.0
30.376239897 2717.0
30.384595531 2662.0
30.392951166 2628.0
30.401306800 2442.0
30.409662435 2354.0
30.418018069 2235.0
30.426373704 2165.0
30.434729338 2100.0
30.443084973 2069.0
30.451440607 1889.0
30.459796242 1969.0
30.468151876 1911.0
30.476507511 1909.0
30.484863146 1817.0
30.493218780 1854.0
30.501574415 1826.0
30.509930049 1831.0
30.518285684 1903.0
30.526641318 1967.0
30.534996953 1864.0
30.543352587 1794.0
30.551708222 1885.0
30.560063856 1958.0
30.568419491 1835.0
30.576775125 1908.0
30.585130760 1946.0
30.593486394 1882.0
30.601842029 1961.0
30.610197664 2035.0
30.618553298 2025.0
30.626908933 2084.0
30.635264567 2083.0
30.643620202 2144.0
30.651975836 2144.0
30.660331471 2278.0
30.668687105 2278.0
30.677042740 2274.0
30.685398374 2353.0
30.693754009 2382.0
30.702109643 2464.0
30.710465278 2520.0
30.718820912 2739.0
30.727176547 2764.0
30.735532182 2712.0
30.743887816 2765.0
30.752243451 2919.0
30.760599085 2877.0
30.768954720 3005.0
30.777310354 3146.0
30.785665989 3337.0
30.794021623 3376.0
30.802377258 3551.0
30.810732892 3592.0
30.819088527 3671.0
30.827444161 3825.0
30.835799796 3928.0
30.844155430 4021.0
30.852511065 4180.0
30.860866700 4352.0
30.869222334 4454.0
30.877577969 4544.0
30.885933603 4853.0
30.894289238 4999.0
30.902644872 5095.0
30.911000507 5137.0
30.919356141 5125.0
30.927711776 4974.0
30.936067410 4918.0
30.944423045 4815.0
30.952778679 4628.0
30.961134314 4555.0
30.969489948 4343.0
30.977845583 4370.0
30.986201218 4154.0
30.994556852 4092.0
31.002912487 4112.0
31.011268121 3967.0
31.019623756 3740.0
31.027979390 3794.0
31.036335025 3654.0
31.044690659 3510.0
31.053046294 3302.0
31.061401928 3262.0
31.069757563 3177.0
31.078113197 3034.0
31.086468832 2919.0
31.094824466 2749.0
31.103180101 2651.0
31.111535736 2524.0
31.119891370 2432.0
31.128247005 2383.0
31.136602639 2311.0
31.144958274 2180.0
31.153313908 2122.0
31.161669543 2105.0
31.170025177 2121.0
31.178380812 2033.0
31.186736446 2111.0
31.195092081 2060.0
31.203447715 1975.0
31.211803350 2062.0
31.220158984 2148.0
31.228514619 2118.0
31.236870254 2155.0
31.245225888 2163.0
31.253581523 2204.0
31.261937157 2308.0
31.270292792 2311.0
31.278648426 2367.0
31.287004061 2361.0
31.295359695 2507.0
31.303715330 2468.0
31.312070964 2517.0
31.320426599 2696.0
31.328782233 2759.0
31.337137868 2811.0
31.345493502 2957.0
31.353849137 3033.0
31.362204771 3170.0
31.370560406 3233.0
31.378916041 3228.0
31.387271675 3310.0
31.395627310 3235.0
31.403982944 3464.0
31.412338579 3525.0
31.420694213 3736.0
31.429049848 3798.0
31.437405482 3918.0
31.445761117 4140.0
31.454116751 4316.0
31.462472386 4389.0
31.470828020 4555.0
31.479183655 4791.0
31.487539289 5002.0
31.495894924 5246.0
31.504250559 5246.0
31.512606193 5548.0
31.520961828 5723.0
31.529317462 5959.0
31.537673097 6141.0
31.546028731 6474.0
31.554384366 6862.0
31.562740000 6859.0
31.571095635 7194.0
31.579451269 7808.0
31.587806904 7916.0
31.596162538 8316.0
31.604518173 8753.0
31.612873807 9180.0
31.621229442 9400.0
31.629585077 10168.0
31.637940711 10706.0
31.646296346 11286.0
31.654651980 11230.0
31.663007615 10927.0
31.671363249 10351.0
31.679718884 9852.0
31.688074518 9186.0
31.696430153 8793.0
31.704785787 8020.0
31.713141422 6928.0
31.721497056 6212.0
31.729852691 5386.0
31.738208325 4660.0
31.746563960 4397.0
31.754919595 4023.0
31.763275229 3613.0
31.771630864 3402.0
31.779986498 3326.0
31.788342133 3027.0
31.796697767 3025.0
31.805053402 2910.0
31.813409036 2888.0
31.821764671 2886.0
31.830120305 2807.0
31.838475940 2855.0
31.846831574 2934.0
31.855187209 2865.0
31.863542843 2779.0
31.871898478 2798.0
31.880254113 2764.0
31.888609747 2561.0
31.896965382 2609.0
31.905321016 2450.0
31.913676651 2447.0
31.922032285 2429.0
31.930387920 2335.0
31.938743554 2343.0
31.947099189 2278.0
31.955454823 2159.0
31.963810458 2194.0
31.972166092 2110.0
31.980521727 2078.0
31.988877361 2058.0
31.997232996 2002.0
32.005588631 1864.0
32.013944265 1922.0
32.022299900 1968.0
32.030655534 1895.0
32.039011169 1751.0
32.047366803 1746.0
32.055722438 1751.0
32.064078072 1814.0
32.072433707 1791.0
32.080789341 1779.0
32.089144976 1791.0
32.097500610 1792.0
32.105856245 1725.0
32.114211879 1778.0
32.122567514 1765.0
32.130923149 1864.0
32.139278783 1767.0
32.147634418 1644.0
32.155990052 1738.0
32.164345687 1714.0
32.172701321 1714.0
32.181056956 1868.0
32.189412590 1782.0
32.197768225 1823.0
32.206123859 1772.0
32.214479494 1768.0
32.222835128 1793.0
32.231190763 1843.0
32.239546397 1881.0
32.247902032 1799.0
32.256257667 1948.0
32.264613301 1989.0
32.272968936 1941.0
32.281324570 1906.0
32.289680205 2128.0
32.298035839 2104.0
32.306391474 2154.0
32.314747108 2328.0
32.323102743 2421.0
32.331458377 2563.0
32.339814012 2625.0
32.348169646 2836.0
32.356525281 2919.0
32.364880915 3007.0
32.373236550 3218.0
32.381592185 3510.0
32.389947819 3589.0
32.398303454 3942.0
32.406659088 4020.0
32.415014723 4101.0
32.423370357 4369.0
32.431725992 4448.0
32.440081626 4523.0
32.448437261 4578.0
32.456792895 4918.0
32.465148530 5195.0
32.473504164 5672.0
32.481859799 6763.0
32.490215433 8099.0
32.498571068 9526.0
32.506926703 10384.0
32.515282337 10682.0
32.523637972 10778.0
32.531993606 11273.0
32.540349241 12255.0
32.548704875 12375.0
32.557060510 11756.0
32.565416144 10485.0
32.573771779 9246.0
32.582127413 7483.0
32.590483048 5587.0
32.598838682 4436.0
32.607194317 3786.0
32.615549951 3326.0
32.623905586 3280.0
32.632261221 3252.0
32.640616855 3242.0
32.648972490 3345.0
32.657328124 3328.0
32.665683759 3286.0
32.674039393 3606.0
32.682395028 3831.0
32.690750662 4022.0
32.699106297 4136.0
32.707461931 4256.0
32.715817566 4354.0
32.724173200 4523.0
32.732528835 4842.0
32.740884469 4990.0
32.749240104 5453.0
32.757595738 5722.0
32.765951373 5902.0
32.774307008 5805.0
32.782662642 5306.0
32.791018277 4596.0
32.799373911 3812.0
32.807729546 3202.0
32.816085180 2788.0
32.824440815 2294.0
32.832796449 2207.0
32.841152084 1980.0
32.849507718 1914.0
32.857863353 1888.0
32.866218987 1815.0
32.874574622 1811.0
32.882930256 1781.0
32.891285891 1777.0
32.899641526 1695.0
32.907997160 1700.0
32.916352795 1741.0
32.924708429 1727.0
32.933064064 1826.0
32.941419698 1844.0
32.949775333 1799.0
32.958130967 1846.0
32.966486602 1961.0
32.974842236 1952.0
32.983197871 1947.0
32.991553505 2026.0
32.999909140 2024.0
33.008264774 2100.0
33.016620409 2120.0
33.024976044 2197.0
33.033331678 2222.0
33.041687313 2262.0
33.050042947 2218.0
33.058398582 2421.0
33.066754216 2491.0
33.075109851 2311.0
33.083465485 2505.0
33.091821120 2532.0
33.100176754 2570.0
33.108532389 2484.0
33.116888023 2582.0
33.125243658 2545.0
33.133599292 2562.0
33.141954927 2479.0
33.150310562 2425.0
33.158666196 2471.0
33.167021831 2416.0
33.175377465 2576.0
33.183733100 2524.0
33.192088734 2529.0
33.200444369 2644.0
33.208800003 2720.0
33.217155638 2679.0
33.225511272 2669.0
33.233866907 2741.0
33.242222541 2722.0
33.250578176 2937.0
33.258933810 2934.0
33.267289445 2967.0
33.275645080 3026.0
33.284000714 3134.0
33.292356349 3270.0
33.300711983 3380.0
33.309067618 3476.0
33.317423252 3638.0
33.325778887 3720.0
33.334134521 3788.0
33.342490156 3798.0
33.350845790 3991.0
33.359201425 4112.0
33.367557059 4124.0
33.375912694 4078.0
33.384268328 4314.0
33.392623963 4396.0
33.400979598 4531.0
33.409335232 4664.0
33.417690867 4811.0
33.426046501 5125.0
33.434402136 5190.0
33.442757770 5117.0
33.451113405 5190.0
33.459469039 5060.0
33.467824674 5071.0
33.476180308 4833.0
33.484535943 4610.0
33.492891577 4453.0
33.501247212 4038.0
33.509602846 3888.0
33.517958481 3775.0
33.526314116 3621.0
33.534669750 3312.0
33.543025385 2864.0
33.551381019 2505.0
33.559736654 2210.0
33.568092288 2042.0
33.576447923 1910.0
33.584803557 1942.0
33.593159192 1865.0
33.601514826 1770.0
33.609870461 1821.0
33.618226095 1825.0
33.626581730 1746.0
33.634937364 1733.0
33.643292999 1777.0
33.651648634 1814.0
33.660004268 1814.0
33.668359903 1839.0
33.676715537 1847.0
33.685071172 1848.0
33.693426806 1865.0
33.701782441 1953.0
33.710138075 1923.0
33.718493710 1952.0
33.726849344 2056.0
33.735204979 2040.0
33.743560613 2049.0
33.751916248 2066.0
33.760271882 2179.0
33.768627517 2287.0
33.776983152 2238.0
33.785338786 2395.0
33.793694421 2519.0
33.802050055 2607.0
33.810405690 2502.0
33.818761324 2661.0
33.827116959 2789.0
33.835472593 2917.0
33.843828228 2910.0
33.852183862 3065.0
33.860539497 2992.0
33.868895131 3073.0
33.877250766 3332.0
33.885606400 3261.0
33.893962035 3438.0
33.902317670 3632.0
33.910673304 3819.0
33.919028939 4099.0
33.927384573 4272.0
33.935740208 4496.0
33.944095842 4632.0
33.952451477 4755.0
33.960807111 4737.0
33.969162746 4553.0
33.977518380 4316.0
33.985874015 4072.0
33.994229649 4027.0
34.002585284 3826.0
34.010940918 3932.0
34.019296553 3809.0
34.027652188 3815.0
34.036007822 3717.0
34.044363457 3940.0
34.052719091 3824.0
34.061074726 3818.0
34.069430360 3811.0
34.077785995 3783.0
34.086141629 3783.0
34.094497264 3681.0
34.102852898 3629.0
34.111208533 3673.0
34.119564167 3689.0
34.127919802 3444.0
34.136275436 3304.0
34.144631071 3205.0
34.152986706 2921.0
34.161342340 2891.0
34.169697975 2680.0
34.178053609 2592.0
34.186409244 2371.0
34.194764878 2296.0
34.203120513 2138.0
34.211476147 2052.0
34.219831782 2067.0
34.228187416 2041.0
34.236543051 2070.0
34.244898685 1988.0
34.253254320 1865.0
34.261609954 1869.0
34.269965589 1862.0
34.278321223 1843.0
34.286676858 1760.0
34.295032493 1810.0
34.303388127 1787.0
34.311743762 1773.0
34.320099396 1771.0
34.328455031 1801.0
34.336810665 1848.0
34.345166300 1845.0
34.353521934 1724.0
34.361877569 1574.0
34.370233203 1600.0
34.378588838 1502.0
34.386944472 1413.0
34.395300107 1422.0
34.403655741 1462.0
34.412011376 1372.0
34.420367011 1387.0
34.428722645 1351.0
34.437078280 1366.0
34.445433914 1407.0
34.453789549 1423.0
34.462145183 1363.0
34.470500818 1423.0
34.478856452 1391.0
34.487212087 1394.0
34.495567721 1418.0
34.503923356 1429.0
34.512278990 1445.0
34.520634625 1388.0
34.528990259 1466.0
34.537345894 1442.0
34.545701529 1471.0
34.554057163 1500.0
34.562412798 1470.0
34.570768432 1521.0
34.579124067 1580.0
34.587479701 1571.0
34.595835336 1635.0
34.604190970 1664.0
34.612546605 1728.0
34.620902239 1607.0
34.629257874 1679.0
34.637613508 1667.0
34.645969143 1832.0
34.654324777 1775.0
34.662680412 1854.0
34.671036047 1799.0
34.679391681 1887.0
34.687747316 1908.0
34.696102950 1919.0
34.704458585 1980.0
34.712814219 1970.0
34.721169854 2106.0
34.729525488 1999.0
34.737881123 2185.0
34.746236757 2155.0
34.754592392 2273.0
34.762948026 2213.0
34.771303661 2300.0
34.779659295 2382.0
34.788014930 2421.0
34.796370565 2524.0
34.804726199 2537.0
34.813081834 2488.0
34.821437468 2625.0
34.829793103 2668.0
34.838148737 2692.0
34.846504372 2734.0
34.854860006 2760.0
34.863215641 2814.0
34.871571275 2830.0
34.879926910 3006.0
34.888282544 2961.0
34.896638179 3073.0
34.904993813 3042.0
34.913349448 3049.0
34.921705083 3216.0
34.930060717 3182.0
34.938416352 3202.0
34.946771986 3249.0
34.955127621 3360.0
34.963483255 3443.0
34.971838890 3572.0
34.980194524 3917.0
34.988550159 4031.0
34.996905793 4574.0
35.005261428 4997.0
35.013617062 5480.0
35.021972697 5969.0
35.030328331 6346.0
35.038683966 6632.0
35.047039601 6530.0
35.055395235 6859.0
35.063750870 6878.0
35.072106504 7098.0
35.080462139 7061.0
35.088817773 7119.0
35.097173408 7071.0
35.105529042 7013.0
35.113884677 7152.0
35.122240311 7205.0
35.130595946 7129.0
35.138951580 7061.0
35.147307215 6729.0
35.155662849 6650.0
35.164018484 6279.0
35.172374119 5858.0
35.180729753 5350.0
35.189085388 4760.0
35.197441022 4332.0
35.205796657 3901.0
35.214152291 3552.0
35.222507926 3399.0
35.230863560 3152.0
35.239219195 3186.0
35.247574829 3177.0
35.255930464 3059.0
35.264286098 3099.0
35.272641733 3150.0
35.280997367 3039.0
35.289353002 3062.0
35.297708637 3015.0
35.306064271 3110.0
35.314419906 3293.0
35.322775540 3256.0
35.331131175 3364.0
35.339486809 3380.0
35.347842444 3426.0
35.356198078 3436.0
35.364553713 3573.0
35.372909347 3660.0
35.381264982 3700.0
35.389620616 3746.0
35.397976251 3869.0
35.406331885 4097.0
35.414687520 4068.0
35.423043155 4115.0
35.431398789 4186.0
35.439754424 4384.0
35.448110058 4238.0
35.456465693 4405.0
35.464821327 4363.0
35.473176962 4367.0
35.481532596 4235.0
35.489888231 4270.0
35.498243865 4125.0
35.506599500 4083.0
35.514955134 3903.0
35.523310769 3734.0
35.531666403 3712.0
35.540022038 3576.0
35.548377673 3257.0
35.556733307 3281.0
35.565088942 3068.0
35.573444576 2918.0
35.581800211 2800.0
35.590155845 2804.0
35.598511480 2710.0
35.606867114 2589.0
35.615222749 2471.0
35.623578383 2454.0
35.631934018 2583.0
35.640289652 2371.0
35.648645287 2443.0
35.657000921 2357.0
35.665356556 2353.0
35.673712191 2407.0
35.682067825 2286.0
35.690423460 2249.0
35.698779094 2301.0
35.707134729 2266.0
35.715490363 2213.0
35.723845998 2183.0
35.732201632 2186.0
35.740557267 2274.0
35.748912901 2233.0
35.757268536 2186.0
35.765624170 2228.0
35.773979805 2250.0
35.782335439 2110.0
35.790691074 2214.0
35.799046708 2234.0
35.807402343 2144.0
35.815757978 2238.0
35.824113612 2329.0
35.832469247 2222.0
35.840824881 2257.0
35.849180516 2275.0
35.857536150 2270.0
35.865891785 2297.0
35.874247419 2377.0
35.882603054 2308.0
35.890958688 2251.0
35.899314323 2346.0
35.907669957 2294.0
35.916025592 2315.0
35.924381226 2330.0
35.932736861 2390.0
35.941092496 2335.0
35.949448130 2324.0
35.957803765 2381.0
35.966159399 2497.0
35.974515034 2532.0
35.982870668 2526.0
35.991226303 2581.0
35.999581937 2655.0
36.007937572 2602.0
36.016293206 2649.0
36.024648841 2788.0
36.033004475 2854.0
36.041360110 2940.0
36.049715744 2889.0
36.058071379 2824.0
36.066427014 2798.0
36.074782648 2818.0
36.083138283 2812.0
36.091493917 2903.0
36.099849552 2825.0
36.108205186 2820.0
36.116560821 2702.0
36.124916455 2515.0
36.133272090 2394.0
36.141627724 2333.0
36.149983359 2032.0
36.158338993 2023.0
36.166694628 1930.0
36.175050262 1809.0
36.183405897 1800.0
36.191761532 1725.0
36.200117166 1665.0
36.208472801 1723.0
36.216828435 1764.0
36.225184070 1662.0
36.233539704 1689.0
36.241895339 1596.0
36.250250973 1689.0
36.258606608 1656.0
36.266962242 1696.0
36.275317877 1744.0
36.283673511 1634.0
36.292029146 1642.0
36.300384780 1620.0
36.308740415 1734.0
36.317096050 1664.0
36.325451684 1713.0
36.333807319 1764.0
36.342162953 1728.0
36.350518588 1760.0
36.358874222 1701.0
36.367229857 1766.0
36.375585491 1803.0
36.383941126 1869.0
36.392296760 1793.0
36.400652395 1856.0
36.409008029 1823.0
36.417363664 1863.0
36.425719298 1956.0
36.434074933 1860.0
36.442430568 1905.0
36.450786202 1951.0
36.459141837 2073.0
36.467497471 2008.0
36.475853106 2033.0
36.484208740 2066.0
36.492564375 1983.0
36.500920009 1931.0
36.509275644 1973.0
36.517631278 2002.0
36.525986913 2037.0
36.534342547 1966.0
36.542698182 2016.0
36.551053816 2106.0
36.559409451 2099.0
36.567765086 2057.0
36.576120720 2088.0
36.584476355 2177.0
36.592831989 2144.0
36.601187624 2135.0
36.609543258 2044.0
36.617898893 2197.0
36.626254527 2292.0
36.634610162 2366.0
36.642965796 2368.0
36.651321431 2485.0
36.659677065 2495.0
36.668032700 2513.0
36.676388334 2699.0
36.684743969 2682.0
36.693099604 2789.0
36.701455238 2812.0
36.709810873 2910.0
36.718166507 2809.0
36.726522142 2880.0
36.734877776 2794.0
36.743233411 2856.0
36.751589045 2785.0
36.759944680 2793.0
36.768300314 2825.0
36.776655949 2820.0
36.785011583 2741.0
36.793367218 2868.0
36.801722852 2836.0
36.810078487 2762.0
36.818434122 2789.0
36.826789756 2812.0
36.835145391 2747.0
36.843501025 2860.0
36.851856660 2760.0
36.860212294 2730.0
36.868567929 2775.0
36.876923563 2713.0
36.885279198 2712.0
36.893634832 2697.0
36.901990467 2634.0
36.910346101 2691.0
36.918701736 2615.0
36.927057370 2568.0
36.935413005 2587.0
36.943768640 2499.0
36.952124274 2556.0
36.960479909 2704.0
36.968835543 2718.0
36.977191178 2717.0
36.985546812 2766.0
36.993902447 2833.0
37.002258081 2909.0
37.010613716 2913.0
37.018969350 2911.0
37.027324985 2921.0
37.035680619 2988.0
37.044036254 2951.0
37.052391888 3130.0
37.060747523 3290.0
37.069103158 3510.0
37.077458792 3490.0
37.085814427 3675.0
37.094170061 3601.0
37.102525696 3555.0
37.110881330 3405.0
37.119236965 3314.0
37.127592599 3279.0
37.135948234 3314.0
37.144303868 3158.0
37.152659503 3072.0
37.161015137 2896.0
37.169370772 2902.0
37.177726406 2691.0
37.186082041 2530.0
37.194437676 2443.0
37.202793310 2334.0
37.211148945 2224.0
37.219504579 2219.0
37.227860214 2202.0
37.236215848 2139.0
37.244571483 2246.0
37.252927117 2130.0
37.261282752 2116.0
37.269638386 2143.0
37.277994021 2188.0
37.286349655 2238.0
37.294705290 2202.0
37.303060924 2175.0
37.311416559 2171.0
37.319772193 2120.0
37.328127828 2171.0
37.336483463 2156.0
37.344839097 2233.0
37.353194732 2155.0
37.361550366 2208.0
37.369906001 2160.0
37.378261635 2185.0
37.386617270 2150.0
37.394972904 2100.0
37.403328539 2108.0
37.411684173 2078.0
37.420039808 2082.0
37.428395442 2104.0
37.436751077 2016.0
37.445106711 2103.0
37.453462346 2055.0
37.461817981 2149.0
37.470173615 2253.0
37.478529250 2172.0
37.486884884 2232.0
37.495240519 2213.0
37.503596153 2167.0
37.511951788 2201.0
37.520307422 2285.0
37.528663057 2236.0
37.537018691 2381.0
37.545374326 2251.0
37.553729960 2351.0
37.562085595 2316.0
37.570441229 2350.0
37.578796864 2432.0
37.587152499 2445.0
37.595508133 2425.0
37.603863768 2418.0
37.612219402 2363.0
37.620575037 2333.0
37.628930671 2388.0
37.637286306 2371.0
37.645641940 2386.0
37.653997575 2438.0
37.662353209 2392.0
37.670708844 2531.0
37.679064478 2393.0
37.687420113 2454.0
37.695775747 2567.0
37.704131382 2625.0
37.712487017 2726.0
37.720842651 2818.0
37.729198286 2813.0
37.737553920 3111.0
37.745909555 3075.0
37.754265189 3406.0
37.762620824 3566.0
37.770976458 3851.0
37.779332093 4041.0
37.787687727 4403.0
37.796043362 4846.0
37.804398996 5371.0
37.812754631 6019.0
37.821110265 7244.0
37.829465900 8391.0
37.837821535 10033.0
37.846177169 12426.0
37.854532804 15024.0
37.862888438 18580.0
37.871244073 23019.0
37.879599707 28535.0
37.887955342 35322.0
37.896310976 42815.0
37.904666611 51561.0
37.913022245 60837.0
37.921377880 70170.0
37.929733514 78330.0
37.938089149 85785.0
37.946444783 89742.0
37.954800418 91812.0
37.963156053 90540.0
37.971511687 86463.0
37.979867322 80573.0
37.988222956 72019.0
37.996578591 62848.0
38.004934225 53958.0
38.013289860 45143.0
38.021645494 37183.0
38.030001129 30411.0
38.038356763 24717.0
38.046712398 19846.0
38.055068032 16033.0
38.063423667 13330.0
38.071779301 10860.0
38.080134936 9424.0
38.088490571 8045.0
38.096846205 6868.0
38.105201840 6270.0
38.113557474 5543.0
38.121913109 5004.0
38.130268743 4872.0
38.138624378 4353.0
38.146980012 4132.0
38.155335647 3909.0
38.163691281 3755.0
38.172046916 3660.0
38.180402550 3473.0
38.188758185 3392.0
38.197113819 3368.0
38.205469454 3377.0
38.213825089 3429.0
38.222180723 3370.0
38.230536358 3468.0
38.238891992 3442.0
38.247247627 3493.0
38.255603261 3584.0
38.263958896 3722.0
38.272314530 3890.0
38.280670165 4304.0
38.289025799 4602.0
38.297381434 5172.0
38.305737068 5693.0
38.314092703 6201.0
38.322448337 6836.0
38.330803972 7228.0
38.339159607 7442.0
38.347515241 7775.0
38.355870876 7682.0
38.364226510 7694.0
38.372582145 7156.0
38.380937779 6767.0
38.389293414 6480.0
38.397649048 5915.0
38.406004683 5443.0
38.414360317 4905.0
38.422715952 4465.0
38.431071586 4221.0
38.439427221 3928.0
38.447782855 3547.0
38.456138490 3329.0
38.464494125 3208.0
38.472849759 2953.0
38.481205394 2841.0
38.489561028 2526.0
38.497916663 2341.0
38.506272297 2387.0
38.514627932 2205.0
38.522983566 2076.0
38.531339201 2026.0
38.539694835 1920.0
38.548050470 1906.0
38.556406104 1864.0
38.564761739 1771.0
38.573117373 1690.0
38.581473008 1706.0
38.589828643 1716.0
38.598184277 1628.0
38.606539912 1663.0
38.614895546 1598.0
38.623251181 1610.0
38.631606815 1633.0
38.639962450 1639.0
38.648318084 1609.0
38.656673719 1618.0
38.665029353 1569.0
38.673384988 1443.0
38.681740622 1536.0
38.690096257 1662.0
38.698451891 1619.0
38.706807526 1649.0
38.715163161 1604.0
38.723518795 1627.0
38.731874430 1702.0
38.740230064 1680.0
38.748585699 1630.0
38.756941333 1706.0
38.765296968 1648.0
38.773652602 1611.0
38.782008237 1632.0
38.790363871 1731.0
38.798719506 1788.0
38.807075140 1649.0
38.815430775 1699.0
38.823786409 1712.0
38.832142044 1796.0
38.840497678 1782.0
38.848853313 1745.0
38.857208948 1787.0
38.865564582 1845.0
38.873920217 1832.0
38.882275851 1791.0
38.890631486 1822.0
38.898987120 1922.0
38.907342755 1954.0
38.915698389 1942.0
38.924054024 1895.0
38.932409658 1981.0
38.940765293 1974.0
38.949120927 2018.0
38.957476562 2090.0
38.965832196 2128.0
38.974187831 2169.0
38.982543466 2132.0
38.990899100 2232.0
38.999254735 2171.0
39.007610369 2200.0
39.015966004 2305.0
39.024321638 2322.0
39.032677273 2289.0
39.041032907 2362.0
39.049388542 2443.0
39.057744176 2532.0
39.066099811 2567.0
39.074455445 2537.0
39.082811080 2669.0
39.091166714 2505.0
39.099522349 2572.0
39.107877984 2613.0
39.116233618 2665.0
39.124589253 2629.0
39.132944887 2665.0
39.141300522 2720.0
39.149656156 2745.0
39.158011791 2733.0
39.166367425 2664.0
39.174723060 2708.0
39.183078694 2839.0
39.191434329 2921.0
39.199789963 3037.0
39.208145598 2968.0
39.216501232 3130.0
39.224856867 2974.0
39.233212502 3191.0
39.241568136 3259.0
39.249923771 3366.0
39.258279405 3257.0
39.266635040 3362.0
39.274990674 3405.0
39.283346309 3446.0
39.291701943 3322.0
39.300057578 3265.0
39.308413212 3418.0
39.316768847 3324.0
39.325124481 3387.0
39.333480116 3414.0
39.341835750 3344.0
39.350191385 3435.0
39.358547020 3481.0
39.366902654 3557.0
39.375258289 3597.0
39.383613923 3519.0
39.391969558 3787.0
39.400325192 3819.0
39.408680827 3960.0
39.417036461 3896.0
39.425392096 4221.0
39.433747730 4243.0
39.442103365 4286.0
39.450458999 4359.0
39.458814634 4588.0
39.467170268 4577.0
39.475525903 4834.0
39.483881538 4776.0
39.492237172 4758.0
39.500592807 5021.0
39.508948441 4903.0
39.517304076 4978.0
39.525659710 5101.0
39.534015345 4869.0
39.542370979 5017.0
39.550726614 4928.0
39.559082248 4638.0
39.567437883 4523.0
39.575793517 4446.0
39.584149152 4253.0
39.592504786 4114.0
39.600860421 4048.0
39.609216056 3691.0
39.617571690 3671.0
39.625927325 3488.0
39.634282959 3293.0
39.642638594 3067.0
39.650994228 3005.0
39.659349863 2839.0
39.667705497 2745.0
39.676061132 2600.0
39.684416766 2558.0
39.692772401 2402.0
39.701128035 2348.0
39.709483670 2292.0
39.717839304 2351.0
39.726194939 2174.0
39.734550574 2245.0
39.742906208 2235.0
39.751261843 2229.0
39.759617477 2153.0
39.767973112 2163.0
39.776328746 2167.0
39.784684381 2084.0
39.793040015 2075.0
39.801395650 2090.0
39.809751284 2161.0
39.818106919 2117.0
39.826462553 2059.0
39.834818188 2141.0
39.843173822 2084.0
39.851529457 2074.0
39.859885092 2079.0
39.868240726 2174.0
39.876596361 2103.0
39.884951995 2184.0
39.893307630 2167.0
39.901663264 2282.0
39.910018899 2247.0
39.918374533 2207.0
39.926730168 2339.0
39.935085802 2269.0
39.943441437 2455.0
39.951797071 2427.0
39.960152706 2561.0
39.968508340 2598.0
39.976863975 2600.0
39.985219610 2590.0
39.993575244 2682.0
40.001930879 2736.0
40.010286513 2821.0
40.018642148 2913.0
40.026997782 3002.0
40.035353417 3137.0
40.043709051 3233.0
40.052064686 3237.0
40.060420320 3485.0
40.068775955 3392.0
40.077131589 3445.0
40.085487224 3516.0
40.093842858 3348.0
40.102198493 3254.0
40.110554128 3215.0
40.118909762 3122.0
40.127265397 2995.0
40.135621031 3019.0
40.143976666 2837.0
40.152332300 2709.0
40.160687935 2581.0
40.169043569 2550.0
40.177399204 2461.0
40.185754838 2422.0
40.194110473 2284.0
40.202466107 2315.0
40.210821742 2241.0
40.219177376 2206.0
40.227533011 2079.0
40.235888646 2137.0
40.244244280 2060.0
40.252599915 2053.0
40.260955549 1962.0
40.269311184 1992.0
40.277666818 2002.0
40.286022453 1876.0
40.294378087 1973.0
40.302733722 1994.0
40.311089356 1954.0
40.319444991 1962.0
40.327800625 2038.0
40.336156260 2006.0
40.344511894 2079.0
40.352867529 2034.0
40.361223163 2040.0
40.369578798 2019.0
40.377934433 1939.0
40.386290067 1886.0
40.394645702 2010.0
40.403001336 1980.0
40.411356971 2067.0
40.419712605 1853.0
40.428068240 1855.0
40.436423874 1904.0
40.444779509 1893.0
40.453135143 1938.0
40.461490778 1848.0
40.469846412 1936.0
40.478202047 1929.0
40.486557681 2010.0
40.494913316 1981.0
40.503268951 2039.0
40.511624585 2023.0
40.519980220 1995.0
40.528335854 2034.0
40.536691489 2141.0
40.545047123 2094.0
40.553402758 2093.0
40.561758392 2075.0
40.570114027 2254.0
40.578469661 2225.0
40.586825296 2275.0
40.595180930 2335.0
40.603536565 2279.0
40.611892199 2285.0
40.620247834 2378.0
40.628603469 2421.0
40.636959103 2474.0
40.645314738 2453.0
40.653670372 2513.0
40.662026007 2516.0
40.670381641 2566.0
40.678737276 2536.0
40.687092910 2505.0
40.695448545 2615.0
40.703804179 2650.0
40.712159814 2620.0
40.720515448 2642.0
40.728871083 2535.0
40.737226717 2630.0
40.745582352 2485.0
40.753937987 2556.0
40.762293621 2498.0
40.770649256 2304.0
40.779004890 2453.0
40.787360525 2416.0
40.795716159 2470.0
40.804071794 2501.0
40.812427428 2444.0
40.820783063 2416.0
40.829138697 2484.0
40.837494332 2361.0
40.845849966 2389.0
40.854205601 2315.0
40.862561235 2320.0
40.870916870 2397.0
40.879272505 2306.0
40.887628139 2171.0
40.895983774 2358.0
40.904339408 2352.0
40.912695043 2248.0
40.921050677 2282.0
40.929406312 2255.0
40.937761946 2239.0
40.946117581 2236.0
40.954473215 2348.0
40.962828850 2373.0
40.971184484 2437.0
40.979540119 2480.0
40.987895753 2402.0
40.996251388 2531.0
41.004607023 2558.0
41.012962657 2582.0
41.021318292 2691.0
41.029673926 2538.0
41.038029561 2666.0
41.046385195 2676.0
41.054740830 2660.0
41.063096464 2913.0
41.071452099 2783.0
41.079807733 2870.0
41.088163368 2820.0
41.096519002 2852.0
41.104874637 2843.0
41.113230271 2958.0
41.121585906 2786.0
41.129941541 2864.0
41.138297175 2748.0
41.146652810 2783.0
41.155008444 2960.0
41.163364079 2827.0
41.171719713 2775.0
41.180075348 2840.0
41.188430982 2736.0
41.196786617 2802.0
41.205142251 2736.0
41.213497886 2765.0
41.221853520 2711.0
41.230209155 2716.0
41.238564789 2603.0
41.246920424 2532.0
41.255276059 2335.0
41.263631693 2283.0
41.271987328 2290.0
41.280342962 2329.0
41.288698597 2250.0
41.297054231 2154.0
41.305409866 2148.0
41.313765500 2034.0
41.322121135 2079.0
41.330476769 1995.0
41.338832404 1921.0
41.347188038 1943.0
41.355543673 1901.0
41.363899307 1843.0
41.372254942 1882.0
41.380610577 1855.0
41.388966211 1919.0
41.397321846 1884.0
41.405677480 1885.0
41.414033115 1846.0
41.422388749 1860.0
41.430744384 1980.0
41.439100018 1886.0
41.447455653 1958.0
41.455811287 2131.0
41.464166922 2003.0
41.472522556 2145.0
41.480878191 2010.0
41.489233825 2105.0
41.497589460 2184.0
41.505945095 2180.0
41.514300729 2216.0
41.522656364 2168.0
41.531011998 2238.0
41.539367633 2338.0
41.547723267 2284.0
41.556078902 2383.0
41.564434536 2363.0
41.572790171 2371.0
41.581145805 2507.0
41.589501440 2509.0
41.597857074 2475.0
41.606212709 2560.0
41.614568343 2544.0
41.622923978 2695.0
41.631279613 2772.0
41.639635247 2858.0
41.647990882 2825.0
41.656346516 2922.0
41.664702151 3216.0
41.673057785 3420.0
41.681413420 3511.0
41.689769054 3624.0
41.698124689 3543.0
41.706480323 3237.0
41.714835958 2827.0
41.723191592 2576.0
41.731547227 2343.0
41.739902861 2165.0
41.748258496 2055.0
41.756614130 2035.0
41.764969765 2005.0
41.773325400 1943.0
41.781681034 2033.0
41.790036669 1963.0
41.798392303 1906.0
41.806747938 1981.0
41.815103572 1868.0
41.823459207 1865.0
41.831814841 2005.0
41.840170476 1903.0
41.848526110 1947.0
41.856881745 1973.0
41.865237379 1985.0
41.873593014 1911.0
41.881948648 2030.0
41.890304283 2032.0
41.898659918 2073.0
41.907015552 2133.0
41.915371187 2095.0
41.923726821 2147.0
41.932082456 2183.0
41.940438090 2168.0
41.948793725 2137.0
41.957149359 2098.0
41.965504994 2250.0
41.973860628 2125.0
41.982216263 2242.0
41.990571897 2246.0
41.998927532 2385.0
42.007283166 2464.0
42.015638801 2482.0
42.023994436 2466.0
42.032350070 2451.0
42.040705705 2452.0
42.049061339 2493.0
42.057416974 2442.0
42.065772608 2456.0
42.074128243 2470.0
42.082483877 2534.0
42.090839512 2503.0
42.099195146 2492.0
42.107550781 2527.0
42.115906415 2565.0
42.124262050 2562.0
42.132617684 2472.0
42.140973319 2528.0
42.149328954 2414.0
42.157684588 2369.0
42.166040223 2231.0
42.174395857 2304.0
42.182751492 2258.0
42.191107126 2224.0
42.199462761 2150.0
42.207818395 2236.0
42.216174030 2169.0
42.224529664 2153.0
42.232885299 2112.0
42.241240933 2136.0
42.249596568 2118.0
42.257952202 2155.0
42.266307837 2181.0
42.274663472 2180.0
42.283019106 2187.0
42.291374741 2210.0
42.299730375 2134.0
42.308086010 2226.0
42.316441644 2289.0
42.324797279 2219.0
42.333152913 2324.0
42.341508548 2325.0
42.349864182 2334.0
42.358219817 2378.0
42.366575451 2344.0
42.374931086 2399.0
42.383286720 2449.0
42.391642355 2453.0
42.399997990 2468.0
42.408353624 2576.0
42.416709259 2599.0
42.425064893 2676.0
42.433420528 2771.0
42.441776162 2753.0
42.450131797 2786.0
42.458487431 2889.0
42.466843066 2962.0
42.475198700 2919.0
42.483554335 3095.0
42.491909969 3033.0
42.500265604 3086.0
42.508621238 3015.0
42.516976873 3057.0
42.525332508 3071.0
42.533688142 3048.0
42.542043777 3245.0
42.550399411 3066.0
42.558755046 3186.0
42.567110680 3224.0
42.575466315 3338.0
42.583821949 3434.0
42.592177584 3392.0
42.600533218 3351.0
42.608888853 3473.0
42.617244487 3468.0
42.625600122 3527.0
42.633955756 3404.0
42.642311391 3549.0
42.650667026 3616.0
42.659022660 3600.0
42.667378295 3583.0
42.675733929 3490.0
42.684089564 3362.0
42.692445198 3432.0
42.700800833 3354.0
42.709156467 3057.0
42.717512102 3072.0
42.725867736 2875.0
42.734223371 2843.0
42.742579005 3038.0
42.750934640 2919.0
42.759290274 2890.0
42.767645909 2877.0
42.776001544 2854.0
42.784357178 2809.0
42.792712813 3005.0
42.801068447 2832.0
42.809424082 2859.0
42.817779716 2802.0
42.826135351 2733.0
42.834490985 2697.0
42.842846620 2535.0
42.851202254 2428.0
42.859557889 2279.0
42.867913523 2285.0
42.876269158 2239.0
42.884624792 2303.0
42.892980427 2147.0
42.901336062 2201.0
42.909691696 2252.0
42.918047331 2280.0
42.926402965 2285.0
42.934758600 2188.0
42.943114234 2226.0
42.951469869 2265.0
42.959825503 2183.0
42.968181138 2234.0
42.976536772 2327.0
42.984892407 2297.0
42.993248041 2242.0
43.001603676 2313.0
43.009959310 2374.0
43.018314945 2394.0
43.026670580 2447.0
43.035026214 2431.0
43.043381849 2518.0
43.051737483 2557.0
43.060093118 2617.0
43.068448752 2655.0
43.076804387 2771.0
43.085160021 2840.0
43.093515656 2849.0
43.101871290 2918.0
43.110226925 2951.0
43.118582559 3013.0
43.126938194 3044.0
43.135293828 3132.0
43.143649463 3317.0
43.152005098 3363.0
43.160360732 3455.0
43.168716367 3458.0
43.177072001 3547.0
43.185427636 3700.0
43.193783270 3883.0
43.202138905 3986.0
43.210494539 3989.0
43.218850174 4086.0
43.227205808 4187.0
43.235561443 4147.0
43.243917077 4169.0
43.252272712 4041.0
43.260628346 3988.0
43.268983981 3829.0
43.277339615 3626.0
43.285695250 3687.0
43.294050885 3526.0
43.302406519 3448.0
43.310762154 3265.0
43.319117788 3226.0
43.327473423 3021.0
43.335829057 3077.0
43.344184692 2890.0
43.352540326 2746.0
43.360895961 2677.0
43.369251595 2575.0
43.377607230 2456.0
43.385962864 2410.0
43.394318499 2398.0
43.402674133 2290.0
43.411029768 2233.0
43.419385403 2193.0
43.427741037 2126.0
43.436096672 2131.0
43.444452306 2140.0
43.452807941 1988.0
43.461163575 2138.0
43.469519210 2028.0
43.477874844 2045.0
43.486230479 2001.0
43.494586113 2091.0
43.502941748 2054.0
43.511297382 1963.0
43.519653017 1967.0
43.528008651 2033.0
43.536364286 1936.0
43.544719921 2032.0
43.553075555 2023.0
43.561431190 1983.0
43.569786824 1999.0
43.578142459 2033.0
43.586498093 2059.0
43.594853728 2030.0
43.603209362 2070.0
43.611564997 2008.0
43.619920631 2135.0
43.628276266 2002.0
43.636631900 2089.0
43.644987535 2115.0
43.653343169 2092.0
43.661698804 2043.0
43.670054439 2121.0
43.678410073 2042.0
43.686765708 2105.0
43.695121342 2157.0
43.703476977 2180.0
43.711832611 2200.0
43.720188246 2186.0
43.728543880 2196.0
43.736899515 2166.0
43.745255149 2124.0
43.753610784 2192.0
43.761966418 2180.0
43.770322053 2189.0
43.778677687 2283.0
43.787033322 2180.0
43.795388957 2123.0
43.803744591 2095.0
43.812100226 2148.0
43.820455860 2112.0
43.828811495 2083.0
43.837167129 2078.0
43.845522764 2147.0
43.853878398 2117.0
43.862234033 2171.0
43.870589667 2182.0
43.878945302 2173.0
43.887300936 2267.0
43.895656571 2177.0
43.904012205 2218.0
43.912367840 2247.0
43.920723475 2407.0
43.929079109 2407.0
43.937434744 2343.0
43.945790378 2385.0
43.954146013 2452.0
43.962501647 2633.0
43.970857282 2552.0
43.979212916 2483.0
43.987568551 2678.0
43.995924185 2691.0
44.004279820 2696.0
44.012635454 2845.0
44.020991089 2878.0
44.029346723 3033.0
44.037702358 3095.0
44.046057993 3219.0
44.054413627 3270.0
44.062769262 3582.0
44.071124896 3694.0
44.079480531 4035.0
44.087836165 4227.0
44.096191800 4807.0
44.104547434 5426.0
44.112903069 5906.0
44.121258703 6810.0
44.129614338 7962.0
44.137969972 9357.0
44.146325607 10891.0
44.154681241 12797.0
44.163036876 15320.0
44.171392511 17777.0
44.179748145 20761.0
44.188103780 24332.0
44.196459414 27381.0
44.204815049 30605.0
44.213170683 32462.0
44.221526318 34922.0
44.229881952 35839.0
44.238237587 35934.0
44.246593221 35473.0
44.254948856 33182.0
44.263304490 30951.0
44.271660125 27955.0
44.280015759 24567.0
44.288371394 21515.0
44.296727029 18266.0
44.305082663 15443.0
44.313438298 13144.0
44.321793932 11032.0
44.330149567 9415.0
44.338505201 8161.0
44.346860836 6934.0
44.355216470 6249.0
44.363572105 5612.0
44.371927739 5108.0
44.380283374 4828.0
44.388639008 4528.0
44.396994643 4387.0
44.405350277 4088.0
44.413705912 4003.0
44.422061547 3969.0
44.430417181 3892.0
44.438772816 3728.0
44.447128450 3578.0
44.455484085 3514.0
44.463839719 3511.0
44.472195354 3563.0
44.480550988 3480.0
44.488906623 3496.0
44.497262257 3618.0
44.505617892 3567.0
44.513973526 3738.0
44.522329161 3837.0
44.530684795 4092.0
44.539040430 4297.0
44.547396065 4705.0
44.555751699 5137.0
44.564107334 5731.0
44.572462968 6453.0
44.580818603 7200.0
44.589174237 8026.0
44.597529872 8984.0
44.605885506 9659.0
44.614241141 10122.0
44.622596775 10892.0
44.630952410 11027.0
44.639308044 10919.0
44.647663679 10749.0
44.656019313 10067.0
44.664374948 9311.0
44.672730583 8340.0
44.681086217 7506.0
44.689441852 6588.0
44.697797486 5954.0
44.706153121 5158.0
44.714508755 4768.0
44.722864390 4394.0
44.731220024 4040.0
44.739575659 3949.0
44.747931293 3759.0
44.756286928 3739.0
44.764642562 3733.0
44.772998197 3776.0
44.781353831 3696.0
44.789709466 3682.0
44.798065100 3632.0
44.806420735 3765.0
44.814776370 3730.0
44.823132004 3759.0
44.831487639 3745.0
44.839843273 3738.0
44.848198908 3957.0
44.856554542 3812.0
44.864910177 3631.0
44.873265811 3711.0
44.881621446 3619.0
44.889977080 3597.0
44.898332715 3598.0
44.906688349 3487.0
44.915043984 3570.0
44.923399618 3411.0
44.931755253 3370.0
44.940110888 3371.0
44.948466522 3265.0
44.956822157 3266.0
44.965177791 3397.0
44.973533426 3206.0
44.981889060 3414.0
44.990244695 3280.0
44.998600329 3311.0
45.006955964 3348.0
45.015311598 3291.0
45.023667233 3376.0
45.032022867 3395.0
45.040378502 3576.0
45.048734136 3667.0
45.057089771 3652.0
45.065445406 3789.0
45.073801040 3736.0
45.082156675 3879.0
45.090512309 3834.0
45.098867944 3890.0
45.107223578 3774.0
45.115579213 3696.0
45.123934847 3690.0
45.132290482 3673.0
45.140646116 3612.0
45.149001751 3546.0
45.157357385 3409.0
45.165713020 3282.0
45.174068654 3228.0
45.182424289 3218.0
45.190779924 3155.0
45.199135558 3066.0
45.207491193 2952.0
45.215846827 2831.0
45.224202462 2786.0
45.232558096 2791.0
45.240913731 2748.0
45.249269365 2660.0
45.257625000 2659.0
45.265980634 2668.0
45.274336269 2714.0
45.282691903 2669.0
45.291047538 2624.0
45.299403172 2730.0
45.307758807 2739.0
45.316114442 2770.0
45.324470076 2760.0
45.332825711 2782.0
45.341181345 2743.0
45.349536980 2823.0
45.357892614 2951.0
45.366248249 2901.0
45.374603883 2971.0
45.382959518 2958.0
45.391315152 3065.0
45.399670787 2918.0
45.408026421 3122.0
45.416382056 3110.0
45.424737690 3091.0
45.433093325 3238.0
45.441448960 3190.0
45.449804594 3205.0
45.458160229 3368.0
45.466515863 3385.0
45.474871498 3274.0
45.483227132 3349.0
45.491582767 3495.0
45.499938401 3624.0
45.508294036 3578.0
45.516649670 3730.0
45.525005305 3814.0
45.533360939 3922.0
45.541716574 4284.0
45.550072208 4130.0
45.558427843 4347.0
45.566783478 4466.0
45.575139112 4737.0
45.583494747 4791.0
45.591850381 4993.0
45.600206016 5284.0
45.608561650 5583.0
45.616917285 5925.0
45.625272919 6258.0
45.633628554 6739.0
45.641984188 6946.0
45.650339823 7422.0
45.658695457 7805.0
45.667051092 7680.0
45.675406726 7701.0
45.683762361 7701.0
45.692117996 7185.0
45.700473630 7018.0
45.708829265 6922.0
45.717184899 6926.0
45.725540534 6976.0
45.733896168 6851.0
45.742251803 6844.0
45.750607437 6786.0
45.758963072 6761.0
45.767318706 6253.0
45.775674341 5901.0
45.784029975 5601.0
45.792385610 5141.0
45.800741244 4860.0
45.809096879 4444.0
45.817452514 4116.0
45.825808148 3754.0
45.834163783 3665.0
45.842519417 3300.0
45.850875052 3342.0
45.859230686 3118.0
45.867586321 3008.0
45.875941955 3022.0
45.884297590 2851.0
45.892653224 2707.0
45.901008859 2732.0
45.909364493 2699.0
45.917720128 2674.0
45.926075762 2650.0
45.934431397 2533.0
45.942787032 2482.0
45.951142666 2466.0
45.959498301 2468.0
45.967853935 2467.0
45.976209570 2541.0
45.984565204 2527.0
45.992920839 2553.0
46.001276473 2606.0
46.009632108 2547.0
46.017987742 2537.0
46.026343377 2597.0
46.034699011 2524.0
46.043054646 2577.0
46.051410280 2605.0
46.059765915 2561.0
46.068121550 2705.0
46.076477184 2679.0
46.084832819 2736.0
46.093188453 2763.0
46.101544088 2820.0
46.109899722 2777.0
46.118255357 2854.0
46.126610991 2757.0
46.134966626 2862.0
46.143322260 2800.0
46.151677895 2810.0
46.160033529 2920.0
46.168389164 2694.0
46.176744798 2739.0
46.185100433 2751.0
46.193456068 2673.0
46.201811702 2706.0
46.210167337 2779.0
46.218522971 2717.0
46.226878606 2796.0
46.235234240 2783.0
46.243589875 2747.0
46.251945509 2774.0
46.260301144 2992.0
46.268656778 2870.0
46.277012413 2862.0
46.285368047 3138.0
46.293723682 3139.0
46.302079316 3155.0
46.310434951 3181.0
46.318790585 3009.0
46.327146220 3083.0
46.335501855 3055.0
46.343857489 3003.0
46.352213124 2829.0
46.360568758 2870.0
46.368924393 2845.0
46.377280027 2796.0
46.385635662 2796.0
46.393991296 2723.0
46.402346931 2649.0
46.410702565 2510.0
46.419058200 2398.0
46.427413834 2451.0
46.435769469 2378.0
46.444125103 2216.0
46.452480738 2276.0
46.460836373 2166.0
46.469192007 2024.0
46.477547642 2088.0
46.485903276 2044.0
46.494258911 2102.0
46.502614545 1991.0
46.510970180 2122.0
46.519325814 2060.0
46.527681449 2114.0
46.536037083 2108.0
46.544392718 2133.0
46.552748352 2170.0
46.561103987 2127.0
46.569459621 2038.0
46.577815256 2103.0
46.586170891 2189.0
46.594526525 2136.0
46.602882160 2220.0
46.611237794 2169.0
46.619593429 2197.0
46.627949063 2251.0
46.636304698 2165.0
46.644660332 2124.0
46.653015967 2245.0
46.661371601 2226.0
46.669727236 2193.0
46.678082870 2215.0
46.686438505 2181.0
46.694794139 2173.0
46.703149774 2159.0
46.711505409 2088.0
46.719861043 2120.0
46.728216678 2105.0
46.736572312 2171.0
46.744927947 2038.0
46.753283581 2095.0
46.761639216 2119.0
46.769994850 2071.0
46.778350485 2142.0
46.786706119 2102.0
46.795061754 2169.0
46.803417388 2041.0
46.811773023 2174.0
46.820128657 2145.0
46.828484292 2116.0
46.836839927 2099.0
46.845195561 2220.0
46.853551196 2271.0
46.861906830 2325.0
46.870262465 2385.0
46.878618099 2373.0
46.886973734 2370.0
46.895329368 2333.0
46.903685003 2350.0
46.912040637 2393.0
46.920396272 2453.0
46.928751906 2587.0
46.937107541 2528.0
46.945463175 2609.0
46.953818810 2704.0
46.962174445 2764.0
46.970530079 2733.0
46.978885714 2785.0
46.987241348 2753.0
46.995596983 2723.0
47.003952617 2733.0
47.012308252 2558.0
47.020663886 2724.0
47.029019521 2548.0
47.037375155 2613.0
47.045730790 2705.0
47.054086424 2529.0
47.062442059 2584.0
47.070797693 2584.0
47.079153328 2704.0
47.087508963 2656.0
47.095864597 2673.0
47.104220232 2677.0
47.112575866 2847.0
47.120931501 2907.0
47.129287135 2878.0
47.137642770 2889.0
47.145998404 2955.0
47.154354039 3073.0
47.162709673 2971.0
47.171065308 3055.0
47.179420942 3157.0
47.187776577 3205.0
47.196132211 3230.0
47.204487846 3416.0
47.212843481 3424.0
47.221199115 3356.0
47.229554750 3559.0
47.237910384 3578.0
47.246266019 3567.0
47.254621653 3744.0
47.262977288 3672.0
47.271332922 3744.0
47.279688557 3972.0
47.288044191 3927.0
47.296399826 3917.0
47.304755460 4015.0
47.313111095 4152.0
47.321466729 4164.0
47.329822364 4194.0
47.338177999 4204.0
47.346533633 4184.0
47.354889268 4206.0
47.363244902 4212.0
47.371600537 4187.0
47.379956171 4054.0
47.388311806 4008.0
47.396667440 4057.0
47.405023075 3958.0
47.413378709 3923.0
47.421734344 3862.0
47.430089978 3831.0
47.438445613 3927.0
47.446801247 3787.0
47.455156882 3972.0
47.463512517 3925.0
47.471868151 3876.0
47.480223786 3832.0
47.488579420 3860.0
47.496935055 3861.0
47.505290689 3769.0
47.513646324 3657.0
47.522001958 3555.0
47.530357593 3470.0
47.538713227 3372.0
47.547068862 3286.0
47.555424496 3182.0
47.563780131 2978.0
47.572135765 2970.0
47.580491400 2825.0
47.588847035 2888.0
47.597202669 2769.0
47.605558304 2800.0
47.613913938 2710.0
47.622269573 2579.0
47.630625207 2616.0
47.638980842 2632.0
47.647336476 2636.0
47.655692111 2685.0
47.664047745 2587.0
47.672403380 2662.0
47.680759014 2652.0
47.689114649 2685.0
47.697470283 2669.0
47.705825918 2635.0
47.714181553 2838.0
47.722537187 2674.0
47.730892822 2782.0
47.739248456 2664.0
47.747604091 2775.0
47.755959725 2818.0
47.764315360 2896.0
47.772670994 2912.0
47.781026629 2890.0
47.789382263 3022.0
47.797737898 2889.0
47.806093532 2999.0
47.814449167 2855.0
47.822804801 2851.0
47.831160436 2795.0
47.839516070 2929.0
47.847871705 2934.0
47.856227340 2882.0
47.864582974 2846.0
47.872938609 2830.0
47.881294243 2880.0
47.889649878 2859.0
47.898005512 2969.0
47.906361147 2912.0
47.914716781 2921.0
47.923072416 2959.0
47.931428050 3019.0
47.939783685 2982.0
47.948139319 2972.0
47.956494954 2842.0
47.964850588 2930.0
47.973206223 2929.0
47.981561858 2814.0
47.989917492 2890.0
47.998273127 2708.0
48.006628761 2541.0
48.014984396 2459.0
48.023340030 2321.0
48.031695665 2256.0
48.040051299 2222.0
48.048406934 2101.0
48.056762568 2090.0
48.065118203 2143.0
48.073473837 2018.0
48.081829472 2062.0
48.090185106 2002.0
48.098540741 1969.0
48.106896376 1937.0
48.115252010 1878.0
48.123607645 1984.0
48.131963279 1841.0
48.140318914 1901.0
48.148674548 1945.0
48.157030183 1932.0
48.165385817 1957.0
48.173741452 1970.0
48.182097086 1920.0
48.190452721 1919.0
48.198808355 1879.0
48.207163990 1944.0
48.215519624 1931.0
48.223875259 2060.0
48.232230894 1864.0
48.240586528 1999.0
48.248942163 1969.0
48.257297797 2094.0
48.265653432 2042.0
48.274009066 2021.0
48.282364701 2013.0
48.290720335 2039.0
48.299075970 2055.0
48.307431604 2024.0
48.315787239 2147.0
48.324142873 2171.0
48.332498508 2140.0
48.340854142 2087.0
48.349209777 2217.0
48.357565412 2270.0
48.365921046 2122.0
48.374276681 2230.0
48.382632315 2240.0
48.390987950 2349.0
48.399343584 2332.0
48.407699219 2312.0
48.416054853 2365.0
48.424410488 2469.0
48.432766122 2395.0
48.441121757 2458.0
48.449477391 2489.0
48.457833026 2542.0
48.466188660 2411.0
48.474544295 2581.0
48.482899930 2556.0
48.491255564 2675.0
48.499611199 2663.0
48.507966833 2770.0
48.516322468 2730.0
48.524678102 2679.0
48.533033737 2654.0
48.541389371 2702.0
48.549745006 2795.0
48.558100640 2730.0
48.566456275 2644.0
48.574811909 2797.0
48.583167544 2697.0
48.591523178 2788.0
48.599878813 2726.0
48.608234448 2811.0
48.616590082 2797.0
48.624945717 2779.0
48.633301351 2758.0
48.641656986 2878.0
48.650012620 2940.0
48.658368255 2994.0
48.666723889 2886.0
48.675079524 2843.0
48.683435158 3039.0
48.691790793 3065.0
48.700146427 3052.0
48.708502062 3094.0
48.716857696 3031.0
48.725213331 3036.0
48.733568966 2896.0
48.741924600 3050.0
48.750280235 2950.0
48.758635869 2895.0
48.766991504 2763.0
48.775347138 2796.0
48.783702773 2698.0
48.792058407 2832.0
48.800414042 2718.0
48.808769676 2672.0
48.817125311 2656.0
48.825480945 2792.0
48.833836580 2705.0
48.842192214 2626.0
48.850547849 2696.0
48.858903484 2598.0
48.867259118 2542.0
48.875614753 2673.0
48.883970387 2692.0
48.892326022 2648.0
48.900681656 2677.0
48.909037291 2648.0
48.917392925 2647.0
48.925748560 2672.0
48.934104194 2759.0
48.942459829 2689.0
48.950815463 2645.0
48.959171098 2781.0
48.967526732 2687.0
48.975882367 2807.0
48.984238002 2748.0
48.992593636 2799.0
49.000949271 2816.0
49.009304905 2824.0
49.017660540 2848.0
49.026016174 2690.0
49.034371809 2782.0
49.042727443 2792.0
49.051083078 2740.0
49.059438712 2742.0
49.067794347 2814.0
49.076149981 2788.0
49.084505616 2868.0
49.092861250 2904.0
49.101216885 2922.0
49.109572520 2881.0
49.117928154 2828.0
49.126283789 2842.0
49.134639423 2959.0
49.142995058 2945.0
49.151350692 2888.0
49.159706327 2911.0
49.168061961 2998.0
49.176417596 3084.0
49.184773230 3020.0
49.193128865 3162.0
49.201484499 3081.0
49.209840134 3182.0
49.218195768 3275.0
49.226551403 3249.0
49.234907038 3400.0
49.243262672 3406.0
49.251618307 3408.0
49.259973941 3376.0
49.268329576 3406.0
49.276685210 3595.0
49.285040845 3453.0
49.293396479 3623.0
49.301752114 3593.0
49.310107748 3573.0
49.318463383 3671.0
49.326819017 3632.0
49.335174652 3659.0
49.343530286 3676.0
49.351885921 3632.0
49.360241555 3631.0
49.368597190 3756.0
49.376952825 3759.0
49.385308459 3785.0
49.393664094 3871.0
49.402019728 3749.0
49.410375363 3851.0
49.418730997 3858.0
49.427086632 3912.0
49.435442266 3871.0
49.443797901 3952.0
49.452153535 4139.0
49.460509170 4237.0
49.468864804 4314.0
49.477220439 4431.0
49.485576073 4470.0
49.493931708 4442.0
49.502287343 4187.0
49.510642977 4229.0
49.518998612 4250.0
49.527354246 4071.0
49.535709881 3972.0
49.544065515 3809.0
49.552421150 3965.0
49.560776784 3808.0
49.569132419 3869.0
49.577488053 3844.0
49.585843688 4042.0
49.594199322 3970.0
49.602554957 3936.0
49.610910591 3859.0
49.619266226 4010.0
49.627621861 4016.0
49.635977495 4094.0
49.644333130 4096.0
49.652688764 4030.0
49.661044399 4096.0
49.669400033 4168.0
49.677755668 4329.0
49.686111302 4044.0
49.694466937 4014.0
49.702822571 3982.0
49.711178206 4032.0
49.719533840 4011.0
49.727889475 3932.0
49.736245109 3902.0
49.744600744 3806.0
49.752956379 3639.0
49.761312013 3679.0
49.769667648 3521.0
49.778023282 3500.0
49.786378917 3499.0
49.794734551 3494.0
49.803090186 3271.0
49.811445820 3362.0
49.819801455 3388.0
49.828157089 3383.0
49.836512724 3324.0
49.844868358 3332.0
49.853223993 3223.0
49.861579627 3288.0
49.869935262 3185.0
49.878290897 3155.0
49.886646531 3234.0
49.895002166 3136.0
49.903357800 3149.0
49.911713435 3169.0
49.920069069 3154.0
49.928424704 3177.0
49.936780338 3288.0
49.945135973 3192.0
49.953491607 3154.0
49.961847242 3393.0
49.970202876 3313.0
49.978558511 3569.0
49.986914145 3539.0
49.995269780 3476.0
