# Supplementary material for: Anharmonicity and isomorphic phase transition: a multi-temperature X-ray single-crystal and powder diffraction study of 1-(2′-aminophenyl)-2-methyl-4-nitroimidazole
Source: IUCrJ. 2014 Feb 28;1(Pt 2):110–8. doi: 10.1107/S2052252514002838 (PMC4062092; doi:10.1107/S2052252514002838)
Supplement: Supplementary file 9 [file m-01-00110-Iheating_15Ksup9.rtv]

data_Iheating_15K

loop_
_pd_meas_2theta_scan
_pd_meas_intensity_total


5.000177820 1546.0
5.008533455 1549.0
5.016889089 1522.0
5.025244724 1465.0
5.033600358 1561.0
5.041955993 1510.0
5.050311627 1506.0
5.058667262 1526.0
5.067022896 1481.0
5.075378531 1416.0
5.083734165 1448.0
5.092089800 1468.0
5.100445434 1468.0
5.108801069 1537.0
5.117156703 1478.0
5.125512338 1447.0
5.133867973 1455.0
5.142223607 1403.0
5.150579242 1468.0
5.158934876 1491.0
5.167290511 1433.0
5.175646145 1420.0
5.184001780 1402.0
5.192357414 1377.0
5.200713049 1442.0
5.209068683 1391.0
5.217424318 1400.0
5.225779952 1444.0
5.234135587 1417.0
5.242491221 1420.0
5.250846856 1293.0
5.259202491 1426.0
5.267558125 1436.0
5.275913760 1269.0
5.284269394 1382.0
5.292625029 1304.0
5.300980663 1394.0
5.309336298 1338.0
5.317691932 1353.0
5.326047567 1346.0
5.334403201 1354.0
5.342758836 1382.0
5.351114470 1354.0
5.359470105 1377.0
5.367825739 1380.0
5.376181374 1341.0
5.384537009 1360.0
5.392892643 1338.0
5.401248278 1311.0
5.409603912 1378.0
5.417959547 1313.0
5.426315181 1315.0
5.434670816 1293.0
5.443026450 1266.0
5.451382085 1369.0
5.459737719 1251.0
5.468093354 1307.0
5.476448988 1323.0
5.484804623 1221.0
5.493160257 1293.0
5.501515892 1363.0
5.509871527 1273.0
5.518227161 1232.0
5.526582796 1269.0
5.534938430 1273.0
5.543294065 1232.0
5.551649699 1293.0
5.560005334 1288.0
5.568360968 1244.0
5.576716603 1247.0
5.585072237 1253.0
5.593427872 1229.0
5.601783506 1274.0
5.610139141 1203.0
5.618494775 1242.0
5.626850410 1270.0
5.635206045 1249.0
5.643561679 1183.0
5.651917314 1161.0
5.660272948 1234.0
5.668628583 1236.0
5.676984217 1192.0
5.685339852 1185.0
5.693695486 1189.0
5.702051121 1159.0
5.710406755 1269.0
5.718762390 1170.0
5.727118024 1171.0
5.735473659 1128.0
5.743829293 1150.0
5.752184928 1116.0
5.760540562 1178.0
5.768896197 1172.0
5.777251832 1164.0
5.785607466 1153.0
5.793963101 1246.0
5.802318735 1189.0
5.810674370 1225.0
5.819030004 1123.0
5.827385639 1160.0
5.835741273 1144.0
5.844096908 1170.0
5.852452542 1200.0
5.860808177 1112.0
5.869163811 1134.0
5.877519446 1148.0
5.885875080 1182.0
5.894230715 1142.0
5.902586350 1170.0
5.910941984 1126.0
5.919297619 1148.0
5.927653253 1181.0
5.936008888 1185.0
5.944364522 1072.0
5.952720157 1180.0
5.961075791 1171.0
5.969431426 1159.0
5.977787060 1166.0
5.986142695 1194.0
5.994498329 1168.0
6.002853964 1166.0
6.011209598 1202.0
6.019565233 1209.0
6.027920868 1110.0
6.036276502 1162.0
6.044632137 1120.0
6.052987771 1142.0
6.061343406 1133.0
6.069699040 1204.0
6.078054675 1160.0
6.086410309 1166.0
6.094765944 1213.0
6.103121578 1265.0
6.111477213 1187.0
6.119832847 1159.0
6.128188482 1150.0
6.136544116 1205.0
6.144899751 1176.0
6.153255386 1178.0
6.161611020 1094.0
6.169966655 1204.0
6.178322289 1099.0
6.186677924 1223.0
6.195033558 1238.0
6.203389193 1257.0
6.211744827 1182.0
6.220100462 1188.0
6.228456096 1209.0
6.236811731 1198.0
6.245167365 1252.0
6.253523000 1220.0
6.261878634 1197.0
6.270234269 1255.0
6.278589904 1254.0
6.286945538 1330.0
6.295301173 1237.0
6.303656807 1223.0
6.312012442 1257.0
6.320368076 1307.0
6.328723711 1254.0
6.337079345 1230.0
6.345434980 1331.0
6.353790614 1264.0
6.362146249 1297.0
6.370501883 1288.0
6.378857518 1341.0
6.387213152 1254.0
6.395568787 1325.0
6.403924422 1349.0
6.412280056 1348.0
6.420635691 1251.0
6.428991325 1369.0
6.437346960 1322.0
6.445702594 1380.0
6.454058229 1433.0
6.462413863 1350.0
6.470769498 1407.0
6.479125132 1470.0
6.487480767 1393.0
6.495836401 1426.0
6.504192036 1349.0
6.512547670 1442.0
6.520903305 1477.0
6.529258940 1406.0
6.537614574 1450.0
6.545970209 1429.0
6.554325843 1470.0
6.562681478 1457.0
6.571037112 1446.0
6.579392747 1367.0
6.587748381 1594.0
6.596104016 1506.0
6.604459650 1546.0
6.612815285 1543.0
6.621170919 1524.0
6.629526554 1552.0
6.637882188 1502.0
6.646237823 1549.0
6.654593458 1529.0
6.662949092 1599.0
6.671304727 1479.0
6.679660361 1534.0
6.688015996 1558.0
6.696371630 1607.0
6.704727265 1579.0
6.713082899 1505.0
6.721438534 1608.0
6.729794168 1552.0
6.738149803 1591.0
6.746505437 1555.0
6.754861072 1616.0
6.763216706 1614.0
6.771572341 1583.0
6.779927976 1636.0
6.788283610 1669.0
6.796639245 1603.0
6.804994879 1617.0
6.813350514 1573.0
6.821706148 1497.0
6.830061783 1633.0
6.838417417 1613.0
6.846773052 1614.0
6.855128686 1622.0
6.863484321 1636.0
6.871839955 1581.0
6.880195590 1611.0
6.888551224 1526.0
6.896906859 1612.0
6.905262494 1527.0
6.913618128 1553.0
6.921973763 1536.0
6.930329397 1496.0
6.938685032 1567.0
6.947040666 1528.0
6.955396301 1519.0
6.963751935 1477.0
6.972107570 1495.0
6.980463204 1502.0
6.988818839 1430.0
6.997174473 1483.0
7.005530108 1433.0
7.013885742 1431.0
7.022241377 1485.0
7.030597012 1500.0
7.038952646 1367.0
7.047308281 1407.0
7.055663915 1332.0
7.064019550 1340.0
7.072375184 1407.0
7.080730819 1419.0
7.089086453 1373.0
7.097442088 1439.0
7.105797722 1369.0
7.114153357 1297.0
7.122508991 1361.0
7.130864626 1341.0
7.139220260 1279.0
7.147575895 1259.0
7.155931530 1296.0
7.164287164 1254.0
7.172642799 1225.0
7.180998433 1222.0
7.189354068 1158.0
7.197709702 1249.0
7.206065337 1164.0
7.214420971 1206.0
7.222776606 1105.0
7.231132240 1124.0
7.239487875 1085.0
7.247843509 1149.0
7.256199144 1110.0
7.264554778 1059.0
7.272910413 1029.0
7.281266047 1066.0
7.289621682 1152.0
7.297977317 1089.0
7.306332951 1052.0
7.314688586 1041.0
7.323044220 1038.0
7.331399855 1027.0
7.339755489 1054.0
7.348111124 1016.0
7.356466758 1066.0
7.364822393 1054.0
7.373178027 945.0
7.381533662 943.0
7.389889296 940.0
7.398244931 954.0
7.406600565 937.0
7.414956200 964.0
7.423311835 890.0
7.431667469 889.0
7.440023104 944.0
7.448378738 954.0
7.456734373 942.0
7.465090007 920.0
7.473445642 916.0
7.481801276 920.0
7.490156911 898.0
7.498512545 909.0
7.506868180 905.0
7.515223814 882.0
7.523579449 874.0
7.531935083 888.0
7.540290718 839.0
7.548646353 840.0
7.557001987 895.0
7.565357622 873.0
7.573713256 874.0
7.582068891 862.0
7.590424525 863.0
7.598780160 873.0
7.607135794 818.0
7.615491429 869.0
7.623847063 883.0
7.632202698 904.0
7.640558332 913.0
7.648913967 965.0
7.657269601 918.0
7.665625236 927.0
7.673980871 992.0
7.682336505 997.0
7.690692140 1041.0
7.699047774 1022.0
7.707403409 1036.0
7.715759043 1136.0
7.724114678 1170.0
7.732470312 1249.0
7.740825947 1305.0
7.749181581 1411.0
7.757537216 1563.0
7.765892850 1722.0
7.774248485 1809.0
7.782604119 1922.0
7.790959754 2312.0
7.799315389 2540.0
7.807671023 2942.0
7.816026658 3385.0
7.824382292 3991.0
7.832737927 4762.0
7.841093561 5519.0
7.849449196 6280.0
7.857804830 7311.0
7.866160465 8523.0
7.874516099 9782.0
7.882871734 11363.0
7.891227368 13076.0
7.899583003 15006.0
7.907938637 19059.0
7.916294272 25290.0
7.924649907 33563.0
7.933005541 44957.0
7.941361176 57940.0
7.949716810 70108.0
7.958072445 77508.0
7.966428079 75471.0
7.974783714 66297.0
7.983139348 56364.0
7.991494983 48745.0
7.999850617 42961.0
8.008206252 41491.0
8.016561886 38467.0
8.024917521 32785.0
8.033273155 28047.0
8.041628790 24020.0
8.049984425 19982.0
8.058340059 15165.0
8.066695694 11131.0
8.075051328 7028.0
8.083406963 3794.0
8.091762597 2187.0
8.100118232 1663.0
8.108473866 1405.0
8.116829501 1295.0
8.125185135 1189.0
8.133540770 1205.0
8.141896404 1153.0
8.150252039 1139.0
8.158607673 1101.0
8.166963308 1047.0
8.175318943 978.0
8.183674577 965.0
8.192030212 975.0
8.200385846 909.0
8.208741481 890.0
8.217097115 833.0
8.225452750 825.0
8.233808384 855.0
8.242164019 907.0
8.250519653 862.0
8.258875288 854.0
8.267230922 843.0
8.275586557 855.0
8.283942191 829.0
8.292297826 766.0
8.300653461 812.0
8.309009095 801.0
8.317364730 782.0
8.325720364 816.0
8.334075999 766.0
8.342431633 775.0
8.350787268 772.0
8.359142902 710.0
8.367498537 750.0
8.375854171 738.0
8.384209806 743.0
8.392565440 754.0
8.400921075 668.0
8.409276709 678.0
8.417632344 684.0
8.425987979 651.0
8.434343613 660.0
8.442699248 664.0
8.451054882 636.0
8.459410517 602.0
8.467766151 582.0
8.476121786 602.0
8.484477420 579.0
8.492833055 584.0
8.501188689 580.0
8.509544324 571.0
8.517899958 532.0
8.526255593 588.0
8.534611227 613.0
8.542966862 555.0
8.551322497 527.0
8.559678131 576.0
8.568033766 565.0
8.576389400 531.0
8.584745035 555.0
8.593100669 546.0
8.601456304 515.0
8.609811938 493.0
8.618167573 515.0
8.626523207 545.0
8.634878842 562.0
8.643234476 539.0
8.651590111 547.0
8.659945745 539.0
8.668301380 529.0
8.676657015 533.0
8.685012649 492.0
8.693368284 541.0
8.701723918 508.0
8.710079553 528.0
8.718435187 527.0
8.726790822 526.0
8.735146456 502.0
8.743502091 530.0
8.751857725 542.0
8.760213360 515.0
8.768568994 481.0
8.776924629 509.0
8.785280263 492.0
8.793635898 499.0
8.801991532 484.0
8.810347167 499.0
8.818702802 530.0
8.827058436 534.0
8.835414071 502.0
8.843769705 439.0
8.852125340 518.0
8.860480974 459.0
8.868836609 483.0
8.877192243 514.0
8.885547878 484.0
8.893903512 497.0
8.902259147 493.0
8.910614781 501.0
8.918970416 531.0
8.927326050 512.0
8.935681685 503.0
8.944037320 472.0
8.952392954 500.0
8.960748589 489.0
8.969104223 484.0
8.977459858 521.0
8.985815492 498.0
8.994171127 460.0
9.002526761 497.0
9.010882396 441.0
9.019238030 437.0
9.027593665 445.0
9.035949299 482.0
9.044304934 418.0
9.052660568 499.0
9.061016203 439.0
9.069371838 433.0
9.077727472 522.0
9.086083107 420.0
9.094438741 489.0
9.102794376 446.0
9.111150010 474.0
9.119505645 493.0
9.127861279 481.0
9.136216914 474.0
9.144572548 497.0
9.152928183 434.0
9.161283817 419.0
9.169639452 514.0
9.177995086 511.0
9.186350721 473.0
9.194706356 445.0
9.203061990 477.0
9.211417625 470.0
9.219773259 484.0
9.228128894 460.0
9.236484528 453.0
9.244840163 495.0
9.253195797 465.0
9.261551432 461.0
9.269907066 502.0
9.278262701 513.0
9.286618335 517.0
9.294973970 520.0
9.303329604 558.0
9.311685239 590.0
9.320040874 571.0
9.328396508 641.0
9.336752143 559.0
9.345107777 656.0
9.353463412 632.0
9.361819046 674.0
9.370174681 751.0
9.378530315 764.0
9.386885950 833.0
9.395241584 813.0
9.403597219 944.0
9.411952853 1036.0
9.420308488 1093.0
9.428664122 1288.0
9.437019757 1231.0
9.445375392 1229.0
9.453731026 1230.0
9.462086661 1120.0
9.470442295 1092.0
9.478797930 1042.0
9.487153564 960.0
9.495509199 926.0
9.503864833 826.0
9.512220468 757.0
9.520576102 686.0
9.528931737 685.0
9.537287371 656.0
9.545643006 621.0
9.553998640 561.0
9.562354275 533.0
9.570709910 523.0
9.579065544 494.0
9.587421179 502.0
9.595776813 488.0
9.604132448 480.0
9.612488082 487.0
9.620843717 462.0
9.629199351 437.0
9.637554986 477.0
9.645910620 494.0
9.654266255 501.0
9.662621889 513.0
9.670977524 519.0
9.679333158 512.0
9.687688793 534.0
9.696044428 530.0
9.704400062 551.0
9.712755697 598.0
9.721111331 548.0
9.729466966 601.0
9.737822600 621.0
9.746178235 624.0
9.754533869 696.0
9.762889504 712.0
9.771245138 752.0
9.779600773 790.0
9.787956407 854.0
9.796312042 896.0
9.804667676 1010.0
9.813023311 1008.0
9.821378946 1084.0
9.829734580 1138.0
9.838090215 1196.0
9.846445849 1119.0
9.854801484 1153.0
9.863157118 1158.0
9.871512753 1167.0
9.879868387 1118.0
9.888224022 1020.0
9.896579656 964.0
9.904935291 867.0
9.913290925 852.0
9.921646560 711.0
9.930002194 677.0
9.938357829 676.0
9.946713464 608.0
9.955069098 555.0
9.963424733 543.0
9.971780367 486.0
9.980136002 483.0
9.988491636 459.0
9.996847271 468.0
10.005202905 449.0
10.013558540 450.0
10.021914174 418.0
10.030269809 447.0
10.038625443 440.0
10.046981078 443.0
10.055336712 445.0
10.063692347 391.0
10.072047982 401.0
10.080403616 416.0
10.088759251 401.0
10.097114885 410.0
10.105470520 461.0
10.113826154 389.0
10.122181789 430.0
10.130537423 401.0
10.138893058 426.0
10.147248692 408.0
10.155604327 387.0
10.163959961 440.0
10.172315596 379.0
10.180671230 429.0
10.189026865 411.0
10.197382500 432.0
10.205738134 402.0
10.214093769 454.0
10.222449403 375.0
10.230805038 397.0
10.239160672 400.0
10.247516307 382.0
10.255871941 382.0
10.264227576 423.0
10.272583210 391.0
10.280938845 400.0
10.289294479 383.0
10.297650114 355.0
10.306005748 419.0
10.314361383 348.0
10.322717017 364.0
10.331072652 446.0
10.339428287 405.0
10.347783921 339.0
10.356139556 382.0
10.364495190 386.0
10.372850825 368.0
10.381206459 351.0
10.389562094 305.0
10.397917728 370.0
10.406273363 345.0
10.414628997 391.0
10.422984632 402.0
10.431340266 364.0
10.439695901 332.0
10.448051535 362.0
10.456407170 331.0
10.464762805 357.0
10.473118439 330.0
10.481474074 389.0
10.489829708 382.0
10.498185343 358.0
10.506540977 325.0
10.514896612 322.0
10.523252246 354.0
10.531607881 354.0
10.539963515 348.0
10.548319150 362.0
10.556674784 343.0
10.565030419 368.0
10.573386053 353.0
10.581741688 340.0
10.590097323 321.0
10.598452957 341.0
10.606808592 353.0
10.615164226 365.0
10.623519861 342.0
10.631875495 401.0
10.640231130 349.0
10.648586764 363.0
10.656942399 324.0
10.665298033 343.0
10.673653668 333.0
10.682009302 321.0
10.690364937 428.0
10.698720571 347.0
10.707076206 339.0
10.715431841 364.0
10.723787475 345.0
10.732143110 369.0
10.740498744 396.0
10.748854379 361.0
10.757210013 338.0
10.765565648 308.0
10.773921282 326.0
10.782276917 342.0
10.790632551 331.0
10.798988186 335.0
10.807343820 319.0
10.815699455 362.0
10.824055089 335.0
10.832410724 325.0
10.840766359 329.0
10.849121993 321.0
10.857477628 340.0
10.865833262 295.0
10.874188897 349.0
10.882544531 363.0
10.890900166 352.0
10.899255800 316.0
10.907611435 370.0
10.915967069 367.0
10.924322704 352.0
10.932678338 335.0
10.941033973 369.0
10.949389607 367.0
10.957745242 353.0
10.966100877 348.0
10.974456511 357.0
10.982812146 331.0
10.991167780 365.0
10.999523415 373.0
11.007879049 379.0
11.016234684 358.0
11.024590318 325.0
11.032945953 324.0
11.041301587 378.0
11.049657222 357.0
11.058012856 338.0
11.066368491 358.0
11.074724125 346.0
11.083079760 341.0
11.091435395 370.0
11.099791029 339.0
11.108146664 356.0
11.116502298 368.0
11.124857933 394.0
11.133213567 417.0
11.141569202 353.0
11.149924836 374.0
11.158280471 384.0
11.166636105 363.0
11.174991740 405.0
11.183347374 399.0
11.191703009 391.0
11.200058643 382.0
11.208414278 398.0
11.216769913 410.0
11.225125547 433.0
11.233481182 447.0
11.241836816 428.0
11.250192451 451.0
11.258548085 450.0
11.266903720 453.0
11.275259354 467.0
11.283614989 530.0
11.291970623 499.0
11.300326258 492.0
11.308681892 516.0
11.317037527 550.0
11.325393161 599.0
11.333748796 640.0
11.342104431 597.0
11.350460065 648.0
11.358815700 731.0
11.367171334 721.0
11.375526969 820.0
11.383882603 844.0
11.392238238 870.0
11.400593872 1005.0
11.408949507 1059.0
11.417305141 1093.0
11.425660776 1213.0
11.434016410 1235.0
11.442372045 1366.0
11.450727679 1611.0
11.459083314 1796.0
11.467438949 1930.0
11.475794583 2223.0
11.484150218 2454.0
11.492505852 2764.0
11.500861487 3053.0
11.509217121 3187.0
11.517572756 3419.0
11.525928390 3910.0
11.534284025 4213.0
11.542639659 4571.0
11.550995294 5140.0
11.559350928 5284.0
11.567706563 5969.0
11.576062197 6116.0
11.584417832 6398.0
11.592773467 6637.0
11.601129101 6607.0
11.609484736 6696.0
11.617840370 6869.0
11.626196005 6833.0
11.634551639 6625.0
11.642907274 6268.0
11.651262908 5982.0
11.659618543 5485.0
11.667974177 5075.0
11.676329812 4726.0
11.684685446 4749.0
11.693041081 4614.0
11.701396715 4560.0
11.709752350 4855.0
11.718107985 5189.0
11.726463619 5534.0
11.734819254 5901.0
11.743174888 6535.0
11.751530523 7246.0
11.759886157 7708.0
11.768241792 8034.0
11.776597426 8248.0
11.784953061 7983.0
11.793308695 7851.0
11.801664330 7610.0
11.810019964 7420.0
11.818375599 6874.0
11.826731233 6324.0
11.835086868 5981.0
11.843442502 5631.0
11.851798137 5286.0
11.860153772 4568.0
11.868509406 4056.0
11.876865041 3330.0
11.885220675 2804.0
11.893576310 2446.0
11.901931944 2171.0
11.910287579 1974.0
11.918643213 1768.0
11.926998848 1674.0
11.935354482 1650.0
11.943710117 1599.0
11.952065751 1512.0
11.960421386 1455.0
11.968777020 1409.0
11.977132655 1321.0
11.985488290 1219.0
11.993843924 1169.0
12.002199559 1162.0
12.010555193 1271.0
12.018910828 1263.0
12.027266462 1290.0
12.035622097 1240.0
12.043977731 1267.0
12.052333366 1307.0
12.060689000 1437.0
12.069044635 1449.0
12.077400269 1500.0
12.085755904 1517.0
12.094111538 1591.0
12.102467173 1610.0
12.110822808 1773.0
12.119178442 1835.0
12.127534077 1874.0
12.135889711 2084.0
12.144245346 2189.0
12.152600980 2432.0
12.160956615 2443.0
12.169312249 2726.0
12.177667884 2954.0
12.186023518 3290.0
12.194379153 3518.0
12.202734787 3841.0
12.211090422 4282.0
12.219446056 4665.0
12.227801691 5196.0
12.236157326 5743.0
12.244512960 6418.0
12.252868595 7222.0
12.261224229 8061.0
12.269579864 9285.0
12.277935498 10056.0
12.286291133 10783.0
12.294646767 11666.0
12.303002402 12127.0
12.311358036 12487.0
12.319713671 12631.0
12.328069305 13073.0
12.336424940 12602.0
12.344780574 12294.0
12.353136209 11727.0
12.361491844 11050.0
12.369847478 10111.0
12.378203113 9381.0
12.386558747 8431.0
12.394914382 7447.0
12.403270016 6525.0
12.411625651 5608.0
12.419981285 4770.0
12.428336920 4228.0
12.436692554 3690.0
12.445048189 3151.0
12.453403823 2838.0
12.461759458 2537.0
12.470115092 2319.0
12.478470727 2107.0
12.486826362 2043.0
12.495181996 1870.0
12.503537631 1715.0
12.511893265 1660.0
12.520248900 1486.0
12.528604534 1467.0
12.536960169 1449.0
12.545315803 1383.0
12.553671438 1356.0
12.562027072 1382.0
12.570382707 1330.0
12.578738341 1442.0
12.587093976 1503.0
12.595449610 1569.0
12.603805245 1683.0
12.612160880 1714.0
12.620516514 1767.0
12.628872149 1771.0
12.637227783 1779.0
12.645583418 1870.0
12.653939052 1898.0
12.662294687 2043.0
12.670650321 2170.0
12.679005956 2355.0
12.687361590 2720.0
12.695717225 2820.0
12.704072859 3125.0
12.712428494 3463.0
12.720784128 3594.0
12.729139763 4019.0
12.737495398 4664.0
12.745851032 5017.0
12.754206667 5508.0
12.762562301 6131.0
12.770917936 6956.0
12.779273570 7768.0
12.787629205 8291.0
12.795984839 9178.0
12.804340474 9999.0
12.812696108 10770.0
12.821051743 11785.0
12.829407377 12442.0
12.837763012 13229.0
12.846118646 14270.0
12.854474281 14573.0
12.862829916 14627.0
12.871185550 13589.0
12.879541185 12858.0
12.887896819 11735.0
12.896252454 10556.0
12.904608088 9593.0
12.912963723 8540.0
12.921319357 7678.0
12.929674992 6726.0
12.938030626 5675.0
12.946386261 4739.0
12.954741895 3872.0
12.963097530 3289.0
12.971453164 2666.0
12.979808799 2366.0
12.988164434 2033.0
12.996520068 1864.0
13.004875703 1835.0
13.013231337 1719.0
13.021586972 1807.0
13.029942606 1795.0
13.038298241 1812.0
13.046653875 1905.0
13.055009510 1873.0
13.063365144 2000.0
13.071720779 2084.0
13.080076413 2112.0
13.088432048 2441.0
13.096787682 2593.0
13.105143317 2710.0
13.113498952 2863.0
13.121854586 3001.0
13.130210221 2976.0
13.138565855 3107.0
13.146921490 2970.0
13.155277124 3013.0
13.163632759 3006.0
13.171988393 2931.0
13.180344028 2715.0
13.188699662 2716.0
13.197055297 2492.0
13.205410931 2163.0
13.213766566 1942.0
13.222122200 1715.0
13.230477835 1582.0
13.238833470 1395.0
13.247189104 1249.0
13.255544739 1193.0
13.263900373 1031.0
13.272256008 992.0
13.280611642 858.0
13.288967277 776.0
13.297322911 669.0
13.305678546 652.0
13.314034180 623.0
13.322389815 601.0
13.330745449 590.0
13.339101084 591.0
13.347456718 599.0
13.355812353 552.0
13.364167987 554.0
13.372523622 488.0
13.380879257 481.0
13.389234891 423.0
13.397590526 430.0
13.405946160 428.0
13.414301795 363.0
13.422657429 384.0
13.431013064 389.0
13.439368698 367.0
13.447724333 391.0
13.456079967 372.0
13.464435602 371.0
13.472791236 350.0
13.481146871 319.0
13.489502505 331.0
13.497858140 328.0
13.506213775 334.0
13.514569409 335.0
13.522925044 322.0
13.531280678 296.0
13.539636313 306.0
13.547991947 276.0
13.556347582 276.0
13.564703216 309.0
13.573058851 298.0
13.581414485 326.0
13.589770120 306.0
13.598125754 325.0
13.606481389 295.0
13.614837023 283.0
13.623192658 287.0
13.631548293 261.0
13.639903927 302.0
13.648259562 253.0
13.656615196 236.0
13.664970831 280.0
13.673326465 280.0
13.681682100 288.0
13.690037734 292.0
13.698393369 273.0
13.706749003 270.0
13.715104638 268.0
13.723460272 247.0
13.731815907 251.0
13.740171541 279.0
13.748527176 270.0
13.756882811 256.0
13.765238445 264.0
13.773594080 256.0
13.781949714 286.0
13.790305349 222.0
13.798660983 277.0
13.807016618 249.0
13.815372252 271.0
13.823727887 265.0
13.832083521 209.0
13.840439156 270.0
13.848794790 272.0
13.857150425 247.0
13.865506059 291.0
13.873861694 246.0
13.882217329 242.0
13.890572963 261.0
13.898928598 225.0
13.907284232 274.0
13.915639867 227.0
13.923995501 281.0
13.932351136 233.0
13.940706770 239.0
13.949062405 261.0
13.957418039 256.0
13.965773674 280.0
13.974129308 275.0
13.982484943 269.0
13.990840577 264.0
13.999196212 274.0
14.007551847 256.0
14.015907481 242.0
14.024263116 276.0
14.032618750 220.0
14.040974385 246.0
14.049330019 241.0
14.057685654 272.0
14.066041288 238.0
14.074396923 248.0
14.082752557 270.0
14.091108192 243.0
14.099463826 227.0
14.107819461 248.0
14.116175095 274.0
14.124530730 244.0
14.132886365 250.0
14.141241999 234.0
14.149597634 250.0
14.157953268 228.0
14.166308903 252.0
14.174664537 253.0
14.183020172 273.0
14.191375806 286.0
14.199731441 264.0
14.208087075 305.0
14.216442710 266.0
14.224798344 246.0
14.233153979 277.0
14.241509613 264.0
14.249865248 246.0
14.258220883 272.0
14.266576517 243.0
14.274932152 290.0
14.283287786 258.0
14.291643421 238.0
14.299999055 266.0
14.308354690 286.0
14.316710324 240.0
14.325065959 282.0
14.333421593 249.0
14.341777228 252.0
14.350132862 309.0
14.358488497 269.0
14.366844131 285.0
14.375199766 269.0
14.383555401 261.0
14.391911035 289.0
14.400266670 269.0
14.408622304 282.0
14.416977939 251.0
14.425333573 260.0
14.433689208 287.0
14.442044842 256.0
14.450400477 228.0
14.458756111 274.0
14.467111746 288.0
14.475467380 242.0
14.483823015 303.0
14.492178649 274.0
14.500534284 293.0
14.508889919 272.0
14.517245553 309.0
14.525601188 276.0
14.533956822 280.0
14.542312457 287.0
14.550668091 298.0
14.559023726 259.0
14.567379360 291.0
14.575734995 250.0
14.584090629 259.0
14.592446264 284.0
14.600801898 280.0
14.609157533 279.0
14.617513167 276.0
14.625868802 268.0
14.634224437 283.0
14.642580071 264.0
14.650935706 307.0
14.659291340 323.0
14.667646975 296.0
14.676002609 284.0
14.684358244 248.0
14.692713878 283.0
14.701069513 260.0
14.709425147 240.0
14.717780782 235.0
14.726136416 325.0
14.734492051 277.0
14.742847685 291.0
14.751203320 299.0
14.759558954 297.0
14.767914589 308.0
14.776270224 283.0
14.784625858 267.0
14.792981493 296.0
14.801337127 290.0
14.809692762 290.0
14.818048396 314.0
14.826404031 310.0
14.834759665 299.0
14.843115300 293.0
14.851470934 304.0
14.859826569 290.0
14.868182203 318.0
14.876537838 293.0
14.884893472 295.0
14.893249107 318.0
14.901604742 306.0
14.909960376 296.0
14.918316011 293.0
14.926671645 330.0
14.935027280 340.0
14.943382914 319.0
14.951738549 328.0
14.960094183 331.0
14.968449818 342.0
14.976805452 321.0
14.985161087 318.0
14.993516721 328.0
15.001872356 333.0
15.010227990 323.0
15.018583625 337.0
15.026939260 302.0
15.035294894 305.0
15.043650529 358.0
15.052006163 342.0
15.060361798 320.0
15.068717432 324.0
15.077073067 359.0
15.085428701 335.0
15.093784336 343.0
15.102139970 330.0
15.110495605 384.0
15.118851239 361.0
15.127206874 412.0
15.135562508 397.0
15.143918143 348.0
15.152273778 361.0
15.160629412 370.0
15.168985047 357.0
15.177340681 365.0
15.185696316 356.0
15.194051950 389.0
15.202407585 410.0
15.210763219 370.0
15.219118854 403.0
15.227474488 399.0
15.235830123 417.0
15.244185757 440.0
15.252541392 416.0
15.260897026 419.0
15.269252661 445.0
15.277608296 452.0
15.285963930 461.0
15.294319565 465.0
15.302675199 435.0
15.311030834 484.0
15.319386468 490.0
15.327742103 484.0
15.336097737 504.0
15.344453372 500.0
15.352809006 497.0
15.361164641 494.0
15.369520275 566.0
15.377875910 542.0
15.386231544 627.0
15.394587179 545.0
15.402942814 580.0
15.411298448 639.0
15.419654083 628.0
15.428009717 680.0
15.436365352 710.0
15.444720986 706.0
15.453076621 679.0
15.461432255 771.0
15.469787890 779.0
15.478143524 761.0
15.486499159 850.0
15.494854793 893.0
15.503210428 919.0
15.511566062 976.0
15.519921697 1054.0
15.528277332 1082.0
15.536632966 1166.0
15.544988601 1238.0
15.553344235 1321.0
15.561699870 1383.0
15.570055504 1459.0
15.578411139 1632.0
15.586766773 1636.0
15.595122408 1760.0
15.603478042 1899.0
15.611833677 2030.0
15.620189311 2267.0
15.628544946 2394.0
15.636900580 2611.0
15.645256215 2842.0
15.653611850 3084.0
15.661967484 3346.0
15.670323119 3650.0
15.678678753 3959.0
15.687034388 4437.0
15.695390022 4681.0
15.703745657 5145.0
15.712101291 5480.0
15.720456926 6033.0
15.728812560 6499.0
15.737168195 7144.0
15.745523829 7803.0
15.753879464 8252.0
15.762235098 8683.0
15.770590733 9139.0
15.778946368 9500.0
15.787302002 9760.0
15.795657637 10142.0
15.804013271 10522.0
15.812368906 10880.0
15.820724540 10898.0
15.829080175 11023.0
15.837435809 11100.0
15.845791444 11265.0
15.854147078 11334.0
15.862502713 11923.0
15.870858347 12274.0
15.879213982 13179.0
15.887569616 13887.0
15.895925251 14379.0
15.904280886 15160.0
15.912636520 15884.0
15.920992155 16926.0
15.929347789 18657.0
15.937703424 20284.0
15.946059058 22572.0
15.954414693 24740.0
15.962770327 26961.0
15.971125962 30119.0
15.979481596 33512.0
15.987837231 38343.0
15.996192865 44650.0
16.004548500 53974.0
16.012904134 69833.0
16.021259769 94978.0
16.029615404 131524.0
16.037971038 180397.0
16.046326673 229020.0
16.054682307 255689.0
16.063037942 258326.0
16.071393576 239091.0
16.079749211 207236.0
16.088104845 180176.0
16.096460480 164253.0
16.104816114 154719.0
16.113171749 141298.0
16.121527383 120399.0
16.129883018 104152.0
16.138238652 95972.0
16.146594287 89321.0
16.154949922 75875.0
16.163305556 54652.0
16.171661191 31998.0
16.180016825 16767.0
16.188372460 9425.0
16.196728094 6236.0
16.205083729 4651.0
16.213439363 4019.0
16.221794998 3474.0
16.230150632 3137.0
16.238506267 2853.0
16.246861901 2547.0
16.255217536 2483.0
16.263573170 2207.0
16.271928805 2136.0
16.280284439 1980.0
16.288640074 1850.0
16.296995709 1723.0
16.305351343 1625.0
16.313706978 1546.0
16.322062612 1593.0
16.330418247 1497.0
16.338773881 1516.0
16.347129516 1535.0
16.355485150 1527.0
16.363840785 1547.0
16.372196419 1624.0
16.380552054 1571.0
16.388907688 1580.0
16.397263323 1608.0
16.405618957 1561.0
16.413974592 1659.0
16.422330227 1632.0
16.430685861 1740.0
16.439041496 1825.0
16.447397130 1854.0
16.455752765 2025.0
16.464108399 2139.0
16.472464034 2291.0
16.480819668 2370.0
16.489175303 2608.0
16.497530937 2775.0
16.505886572 3012.0
16.514242206 3049.0
16.522597841 3370.0
16.530953475 3645.0
16.539309110 3913.0
16.547664745 4149.0
16.556020379 4495.0
16.564376014 4936.0
16.572731648 5500.0
16.581087283 5952.0
16.589442917 6530.0
16.597798552 7267.0
16.606154186 8144.0
16.614509821 8882.0
16.622865455 9956.0
16.631221090 11077.0
16.639576724 12288.0
16.647932359 13385.0
16.656287993 14575.0
16.664643628 15449.0
16.672999263 16080.0
16.681354897 17279.0
16.689710532 17965.0
16.698066166 19288.0
16.706421801 20399.0
16.714777435 21166.0
16.723133070 21780.0
16.731488704 21643.0
16.739844339 20577.0
16.748199973 17986.0
16.756555608 15625.0
16.764911242 13553.0
16.773266877 11592.0
16.781622511 10035.0
16.789978146 8717.0
16.798333781 7301.0
16.806689415 6179.0
16.815045050 5266.0
16.823400684 4353.0
16.831756319 3677.0
16.840111953 3121.0
16.848467588 2915.0
16.856823222 2423.0
16.865178857 2156.0
16.873534491 2116.0
16.881890126 1813.0
16.890245760 1756.0
16.898601395 1545.0
16.906957029 1514.0
16.915312664 1468.0
16.923668299 1417.0
16.932023933 1431.0
16.940379568 1459.0
16.948735202 1399.0
16.957090837 1366.0
16.965446471 1394.0
16.973802106 1305.0
16.982157740 1293.0
16.990513375 1268.0
16.998869009 1202.0
17.007224644 1234.0
17.015580278 1265.0
17.023935913 1267.0
17.032291547 1445.0
17.040647182 1576.0
17.049002817 1694.0
17.057358451 1651.0
17.065714086 1587.0
17.074069720 1588.0
17.082425355 1471.0
17.090780989 1439.0
17.099136624 1327.0
17.107492258 1233.0
17.115847893 1227.0
17.124203527 1176.0
17.132559162 1211.0
17.140914796 1252.0
17.149270431 1211.0
17.157626065 1271.0
17.165981700 1325.0
17.174337335 1350.0
17.182692969 1276.0
17.191048604 1357.0
17.199404238 1308.0
17.207759873 1313.0
17.216115507 1401.0
17.224471142 1531.0
17.232826776 1516.0
17.241182411 1634.0
17.249538045 1737.0
17.257893680 1947.0
17.266249314 1956.0
17.274604949 2177.0
17.282960583 2317.0
17.291316218 2327.0
17.299671853 2466.0
17.308027487 2568.0
17.316383122 2661.0
17.324738756 2791.0
17.333094391 3034.0
17.341450025 3134.0
17.349805660 3303.0
17.358161294 3564.0
17.366516929 3981.0
17.374872563 4379.0
17.383228198 4512.0
17.391583832 4719.0
17.399939467 5065.0
17.408295101 5238.0
17.416650736 5043.0
17.425006371 4992.0
17.433362005 4708.0
17.441717640 4294.0
17.450073274 4112.0
17.458428909 3935.0
17.466784543 3578.0
17.475140178 3393.0
17.483495812 2942.0
17.491851447 2857.0
17.500207081 2524.0
17.508562716 2319.0
17.516918350 2233.0
17.525273985 1992.0
17.533629619 1974.0
17.541985254 1786.0
17.550340889 1676.0
17.558696523 1608.0
17.567052158 1615.0
17.575407792 1660.0
17.583763427 1631.0
17.592119061 1618.0
17.600474696 1511.0
17.608830330 1586.0
17.617185965 1588.0
17.625541599 1618.0
17.633897234 1683.0
17.642252868 1617.0
17.650608503 1651.0
17.658964137 1630.0
17.667319772 1611.0
17.675675407 1407.0
17.684031041 1369.0
17.692386676 1320.0
17.700742310 1255.0
17.709097945 1293.0
17.717453579 1234.0
17.725809214 1182.0
17.734164848 1284.0
17.742520483 1283.0
17.750876117 1298.0
17.759231752 1296.0
17.767587386 1247.0
17.775943021 1242.0
17.784298655 1175.0
17.792654290 1193.0
17.801009924 1241.0
17.809365559 1276.0
17.817721194 1157.0
17.826076828 1266.0
17.834432463 1304.0
17.842788097 1300.0
17.851143732 1322.0
17.859499366 1341.0
17.867855001 1398.0
17.876210635 1378.0
17.884566270 1456.0
17.892921904 1491.0
17.901277539 1598.0
17.909633173 1674.0
17.917988808 1730.0
17.926344442 1863.0
17.934700077 1885.0
17.943055712 2131.0
17.951411346 2159.0
17.959766981 2356.0
17.968122615 2546.0
17.976478250 2594.0
17.984833884 2775.0
17.993189519 3052.0
18.001545153 3233.0
18.009900788 3501.0
18.018256422 3695.0
18.026612057 3973.0
18.034967691 4069.0
18.043323326 4147.0
18.051678960 4328.0
18.060034595 4391.0
18.068390230 4459.0
18.076745864 4558.0
18.085101499 4684.0
18.093457133 4689.0
18.101812768 4656.0
18.110168402 4728.0
18.118524037 4769.0
18.126879671 4827.0
18.135235306 5025.0
18.143590940 5337.0
18.151946575 5723.0
18.160302209 6246.0
18.168657844 7056.0
18.177013478 7884.0
18.185369113 8508.0
18.193724748 9299.0
18.202080382 9975.0
18.210436017 10166.0
18.218791651 10772.0
18.227147286 10791.0
18.235502920 10354.0
18.243858555 9703.0
18.252214189 9420.0
18.260569824 9064.0
18.268925458 9065.0
18.277281093 9279.0
18.285636727 9166.0
18.293992362 9466.0
18.302347996 9916.0
18.310703631 9772.0
18.319059266 9926.0
18.327414900 9630.0
18.335770535 9678.0
18.344126169 9322.0
18.352481804 8863.0
18.360837438 8807.0
18.369193073 8676.0
18.377548707 8394.0
18.385904342 7971.0
18.394259976 7129.0
18.402615611 6813.0
18.410971245 6136.0
18.419326880 5880.0
18.427682514 5223.0
18.436038149 4643.0
18.444393784 4297.0
18.452749418 3842.0
18.461105053 3481.0
18.469460687 3160.0
18.477816322 2775.0
18.486171956 2486.0
18.494527591 2147.0
18.502883225 1934.0
18.511238860 1722.0
18.519594494 1593.0
18.527950129 1398.0
18.536305763 1348.0
18.544661398 1292.0
18.553017032 1186.0
18.561372667 1125.0
18.569728302 1110.0
18.578083936 1050.0
18.586439571 1082.0
18.594795205 1042.0
18.603150840 940.0
18.611506474 925.0
18.619862109 824.0
18.628217743 895.0
18.636573378 838.0
18.644929012 856.0
18.653284647 871.0
18.661640281 863.0
18.669995916 976.0
18.678351550 1095.0
18.686707185 1069.0
18.695062820 1052.0
18.703418454 998.0
18.711774089 843.0
18.720129723 764.0
18.728485358 773.0
18.736840992 738.0
18.745196627 707.0
18.753552261 742.0
18.761907896 736.0
18.770263530 703.0
18.778619165 697.0
18.786974799 728.0
18.795330434 698.0
18.803686068 788.0
18.812041703 748.0
18.820397338 776.0
18.828752972 728.0
18.837108607 773.0
18.845464241 803.0
18.853819876 710.0
18.862175510 755.0
18.870531145 789.0
18.878886779 843.0
18.887242414 833.0
18.895598048 873.0
18.903953683 816.0
18.912309317 964.0
18.920664952 1008.0
18.929020586 1011.0
18.937376221 1089.0
18.945731856 1075.0
18.954087490 1138.0
18.962443125 1243.0
18.970798759 1307.0
18.979154394 1313.0
18.987510028 1424.0
18.995865663 1506.0
19.004221297 1614.0
19.012576932 1714.0
19.020932566 1808.0
19.029288201 1948.0
19.037643835 2050.0
19.045999470 2133.0
19.054355104 2265.0
19.062710739 2233.0
19.071066374 2284.0
19.079422008 2286.0
19.087777643 2289.0
19.096133277 2154.0
19.104488912 2030.0
19.112844546 2103.0
19.121200181 2121.0
19.129555815 2039.0
19.137911450 2025.0
19.146267084 2222.0
19.154622719 2207.0
19.162978353 2273.0
19.171333988 2432.0
19.179689622 2475.0
19.188045257 2499.0
19.196400892 2692.0
19.204756526 2920.0
19.213112161 3057.0
19.221467795 3198.0
19.229823430 3488.0
19.238179064 3709.0
19.246534699 4057.0
19.254890333 4258.0
19.263245968 4508.0
19.271601602 4671.0
19.279957237 5116.0
19.288312871 5313.0
19.296668506 5563.0
19.305024140 5601.0
19.313379775 5827.0
19.321735409 6144.0
19.330091044 6362.0
19.338446679 6419.0
19.346802313 6531.0
19.355157948 6429.0
19.363513582 6558.0
19.371869217 6435.0
19.380224851 6368.0
19.388580486 6334.0
19.396936120 6194.0
19.405291755 5824.0
19.413647389 5699.0
19.422003024 5426.0
19.430358658 5005.0
19.438714293 4855.0
19.447069927 4489.0
19.455425562 4279.0
19.463781197 4194.0
19.472136831 3990.0
19.480492466 3977.0
19.488848100 4153.0
19.497203735 4148.0
19.505559369 4167.0
19.513915004 4305.0
19.522270638 4490.0
19.530626273 4633.0
19.538981907 4543.0
19.547337542 4709.0
19.555693176 5005.0
19.564048811 5236.0
19.572404445 5699.0
19.580760080 6059.0
19.589115715 6390.0
19.597471349 6859.0
19.605826984 7096.0
19.614182618 8015.0
19.622538253 8530.0
19.630893887 9131.0
19.639249522 9855.0
19.647605156 10904.0
19.655960791 12014.0
19.664316425 13141.0
19.672672060 14269.0
19.681027694 15348.0
19.689383329 16590.0
19.697738963 17138.0
19.706094598 17354.0
19.714450233 17516.0
19.722805867 17063.0
19.731161502 16293.0
19.739517136 15533.0
19.747872771 15123.0
19.756228405 14624.0
19.764584040 14062.0
19.772939674 13166.0
19.781295309 11929.0
19.789650943 10856.0
19.798006578 10101.0
19.806362212 9187.0
19.814717847 8541.0
19.823073481 8173.0
19.831429116 7992.0
19.839784751 7727.0
19.848140385 7555.0
19.856496020 7212.0
19.864851654 7369.0
19.873207289 7245.0
19.881562923 7029.0
19.889918558 6863.0
19.898274192 6535.0
19.906629827 6008.0
19.914985461 5643.0
19.923341096 5326.0
19.931696730 5162.0
19.940052365 4686.0
19.948407999 4297.0
19.956763634 3984.0
19.965119269 3592.0
19.973474903 3392.0
19.981830538 2920.0
19.990186172 2747.0
19.998541807 2543.0
20.006897441 2392.0
20.015253076 2249.0
20.023608710 2143.0
20.031964345 2027.0
20.040319979 1941.0
20.048675614 1908.0
20.057031248 1745.0
20.065386883 1624.0
20.073742517 1591.0
20.082098152 1512.0
20.090453787 1442.0
20.098809421 1411.0
20.107165056 1313.0
20.115520690 1201.0
20.123876325 1170.0
20.132231959 1095.0
20.140587594 1145.0
20.148943228 1101.0
20.157298863 1077.0
20.165654497 1041.0
20.174010132 1022.0
20.182365766 977.0
20.190721401 952.0
20.199077035 859.0
20.207432670 911.0
20.215788305 837.0
20.224143939 813.0
20.232499574 853.0
20.240855208 858.0
20.249210843 797.0
20.257566477 793.0
20.265922112 798.0
20.274277746 716.0
20.282633381 793.0
20.290989015 715.0
20.299344650 696.0
20.307700284 723.0
20.316055919 705.0
20.324411553 680.0
20.332767188 661.0
20.341122823 640.0
20.349478457 667.0
20.357834092 652.0
20.366189726 628.0
20.374545361 554.0
20.382900995 560.0
20.391256630 610.0
20.399612264 644.0
20.407967899 578.0
20.416323533 568.0
20.424679168 582.0
20.433034802 551.0
20.441390437 591.0
20.449746071 563.0
20.458101706 575.0
20.466457341 510.0
20.474812975 549.0
20.483168610 565.0
20.491524244 551.0
20.499879879 533.0
20.508235513 562.0
20.516591148 633.0
20.524946782 558.0
20.533302417 561.0
20.541658051 543.0
20.550013686 541.0
20.558369320 595.0
20.566724955 547.0
20.575080589 560.0
20.583436224 544.0
20.591791859 590.0
20.600147493 536.0
20.608503128 598.0
20.616858762 547.0
20.625214397 613.0
20.633570031 568.0
20.641925666 533.0
20.650281300 578.0
20.658636935 616.0
20.666992569 551.0
20.675348204 623.0
20.683703838 618.0
20.692059473 648.0
20.700415107 673.0
20.708770742 687.0
20.717126377 668.0
20.725482011 657.0
20.733837646 649.0
20.742193280 716.0
20.750548915 691.0
20.758904549 726.0
20.767260184 777.0
20.775615818 746.0
20.783971453 757.0
20.792327087 829.0
20.800682722 839.0
20.809038356 866.0
20.817393991 846.0
20.825749625 908.0
20.834105260 971.0
20.842460894 1027.0
20.850816529 1025.0
20.859172164 1053.0
20.867527798 1166.0
20.875883433 1200.0
20.884239067 1181.0
20.892594702 1189.0
20.900950336 1335.0
20.909305971 1357.0
20.917661605 1484.0
20.926017240 1606.0
20.934372874 1686.0
20.942728509 1688.0
20.951084143 1772.0
20.959439778 1909.0
20.967795412 1853.0
20.976151047 2013.0
20.984506682 2088.0
20.992862316 2029.0
21.001217951 2085.0
21.009573585 2133.0
21.017929220 2152.0
21.026284854 2218.0
21.034640489 2109.0
21.042996123 2007.0
21.051351758 2023.0
21.059707392 1950.0
21.068063027 1771.0
21.076418661 1786.0
21.084774296 1637.0
21.093129930 1562.0
21.101485565 1364.0
21.109841200 1320.0
21.118196834 1186.0
21.126552469 1090.0
21.134908103 1078.0
21.143263738 1013.0
21.151619372 971.0
21.159975007 873.0
21.168330641 906.0
21.176686276 836.0
21.185041910 899.0
21.193397545 831.0
21.201753179 811.0
21.210108814 822.0
21.218464448 839.0
21.226820083 828.0
21.235175718 781.0
21.243531352 717.0
21.251886987 785.0
21.260242621 826.0
21.268598256 808.0
21.276953890 826.0
21.285309525 836.0
21.293665159 855.0
21.302020794 830.0
21.310376428 805.0
21.318732063 814.0
21.327087697 791.0
21.335443332 827.0
21.343798966 857.0
21.352154601 895.0
21.360510236 880.0
21.368865870 836.0
21.377221505 889.0
21.385577139 839.0
21.393932774 875.0
21.402288408 908.0
21.410644043 848.0
21.418999677 867.0
21.427355312 894.0
21.435710946 904.0
21.444066581 984.0
21.452422215 936.0
21.460777850 952.0
21.469133484 993.0
21.477489119 1011.0
21.485844754 1066.0
21.494200388 1103.0
21.502556023 1099.0
21.510911657 1184.0
21.519267292 1158.0
21.527622926 1214.0
21.535978561 1296.0
21.544334195 1308.0
21.552689830 1396.0
21.561045464 1370.0
21.569401099 1438.0
21.577756733 1472.0
21.586112368 1411.0
21.594468002 1472.0
21.602823637 1528.0
21.611179272 1674.0
21.619534906 1648.0
21.627890541 1680.0
21.636246175 1711.0
21.644601810 1668.0
21.652957444 1746.0
21.661313079 1755.0
21.669668713 1758.0
21.678024348 1779.0
21.686379982 1852.0
21.694735617 1922.0
21.703091251 1945.0
21.711446886 1970.0
21.719802520 2076.0
21.728158155 2133.0
21.736513790 2288.0
21.744869424 2363.0
21.753225059 2561.0
21.761580693 2611.0
21.769936328 2762.0
21.778291962 2991.0
21.786647597 3275.0
21.795003231 3408.0
21.803358866 3597.0
21.811714500 3995.0
21.820070135 4101.0
21.828425769 4299.0
21.836781404 4557.0
21.845137038 4788.0
21.853492673 5014.0
21.861848308 5096.0
21.870203942 5529.0
21.878559577 5756.0
21.886915211 6283.0
21.895270846 6408.0
21.903626480 6836.0
21.911982115 7219.0
21.920337749 7587.0
21.928693384 7767.0
21.937049018 8200.0
21.945404653 8259.0
21.953760287 8348.0
21.962115922 8406.0
21.970471556 8427.0
21.978827191 8786.0
21.987182826 8530.0
21.995538460 8630.0
22.003894095 8608.0
22.012249729 8312.0
22.020605364 7525.0
22.028960998 6530.0
22.037316633 5798.0
22.045672267 4937.0
22.054027902 4467.0
22.062383536 3969.0
22.070739171 3633.0
22.079094805 3036.0
22.087450440 2835.0
22.095806074 2646.0
22.104161709 2390.0
22.112517344 2191.0
22.120872978 2058.0
22.129228613 1952.0
22.137584247 1849.0
22.145939882 1781.0
22.154295516 1692.0
22.162651151 1663.0
22.171006785 1727.0
22.179362420 1617.0
22.187718054 1476.0
22.196073689 1559.0
22.204429323 1614.0
22.212784958 1470.0
22.221140592 1346.0
22.229496227 1292.0
22.237851862 1226.0
22.246207496 1150.0
22.254563131 1205.0
22.262918765 1152.0
22.271274400 1168.0
22.279630034 1141.0
22.287985669 1085.0
22.296341303 977.0
22.304696938 967.0
22.313052572 871.0
22.321408207 888.0
22.329763841 880.0
22.338119476 876.0
22.346475110 861.0
22.354830745 890.0
22.363186379 902.0
22.371542014 909.0
22.379897649 1047.0
22.388253283 1017.0
22.396608918 1024.0
22.404964552 976.0
22.413320187 948.0
22.421675821 927.0
22.430031456 843.0
22.438387090 863.0
22.446742725 761.0
22.455098359 829.0
22.463453994 810.0
22.471809628 803.0
22.480165263 862.0
22.488520897 799.0
22.496876532 790.0
22.505232167 832.0
22.513587801 836.0
22.521943436 832.0
22.530299070 828.0
22.538654705 818.0
22.547010339 821.0
22.555365974 896.0
22.563721608 934.0
22.572077243 871.0
22.580432877 905.0
22.588788512 852.0
22.597144146 861.0
22.605499781 881.0
22.613855415 935.0
22.622211050 912.0
22.630566685 889.0
22.638922319 913.0
22.647277954 855.0
22.655633588 927.0
22.663989223 908.0
22.672344857 890.0
22.680700492 903.0
22.689056126 876.0
22.697411761 906.0
22.705767395 776.0
22.714123030 796.0
22.722478664 874.0
22.730834299 821.0
22.739189933 843.0
22.747545568 889.0
22.755901203 833.0
22.764256837 844.0
22.772612472 858.0
22.780968106 836.0
22.789323741 858.0
22.797679375 862.0
22.806035010 875.0
22.814390644 869.0
22.822746279 896.0
22.831101913 918.0
22.839457548 962.0
22.847813182 993.0
22.856168817 930.0
22.864524451 998.0
22.872880086 1016.0
22.881235721 1057.0
22.889591355 1140.0
22.897946990 1034.0
22.906302624 1119.0
22.914658259 1170.0
22.923013893 1172.0
22.931369528 1216.0
22.939725162 1242.0
22.948080797 1354.0
22.956436431 1389.0
22.964792066 1394.0
22.973147700 1430.0
22.981503335 1580.0
22.989858969 1610.0
22.998214604 1632.0
23.006570239 1712.0
23.014925873 1850.0
23.023281508 1877.0
23.031637142 2009.0
23.039992777 2045.0
23.048348411 2187.0
23.056704046 2160.0
23.065059680 2232.0
23.073415315 2411.0
23.081770949 2587.0
23.090126584 2707.0
23.098482218 2907.0
23.106837853 3048.0
23.115193487 3192.0
23.123549122 3383.0
23.131904757 3609.0
23.140260391 3826.0
23.148616026 3953.0
23.156971660 4183.0
23.165327295 4348.0
23.173682929 4756.0
23.182038564 5066.0
23.190394198 5335.0
23.198749833 5608.0
23.207105467 6076.0
23.215461102 6303.0
23.223816736 6689.0
23.232172371 6991.0
23.240528005 7430.0
23.248883640 8074.0
23.257239275 8506.0
23.265594909 9123.0
23.273950544 9783.0
23.282306178 10382.0
23.290661813 10909.0
23.299017447 11568.0
23.307373082 12359.0
23.315728716 13035.0
23.324084351 13806.0
23.332439985 14572.0
23.340795620 15028.0
23.349151254 15934.0
23.357506889 16347.0
23.365862523 17614.0
23.374218158 18434.0
23.382573793 19695.0
23.390929427 20409.0
23.399285062 21292.0
23.407640696 21889.0
23.415996331 22703.0
23.424351965 23603.0
23.432707600 24027.0
23.441063234 23275.0
23.449418869 21174.0
23.457774503 18864.0
23.466130138 16321.0
23.474485772 14250.0
23.482841407 12799.0
23.491197041 11197.0
23.499552676 9990.0
23.507908311 8845.0
23.516263945 7825.0
23.524619580 7155.0
23.532975214 6264.0
23.541330849 5816.0
23.549686483 5302.0
23.558042118 4744.0
23.566397752 4300.0
23.574753387 4053.0
23.583109021 3945.0
23.591464656 3790.0
23.599820290 3458.0
23.608175925 3421.0
23.616531559 3473.0
23.624887194 3519.0
23.633242829 3600.0
23.641598463 3619.0
23.649954098 3853.0
23.658309732 3881.0
23.666665367 3950.0
23.675021001 3807.0
23.683376636 3770.0
23.691732270 3451.0
23.700087905 3213.0
23.708443539 3107.0
23.716799174 2960.0
23.725154808 2886.0
23.733510443 2855.0
23.741866077 2894.0
23.750221712 2928.0
23.758577346 3039.0
23.766932981 2964.0
23.775288616 3091.0
23.783644250 3230.0
23.791999885 3219.0
23.800355519 3225.0
23.808711154 3479.0
23.817066788 3521.0
23.825422423 3727.0
23.833778057 3665.0
23.842133692 3770.0
23.850489326 3696.0
23.858844961 3693.0
23.867200595 3740.0
23.875556230 3680.0
23.883911864 3533.0
23.892267499 3561.0
23.900623134 3465.0
23.908978768 3413.0
23.917334403 3348.0
23.925690037 3415.0
23.934045672 3215.0
23.942401306 3198.0
23.950756941 3154.0
23.959112575 2935.0
23.967468210 3055.0
23.975823844 2952.0
23.984179479 2934.0
23.992535113 2926.0
24.000890748 3115.0
24.009246382 3185.0
24.017602017 3308.0
24.025957652 3618.0
24.034313286 3706.0
24.042668921 4211.0
24.051024555 4658.0
24.059380190 4716.0
24.067735824 5361.0
24.076091459 5470.0
24.084447093 5759.0
24.092802728 5854.0
24.101158362 6204.0
24.109513997 6664.0
24.117869631 7330.0
24.126225266 8144.0
24.134580900 9211.0
24.142936535 9968.0
24.151292170 10501.0
24.159647804 11322.0
24.168003439 12175.0
24.176359073 12899.0
24.184714708 14560.0
24.193070342 17084.0
24.201425977 20790.0
24.209781611 25896.0
24.218137246 33623.0
24.226492880 43867.0
24.234848515 54262.0
24.243204149 60081.0
24.251559784 61993.0
24.259915418 58599.0
24.268271053 51090.0
24.276626688 45183.0
24.284982322 40682.0
24.293337957 37082.0
24.301693591 33940.0
24.310049226 32036.0
24.318404860 32613.0
24.326760495 36087.0
24.335116129 37267.0
24.343471764 30512.0
24.351827398 19952.0
24.360183033 11927.0
24.368538667 7247.0
24.376894302 5075.0
24.385249936 3930.0
24.393605571 3634.0
24.401961206 3528.0
24.410316840 3521.0
24.418672475 3476.0
24.427028109 3561.0
24.435383744 3627.0
24.443739378 3390.0
24.452095013 3387.0
24.460450647 3387.0
24.468806282 3580.0
24.477161916 3600.0
24.485517551 3809.0
24.493873185 3821.0
24.502228820 3872.0
24.510584454 4105.0
24.518940089 4165.0
24.527295724 4464.0
24.535651358 4569.0
24.544006993 4785.0
24.552362627 4956.0
24.560718262 5112.0
24.569073896 5145.0
24.577429531 5390.0
24.585785165 5581.0
24.594140800 5758.0
24.602496434 6041.0
24.610852069 6101.0
24.619207703 6380.0
24.627563338 6819.0
24.635918972 7040.0
24.644274607 7187.0
24.652630242 7389.0
24.660985876 7545.0
24.669341511 8006.0
24.677697145 8501.0
24.686052780 8750.0
24.694408414 9201.0
24.702764049 9464.0
24.711119683 9473.0
24.719475318 9669.0
24.727830952 9301.0
24.736186587 9343.0
24.744542221 9328.0
24.752897856 9339.0
24.761253490 9301.0
24.769609125 9526.0
24.777964760 9689.0
24.786320394 9892.0
24.794676029 10411.0
24.803031663 10628.0
24.811387298 11166.0
24.819742932 11382.0
24.828098567 12043.0
24.836454201 12295.0
24.844809836 13157.0
24.853165470 13632.0
24.861521105 13962.0
24.869876739 14344.0
24.878232374 14999.0
24.886588008 15533.0
24.894943643 16649.0
24.903299278 17821.0
24.911654912 19168.0
24.920010547 20293.0
24.928366181 20407.0
24.936721816 19562.0
24.945077450 17717.0
24.953433085 16296.0
24.961788719 14990.0
24.970144354 13650.0
24.978499988 12962.0
24.986855623 11858.0
24.995211257 10918.0
25.003566892 9892.0
25.011922526 9145.0
25.020278161 8259.0
25.028633796 7633.0
25.036989430 6870.0
25.045345065 6489.0
25.053700699 6148.0
25.062056334 5987.0
25.070411968 5759.0
25.078767603 5587.0
25.087123237 5405.0
25.095478872 5212.0
25.103834506 4892.0
25.112190141 4575.0
25.120545775 4409.0
25.128901410 4299.0
25.137257044 4214.0
25.145612679 3935.0
25.153968314 3561.0
25.162323948 3182.0
25.170679583 2943.0
25.179035217 2714.0
25.187390852 2409.0
25.195746486 2389.0
25.204102121 2278.0
25.212457755 2246.0
25.220813390 2193.0
25.229169024 2085.0
25.237524659 2088.0
25.245880293 2063.0
25.254235928 2095.0
25.262591562 2048.0
25.270947197 1944.0
25.279302831 2091.0
25.287658466 2280.0
25.296014101 2579.0
25.304369735 2764.0
25.312725370 2875.0
25.321081004 2972.0
25.329436639 2876.0
25.337792273 2701.0
25.346147908 2301.0
25.354503542 2240.0
25.362859177 2018.0
25.371214811 2066.0
25.379570446 2039.0
25.387926080 2084.0
25.396281715 2102.0
25.404637349 2145.0
25.412992984 2186.0
25.421348619 2237.0
25.429704253 2413.0
25.438059888 2540.0
25.446415522 2547.0
25.454771157 2694.0
25.463126791 2791.0
25.471482426 2810.0
25.479838060 2931.0
25.488193695 3026.0
25.496549329 3110.0
25.504904964 3228.0
25.513260598 3422.0
25.521616233 3485.0
25.529971867 3743.0
25.538327502 3823.0
25.546683137 3991.0
25.555038771 4199.0
25.563394406 4509.0
25.571750040 4712.0
25.580105675 5128.0
25.588461309 5524.0
25.596816944 5729.0
25.605172578 6129.0
25.613528213 6482.0
25.621883847 6805.0
25.630239482 7316.0
25.638595116 7905.0
25.646950751 8405.0
25.655306385 8772.0
25.663662020 9607.0
25.672017655 10069.0
25.680373289 10819.0
25.688728924 11521.0
25.697084558 12196.0
25.705440193 13057.0
25.713795827 14266.0
25.722151462 15510.0
25.730507096 16780.0
25.738862731 17682.0
25.747218365 19014.0
25.755574000 20355.0
25.763929634 21751.0
25.772285269 23527.0
25.780640903 25127.0
25.788996538 26758.0
25.797352173 27586.0
25.805707807 27872.0
25.814063442 27699.0
25.822419076 27346.0
25.830774711 27953.0
25.839130345 27765.0
25.847485980 27928.0
25.855841614 28443.0
25.864197249 28426.0
25.872552883 29639.0
25.880908518 30612.0
25.889264152 31226.0
25.897619787 31815.0
25.905975421 32618.0
25.914331056 33240.0
25.922686691 34850.0
25.931042325 36922.0
25.939397960 38417.0
25.947753594 40821.0
25.956109229 43226.0
25.964464863 44253.0
25.972820498 44435.0
25.981176132 43973.0
25.989531767 42761.0
25.997887401 40129.0
26.006243036 38122.0
26.014598670 34941.0
26.022954305 32701.0
26.031309939 29844.0
26.039665574 27726.0
26.048021209 24659.0
26.056376843 22036.0
26.064732478 19867.0
26.073088112 17564.0
26.081443747 15191.0
26.089799381 13630.0
26.098155016 12297.0
26.106510650 10782.0
26.114866285 9549.0
26.123221919 8190.0
26.131577554 7336.0
26.139933188 6349.0
26.148288823 6051.0
26.156644457 5533.0
26.165000092 5563.0
26.173355727 5183.0
26.181711361 5178.0
26.190066996 4957.0
26.198422630 4841.0
26.206778265 4731.0
26.215133899 4672.0
26.223489534 4615.0
26.231845168 4450.0
26.240200803 4490.0
26.248556437 4461.0
26.256912072 4577.0
26.265267706 4616.0
26.273623341 4663.0
26.281978975 4802.0
26.290334610 4802.0
26.298690245 4990.0
26.307045879 5004.0
26.315401514 5008.0
26.323757148 4954.0
26.332112783 5394.0
26.340468417 5489.0
26.348824052 5544.0
26.357179686 5978.0
26.365535321 6210.0
26.373890955 6390.0
26.382246590 6578.0
26.390602224 6640.0
26.398957859 6839.0
26.407313493 7103.0
26.415669128 7483.0
26.424024763 7596.0
26.432380397 7796.0
26.440736032 7933.0
26.449091666 7999.0
26.457447301 8168.0
26.465802935 8364.0
26.474158570 8395.0
26.482514204 8140.0
26.490869839 8267.0
26.499225473 7768.0
26.507581108 7383.0
26.515936742 7167.0
26.524292377 6863.0
26.532648011 6426.0
26.541003646 5917.0
26.549359281 5540.0
26.557714915 5478.0
26.566070550 5049.0
26.574426184 4902.0
26.582781819 4786.0
26.591137453 4770.0
26.599493088 4664.0
26.607848722 4466.0
26.616204357 4416.0
26.624559991 4389.0
26.632915626 4320.0
26.641271260 4555.0
26.649626895 4436.0
26.657982529 4278.0
26.666338164 4447.0
26.674693799 4440.0
26.683049433 4533.0
26.691405068 4797.0
26.699760702 4782.0
26.708116337 4851.0
26.716471971 5117.0
26.724827606 5153.0
26.733183240 5384.0
26.741538875 5543.0
26.749894509 5643.0
26.758250144 5878.0
26.766605778 5781.0
26.774961413 5779.0
26.783317047 5906.0
26.791672682 6118.0
26.800028316 6236.0
26.808383951 6244.0
26.816739586 6393.0
26.825095220 6220.0
26.833450855 6108.0
26.841806489 5752.0
26.850162124 5576.0
26.858517758 5085.0
26.866873393 4638.0
26.875229027 4278.0
26.883584662 3856.0
26.891940296 3704.0
26.900295931 3385.0
26.908651565 3181.0
26.917007200 2888.0
26.925362834 2698.0
26.933718469 2511.0
26.942074104 2306.0
26.950429738 2298.0
26.958785373 2213.0
26.967141007 2159.0
26.975496642 2143.0
26.983852276 2112.0
26.992207911 2226.0
27.000563545 2189.0
27.008919180 2208.0
27.017274814 2232.0
27.025630449 2208.0
27.033986083 2226.0
27.042341718 2186.0
27.050697352 2268.0
27.059052987 2281.0
27.067408622 2353.0
27.075764256 2430.0
27.084119891 2566.0
27.092475525 2540.0
27.100831160 2554.0
27.109186794 2717.0
27.117542429 2854.0
27.125898063 2910.0
27.134253698 2953.0
27.142609332 3039.0
27.150964967 3180.0
27.159320601 3307.0
27.167676236 3510.0
27.176031870 3648.0
27.184387505 3682.0
27.192743140 3762.0
27.201098774 3712.0
27.209454409 3763.0
27.217810043 3738.0
27.226165678 3794.0
27.234521312 3803.0
27.242876947 3801.0
27.251232581 3801.0
27.259588216 3733.0
27.267943850 3536.0
27.276299485 3246.0
27.284655119 2984.0
27.293010754 2766.0
27.301366388 2526.0
27.309722023 2296.0
27.318077658 2308.0
27.326433292 2213.0
27.334788927 2069.0
27.343144561 2020.0
27.351500196 2057.0
27.359855830 1931.0
27.368211465 1977.0
27.376567099 1999.0
27.384922734 1970.0
27.393278368 1994.0
27.401634003 1970.0
27.409989637 1921.0
27.418345272 2017.0
27.426700906 2056.0
27.435056541 2018.0
27.443412176 2136.0
27.451767810 2166.0
27.460123445 2252.0
27.468479079 2308.0
27.476834714 2325.0
27.485190348 2365.0
27.493545983 2437.0
27.501901617 2537.0
27.510257252 2650.0
27.518612886 2779.0
27.526968521 2759.0
27.535324155 2882.0
27.543679790 2917.0
27.552035424 2933.0
27.560391059 3124.0
27.568746694 3214.0
27.577102328 3264.0
27.585457963 3372.0
27.593813597 3378.0
27.602169232 3480.0
27.610524866 3700.0
27.618880501 3822.0
27.627236135 3848.0
27.635591770 4093.0
27.643947404 4199.0
27.652303039 4386.0
27.660658673 4319.0
27.669014308 4588.0
27.677369942 4683.0
27.685725577 4935.0
27.694081212 5165.0
27.702436846 5468.0
27.710792481 5606.0
27.719148115 5756.0
27.727503750 6074.0
27.735859384 6280.0
27.744215019 6349.0
27.752570653 6781.0
27.760926288 7001.0
27.769281922 7130.0
27.777637557 7605.0
27.785993191 7836.0
27.794348826 7807.0
27.802704460 7802.0
27.811060095 7997.0
27.819415730 7833.0
27.827771364 8069.0
27.836126999 8186.0
27.844482633 8266.0
27.852838268 8710.0
27.861193902 8694.0
27.869549537 9100.0
27.877905171 9270.0
27.886260806 9330.0
27.894616440 9593.0
27.902972075 9637.0
27.911327709 9967.0
27.919683344 10159.0
27.928038978 10266.0
27.936394613 10445.0
27.944750248 10405.0
27.953105882 10590.0
27.961461517 10987.0
27.969817151 11149.0
27.978172786 11438.0
27.986528420 11649.0
27.994884055 11897.0
28.003239689 12021.0
28.011595324 11948.0
28.019950958 12199.0
28.028306593 12390.0
28.036662227 12181.0
28.045017862 12257.0
28.053373496 11856.0
28.061729131 11935.0
28.070084766 11347.0
28.078440400 11097.0
28.086796035 10775.0
28.095151669 10153.0
28.103507304 9589.0
28.111862938 9139.0
28.120218573 8523.0
28.128574207 8036.0
28.136929842 7565.0
28.145285476 6868.0
28.153641111 6196.0
28.161996745 5839.0
28.170352380 5415.0
28.178708014 4911.0
28.187063649 4466.0
28.195419284 4076.0
28.203774918 3717.0
28.212130553 3512.0
28.220486187 3408.0
28.228841822 3116.0
28.237197456 3124.0
28.245553091 2931.0
28.253908725 2836.0
28.262264360 2847.0
28.270619994 2954.0
28.278975629 2842.0
28.287331263 3000.0
28.295686898 2966.0
28.304042532 2979.0
28.312398167 3054.0
28.320753801 3064.0
28.329109436 3033.0
28.337465071 3007.0
28.345820705 2890.0
28.354176340 2927.0
28.362531974 2764.0
28.370887609 2681.0
28.379243243 2845.0
28.387598878 2812.0
28.395954512 2888.0
28.404310147 2967.0
28.412665781 2991.0
28.421021416 2984.0
28.429377050 2970.0
28.437732685 3015.0
28.446088319 3019.0
28.454443954 3088.0
28.462799589 3175.0
28.471155223 3287.0
28.479510858 3397.0
28.487866492 3499.0
28.496222127 3552.0
28.504577761 3739.0
28.512933396 3698.0
28.521289030 3960.0
28.529644665 4132.0
28.538000299 4396.0
28.546355934 4569.0
28.554711568 4617.0
28.563067203 4992.0
28.571422837 5011.0
28.579778472 5175.0
28.588134107 5639.0
28.596489741 5771.0
28.604845376 5836.0
28.613201010 5894.0
28.621556645 6233.0
28.629912279 6295.0
28.638267914 6269.0
28.646623548 6515.0
28.654979183 6304.0
28.663334817 6498.0
28.671690452 6647.0
28.680046086 6704.0
28.688401721 6863.0
28.696757355 6874.0
28.705112990 6960.0
28.713468625 7138.0
28.721824259 7140.0
28.730179894 7201.0
28.738535528 7477.0
28.746891163 7750.0
28.755246797 8054.0
28.763602432 8576.0
28.771958066 8580.0
28.780313701 9011.0
28.788669335 9367.0
28.797024970 9801.0
28.805380604 10457.0
28.813736239 10868.0
28.822091873 11491.0
28.830447508 12005.0
28.838803143 12521.0
28.847158777 13605.0
28.855514412 14311.0
28.863870046 15396.0
28.872225681 16215.0
28.880581315 16312.0
28.888936950 16419.0
28.897292584 16492.0
28.905648219 15434.0
28.914003853 14931.0
28.922359488 14245.0
28.930715122 13836.0
28.939070757 13415.0
28.947426391 12643.0
28.955782026 12430.0
28.964137661 11380.0
28.972493295 11056.0
28.980848930 10269.0
28.989204564 9427.0
28.997560199 8739.0
29.005915833 8091.0
29.014271468 7492.0
29.022627102 7076.0
29.030982737 6502.0
29.039338371 5907.0
29.047694006 5771.0
29.056049640 5384.0
29.064405275 5067.0
29.072760909 4853.0
29.081116544 4726.0
29.089472179 4428.0
29.097827813 4340.0
29.106183448 4000.0
29.114539082 3970.0
29.122894717 3831.0
29.131250351 3582.0
29.139605986 3421.0
29.147961620 3242.0
29.156317255 3333.0
29.164672889 3101.0
29.173028524 2930.0
29.181384158 3020.0
29.189739793 3022.0
29.198095427 2977.0
29.206451062 2938.0
29.214806697 2946.0
29.223162331 3008.0
29.231517966 2946.0
29.239873600 2963.0
29.248229235 2927.0
29.256584869 3042.0
29.264940504 2983.0
29.273296138 3142.0
29.281651773 3092.0
29.290007407 3106.0
29.298363042 3159.0
29.306718676 3249.0
29.315074311 3190.0
29.323429945 3399.0
29.331785580 3518.0
29.340141215 3716.0
29.348496849 3590.0
29.356852484 3675.0
29.365208118 3715.0
29.373563753 3861.0
29.381919387 3906.0
29.390275022 3992.0
29.398630656 3993.0
29.406986291 3897.0
29.415341925 3891.0
29.423697560 4012.0
29.432053194 3910.0
29.440408829 3808.0
29.448764463 3919.0
29.457120098 3756.0
29.465475733 3815.0
29.473831367 3876.0
29.482187002 3785.0
29.490542636 3844.0
29.498898271 3884.0
29.507253905 4055.0
29.515609540 4191.0
29.523965174 4190.0
29.532320809 4246.0
29.540676443 4564.0
29.549032078 4614.0
29.557387712 4761.0
29.565743347 5095.0
29.574098981 5161.0
29.582454616 5435.0
29.590810251 5663.0
29.599165885 5936.0
29.607521520 6047.0
29.615877154 6251.0
29.624232789 6653.0
29.632588423 6838.0
29.640944058 7124.0
29.649299692 7550.0
29.657655327 7798.0
29.666010961 8293.0
29.674366596 8916.0
29.682722230 9725.0
29.691077865 10083.0
29.699433499 10538.0
29.707789134 10690.0
29.716144769 10946.0
29.724500403 11264.0
29.732856038 11297.0
29.741211672 11971.0
29.749567307 12303.0
29.757922941 13134.0
29.766278576 13553.0
29.774634210 14411.0
29.782989845 14894.0
29.791345479 15121.0
29.799701114 14898.0
29.808056748 14995.0
29.816412383 14560.0
29.824768017 13944.0
29.833123652 13876.0
29.841479286 13738.0
29.849834921 13411.0
29.858190556 13383.0
29.866546190 13206.0
29.874901825 13427.0
29.883257459 13406.0
29.891613094 13678.0
29.899968728 13716.0
29.908324363 14136.0
29.916679997 14179.0
29.925035632 14662.0
29.933391266 15132.0
29.941746901 15813.0
29.950102535 16420.0
29.958458170 16731.0
29.966813804 17736.0
29.975169439 18105.0
29.983525074 18625.0
29.991880708 19362.0
30.000236343 20329.0
30.008591977 20857.0
30.016947612 21838.0
30.025303246 22794.0
30.033658881 23789.0
30.042014515 24391.0
30.050370150 24893.0
30.058725784 25347.0
30.067081419 24856.0
30.075437053 23793.0
30.083792688 22682.0
30.092148322 20679.0
30.100503957 19607.0
30.108859592 18117.0
30.117215226 16784.0
30.125570861 15312.0
30.133926495 13879.0
30.142282130 12885.0
30.150637764 11625.0
30.158993399 10576.0
30.167349033 9626.0
30.175704668 8743.0
30.184060302 7951.0
30.192415937 7171.0
30.200771571 6717.0
30.209127206 6162.0
30.217482840 5720.0
30.225838475 5365.0
30.234194110 5044.0
30.242549744 4765.0
30.250905379 4596.0
30.259261013 4449.0
30.267616648 4281.0
30.275972282 4068.0
30.284327917 4018.0
30.292683551 3908.0
30.301039186 3738.0
30.309394820 3640.0
30.317750455 3582.0
30.326106089 3514.0
30.334461724 3514.0
30.342817358 3437.0
30.351172993 3337.0
30.359528628 3271.0
30.367884262 3271.0
30.376239897 3115.0
30.384595531 3101.0
30.392951166 3038.0
30.401306800 2996.0
30.409662435 2896.0
30.418018069 2811.0
30.426373704 2789.0
30.434729338 2764.0
30.443084973 2700.0
30.451440607 2593.0
30.459796242 2658.0
30.468151876 2495.0
30.476507511 2430.0
30.484863146 2284.0
30.493218780 2228.0
30.501574415 2148.0
30.509930049 2109.0
30.518285684 2020.0
30.526641318 1944.0
30.534996953 1952.0
30.543352587 1946.0
30.551708222 1870.0
30.560063856 1951.0
30.568419491 1887.0
30.576775125 1857.0
30.585130760 1896.0
30.593486394 1935.0
30.601842029 1855.0
30.610197664 1941.0
30.618553298 1975.0
30.626908933 1925.0
30.635264567 1914.0
30.643620202 1919.0
30.651975836 2116.0
30.660331471 2051.0
30.668687105 2050.0
30.677042740 2078.0
30.685398374 2203.0
30.693754009 2160.0
30.702109643 2222.0
30.710465278 2220.0
30.718820912 2347.0
30.727176547 2385.0
30.735532182 2458.0
30.743887816 2481.0
30.752243451 2542.0
30.760599085 2573.0
30.768954720 2660.0
30.777310354 2721.0
30.785665989 2814.0
30.794021623 2847.0
30.802377258 3035.0
30.810732892 3143.0
30.819088527 3172.0
30.827444161 3204.0
30.835799796 3299.0
30.844155430 3336.0
30.852511065 3519.0
30.860866700 3634.0
30.869222334 3770.0
30.877577969 3859.0
30.885933603 4018.0
30.894289238 3916.0
30.902644872 4304.0
30.911000507 4503.0
30.919356141 4708.0
30.927711776 4768.0
30.936067410 4896.0
30.944423045 4869.0
30.952778679 4969.0
30.961134314 4727.0
30.969489948 4696.0
30.977845583 4542.0
30.986201218 4401.0
30.994556852 4315.0
31.002912487 4236.0
31.011268121 4183.0
31.019623756 4032.0
31.027979390 4049.0
31.036335025 3914.0
31.044690659 3820.0
31.053046294 3792.0
31.061401928 3760.0
31.069757563 3747.0
31.078113197 3544.0
31.086468832 3414.0
31.094824466 3501.0
31.103180101 3323.0
31.111535736 3265.0
31.119891370 3117.0
31.128247005 3156.0
31.136602639 3101.0
31.144958274 2961.0
31.153313908 2778.0
31.161669543 2788.0
31.170025177 2740.0
31.178380812 2607.0
31.186736446 2546.0
31.195092081 2410.0
31.203447715 2270.0
31.211803350 2308.0
31.220158984 2263.0
31.228514619 2191.0
31.236870254 2189.0
31.245225888 2319.0
31.253581523 2205.0
31.261937157 2207.0
31.270292792 2242.0
31.278648426 2229.0
31.287004061 2265.0
31.295359695 2239.0
31.303715330 2210.0
31.312070964 2372.0
31.320426599 2372.0
31.328782233 2382.0
31.337137868 2480.0
31.345493502 2553.0
31.353849137 2547.0
31.362204771 2713.0
31.370560406 2620.0
31.378916041 2809.0
31.387271675 2726.0
31.395627310 2902.0
31.403982944 2938.0
31.412338579 3119.0
31.420694213 3195.0
31.429049848 3117.0
31.437405482 3421.0
31.445761117 3372.0
31.454116751 3600.0
31.462472386 3785.0
31.470828020 3929.0
31.479183655 4054.0
31.487539289 4186.0
31.495894924 4392.0
31.504250559 4561.0
31.512606193 4833.0
31.520961828 5050.0
31.529317462 5187.0
31.537673097 5457.0
31.546028731 5977.0
31.554384366 6250.0
31.562740000 6675.0
31.571095635 7084.0
31.579451269 7368.0
31.587806904 7476.0
31.596162538 7891.0
31.604518173 7926.0
31.612873807 8500.0
31.621229442 8983.0
31.629585077 9484.0
31.637940711 10021.0
31.646296346 10456.0
31.654651980 10827.0
31.663007615 11052.0
31.671363249 11004.0
31.679718884 10986.0
31.688074518 10685.0
31.696430153 10345.0
31.704785787 10008.0
31.713141422 9443.0
31.721497056 9016.0
31.729852691 8198.0
31.738208325 7723.0
31.746563960 7001.0
31.754919595 6391.0
31.763275229 5677.0
31.771630864 5289.0
31.779986498 5022.0
31.788342133 4541.0
31.796697767 4285.0
31.805053402 4127.0
31.813409036 3951.0
31.821764671 3821.0
31.830120305 3545.0
31.838475940 3528.0
31.846831574 3406.0
31.855187209 3222.0
31.863542843 3159.0
31.871898478 3143.0
31.880254113 3055.0
31.888609747 2900.0
31.896965382 2853.0
31.905321016 2971.0
31.913676651 2799.0
31.922032285 2792.0
31.930387920 2779.0
31.938743554 2700.0
31.947099189 2746.0
31.955454823 2687.0
31.963810458 2634.0
31.972166092 2565.0
31.980521727 2452.0
31.988877361 2428.0
31.997232996 2317.0
32.005588631 2258.0
32.013944265 2351.0
32.022299900 2357.0
32.030655534 2302.0
32.039011169 2233.0
32.047366803 2140.0
32.055722438 2111.0
32.064078072 2156.0
32.072433707 2036.0
32.080789341 2001.0
32.089144976 2069.0
32.097500610 1895.0
32.105856245 1852.0
32.114211879 1890.0
32.122567514 1843.0
32.130923149 1849.0
32.139278783 1875.0
32.147634418 1866.0
32.155990052 1806.0
32.164345687 1864.0
32.172701321 1789.0
32.181056956 1917.0
32.189412590 1743.0
32.197768225 1763.0
32.206123859 1749.0
32.214479494 1787.0
32.222835128 1795.0
32.231190763 1760.0
32.239546397 1760.0
32.247902032 1847.0
32.256257667 1864.0
32.264613301 1938.0
32.272968936 1934.0
32.281324570 2103.0
32.289680205 2079.0
32.298035839 2158.0
32.306391474 2322.0
32.314747108 2319.0
32.323102743 2381.0
32.331458377 2437.0
32.339814012 2574.0
32.348169646 2617.0
32.356525281 2687.0
32.364880915 2891.0
32.373236550 2957.0
32.381592185 2942.0
32.389947819 3085.0
32.398303454 3066.0
32.406659088 3317.0
32.415014723 3476.0
32.423370357 3665.0
32.431725992 3835.0
32.440081626 4034.0
32.448437261 4173.0
32.456792895 4252.0
32.465148530 4501.0
32.473504164 4592.0
32.481859799 4838.0
32.490215433 5262.0
32.498571068 5646.0
32.506926703 6302.0
32.515282337 7403.0
32.523637972 8756.0
32.531993606 9869.0
32.540349241 10110.0
32.548704875 9697.0
32.557060510 8951.0
32.565416144 7888.0
32.573771779 7377.0
32.582127413 7274.0
32.590483048 6866.0
32.598838682 6605.0
32.607194317 7003.0
32.615549951 7695.0
32.623905586 8103.0
32.632261221 7668.0
32.640616855 6358.0
32.648972490 5216.0
32.657328124 4476.0
32.665683759 4118.0
32.674039393 3978.0
32.682395028 3977.0
32.690750662 3902.0
32.699106297 3918.0
32.707461931 4031.0
32.715817566 4227.0
32.724173200 4346.0
32.732528835 4545.0
32.740884469 4740.0
32.749240104 4611.0
32.757595738 4540.0
32.765951373 4160.0
32.774307008 3963.0
32.782662642 3785.0
32.791018277 3741.0
32.799373911 3637.0
32.807729546 3623.0
32.816085180 3441.0
32.824440815 3192.0
32.832796449 2804.0
32.841152084 2750.0
32.849507718 2618.0
32.857863353 2443.0
32.866218987 2317.0
32.874574622 2180.0
32.882930256 2160.0
32.891285891 1921.0
32.899641526 1936.0
32.907997160 1800.0
32.916352795 1771.0
32.924708429 1792.0
32.933064064 1871.0
32.941419698 1863.0
32.949775333 1875.0
32.958130967 1907.0
32.966486602 1892.0
32.974842236 1935.0
32.983197871 2074.0
32.991553505 2058.0
32.999909140 2188.0
33.008264774 2093.0
33.016620409 2149.0
33.024976044 2194.0
33.033331678 2177.0
33.041687313 2253.0
33.050042947 2220.0
33.058398582 2295.0
33.066754216 2302.0
33.075109851 2364.0
33.083465485 2382.0
33.091821120 2459.0
33.100176754 2502.0
33.108532389 2519.0
33.116888023 2477.0
33.125243658 2558.0
33.133599292 2558.0
33.141954927 2677.0
33.150310562 2625.0
33.158666196 2652.0
33.167021831 2662.0
33.175377465 2725.0
33.183733100 2809.0
33.192088734 2760.0
33.200444369 2729.0
33.208800003 2800.0
33.217155638 2771.0
33.225511272 2815.0
33.233866907 2847.0
33.242222541 2863.0
33.250578176 2909.0
33.258933810 2732.0
33.267289445 2865.0
33.275645080 2921.0
33.284000714 2928.0
33.292356349 3051.0
33.300711983 3064.0
33.309067618 3203.0
33.317423252 3346.0
33.325778887 3338.0
33.334134521 3573.0
33.342490156 3812.0
33.350845790 3894.0
33.359201425 4117.0
33.367557059 4204.0
33.375912694 4246.0
33.384268328 4441.0
33.392623963 4426.0
33.400979598 4594.0
33.409335232 4606.0
33.417690867 4728.0
33.426046501 5060.0
33.434402136 5141.0
33.442757770 5151.0
33.451113405 5472.0
33.459469039 5558.0
33.467824674 5451.0
33.476180308 5250.0
33.484535943 5044.0
33.492891577 4924.0
33.501247212 4845.0
33.509602846 4721.0
33.517958481 4660.0
33.526314116 4340.0
33.534669750 3941.0
33.543025385 3631.0
33.551381019 3400.0
33.559736654 3099.0
33.568092288 2903.0
33.576447923 2624.0
33.584803557 2468.0
33.593159192 2441.0
33.601514826 2400.0
33.609870461 2237.0
33.618226095 2170.0
33.626581730 2023.0
33.634937364 1978.0
33.643292999 1889.0
33.651648634 1977.0
33.660004268 1907.0
33.668359903 1899.0
33.676715537 1882.0
33.685071172 1957.0
33.693426806 1832.0
33.701782441 1975.0
33.710138075 1978.0
33.718493710 2039.0
33.726849344 2053.0
33.735204979 2043.0
33.743560613 2093.0
33.751916248 2173.0
33.760271882 2224.0
33.768627517 2220.0
33.776983152 2300.0
33.785338786 2331.0
33.793694421 2407.0
33.802050055 2443.0
33.810405690 2557.0
33.818761324 2613.0
33.827116959 2627.0
33.835472593 2616.0
33.843828228 2655.0
33.852183862 2774.0
33.860539497 2804.0
33.868895131 2804.0
33.877250766 2976.0
33.885606400 3055.0
33.893962035 3064.0
33.902317670 3160.0
33.910673304 3370.0
33.919028939 3364.0
33.927384573 3375.0
33.935740208 3363.0
33.944095842 3640.0
33.952451477 3641.0
33.960807111 3610.0
33.969162746 3758.0
33.977518380 3888.0
33.985874015 3970.0
33.994229649 4022.0
34.002585284 4028.0
34.010940918 4202.0
34.019296553 4170.0
34.027652188 4207.0
34.036007822 4156.0
34.044363457 4295.0
34.052719091 4250.0
34.061074726 4206.0
34.069430360 4380.0
34.077785995 4338.0
34.086141629 4614.0
34.094497264 4644.0
34.102852898 4696.0
34.111208533 4609.0
34.119564167 4543.0
34.127919802 4366.0
34.136275436 4166.0
34.144631071 3827.0
34.152986706 3521.0
34.161342340 3353.0
34.169697975 3329.0
34.178053609 3115.0
34.186409244 2887.0
34.194764878 2771.0
34.203120513 2633.0
34.211476147 2489.0
34.219831782 2321.0
34.228187416 2367.0
34.236543051 2209.0
34.244898685 2152.0
34.253254320 2127.0
34.261609954 1978.0
34.269965589 2168.0
34.278321223 1961.0
34.286676858 1903.0
34.295032493 1931.0
34.303388127 1855.0
34.311743762 1891.0
34.320099396 1824.0
34.328455031 1873.0
34.336810665 1888.0
34.345166300 1797.0
34.353521934 1747.0
34.361877569 1693.0
34.370233203 1717.0
34.378588838 1688.0
34.386944472 1597.0
34.395300107 1663.0
34.403655741 1633.0
34.412011376 1641.0
34.420367011 1522.0
34.428722645 1543.0
34.437078280 1536.0
34.445433914 1574.0
34.453789549 1434.0
34.462145183 1451.0
34.470500818 1433.0
34.478856452 1405.0
34.487212087 1476.0
34.495567721 1399.0
34.503923356 1446.0
34.512278990 1422.0
34.520634625 1407.0
34.528990259 1488.0
34.537345894 1350.0
34.545701529 1503.0
34.554057163 1391.0
34.562412798 1485.0
34.570768432 1480.0
34.579124067 1577.0
34.587479701 1530.0
34.595835336 1515.0
34.604190970 1598.0
34.612546605 1557.0
34.620902239 1620.0
34.629257874 1619.0
34.637613508 1587.0
34.645969143 1691.0
34.654324777 1656.0
34.662680412 1724.0
34.671036047 1755.0
34.679391681 1705.0
34.687747316 1847.0
34.696102950 1847.0
34.704458585 1798.0
34.712814219 1928.0
34.721169854 1885.0
34.729525488 1980.0
34.737881123 1992.0
34.746236757 2005.0
34.754592392 2042.0
34.762948026 2141.0
34.771303661 2217.0
34.779659295 2224.0
34.788014930 2232.0
34.796370565 2245.0
34.804726199 2303.0
34.813081834 2265.0
34.821437468 2294.0
34.829793103 2387.0
34.838148737 2442.0
34.846504372 2464.0
34.854860006 2542.0
34.863215641 2631.0
34.871571275 2578.0
34.879926910 2718.0
34.888282544 2814.0
34.896638179 2958.0
34.904993813 3097.0
34.913349448 3135.0
34.921705083 3316.0
34.930060717 3420.0
34.938416352 3385.0
34.946771986 3551.0
34.955127621 3601.0
34.963483255 3689.0
34.971838890 3694.0
34.980194524 3789.0
34.988550159 3832.0
34.996905793 3687.0
35.005261428 3780.0
35.013617062 3809.0
35.021972697 3978.0
35.030328331 4140.0
35.038683966 4361.0
35.047039601 4555.0
35.055395235 4801.0
35.063750870 5086.0
35.072106504 5477.0
35.080462139 5866.0
35.088817773 6146.0
35.097173408 6334.0
35.105529042 6643.0
35.113884677 6630.0
35.122240311 6538.0
35.130595946 6344.0
35.138951580 6449.0
35.147307215 6484.0
35.155662849 6659.0
35.164018484 6897.0
35.172374119 6803.0
35.180729753 6514.0
35.189085388 6202.0
35.197441022 5999.0
35.205796657 5490.0
35.214152291 5253.0
35.222507926 5190.0
35.230863560 4950.0
35.239219195 4624.0
35.247574829 4536.0
35.255930464 4041.0
35.264286098 3916.0
35.272641733 3667.0
35.280997367 3686.0
35.289353002 3409.0
35.297708637 3250.0
35.306064271 3414.0
35.314419906 3378.0
35.322775540 3209.0
35.331131175 3400.0
35.339486809 3319.0
35.347842444 3244.0
35.356198078 3488.0
35.364553713 3502.0
35.372909347 3548.0
35.381264982 3701.0
35.389620616 3732.0
35.397976251 3813.0
35.406331885 3812.0
35.414687520 3971.0
35.423043155 3918.0
35.431398789 3974.0
35.439754424 4044.0
35.448110058 4230.0
35.456465693 4033.0
35.464821327 4255.0
35.473176962 4166.0
35.481532596 4244.0
35.489888231 4312.0
35.498243865 4305.0
35.506599500 4277.0
35.514955134 4297.0
35.523310769 4252.0
35.531666403 4262.0
35.540022038 4096.0
35.548377673 4090.0
35.556733307 3916.0
35.565088942 3727.0
35.573444576 3810.0
35.581800211 3654.0
35.590155845 3546.0
35.598511480 3425.0
35.606867114 3241.0
35.615222749 3202.0
35.623578383 3172.0
35.631934018 3213.0
35.640289652 3059.0
35.648645287 3002.0
35.657000921 2964.0
35.665356556 2838.0
35.673712191 2764.0
35.682067825 2610.0
35.690423460 2608.0
35.698779094 2478.0
35.707134729 2373.0
35.715490363 2516.0
35.723845998 2370.0
35.732201632 2401.0
35.740557267 2434.0
35.748912901 2406.0
35.757268536 2417.0
35.765624170 2401.0
35.773979805 2345.0
35.782335439 2340.0
35.790691074 2393.0
35.799046708 2301.0
35.807402343 2291.0
35.815757978 2328.0
35.824113612 2365.0
35.832469247 2357.0
35.840824881 2308.0
35.849180516 2336.0
35.857536150 2401.0
35.865891785 2339.0
35.874247419 2378.0
35.882603054 2402.0
35.890958688 2317.0
35.899314323 2358.0
35.907669957 2381.0
35.916025592 2318.0
35.924381226 2295.0
35.932736861 2337.0
35.941092496 2258.0
35.949448130 2338.0
35.957803765 2351.0
35.966159399 2320.0
35.974515034 2372.0
35.982870668 2540.0
35.991226303 2397.0
35.999581937 2447.0
36.007937572 2562.0
36.016293206 2559.0
36.024648841 2529.0
36.033004475 2559.0
36.041360110 2569.0
36.049715744 2586.0
36.058071379 2692.0
36.066427014 2740.0
36.074782648 2807.0
36.083138283 2848.0
36.091493917 2957.0
36.099849552 2878.0
36.108205186 2979.0
36.116560821 3091.0
36.124916455 3046.0
36.133272090 3028.0
36.141627724 2950.0
36.149983359 2741.0
36.158338993 2632.0
36.166694628 2616.0
36.175050262 2409.0
36.183405897 2387.0
36.191761532 2264.0
36.200117166 2176.0
36.208472801 2187.0
36.216828435 2013.0
36.225184070 1977.0
36.233539704 1857.0
36.241895339 1798.0
36.250250973 1796.0
36.258606608 1795.0
36.266962242 1791.0
36.275317877 1731.0
36.283673511 1773.0
36.292029146 1692.0
36.300384780 1740.0
36.308740415 1754.0
36.317096050 1705.0
36.325451684 1768.0
36.333807319 1698.0
36.342162953 1709.0
36.350518588 1740.0
36.358874222 1750.0
36.367229857 1820.0
36.375585491 1723.0
36.383941126 1700.0
36.392296760 1779.0
36.400652395 1791.0
36.409008029 1748.0
36.417363664 1751.0
36.425719298 1779.0
36.434074933 1804.0
36.442430568 1744.0
36.450786202 1828.0
36.459141837 1906.0
36.467497471 1887.0
36.475853106 1855.0
36.484208740 1959.0
36.492564375 1990.0
36.500920009 1971.0
36.509275644 2061.0
36.517631278 2060.0
36.525986913 1997.0
36.534342547 2108.0
36.542698182 2089.0
36.551053816 2148.0
36.559409451 2100.0
36.567765086 2205.0
36.576120720 2184.0
36.584476355 2236.0
36.592831989 2205.0
36.601187624 2253.0
36.609543258 2269.0
36.617898893 2191.0
36.626254527 2266.0
36.634610162 2180.0
36.642965796 2287.0
36.651321431 2348.0
36.659677065 2334.0
36.668032700 2356.0
36.676388334 2476.0
36.684743969 2489.0
36.693099604 2511.0
36.701455238 2525.0
36.709810873 2553.0
36.718166507 2767.0
36.726522142 2738.0
36.734877776 2758.0
36.743233411 2760.0
36.751589045 2734.0
36.759944680 2688.0
36.768300314 2744.0
36.776655949 2786.0
36.785011583 2854.0
36.793367218 2872.0
36.801722852 2853.0
36.810078487 2754.0
36.818434122 2760.0
36.826789756 2743.0
36.835145391 2857.0
36.843501025 2767.0
36.851856660 2710.0
36.860212294 2772.0
36.868567929 2847.0
36.876923563 2851.0
36.885279198 2694.0
36.893634832 2716.0
36.901990467 2722.0
36.910346101 2716.0
36.918701736 2798.0
36.927057370 2683.0
36.935413005 2603.0
36.943768640 2550.0
36.952124274 2517.0
36.960479909 2575.0
36.968835543 2510.0
36.977191178 2577.0
36.985546812 2444.0
36.993902447 2551.0
37.002258081 2575.0
37.010613716 2622.0
37.018969350 2763.0
37.027324985 2851.0
37.035680619 3085.0
37.044036254 3253.0
37.052391888 3523.0
37.060747523 3787.0
37.069103158 4014.0
37.077458792 4067.0
37.085814427 4028.0
37.094170061 3805.0
37.102525696 3705.0
37.110881330 3668.0
37.119236965 3504.0
37.127592599 3405.0
37.135948234 3230.0
37.144303868 3204.0
37.152659503 3116.0
37.161015137 3200.0
37.169370772 3183.0
37.177726406 3139.0
37.186082041 3027.0
37.194437676 3068.0
37.202793310 3058.0
37.211148945 2942.0
37.219504579 2861.0
37.227860214 2721.0
37.236215848 2750.0
37.244571483 2534.0
37.252927117 2468.0
37.261282752 2480.0
37.269638386 2267.0
37.277994021 2384.0
37.286349655 2196.0
37.294705290 2220.0
37.303060924 2148.0
37.311416559 2136.0
37.319772193 2118.0
37.328127828 2089.0
37.336483463 2101.0
37.344839097 2157.0
37.353194732 2190.0
37.361550366 2097.0
37.369906001 2130.0
37.378261635 2147.0
37.386617270 2100.0
37.394972904 2121.0
37.403328539 2072.0
37.411684173 2108.0
37.420039808 2109.0
37.428395442 2050.0
37.436751077 2058.0
37.445106711 2059.0
37.453462346 1991.0
37.461817981 2033.0
37.470173615 2075.0
37.478529250 2075.0
37.486884884 2073.0
37.495240519 2130.0
37.503596153 2086.0
37.511951788 2075.0
37.520307422 2099.0
37.528663057 2184.0
37.537018691 2275.0
37.545374326 2222.0
37.553729960 2283.0
37.562085595 2226.0
37.570441229 2229.0
37.578796864 2264.0
37.587152499 2374.0
37.595508133 2366.0
37.603863768 2347.0
37.612219402 2298.0
37.620575037 2358.0
37.628930671 2460.0
37.637286306 2336.0
37.645641940 2423.0
37.653997575 2597.0
37.662353209 2451.0
37.670708844 2478.0
37.679064478 2553.0
37.687420113 2596.0
37.695775747 2511.0
37.704131382 2567.0
37.712487017 2690.0
37.720842651 2635.0
37.729198286 2816.0
37.737553920 2822.0
37.745909555 2920.0
37.754265189 3136.0
37.762620824 3049.0
37.770976458 3442.0
37.779332093 3618.0
37.787687727 3806.0
37.796043362 4269.0
37.804398996 4351.0
37.812754631 5074.0
37.821110265 5498.0
37.829465900 6425.0
37.837821535 7536.0
37.846177169 8968.0
37.854532804 10701.0
37.862888438 13161.0
37.871244073 16210.0
37.879599707 20217.0
37.887955342 25284.0
37.896310976 31620.0
37.904666611 38681.0
37.913022245 46834.0
37.921377880 56232.0
37.929733514 65536.0
37.938089149 74979.0
37.946444783 82810.0
37.954800418 89338.0
37.963156053 92791.0
37.971511687 93874.0
37.979867322 91621.0
37.988222956 86002.0
37.996578591 78344.0
38.004934225 70030.0
38.013289860 60408.0
38.021645494 50766.0
38.030001129 42622.0
38.038356763 34875.0
38.046712398 28393.0
38.055068032 23204.0
38.063423667 18697.0
38.071779301 15198.0
38.080134936 12775.0
38.088490571 10677.0
38.096846205 9082.0
38.105201840 7990.0
38.113557474 6888.0
38.121913109 6165.0
38.130268743 5548.0
38.138624378 5032.0
38.146980012 4630.0
38.155335647 4296.0
38.163691281 4220.0
38.172046916 3911.0
38.180402550 3652.0
38.188758185 3708.0
38.197113819 3438.0
38.205469454 3433.0
38.213825089 3184.0
38.222180723 3252.0
38.230536358 3267.0
38.238891992 3189.0
38.247247627 3208.0
38.255603261 3311.0
38.263958896 3306.0
38.272314530 3464.0
38.280670165 3733.0
38.289025799 4036.0
38.297381434 4238.0
38.305737068 4617.0
38.314092703 5310.0
38.322448337 5719.0
38.330803972 6324.0
38.339159607 6761.0
38.347515241 7069.0
38.355870876 7405.0
38.364226510 7618.0
38.372582145 7299.0
38.380937779 7309.0
38.389293414 6903.0
38.397649048 6474.0
38.406004683 6182.0
38.414360317 5642.0
38.422715952 5175.0
38.431071586 4845.0
38.439427221 4424.0
38.447782855 4104.0
38.456138490 4048.0
38.464494125 3726.0
38.472849759 3695.0
38.481205394 3299.0
38.489561028 3200.0
38.497916663 3099.0
38.506272297 2910.0
38.514627932 2881.0
38.522983566 2737.0
38.531339201 2678.0
38.539694835 2390.0
38.548050470 2460.0
38.556406104 2445.0
38.564761739 2298.0
38.573117373 2124.0
38.581473008 2098.0
38.589828643 2023.0
38.598184277 1935.0
38.606539912 1862.0
38.614895546 1910.0
38.623251181 1830.0
38.631606815 1792.0
38.639962450 1731.0
38.648318084 1783.0
38.656673719 1757.0
38.665029353 1647.0
38.673384988 1635.0
38.681740622 1586.0
38.690096257 1524.0
38.698451891 1641.0
38.706807526 1631.0
38.715163161 1614.0
38.723518795 1595.0
38.731874430 1592.0
38.740230064 1623.0
38.748585699 1623.0
38.756941333 1608.0
38.765296968 1551.0
38.773652602 1640.0
38.782008237 1646.0
38.790363871 1603.0
38.798719506 1575.0
38.807075140 1648.0
38.815430775 1657.0
38.823786409 1632.0
38.832142044 1677.0
38.840497678 1656.0
38.848853313 1691.0
38.857208948 1676.0
38.865564582 1719.0
38.873920217 1789.0
38.882275851 1763.0
38.890631486 1741.0
38.898987120 1837.0
38.907342755 1807.0
38.915698389 1735.0
38.924054024 1929.0
38.932409658 1797.0
38.940765293 1882.0
38.949120927 1833.0
38.957476562 1963.0
38.965832196 1902.0
38.974187831 1878.0
38.982543466 1872.0
38.990899100 1955.0
38.999254735 2012.0
39.007610369 2056.0
39.015966004 2071.0
39.024321638 2098.0
39.032677273 2095.0
39.041032907 2228.0
39.049388542 2200.0
39.057744176 2267.0
39.066099811 2350.0
39.074455445 2397.0
39.082811080 2386.0
39.091166714 2487.0
39.099522349 2379.0
39.107877984 2529.0
39.116233618 2561.0
39.124589253 2638.0
39.132944887 2689.0
39.141300522 2691.0
39.149656156 2700.0
39.158011791 2820.0
39.166367425 2820.0
39.174723060 2908.0
39.183078694 2871.0
39.191434329 2815.0
39.199789963 2933.0
39.208145598 2963.0
39.216501232 2825.0
39.224856867 3086.0
39.233212502 2987.0
39.241568136 3041.0
39.249923771 3011.0
39.258279405 3068.0
39.266635040 3026.0
39.274990674 3006.0
39.283346309 3052.0
39.291701943 3053.0
39.300057578 3075.0
39.308413212 3124.0
39.316768847 3249.0
39.325124481 3158.0
39.333480116 3254.0
39.341835750 3317.0
39.350191385 3256.0
39.358547020 3419.0
39.366902654 3453.0
39.375258289 3564.0
39.383613923 3562.0
39.391969558 3592.0
39.400325192 3665.0
39.408680827 3689.0
39.417036461 3815.0
39.425392096 3801.0
39.433747730 3885.0
39.442103365 3883.0
39.450458999 3944.0
39.458814634 4008.0
39.467170268 4015.0
39.475525903 4105.0
39.483881538 4101.0
39.492237172 4287.0
39.500592807 4392.0
39.508948441 4442.0
39.517304076 4546.0
39.525659710 4553.0
39.534015345 4712.0
39.542370979 4660.0
39.550726614 4562.0
39.559082248 4720.0
39.567437883 4667.0
39.575793517 4790.0
39.584149152 4627.0
39.592504786 4765.0
39.600860421 4593.0
39.609216056 4597.0
39.617571690 4451.0
39.625927325 4361.0
39.634282959 4246.0
39.642638594 4170.0
39.650994228 3929.0
39.659349863 4031.0
39.667705497 3846.0
39.676061132 3615.0
39.684416766 3536.0
39.692772401 3569.0
39.701128035 3625.0
39.709483670 3464.0
39.717839304 3415.0
39.726194939 3356.0
39.734550574 3220.0
39.742906208 3009.0
39.751261843 2831.0
39.759617477 2681.0
39.767973112 2595.0
39.776328746 2559.0
39.784684381 2407.0
39.793040015 2405.0
39.801395650 2249.0
39.809751284 2304.0
39.818106919 2157.0
39.826462553 2228.0
39.834818188 2243.0
39.843173822 2304.0
39.851529457 2175.0
39.859885092 2298.0
39.868240726 2202.0
39.876596361 2207.0
39.884951995 2271.0
39.893307630 2169.0
39.901663264 2294.0
39.910018899 2180.0
39.918374533 2298.0
39.926730168 2267.0
39.935085802 2267.0
39.943441437 2364.0
39.951797071 2279.0
39.960152706 2286.0
39.968508340 2350.0
39.976863975 2444.0
39.985219610 2262.0
39.993575244 2461.0
40.001930879 2581.0
40.010286513 2552.0
40.018642148 2545.0
40.026997782 2724.0
40.035353417 2705.0
40.043709051 2767.0
40.052064686 2806.0
40.060420320 2951.0
40.068775955 3002.0
40.077131589 3110.0
40.085487224 3192.0
40.093842858 3206.0
40.102198493 3271.0
40.110554128 3478.0
40.118909762 3367.0
40.127265397 3359.0
40.135621031 3372.0
40.143976666 3264.0
40.152332300 3265.0
40.160687935 3221.0
40.169043569 3089.0
40.177399204 3209.0
40.185754838 3222.0
40.194110473 3220.0
40.202466107 3020.0
40.210821742 3126.0
40.219177376 2973.0
40.227533011 2773.0
40.235888646 2613.0
40.244244280 2559.0
40.252599915 2443.0
40.260955549 2356.0
40.269311184 2271.0
40.277666818 2302.0
40.286022453 2190.0
40.294378087 2228.0
40.302733722 2163.0
40.311089356 2048.0
40.319444991 2089.0
40.327800625 2030.0
40.336156260 2063.0
40.344511894 2053.0
40.352867529 2091.0
40.361223163 2044.0
40.369578798 2045.0
40.377934433 2089.0
40.386290067 2019.0
40.394645702 2006.0
40.403001336 1978.0
40.411356971 2035.0
40.419712605 1944.0
40.428068240 1934.0
40.436423874 1911.0
40.444779509 1948.0
40.453135143 1995.0
40.461490778 1944.0
40.469846412 1791.0
40.478202047 1913.0
40.486557681 1901.0
40.494913316 1914.0
40.503268951 1921.0
40.511624585 1951.0
40.519980220 1990.0
40.528335854 1919.0
40.536691489 1907.0
40.545047123 1976.0
40.553402758 1940.0
40.561758392 2024.0
40.570114027 1987.0
40.578469661 2090.0
40.586825296 2084.0
40.595180930 2103.0
40.603536565 2034.0
40.611892199 2218.0
40.620247834 2215.0
40.628603469 2251.0
40.636959103 2300.0
40.645314738 2327.0
40.653670372 2382.0
40.662026007 2432.0
40.670381641 2406.0
40.678737276 2494.0
40.687092910 2472.0
40.695448545 2502.0
40.703804179 2564.0
40.712159814 2611.0
40.720515448 2676.0
40.728871083 2626.0
40.737226717 2664.0
40.745582352 2769.0
40.753937987 2855.0
40.762293621 2810.0
40.770649256 2789.0
40.779004890 2777.0
40.787360525 2859.0
40.795716159 2855.0
40.804071794 2782.0
40.812427428 2829.0
40.820783063 2737.0
40.829138697 2681.0
40.837494332 2676.0
40.845849966 2509.0
40.854205601 2552.0
40.862561235 2501.0
40.870916870 2439.0
40.879272505 2494.0
40.887628139 2467.0
40.895983774 2428.0
40.904339408 2442.0
40.912695043 2469.0
40.921050677 2441.0
40.929406312 2469.0
40.937761946 2449.0
40.946117581 2323.0
40.954473215 2452.0
40.962828850 2266.0
40.971184484 2437.0
40.979540119 2405.0
40.987895753 2491.0
40.996251388 2483.0
41.004607023 2449.0
41.012962657 2560.0
41.021318292 2496.0
41.029673926 2492.0
41.038029561 2601.0
41.046385195 2685.0
41.054740830 2586.0
41.063096464 2721.0
41.071452099 2698.0
41.079807733 2840.0
41.088163368 2788.0
41.096519002 2870.0
41.104874637 2819.0
41.113230271 2969.0
41.121585906 2933.0
41.129941541 2914.0
41.138297175 2969.0
41.146652810 2995.0
41.155008444 3002.0
41.163364079 2950.0
41.171719713 2961.0
41.180075348 2934.0
41.188430982 3000.0
41.196786617 3038.0
41.205142251 3010.0
41.213497886 3046.0
41.221853520 2987.0
41.230209155 2921.0
41.238564789 3027.0
41.246920424 2879.0
41.255276059 2815.0
41.263631693 2725.0
41.271987328 2601.0
41.280342962 2470.0
41.288698597 2477.0
41.297054231 2394.0
41.305409866 2307.0
41.313765500 2314.0
41.322121135 2190.0
41.330476769 2242.0
41.338832404 2194.0
41.347188038 2191.0
41.355543673 2135.0
41.363899307 2103.0
41.372254942 2044.0
41.380610577 2006.0
41.388966211 2030.0
41.397321846 2048.0
41.405677480 2042.0
41.414033115 2155.0
41.422388749 2092.0
41.430744384 1987.0
41.439100018 2116.0
41.447455653 2089.0
41.455811287 2048.0
41.464166922 2039.0
41.472522556 1989.0
41.480878191 1979.0
41.489233825 2051.0
41.497589460 1985.0
41.505945095 2021.0
41.514300729 2115.0
41.522656364 2210.0
41.531011998 2305.0
41.539367633 2360.0
41.547723267 2403.0
41.556078902 2316.0
41.564434536 2482.0
41.572790171 2430.0
41.581145805 2431.0
41.589501440 2402.0
41.597857074 2491.0
41.606212709 2432.0
41.614568343 2497.0
41.622923978 2507.0
41.631279613 2572.0
41.639635247 2668.0
41.647990882 2753.0
41.656346516 2729.0
41.664702151 2720.0
41.673057785 2823.0
41.681413420 2781.0
41.689769054 3046.0
41.698124689 3034.0
41.706480323 3146.0
41.714835958 3152.0
41.723191592 3020.0
41.731547227 2808.0
41.739902861 2785.0
41.748258496 2829.0
41.756614130 2578.0
41.764969765 2579.0
41.773325400 2477.0
41.781681034 2362.0
41.790036669 2249.0
41.798392303 2212.0
41.806747938 2057.0
41.815103572 2082.0
41.823459207 2030.0
41.831814841 2010.0
41.840170476 2039.0
41.848526110 2093.0
41.856881745 1945.0
41.865237379 1952.0
41.873593014 1942.0
41.881948648 2059.0
41.890304283 2070.0
41.898659918 2036.0
41.907015552 2055.0
41.915371187 2098.0
41.923726821 2186.0
41.932082456 2063.0
41.940438090 2185.0
41.948793725 2130.0
41.957149359 2187.0
41.965504994 2203.0
41.973860628 2301.0
41.982216263 2270.0
41.990571897 2275.0
41.998927532 2267.0
42.007283166 2301.0
42.015638801 2382.0
42.023994436 2351.0
42.032350070 2319.0
42.040705705 2308.0
42.049061339 2455.0
42.057416974 2468.0
42.065772608 2538.0
42.074128243 2771.0
42.082483877 2501.0
42.090839512 2615.0
42.099195146 2704.0
42.107550781 2694.0
42.115906415 2629.0
42.124262050 2619.0
42.132617684 2706.0
42.140973319 2728.0
42.149328954 2723.0
42.157684588 2627.0
42.166040223 2547.0
42.174395857 2623.0
42.182751492 2651.0
42.191107126 2470.0
42.199462761 2488.0
42.207818395 2436.0
42.216174030 2279.0
42.224529664 2386.0
42.232885299 2281.0
42.241240933 2302.0
42.249596568 2198.0
42.257952202 2302.0
42.266307837 2300.0
42.274663472 2282.0
42.283019106 2201.0
42.291374741 2224.0
42.299730375 2283.0
42.308086010 2334.0
42.316441644 2348.0
42.324797279 2285.0
42.333152913 2301.0
42.341508548 2366.0
42.349864182 2446.0
42.358219817 2304.0
42.366575451 2349.0
42.374931086 2441.0
42.383286720 2369.0
42.391642355 2486.0
42.399997990 2499.0
42.408353624 2443.0
42.416709259 2481.0
42.425064893 2437.0
42.433420528 2575.0
42.441776162 2524.0
42.450131797 2548.0
42.458487431 2503.0
42.466843066 2480.0
42.475198700 2679.0
42.483554335 2759.0
42.491909969 2682.0
42.500265604 2733.0
42.508621238 2811.0
42.516976873 2838.0
42.525332508 2977.0
42.533688142 3011.0
42.542043777 3125.0
42.550399411 3106.0
42.558755046 3249.0
42.567110680 3339.0
42.575466315 3319.0
42.583821949 3291.0
42.592177584 3401.0
42.600533218 3356.0
42.608888853 3385.0
42.617244487 3446.0
42.625600122 3540.0
42.633955756 3569.0
42.642311391 3565.0
42.650667026 3646.0
42.659022660 3603.0
42.667378295 3736.0
42.675733929 3799.0
42.684089564 3730.0
42.692445198 3829.0
42.700800833 3662.0
42.709156467 3577.0
42.717512102 3598.0
42.725867736 3375.0
42.734223371 3352.0
42.742579005 3272.0
42.750934640 3143.0
42.759290274 3071.0
42.767645909 2928.0
42.776001544 2966.0
42.784357178 2946.0
42.792712813 2863.0
42.801068447 2797.0
42.809424082 2701.0
42.817779716 2725.0
42.826135351 2631.0
42.834490985 2688.0
42.842846620 2630.0
42.851202254 2644.0
42.859557889 2580.0
42.867913523 2534.0
42.876269158 2531.0
42.884624792 2493.0
42.892980427 2461.0
42.901336062 2331.0
42.909691696 2339.0
42.918047331 2323.0
42.926402965 2263.0
42.934758600 2327.0
42.943114234 2237.0
42.951469869 2322.0
42.959825503 2281.0
42.968181138 2290.0
42.976536772 2284.0
42.984892407 2292.0
42.993248041 2222.0
43.001603676 2348.0
43.009959310 2339.0
43.018314945 2295.0
43.026670580 2423.0
43.035026214 2389.0
43.043381849 2526.0
43.051737483 2616.0
43.060093118 2668.0
43.068448752 2772.0
43.076804387 2680.0
43.085160021 2764.0
43.093515656 2847.0
43.101871290 2782.0
43.110226925 2839.0
43.118582559 2864.0
43.126938194 2929.0
43.135293828 2891.0
43.143649463 2942.0
43.152005098 3135.0
43.160360732 3202.0
43.168716367 3244.0
43.177072001 3262.0
43.185427636 3373.0
43.193783270 3436.0
43.202138905 3507.0
43.210494539 3519.0
43.218850174 3576.0
43.227205808 3694.0
43.235561443 3749.0
43.243917077 3876.0
43.252272712 3862.0
43.260628346 3843.0
43.268983981 3770.0
43.277339615 3968.0
43.285695250 3848.0
43.294050885 3747.0
43.302406519 3677.0
43.310762154 3645.0
43.319117788 3563.0
43.327473423 3414.0
43.335829057 3315.0
43.344184692 3119.0
43.352540326 3129.0
43.360895961 2928.0
43.369251595 2960.0
43.377607230 2745.0
43.385962864 2645.0
43.394318499 2721.0
43.402674133 2589.0
43.411029768 2508.0
43.419385403 2418.0
43.427741037 2269.0
43.436096672 2402.0
43.444452306 2316.0
43.452807941 2311.0
43.461163575 2186.0
43.469519210 2171.0
43.477874844 2182.0
43.486230479 2125.0
43.494586113 2126.0
43.502941748 2131.0
43.511297382 2034.0
43.519653017 2090.0
43.528008651 2114.0
43.536364286 1995.0
43.544719921 2009.0
43.553075555 2057.0
43.561431190 2093.0
43.569786824 1994.0
43.578142459 1950.0
43.586498093 2060.0
43.594853728 2021.0
43.603209362 2062.0
43.611564997 1936.0
43.619920631 2049.0
43.628276266 1956.0
43.636631900 1929.0
43.644987535 2000.0
43.653343169 2106.0
43.661698804 2003.0
43.670054439 2015.0
43.678410073 2078.0
43.686765708 2012.0
43.695121342 2093.0
43.703476977 2061.0
43.711832611 2124.0
43.720188246 2118.0
43.728543880 2160.0
43.736899515 2085.0
43.745255149 2165.0
43.753610784 2207.0
43.761966418 2217.0
43.770322053 2144.0
43.778677687 2214.0
43.787033322 2159.0
43.795388957 2216.0
43.803744591 2241.0
43.812100226 2212.0
43.820455860 2236.0
43.828811495 2261.0
43.837167129 2167.0
43.845522764 2271.0
43.853878398 2224.0
43.862234033 2187.0
43.870589667 2126.0
43.878945302 2234.0
43.887300936 2176.0
43.895656571 2183.0
43.904012205 2182.0
43.912367840 2207.0
43.920723475 2196.0
43.929079109 2139.0
43.937434744 2324.0
43.945790378 2344.0
43.954146013 2239.0
43.962501647 2338.0
43.970857282 2386.0
43.979212916 2476.0
43.987568551 2392.0
43.995924185 2417.0
44.004279820 2515.0
44.012635454 2540.0
44.020991089 2643.0
44.029346723 2774.0
44.037702358 2815.0
44.046057993 2873.0
44.054413627 3090.0
44.062769262 3032.0
44.071124896 3361.0
44.079480531 3409.0
44.087836165 3772.0
44.096191800 4054.0
44.104547434 4451.0
44.112903069 4778.0
44.121258703 5349.0
44.129614338 5948.0
44.137969972 6895.0
44.146325607 7849.0
44.154681241 9221.0
44.163036876 11103.0
44.171392511 13081.0
44.179748145 15451.0
44.188103780 18371.0
44.196459414 21275.0
44.204815049 24787.0
44.213170683 27705.0
44.221526318 31269.0
44.229881952 34196.0
44.238237587 35917.0
44.246593221 36787.0
44.254948856 37431.0
44.263304490 36048.0
44.271660125 34628.0
44.280015759 31878.0
44.288371394 28337.0
44.296727029 24996.0
44.305082663 22026.0
44.313438298 18650.0
44.321793932 15917.0
44.330149567 13342.0
44.338505201 11167.0
44.346860836 9597.0
44.355216470 8346.0
44.363572105 7214.0
44.371927739 6361.0
44.380283374 5605.0
44.388639008 5259.0
44.396994643 4892.0
44.405350277 4555.0
44.413705912 4413.0
44.422061547 4132.0
44.430417181 3993.0
44.438772816 3711.0
44.447128450 3754.0
44.455484085 3573.0
44.463839719 3550.0
44.472195354 3471.0
44.480550988 3408.0
44.488906623 3332.0
44.497262257 3388.0
44.505617892 3438.0
44.513973526 3485.0
44.522329161 3583.0
44.530684795 3480.0
44.539040430 3750.0
44.547396065 3944.0
44.555751699 4232.0
44.564107334 4773.0
44.572462968 5102.0
44.580818603 5543.0
44.589174237 6353.0
44.597529872 7239.0
44.605885506 8001.0
44.614241141 8703.0
44.622596775 9291.0
44.630952410 9795.0
44.639308044 10444.0
44.647663679 10584.0
44.656019313 10471.0
44.664374948 9975.0
44.672730583 9654.0
44.681086217 8700.0
44.689441852 7930.0
44.697797486 7308.0
44.706153121 6600.0
44.714508755 5781.0
44.722864390 5159.0
44.731220024 4697.0
44.739575659 4219.0
44.747931293 4117.0
44.756286928 3840.0
44.764642562 3770.0
44.772998197 3560.0
44.781353831 3527.0
44.789709466 3643.0
44.798065100 3540.0
44.806420735 3560.0
44.814776370 3487.0
44.823132004 3606.0
44.831487639 3742.0
44.839843273 3675.0
44.848198908 3644.0
44.856554542 3745.0
44.864910177 3747.0
44.873265811 3862.0
44.881621446 3848.0
44.889977080 3819.0
44.898332715 3831.0
44.906688349 3865.0
44.915043984 3825.0
44.923399618 3987.0
44.931755253 3936.0
44.940110888 3779.0
44.948466522 3912.0
44.956822157 3704.0
44.965177791 3721.0
44.973533426 3694.0
44.981889060 3585.0
44.990244695 3502.0
44.998600329 3601.0
45.006955964 3502.0
45.015311598 3586.0
45.023667233 3419.0
45.032022867 3563.0
45.040378502 3527.0
45.048734136 3430.0
45.057089771 3380.0
45.065445406 3466.0
45.073801040 3477.0
45.082156675 3512.0
45.090512309 3645.0
45.098867944 3608.0
45.107223578 3703.0
45.115579213 3843.0
45.123934847 3723.0
45.132290482 3655.0
45.140646116 3792.0
45.149001751 3857.0
45.157357385 3787.0
45.165713020 3896.0
45.174068654 3615.0
45.182424289 3670.0
45.190779924 3670.0
45.199135558 3634.0
45.207491193 3518.0
45.215846827 3533.0
45.224202462 3570.0
45.232558096 3416.0
45.240913731 3366.0
45.249269365 3290.0
45.257625000 3165.0
45.265980634 3129.0
45.274336269 3034.0
45.282691903 3092.0
45.291047538 2885.0
45.299403172 2898.0
45.307758807 2712.0
45.316114442 2674.0
45.324470076 2666.0
45.332825711 2666.0
45.341181345 2668.0
45.349536980 2676.0
45.357892614 2741.0
45.366248249 2759.0
45.374603883 2689.0
45.382959518 2710.0
45.391315152 2729.0
45.399670787 2744.0
45.408026421 2690.0
45.416382056 2874.0
45.424737690 2941.0
45.433093325 2887.0
45.441448960 2849.0
45.449804594 2980.0
45.458160229 3059.0
45.466515863 3008.0
45.474871498 3162.0
45.483227132 3101.0
45.491582767 3154.0
45.499938401 3331.0
45.508294036 3283.0
45.516649670 3310.0
45.525005305 3399.0
45.533360939 3439.0
45.541716574 3634.0
45.550072208 3654.0
45.558427843 3762.0
45.566783478 3873.0
45.575139112 3893.0
45.583494747 4048.0
45.591850381 3893.0
45.600206016 4155.0
45.608561650 4149.0
45.616917285 4299.0
45.625272919 4460.0
45.633628554 4573.0
45.641984188 4592.0
45.650339823 4907.0
45.658695457 5091.0
45.667051092 5319.0
45.675406726 5404.0
45.683762361 5768.0
45.692117996 6237.0
45.700473630 6560.0
45.708829265 6682.0
45.717184899 6994.0
45.725540534 7132.0
45.733896168 7196.0
45.742251803 7115.0
45.750607437 7100.0
45.758963072 6813.0
45.767318706 6853.0
45.775674341 6598.0
45.784029975 6539.0
45.792385610 6549.0
45.800741244 6409.0
45.809096879 6573.0
45.817452514 6611.0
45.825808148 6706.0
45.834163783 6471.0
45.842519417 6161.0
45.850875052 5685.0
45.859230686 5469.0
45.867586321 4944.0
45.875941955 4508.0
45.884297590 4298.0
45.892653224 3953.0
45.901008859 3708.0
45.909364493 3523.0
45.917720128 3373.0
45.926075762 3209.0
45.934431397 3138.0
45.942787032 2989.0
45.951142666 3042.0
45.959498301 2794.0
45.967853935 2934.0
45.976209570 2855.0
45.984565204 2838.0
45.992920839 2669.0
46.001276473 2731.0
46.009632108 2668.0
46.017987742 2671.0
46.026343377 2593.0
46.034699011 2695.0
46.043054646 2512.0
46.051410280 2675.0
46.059765915 2711.0
46.068121550 2674.0
46.076477184 2657.0
46.084832819 2720.0
46.093188453 2764.0
46.101544088 2792.0
46.109899722 2789.0
46.118255357 2742.0
46.126610991 2772.0
46.134966626 2863.0
46.143322260 2832.0
46.151677895 2647.0
46.160033529 2838.0
46.168389164 2720.0
46.176744798 2795.0
46.185100433 2605.0
46.193456068 2518.0
46.201811702 2700.0
46.210167337 2572.0
46.218522971 2562.0
46.226878606 2607.0
46.235234240 2626.0
46.243589875 2685.0
46.251945509 2603.0
46.260301144 2709.0
46.268656778 2689.0
46.277012413 2769.0
46.285368047 2862.0
46.293723682 2829.0
46.302079316 2830.0
46.310434951 2868.0
46.318790585 2910.0
46.327146220 2930.0
46.335501855 2933.0
46.343857489 2962.0
46.352213124 3024.0
46.360568758 2908.0
46.368924393 2879.0
46.377280027 2831.0
46.385635662 2912.0
46.393991296 2929.0
46.402346931 2908.0
46.410702565 2964.0
46.419058200 2825.0
46.427413834 2900.0
46.435769469 2728.0
46.444125103 2829.0
46.452480738 2754.0
46.460836373 2781.0
46.469192007 2579.0
46.477547642 2573.0
46.485903276 2525.0
46.494258911 2355.0
46.502614545 2355.0
46.510970180 2316.0
46.519325814 2182.0
46.527681449 2245.0
46.536037083 2118.0
46.544392718 2131.0
46.552748352 2151.0
46.561103987 2103.0
46.569459621 2126.0
46.577815256 2098.0
46.586170891 2142.0
46.594526525 2131.0
46.602882160 2235.0
46.611237794 2067.0
46.619593429 2099.0
46.627949063 2175.0
46.636304698 2121.0
46.644660332 2091.0
46.653015967 2170.0
46.661371601 2174.0
46.669727236 2229.0
46.678082870 2165.0
46.686438505 2101.0
46.694794139 2120.0
46.703149774 2247.0
46.711505409 2091.0
46.719861043 2123.0
46.728216678 2121.0
46.736572312 2127.0
46.744927947 2150.0
46.753283581 2104.0
46.761639216 2127.0
46.769994850 1985.0
46.778350485 2023.0
46.786706119 2098.0
46.795061754 2110.0
46.803417388 2116.0
46.811773023 2035.0
46.820128657 2020.0
46.828484292 2085.0
46.836839927 2131.0
46.845195561 2058.0
46.853551196 2101.0
46.861906830 2139.0
46.870262465 2275.0
46.878618099 2192.0
46.886973734 2226.0
46.895329368 2163.0
46.903685003 2175.0
46.912040637 2279.0
46.920396272 2338.0
46.928751906 2263.0
46.937107541 2265.0
46.945463175 2362.0
46.953818810 2390.0
46.962174445 2443.0
46.970530079 2416.0
46.978885714 2400.0
46.987241348 2552.0
46.995596983 2395.0
47.003952617 2450.0
47.012308252 2531.0
47.020663886 2510.0
47.029019521 2581.0
47.037375155 2511.0
47.045730790 2482.0
47.054086424 2600.0
47.062442059 2524.0
47.070797693 2630.0
47.079153328 2635.0
47.087508963 2573.0
47.095864597 2602.0
47.104220232 2544.0
47.112575866 2550.0
47.120931501 2616.0
47.129287135 2647.0
47.137642770 2734.0
47.145998404 2753.0
47.154354039 2767.0
47.162709673 2756.0
47.171065308 2900.0
47.179420942 2882.0
47.187776577 2912.0
47.196132211 2871.0
47.204487846 2901.0
47.212843481 3009.0
47.221199115 3016.0
47.229554750 2980.0
47.237910384 3060.0
47.246266019 3228.0
47.254621653 3237.0
47.262977288 3398.0
47.271332922 3593.0
47.279688557 3638.0
47.288044191 3679.0
47.296399826 3758.0
47.304755460 3729.0
47.313111095 3797.0
47.321466729 3772.0
47.329822364 3758.0
47.338177999 3724.0
47.346533633 3701.0
47.354889268 3890.0
47.363244902 3828.0
47.371600537 3853.0
47.379956171 3905.0
47.388311806 3947.0
47.396667440 3969.0
47.405023075 3944.0
47.413378709 4004.0
47.421734344 4103.0
47.430089978 3929.0
47.438445613 3967.0
47.446801247 3907.0
47.455156882 3791.0
47.463512517 3818.0
47.471868151 3788.0
47.480223786 3862.0
47.488579420 3798.0
47.496935055 3899.0
47.505290689 3941.0
47.513646324 3842.0
47.522001958 4007.0
47.530357593 4084.0
47.538713227 4035.0
47.547068862 4101.0
47.555424496 4099.0
47.563780131 4057.0
47.572135765 3907.0
47.580491400 3960.0
47.588847035 3645.0
47.597202669 3682.0
47.605558304 3348.0
47.613913938 3361.0
47.622269573 3220.0
47.630625207 3250.0
47.638980842 3008.0
47.647336476 2996.0
47.655692111 3045.0
47.664047745 2886.0
47.672403380 2888.0
47.680759014 2757.0
47.689114649 2785.0
47.697470283 2723.0
47.705825918 2663.0
47.714181553 2611.0
47.722537187 2705.0
47.730892822 2645.0
47.739248456 2696.0
47.747604091 2647.0
47.755959725 2679.0
47.764315360 2662.0
47.772670994 2799.0
47.781026629 2799.0
47.789382263 2816.0
47.797737898 2860.0
47.806093532 2699.0
47.814449167 2877.0
47.822804801 2794.0
47.831160436 2807.0
47.839516070 2881.0
47.847871705 2851.0
47.856227340 2868.0
47.864582974 2814.0
47.872938609 2771.0
47.881294243 2852.0
47.889649878 2770.0
47.898005512 2795.0
47.906361147 2741.0
47.914716781 3002.0
47.923072416 2928.0
47.931428050 2967.0
47.939783685 3023.0
47.948139319 3028.0
47.956494954 3139.0
47.964850588 3113.0
47.973206223 3007.0
47.981561858 3027.0
47.989917492 3087.0
47.998273127 3049.0
48.006628761 3166.0
48.014984396 3143.0
48.023340030 3176.0
48.031695665 3188.0
48.040051299 3097.0
48.048406934 2872.0
48.056762568 2788.0
48.065118203 2648.0
48.073473837 2609.0
48.081829472 2494.0
48.090185106 2393.0
48.098540741 2297.0
48.106896376 2243.0
48.115252010 2137.0
48.123607645 2089.0
48.131963279 2057.0
48.140318914 2144.0
48.148674548 2034.0
48.157030183 2070.0
48.165385817 1963.0
48.173741452 2150.0
48.182097086 2027.0
48.190452721 1972.0
48.198808355 2043.0
48.207163990 1941.0
48.215519624 1979.0
48.223875259 2002.0
48.232230894 1957.0
48.240586528 1961.0
48.248942163 1950.0
48.257297797 2078.0
48.265653432 1971.0
48.274009066 2041.0
48.282364701 2087.0
48.290720335 2026.0
48.299075970 2017.0
48.307431604 2029.0
48.315787239 2004.0
48.324142873 2167.0
48.332498508 2097.0
48.340854142 2071.0
48.349209777 2172.0
48.357565412 2150.0
48.365921046 2224.0
48.374276681 2199.0
48.382632315 2300.0
48.390987950 2280.0
48.399343584 2250.0
48.407699219 2312.0
48.416054853 2311.0
48.424410488 2418.0
48.432766122 2372.0
48.441121757 2385.0
48.449477391 2410.0
48.457833026 2543.0
48.466188660 2389.0
48.474544295 2411.0
48.482899930 2338.0
48.491255564 2469.0
48.499611199 2404.0
48.507966833 2595.0
48.516322468 2536.0
48.524678102 2519.0
48.533033737 2672.0
48.541389371 2644.0
48.549745006 2661.0
48.558100640 2671.0
48.566456275 2632.0
48.574811909 2629.0
48.583167544 2607.0
48.591523178 2803.0
48.599878813 2599.0
48.608234448 2578.0
48.616590082 2675.0
48.624945717 2626.0
48.633301351 2836.0
48.641656986 2803.0
48.650012620 2738.0
48.658368255 2841.0
48.666723889 2892.0
48.675079524 2841.0
48.683435158 2740.0
48.691790793 2783.0
48.700146427 2857.0
48.708502062 2805.0
48.716857696 2787.0
48.725213331 2753.0
48.733568966 2731.0
48.741924600 2842.0
48.750280235 2739.0
48.758635869 2790.0
48.766991504 2811.0
48.775347138 2602.0
48.783702773 2669.0
48.792058407 2614.0
48.800414042 2669.0
48.808769676 2624.0
48.817125311 2527.0
48.825480945 2673.0
48.833836580 2517.0
48.842192214 2520.0
48.850547849 2462.0
48.858903484 2517.0
48.867259118 2458.0
48.875614753 2520.0
48.883970387 2485.0
48.892326022 2582.0
48.900681656 2518.0
48.909037291 2562.0
48.917392925 2499.0
48.925748560 2454.0
48.934104194 2634.0
48.942459829 2629.0
48.950815463 2565.0
48.959171098 2667.0
48.967526732 2659.0
48.975882367 2666.0
48.984238002 2690.0
48.992593636 2685.0
49.000949271 2756.0
49.009304905 2737.0
49.017660540 2737.0
49.026016174 2781.0
49.034371809 2773.0
49.042727443 2816.0
49.051083078 2844.0
49.059438712 2895.0
49.067794347 2827.0
49.076149981 2894.0
49.084505616 2970.0
49.092861250 2951.0
49.101216885 3006.0
49.109572520 3011.0
49.117928154 2895.0
49.126283789 2991.0
49.134639423 2993.0
49.142995058 2925.0
49.151350692 2944.0
49.159706327 2943.0
49.168061961 2990.0
49.176417596 2990.0
49.184773230 2983.0
49.193128865 3091.0
49.201484499 2968.0
49.209840134 3048.0
49.218195768 3125.0
49.226551403 3110.0
49.234907038 3186.0
49.243262672 3162.0
49.251618307 3209.0
49.259973941 3189.0
49.268329576 3205.0
49.276685210 3399.0
49.285040845 3519.0
49.293396479 3365.0
49.301752114 3480.0
49.310107748 3458.0
49.318463383 3514.0
49.326819017 3650.0
49.335174652 3631.0
49.343530286 3524.0
49.351885921 3576.0
49.360241555 3677.0
49.368597190 3723.0
49.376952825 3806.0
49.385308459 3689.0
49.393664094 3776.0
49.402019728 3731.0
49.410375363 3656.0
49.418730997 3851.0
49.427086632 3674.0
49.435442266 3729.0
49.443797901 3820.0
49.452153535 3841.0
49.460509170 3845.0
49.468864804 3790.0
49.477220439 3860.0
49.485576073 3673.0
49.493931708 3819.0
49.502287343 3860.0
49.510642977 3914.0
49.518998612 3922.0
49.527354246 3986.0
49.535709881 3896.0
49.544065515 3936.0
49.552421150 3711.0
49.560776784 3687.0
49.569132419 3664.0
49.577488053 3798.0
49.585843688 3559.0
49.594199322 3646.0
49.602554957 3573.0
49.610910591 3662.0
49.619266226 3689.0
49.627621861 3650.0
49.635977495 3658.0
49.644333130 3798.0
49.652688764 3790.0
49.661044399 3899.0
49.669400033 3810.0
49.677755668 3967.0
49.686111302 3840.0
49.694466937 3775.0
49.702822571 3958.0
49.711178206 3961.0
49.719533840 3862.0
49.727889475 3949.0
49.736245109 3991.0
49.744600744 4021.0
49.752956379 3961.0
49.761312013 4089.0
49.769667648 3960.0
49.778023282 3996.0
49.786378917 3863.0
49.794734551 3917.0
49.803090186 3726.0
49.811445820 3724.0
49.819801455 3509.0
49.828157089 3435.0
49.836512724 3447.0
49.844868358 3513.0
49.853223993 3444.0
49.861579627 3445.0
49.869935262 3442.0
49.878290897 3410.0
49.886646531 3467.0
49.895002166 3421.0
49.903357800 3387.0
49.911713435 3202.0
49.920069069 3484.0
49.928424704 3246.0
49.936780338 3346.0
49.945135973 3342.0
49.953491607 3359.0
49.961847242 3318.0
49.970202876 3315.0
49.978558511 3329.0
49.986914145 3558.0
49.995269780 3336.0
