# Supplementary material for: Anharmonicity and isomorphic phase transition: a multi-temperature X-ray single-crystal and powder diffraction study of 1-(2′-aminophenyl)-2-methyl-4-nitroimidazole
Source: IUCrJ. 2014 Feb 28;1(Pt 2):110–8. doi: 10.1107/S2052252514002838 (PMC4062092; doi:10.1107/S2052252514002838)
Supplement: Supplementary file 10 [file m-01-00110-Iheating_35Ksup10.rtv]

data_Iheating_35K

loop_
_pd_meas_2theta_scan
_pd_meas_intensity_total


5.000177820 1577.0
5.008533455 1691.0
5.016889089 1543.0
5.025244724 1602.0
5.033600358 1555.0
5.041955993 1511.0
5.050311627 1567.0
5.058667262 1502.0
5.067022896 1578.0
5.075378531 1566.0
5.083734165 1575.0
5.092089800 1505.0
5.100445434 1517.0
5.108801069 1534.0
5.117156703 1496.0
5.125512338 1406.0
5.133867973 1532.0
5.142223607 1519.0
5.150579242 1537.0
5.158934876 1550.0
5.167290511 1434.0
5.175646145 1592.0
5.184001780 1449.0
5.192357414 1461.0
5.200713049 1433.0
5.209068683 1394.0
5.217424318 1512.0
5.225779952 1423.0
5.234135587 1414.0
5.242491221 1398.0
5.250846856 1418.0
5.259202491 1499.0
5.267558125 1528.0
5.275913760 1431.0
5.284269394 1398.0
5.292625029 1463.0
5.300980663 1459.0
5.309336298 1390.0
5.317691932 1344.0
5.326047567 1381.0
5.334403201 1415.0
5.342758836 1436.0
5.351114470 1377.0
5.359470105 1414.0
5.367825739 1438.0
5.376181374 1396.0
5.384537009 1395.0
5.392892643 1331.0
5.401248278 1340.0
5.409603912 1352.0
5.417959547 1279.0
5.426315181 1427.0
5.434670816 1397.0
5.443026450 1318.0
5.451382085 1303.0
5.459737719 1360.0
5.468093354 1286.0
5.476448988 1237.0
5.484804623 1346.0
5.493160257 1254.0
5.501515892 1279.0
5.509871527 1302.0
5.518227161 1282.0
5.526582796 1340.0
5.534938430 1336.0
5.543294065 1279.0
5.551649699 1298.0
5.560005334 1331.0
5.568360968 1296.0
5.576716603 1336.0
5.585072237 1391.0
5.593427872 1217.0
5.601783506 1258.0
5.610139141 1276.0
5.618494775 1303.0
5.626850410 1306.0
5.635206045 1267.0
5.643561679 1275.0
5.651917314 1242.0
5.660272948 1266.0
5.668628583 1237.0
5.676984217 1250.0
5.685339852 1217.0
5.693695486 1173.0
5.702051121 1266.0
5.710406755 1247.0
5.718762390 1197.0
5.727118024 1231.0
5.735473659 1262.0
5.743829293 1268.0
5.752184928 1230.0
5.760540562 1221.0
5.768896197 1250.0
5.777251832 1174.0
5.785607466 1211.0
5.793963101 1197.0
5.802318735 1229.0
5.810674370 1181.0
5.819030004 1201.0
5.827385639 1221.0
5.835741273 1170.0
5.844096908 1239.0
5.852452542 1210.0
5.860808177 1186.0
5.869163811 1252.0
5.877519446 1213.0
5.885875080 1177.0
5.894230715 1162.0
5.902586350 1199.0
5.910941984 1197.0
5.919297619 1220.0
5.927653253 1184.0
5.936008888 1219.0
5.944364522 1197.0
5.952720157 1230.0
5.961075791 1199.0
5.969431426 1142.0
5.977787060 1106.0
5.986142695 1241.0
5.994498329 1174.0
6.002853964 1203.0
6.011209598 1221.0
6.019565233 1244.0
6.027920868 1131.0
6.036276502 1229.0
6.044632137 1185.0
6.052987771 1217.0
6.061343406 1192.0
6.069699040 1182.0
6.078054675 1229.0
6.086410309 1197.0
6.094765944 1184.0
6.103121578 1193.0
6.111477213 1250.0
6.119832847 1250.0
6.128188482 1191.0
6.136544116 1240.0
6.144899751 1241.0
6.153255386 1193.0
6.161611020 1246.0
6.169966655 1210.0
6.178322289 1208.0
6.186677924 1219.0
6.195033558 1269.0
6.203389193 1226.0
6.211744827 1161.0
6.220100462 1255.0
6.228456096 1224.0
6.236811731 1250.0
6.245167365 1286.0
6.253523000 1304.0
6.261878634 1271.0
6.270234269 1280.0
6.278589904 1276.0
6.286945538 1282.0
6.295301173 1337.0
6.303656807 1368.0
6.312012442 1289.0
6.320368076 1267.0
6.328723711 1309.0
6.337079345 1305.0
6.345434980 1275.0
6.353790614 1307.0
6.362146249 1332.0
6.370501883 1379.0
6.378857518 1347.0
6.387213152 1275.0
6.395568787 1401.0
6.403924422 1399.0
6.412280056 1422.0
6.420635691 1430.0
6.428991325 1421.0
6.437346960 1434.0
6.445702594 1332.0
6.454058229 1411.0
6.462413863 1370.0
6.470769498 1421.0
6.479125132 1444.0
6.487480767 1475.0
6.495836401 1434.0
6.504192036 1435.0
6.512547670 1477.0
6.520903305 1445.0
6.529258940 1468.0
6.537614574 1516.0
6.545970209 1443.0
6.554325843 1511.0
6.562681478 1464.0
6.571037112 1610.0
6.579392747 1564.0
6.587748381 1574.0
6.596104016 1661.0
6.604459650 1526.0
6.612815285 1568.0
6.621170919 1510.0
6.629526554 1587.0
6.637882188 1568.0
6.646237823 1591.0
6.654593458 1613.0
6.662949092 1624.0
6.671304727 1715.0
6.679660361 1579.0
6.688015996 1603.0
6.696371630 1693.0
6.704727265 1662.0
6.713082899 1627.0
6.721438534 1640.0
6.729794168 1710.0
6.738149803 1618.0
6.746505437 1597.0
6.754861072 1694.0
6.763216706 1675.0
6.771572341 1646.0
6.779927976 1614.0
6.788283610 1559.0
6.796639245 1574.0
6.804994879 1676.0
6.813350514 1645.0
6.821706148 1699.0
6.830061783 1719.0
6.838417417 1584.0
6.846773052 1634.0
6.855128686 1628.0
6.863484321 1613.0
6.871839955 1684.0
6.880195590 1669.0
6.888551224 1674.0
6.896906859 1623.0
6.905262494 1584.0
6.913618128 1610.0
6.921973763 1619.0
6.930329397 1588.0
6.938685032 1547.0
6.947040666 1549.0
6.955396301 1593.0
6.963751935 1559.0
6.972107570 1534.0
6.980463204 1534.0
6.988818839 1565.0
6.997174473 1568.0
7.005530108 1557.0
7.013885742 1454.0
7.022241377 1491.0
7.030597012 1450.0
7.038952646 1542.0
7.047308281 1386.0
7.055663915 1510.0
7.064019550 1449.0
7.072375184 1406.0
7.080730819 1433.0
7.089086453 1381.0
7.097442088 1355.0
7.105797722 1383.0
7.114153357 1379.0
7.122508991 1379.0
7.130864626 1344.0
7.139220260 1388.0
7.147575895 1291.0
7.155931530 1213.0
7.164287164 1298.0
7.172642799 1231.0
7.180998433 1297.0
7.189354068 1241.0
7.197709702 1242.0
7.206065337 1273.0
7.214420971 1186.0
7.222776606 1262.0
7.231132240 1222.0
7.239487875 1158.0
7.247843509 1208.0
7.256199144 1138.0
7.264554778 1061.0
7.272910413 1110.0
7.281266047 1079.0
7.289621682 1159.0
7.297977317 1138.0
7.306332951 1109.0
7.314688586 1124.0
7.323044220 1054.0
7.331399855 1041.0
7.339755489 989.0
7.348111124 1136.0
7.356466758 1067.0
7.364822393 1115.0
7.373178027 981.0
7.381533662 1020.0
7.389889296 1002.0
7.398244931 958.0
7.406600565 1002.0
7.414956200 992.0
7.423311835 905.0
7.431667469 1019.0
7.440023104 935.0
7.448378738 907.0
7.456734373 973.0
7.465090007 856.0
7.473445642 941.0
7.481801276 980.0
7.490156911 943.0
7.498512545 913.0
7.506868180 949.0
7.515223814 921.0
7.523579449 945.0
7.531935083 905.0
7.540290718 935.0
7.548646353 914.0
7.557001987 861.0
7.565357622 864.0
7.573713256 905.0
7.582068891 938.0
7.590424525 869.0
7.598780160 892.0
7.607135794 906.0
7.615491429 878.0
7.623847063 911.0
7.632202698 968.0
7.640558332 923.0
7.648913967 949.0
7.657269601 949.0
7.665625236 985.0
7.673980871 1040.0
7.682336505 1055.0
7.690692140 1090.0
7.699047774 1147.0
7.707403409 1197.0
7.715759043 1220.0
7.724114678 1269.0
7.732470312 1404.0
7.740825947 1449.0
7.749181581 1663.0
7.757537216 1784.0
7.765892850 2036.0
7.774248485 2423.0
7.782604119 2480.0
7.790959754 2689.0
7.799315389 3000.0
7.807671023 3232.0
7.816026658 3600.0
7.824382292 4123.0
7.832737927 4855.0
7.841093561 5820.0
7.849449196 6522.0
7.857804830 7329.0
7.866160465 8410.0
7.874516099 9696.0
7.882871734 11329.0
7.891227368 12989.0
7.899583003 15688.0
7.907938637 19137.0
7.916294272 24515.0
7.924649907 30161.0
7.933005541 38670.0
7.941361176 50021.0
7.949716810 61079.0
7.958072445 68554.0
7.966428079 68435.0
7.974783714 62784.0
7.983139348 54402.0
7.991494983 49210.0
7.999850617 47121.0
8.008206252 47672.0
8.016561886 45130.0
8.024917521 39748.0
8.033273155 34403.0
8.041628790 25970.0
8.049984425 15740.0
8.058340059 8369.0
8.066695694 4890.0
8.075051328 3009.0
8.083406963 2345.0
8.091762597 1888.0
8.100118232 1656.0
8.108473866 1487.0
8.116829501 1457.0
8.125185135 1270.0
8.133540770 1203.0
8.141896404 1144.0
8.150252039 1076.0
8.158607673 1042.0
8.166963308 978.0
8.175318943 815.0
8.183674577 857.0
8.192030212 797.0
8.200385846 794.0
8.208741481 680.0
8.217097115 724.0
8.225452750 707.0
8.233808384 690.0
8.242164019 694.0
8.250519653 666.0
8.258875288 656.0
8.267230922 604.0
8.275586557 635.0
8.283942191 682.0
8.292297826 677.0
8.300653461 648.0
8.309009095 652.0
8.317364730 656.0
8.325720364 667.0
8.334075999 632.0
8.342431633 648.0
8.350787268 625.0
8.359142902 644.0
8.367498537 636.0
8.375854171 599.0
8.384209806 621.0
8.392565440 618.0
8.400921075 576.0
8.409276709 629.0
8.417632344 586.0
8.425987979 614.0
8.434343613 555.0
8.442699248 566.0
8.451054882 643.0
8.459410517 588.0
8.467766151 583.0
8.476121786 568.0
8.484477420 567.0
8.492833055 591.0
8.501188689 554.0
8.509544324 588.0
8.517899958 584.0
8.526255593 553.0
8.534611227 569.0
8.542966862 616.0
8.551322497 550.0
8.559678131 577.0
8.568033766 531.0
8.576389400 591.0
8.584745035 538.0
8.593100669 571.0
8.601456304 528.0
8.609811938 535.0
8.618167573 545.0
8.626523207 577.0
8.634878842 557.0
8.643234476 517.0
8.651590111 551.0
8.659945745 561.0
8.668301380 490.0
8.676657015 527.0
8.685012649 560.0
8.693368284 558.0
8.701723918 529.0
8.710079553 544.0
8.718435187 520.0
8.726790822 535.0
8.735146456 504.0
8.743502091 525.0
8.751857725 558.0
8.760213360 498.0
8.768568994 487.0
8.776924629 529.0
8.785280263 523.0
8.793635898 523.0
8.801991532 532.0
8.810347167 519.0
8.818702802 516.0
8.827058436 513.0
8.835414071 530.0
8.843769705 534.0
8.852125340 459.0
8.860480974 516.0
8.868836609 537.0
8.877192243 543.0
8.885547878 537.0
8.893903512 506.0
8.902259147 482.0
8.910614781 484.0
8.918970416 490.0
8.927326050 471.0
8.935681685 519.0
8.944037320 495.0
8.952392954 508.0
8.960748589 520.0
8.969104223 462.0
8.977459858 503.0
8.985815492 465.0
8.994171127 489.0
9.002526761 500.0
9.010882396 489.0
9.019238030 461.0
9.027593665 472.0
9.035949299 482.0
9.044304934 447.0
9.052660568 547.0
9.061016203 500.0
9.069371838 518.0
9.077727472 465.0
9.086083107 494.0
9.094438741 488.0
9.102794376 502.0
9.111150010 467.0
9.119505645 474.0
9.127861279 503.0
9.136216914 447.0
9.144572548 470.0
9.152928183 511.0
9.161283817 471.0
9.169639452 480.0
9.177995086 450.0
9.186350721 460.0
9.194706356 456.0
9.203061990 468.0
9.211417625 500.0
9.219773259 497.0
9.228128894 480.0
9.236484528 481.0
9.244840163 488.0
9.253195797 476.0
9.261551432 485.0
9.269907066 510.0
9.278262701 516.0
9.286618335 528.0
9.294973970 527.0
9.303329604 585.0
9.311685239 582.0
9.320040874 625.0
9.328396508 575.0
9.336752143 623.0
9.345107777 652.0
9.353463412 677.0
9.361819046 729.0
9.370174681 797.0
9.378530315 815.0
9.386885950 827.0
9.395241584 922.0
9.403597219 962.0
9.411952853 1017.0
9.420308488 1053.0
9.428664122 1124.0
9.437019757 1128.0
9.445375392 1151.0
9.453731026 1174.0
9.462086661 1176.0
9.470442295 1156.0
9.478797930 1152.0
9.487153564 1023.0
9.495509199 910.0
9.503864833 822.0
9.512220468 818.0
9.520576102 723.0
9.528931737 685.0
9.537287371 646.0
9.545643006 562.0
9.553998640 528.0
9.562354275 519.0
9.570709910 517.0
9.579065544 525.0
9.587421179 478.0
9.595776813 529.0
9.604132448 512.0
9.612488082 521.0
9.620843717 487.0
9.629199351 469.0
9.637554986 481.0
9.645910620 492.0
9.654266255 486.0
9.662621889 467.0
9.670977524 487.0
9.679333158 554.0
9.687688793 538.0
9.696044428 490.0
9.704400062 505.0
9.712755697 572.0
9.721111331 549.0
9.729466966 584.0
9.737822600 616.0
9.746178235 663.0
9.754533869 683.0
9.762889504 713.0
9.771245138 782.0
9.779600773 801.0
9.787956407 866.0
9.796312042 942.0
9.804667676 1000.0
9.813023311 1115.0
9.821378946 1234.0
9.829734580 1378.0
9.838090215 1390.0
9.846445849 1449.0
9.854801484 1412.0
9.863157118 1361.0
9.871512753 1207.0
9.879868387 1155.0
9.888224022 1071.0
9.896579656 1008.0
9.904935291 888.0
9.913290925 858.0
9.921646560 750.0
9.930002194 692.0
9.938357829 613.0
9.946713464 611.0
9.955069098 592.0
9.963424733 579.0
9.971780367 529.0
9.980136002 471.0
9.988491636 500.0
9.996847271 469.0
10.005202905 435.0
10.013558540 456.0
10.021914174 426.0
10.030269809 374.0
10.038625443 412.0
10.046981078 413.0
10.055336712 378.0
10.063692347 397.0
10.072047982 389.0
10.080403616 381.0
10.088759251 368.0
10.097114885 395.0
10.105470520 395.0
10.113826154 408.0
10.122181789 401.0
10.130537423 367.0
10.138893058 397.0
10.147248692 398.0
10.155604327 378.0
10.163959961 400.0
10.172315596 383.0
10.180671230 420.0
10.189026865 388.0
10.197382500 373.0
10.205738134 370.0
10.214093769 374.0
10.222449403 385.0
10.230805038 368.0
10.239160672 358.0
10.247516307 380.0
10.255871941 421.0
10.264227576 336.0
10.272583210 367.0
10.280938845 351.0
10.289294479 370.0
10.297650114 392.0
10.306005748 399.0
10.314361383 362.0
10.322717017 400.0
10.331072652 399.0
10.339428287 388.0
10.347783921 358.0
10.356139556 342.0
10.364495190 387.0
10.372850825 391.0
10.381206459 379.0
10.389562094 353.0
10.397917728 391.0
10.406273363 369.0
10.414628997 377.0
10.422984632 352.0
10.431340266 390.0
10.439695901 353.0
10.448051535 375.0
10.456407170 345.0
10.464762805 392.0
10.473118439 353.0
10.481474074 364.0
10.489829708 380.0
10.498185343 373.0
10.506540977 372.0
10.514896612 379.0
10.523252246 361.0
10.531607881 389.0
10.539963515 356.0
10.548319150 330.0
10.556674784 368.0
10.565030419 355.0
10.573386053 383.0
10.581741688 340.0
10.590097323 326.0
10.598452957 363.0
10.606808592 335.0
10.615164226 363.0
10.623519861 333.0
10.631875495 359.0
10.640231130 337.0
10.648586764 367.0
10.656942399 374.0
10.665298033 365.0
10.673653668 334.0
10.682009302 339.0
10.690364937 351.0
10.698720571 357.0
10.707076206 357.0
10.715431841 324.0
10.723787475 353.0
10.732143110 357.0
10.740498744 355.0
10.748854379 363.0
10.757210013 334.0
10.765565648 347.0
10.773921282 356.0
10.782276917 355.0
10.790632551 356.0
10.798988186 373.0
10.807343820 364.0
10.815699455 336.0
10.824055089 353.0
10.832410724 338.0
10.840766359 357.0
10.849121993 353.0
10.857477628 340.0
10.865833262 352.0
10.874188897 333.0
10.882544531 378.0
10.890900166 354.0
10.899255800 365.0
10.907611435 345.0
10.915967069 377.0
10.924322704 343.0
10.932678338 365.0
10.941033973 345.0
10.949389607 364.0
10.957745242 354.0
10.966100877 349.0
10.974456511 388.0
10.982812146 353.0
10.991167780 353.0
10.999523415 333.0
11.007879049 372.0
11.016234684 367.0
11.024590318 313.0
11.032945953 362.0
11.041301587 357.0
11.049657222 366.0
11.058012856 346.0
11.066368491 354.0
11.074724125 350.0
11.083079760 386.0
11.091435395 375.0
11.099791029 368.0
11.108146664 370.0
11.116502298 355.0
11.124857933 382.0
11.133213567 404.0
11.141569202 394.0
11.149924836 417.0
11.158280471 379.0
11.166636105 410.0
11.174991740 405.0
11.183347374 403.0
11.191703009 400.0
11.200058643 398.0
11.208414278 402.0
11.216769913 468.0
11.225125547 445.0
11.233481182 450.0
11.241836816 436.0
11.250192451 454.0
11.258548085 467.0
11.266903720 520.0
11.275259354 468.0
11.283614989 513.0
11.291970623 495.0
11.300326258 488.0
11.308681892 575.0
11.317037527 577.0
11.325393161 566.0
11.333748796 590.0
11.342104431 648.0
11.350460065 653.0
11.358815700 670.0
11.367171334 757.0
11.375526969 761.0
11.383882603 832.0
11.392238238 930.0
11.400593872 951.0
11.408949507 1065.0
11.417305141 1144.0
11.425660776 1275.0
11.434016410 1377.0
11.442372045 1493.0
11.450727679 1595.0
11.459083314 1765.0
11.467438949 1986.0
11.475794583 2163.0
11.484150218 2480.0
11.492505852 2591.0
11.500861487 2911.0
11.509217121 3180.0
11.517572756 3471.0
11.525928390 3796.0
11.534284025 4336.0
11.542639659 4562.0
11.550995294 5165.0
11.559350928 5420.0
11.567706563 6005.0
11.576062197 6281.0
11.584417832 6862.0
11.592773467 6957.0
11.601129101 7182.0
11.609484736 7218.0
11.617840370 7221.0
11.626196005 7315.0
11.634551639 7138.0
11.642907274 6867.0
11.651262908 6453.0
11.659618543 6073.0
11.667974177 5523.0
11.676329812 5279.0
11.684685446 4922.0
11.693041081 4748.0
11.701396715 4778.0
11.709752350 4959.0
11.718107985 5245.0
11.726463619 5616.0
11.734819254 5967.0
11.743174888 6521.0
11.751530523 7066.0
11.759886157 7625.0
11.768241792 7713.0
11.776597426 7901.0
11.784953061 7974.0
11.793308695 7899.0
11.801664330 7959.0
11.810019964 7526.0
11.818375599 7121.0
11.826731233 6827.0
11.835086868 5942.0
11.843442502 5359.0
11.851798137 4873.0
11.860153772 4156.0
11.868509406 3350.0
11.876865041 2841.0
11.885220675 2367.0
11.893576310 2126.0
11.901931944 1857.0
11.910287579 1692.0
11.918643213 1469.0
11.926998848 1417.0
11.935354482 1265.0
11.943710117 1144.0
11.952065751 1143.0
11.960421386 1129.0
11.968777020 1120.0
11.977132655 1006.0
11.985488290 980.0
11.993843924 1018.0
12.002199559 1046.0
12.010555193 974.0
12.018910828 957.0
12.027266462 1010.0
12.035622097 1006.0
12.043977731 993.0
12.052333366 1095.0
12.060689000 1174.0
12.069044635 1144.0
12.077400269 1230.0
12.085755904 1257.0
12.094111538 1342.0
12.102467173 1477.0
12.110822808 1564.0
12.119178442 1708.0
12.127534077 1873.0
12.135889711 1937.0
12.144245346 2013.0
12.152600980 2348.0
12.160956615 2344.0
12.169312249 2570.0
12.177667884 2863.0
12.186023518 3239.0
12.194379153 3520.0
12.202734787 3793.0
12.211090422 4246.0
12.219446056 4736.0
12.227801691 5236.0
12.236157326 5634.0
12.244512960 6397.0
12.252868595 7025.0
12.261224229 7877.0
12.269579864 8460.0
12.277935498 9276.0
12.286291133 10395.0
12.294646767 11236.0
12.303002402 12059.0
12.311358036 13067.0
12.319713671 13871.0
12.328069305 14166.0
12.336424940 14167.0
12.344780574 13715.0
12.353136209 13376.0
12.361491844 12179.0
12.369847478 11128.0
12.378203113 10104.0
12.386558747 8821.0
12.394914382 7754.0
12.403270016 6581.0
12.411625651 5666.0
12.419981285 4819.0
12.428336920 3991.0
12.436692554 3463.0
12.445048189 2998.0
12.453403823 2587.0
12.461759458 2299.0
12.470115092 2025.0
12.478470727 1889.0
12.486826362 1745.0
12.495181996 1513.0
12.503537631 1462.0
12.511893265 1389.0
12.520248900 1350.0
12.528604534 1347.0
12.536960169 1197.0
12.545315803 1199.0
12.553671438 1148.0
12.562027072 1128.0
12.570382707 1101.0
12.578738341 1080.0
12.587093976 1140.0
12.595449610 1118.0
12.603805245 1058.0
12.612160880 1135.0
12.620516514 1269.0
12.628872149 1334.0
12.637227783 1393.0
12.645583418 1446.0
12.653939052 1643.0
12.662294687 1747.0
12.670650321 2006.0
12.679005956 2180.0
12.687361590 2417.0
12.695717225 2515.0
12.704072859 2849.0
12.712428494 3116.0
12.720784128 3498.0
12.729139763 3889.0
12.737495398 4258.0
12.745851032 4757.0
12.754206667 5317.0
12.762562301 5970.0
12.770917936 6735.0
12.779273570 7562.0
12.787629205 8247.0
12.795984839 9028.0
12.804340474 9977.0
12.812696108 10929.0
12.821051743 11857.0
12.829407377 12748.0
12.837763012 13198.0
12.846118646 14213.0
12.854474281 15272.0
12.862829916 15472.0
12.871185550 14812.0
12.879541185 13273.0
12.887896819 12318.0
12.896252454 11012.0
12.904608088 10283.0
12.912963723 9202.0
12.921319357 8050.0
12.929674992 6391.0
12.938030626 5054.0
12.946386261 4234.0
12.954741895 3555.0
12.963097530 3037.0
12.971453164 2511.0
12.979808799 2065.0
12.988164434 1775.0
12.996520068 1509.0
13.004875703 1548.0
13.013231337 1413.0
13.021586972 1373.0
13.029942606 1411.0
13.038298241 1406.0
13.046653875 1459.0
13.055009510 1528.0
13.063365144 1683.0
13.071720779 1709.0
13.080076413 1984.0
13.088432048 2072.0
13.096787682 2349.0
13.105143317 2427.0
13.113498952 2660.0
13.121854586 2728.0
13.130210221 2702.0
13.138565855 2561.0
13.146921490 2468.0
13.155277124 2442.0
13.163632759 2488.0
13.171988393 2442.0
13.180344028 2404.0
13.188699662 2261.0
13.197055297 2056.0
13.205410931 1781.0
13.213766566 1442.0
13.222122200 1215.0
13.230477835 1148.0
13.238833470 1019.0
13.247189104 921.0
13.255544739 789.0
13.263900373 686.0
13.272256008 660.0
13.280611642 599.0
13.288967277 560.0
13.297322911 535.0
13.305678546 530.0
13.314034180 500.0
13.322389815 466.0
13.330745449 446.0
13.339101084 430.0
13.347456718 420.0
13.355812353 410.0
13.364167987 422.0
13.372523622 378.0
13.380879257 367.0
13.389234891 350.0
13.397590526 370.0
13.405946160 370.0
13.414301795 348.0
13.422657429 339.0
13.431013064 336.0
13.439368698 352.0
13.447724333 283.0
13.456079967 310.0
13.464435602 318.0
13.472791236 290.0
13.481146871 321.0
13.489502505 285.0
13.497858140 295.0
13.506213775 346.0
13.514569409 267.0
13.522925044 272.0
13.531280678 307.0
13.539636313 268.0
13.547991947 269.0
13.556347582 252.0
13.564703216 304.0
13.573058851 255.0
13.581414485 298.0
13.589770120 275.0
13.598125754 256.0
13.606481389 270.0
13.614837023 260.0
13.623192658 268.0
13.631548293 270.0
13.639903927 268.0
13.648259562 276.0
13.656615196 248.0
13.664970831 259.0
13.673326465 266.0
13.681682100 265.0
13.690037734 263.0
13.698393369 258.0
13.706749003 269.0
13.715104638 243.0
13.723460272 256.0
13.731815907 256.0
13.740171541 252.0
13.748527176 270.0
13.756882811 273.0
13.765238445 259.0
13.773594080 263.0
13.781949714 253.0
13.790305349 261.0
13.798660983 267.0
13.807016618 232.0
13.815372252 248.0
13.823727887 237.0
13.832083521 261.0
13.840439156 256.0
13.848794790 265.0
13.857150425 257.0
13.865506059 270.0
13.873861694 273.0
13.882217329 254.0
13.890572963 260.0
13.898928598 263.0
13.907284232 277.0
13.915639867 261.0
13.923995501 266.0
13.932351136 272.0
13.940706770 290.0
13.949062405 227.0
13.957418039 282.0
13.965773674 266.0
13.974129308 274.0
13.982484943 267.0
13.990840577 257.0
13.999196212 267.0
14.007551847 261.0
14.015907481 238.0
14.024263116 264.0
14.032618750 264.0
14.040974385 244.0
14.049330019 259.0
14.057685654 267.0
14.066041288 289.0
14.074396923 267.0
14.082752557 249.0
14.091108192 265.0
14.099463826 267.0
14.107819461 264.0
14.116175095 274.0
14.124530730 273.0
14.132886365 247.0
14.141241999 275.0
14.149597634 254.0
14.157953268 273.0
14.166308903 258.0
14.174664537 275.0
14.183020172 257.0
14.191375806 276.0
14.199731441 285.0
14.208087075 282.0
14.216442710 221.0
14.224798344 281.0
14.233153979 272.0
14.241509613 271.0
14.249865248 255.0
14.258220883 274.0
14.266576517 266.0
14.274932152 274.0
14.283287786 284.0
14.291643421 269.0
14.299999055 258.0
14.308354690 288.0
14.316710324 268.0
14.325065959 276.0
14.333421593 303.0
14.341777228 287.0
14.350132862 257.0
14.358488497 301.0
14.366844131 265.0
14.375199766 271.0
14.383555401 282.0
14.391911035 283.0
14.400266670 258.0
14.408622304 257.0
14.416977939 274.0
14.425333573 242.0
14.433689208 283.0
14.442044842 266.0
14.450400477 298.0
14.458756111 275.0
14.467111746 314.0
14.475467380 279.0
14.483823015 274.0
14.492178649 288.0
14.500534284 271.0
14.508889919 276.0
14.517245553 289.0
14.525601188 309.0
14.533956822 285.0
14.542312457 283.0
14.550668091 273.0
14.559023726 287.0
14.567379360 291.0
14.575734995 274.0
14.584090629 247.0
14.592446264 291.0
14.600801898 285.0
14.609157533 261.0
14.617513167 255.0
14.625868802 289.0
14.634224437 296.0
14.642580071 275.0
14.650935706 253.0
14.659291340 283.0
14.667646975 271.0
14.676002609 322.0
14.684358244 272.0
14.692713878 280.0
14.701069513 268.0
14.709425147 301.0
14.717780782 284.0
14.726136416 309.0
14.734492051 281.0
14.742847685 282.0
14.751203320 291.0
14.759558954 283.0
14.767914589 297.0
14.776270224 310.0
14.784625858 271.0
14.792981493 298.0
14.801337127 302.0
14.809692762 295.0
14.818048396 296.0
14.826404031 308.0
14.834759665 283.0
14.843115300 271.0
14.851470934 312.0
14.859826569 260.0
14.868182203 300.0
14.876537838 283.0
14.884893472 321.0
14.893249107 301.0
14.901604742 321.0
14.909960376 320.0
14.918316011 308.0
14.926671645 325.0
14.935027280 319.0
14.943382914 314.0
14.951738549 308.0
14.960094183 334.0
14.968449818 333.0
14.976805452 325.0
14.985161087 306.0
14.993516721 333.0
15.001872356 347.0
15.010227990 325.0
15.018583625 350.0
15.026939260 304.0
15.035294894 346.0
15.043650529 318.0
15.052006163 310.0
15.060361798 345.0
15.068717432 321.0
15.077073067 372.0
15.085428701 321.0
15.093784336 365.0
15.102139970 355.0
15.110495605 351.0
15.118851239 357.0
15.127206874 384.0
15.135562508 382.0
15.143918143 340.0
15.152273778 316.0
15.160629412 364.0
15.168985047 394.0
15.177340681 391.0
15.185696316 366.0
15.194051950 440.0
15.202407585 430.0
15.210763219 382.0
15.219118854 414.0
15.227474488 408.0
15.235830123 371.0
15.244185757 430.0
15.252541392 438.0
15.260897026 455.0
15.269252661 438.0
15.277608296 437.0
15.285963930 463.0
15.294319565 463.0
15.302675199 474.0
15.311030834 499.0
15.319386468 496.0
15.327742103 496.0
15.336097737 510.0
15.344453372 471.0
15.352809006 530.0
15.361164641 508.0
15.369520275 594.0
15.377875910 596.0
15.386231544 579.0
15.394587179 632.0
15.402942814 614.0
15.411298448 627.0
15.419654083 696.0
15.428009717 661.0
15.436365352 701.0
15.444720986 722.0
15.453076621 768.0
15.461432255 798.0
15.469787890 816.0
15.478143524 829.0
15.486499159 898.0
15.494854793 937.0
15.503210428 952.0
15.511566062 1002.0
15.519921697 1122.0
15.528277332 1123.0
15.536632966 1218.0
15.544988601 1236.0
15.553344235 1333.0
15.561699870 1471.0
15.570055504 1435.0
15.578411139 1630.0
15.586766773 1742.0
15.595122408 1889.0
15.603478042 1991.0
15.611833677 2154.0
15.620189311 2282.0
15.628544946 2444.0
15.636900580 2777.0
15.645256215 2953.0
15.653611850 3190.0
15.661967484 3609.0
15.670323119 3719.0
15.678678753 3977.0
15.687034388 4443.0
15.695390022 4880.0
15.703745657 5175.0
15.712101291 5682.0
15.720456926 6227.0
15.728812560 6734.0
15.737168195 7324.0
15.745523829 7934.0
15.753879464 8347.0
15.762235098 9041.0
15.770590733 9307.0
15.778946368 10076.0
15.787302002 10502.0
15.795657637 10859.0
15.804013271 11227.0
15.812368906 11533.0
15.820724540 11468.0
15.829080175 11847.0
15.837435809 11492.0
15.845791444 11572.0
15.854147078 11587.0
15.862502713 11744.0
15.870858347 12147.0
15.879213982 12722.0
15.887569616 13570.0
15.895925251 14549.0
15.904280886 15200.0
15.912636520 16406.0
15.920992155 17601.0
15.929347789 19185.0
15.937703424 21760.0
15.946059058 24293.0
15.954414693 27189.0
15.962770327 29964.0
15.971125962 32548.0
15.979481596 36087.0
15.987837231 40320.0
15.996192865 45913.0
16.004548500 54640.0
16.012904134 67131.0
16.021259769 85867.0
16.029615404 114294.0
16.037971038 153208.0
16.046326673 202975.0
16.054682307 246873.0
16.063037942 270281.0
16.071393576 273044.0
16.079749211 246377.0
16.088104845 210832.0
16.096460480 185011.0
16.104816114 177071.0
16.113171749 169204.0
16.121527383 147594.0
16.129883018 129081.0
16.138238652 115483.0
16.146594287 89406.0
16.154949922 53501.0
16.163305556 28346.0
16.171661191 14978.0
16.180016825 9057.0
16.188372460 6224.0
16.196728094 4942.0
16.205083729 3973.0
16.213439363 3608.0
16.221794998 3090.0
16.230150632 2688.0
16.238506267 2299.0
16.246861901 2038.0
16.255217536 1856.0
16.263573170 1684.0
16.271928805 1568.0
16.280284439 1533.0
16.288640074 1416.0
16.296995709 1393.0
16.305351343 1264.0
16.313706978 1169.0
16.322062612 1213.0
16.330418247 1187.0
16.338773881 1116.0
16.347129516 1193.0
16.355485150 1129.0
16.363840785 1139.0
16.372196419 1155.0
16.380552054 1139.0
16.388907688 1174.0
16.397263323 1278.0
16.405618957 1272.0
16.413974592 1379.0
16.422330227 1432.0
16.430685861 1421.0
16.439041496 1536.0
16.447397130 1652.0
16.455752765 1782.0
16.464108399 1794.0
16.472464034 1991.0
16.480819668 2200.0
16.489175303 2377.0
16.497530937 2497.0
16.505886572 2737.0
16.514242206 2958.0
16.522597841 3097.0
16.530953475 3467.0
16.539309110 3781.0
16.547664745 4303.0
16.556020379 4496.0
16.564376014 5115.0
16.572731648 5638.0
16.581087283 6346.0
16.589442917 6954.0
16.597798552 7554.0
16.606154186 8590.0
16.614509821 9213.0
16.622865455 10159.0
16.631221090 11325.0
16.639576724 12410.0
16.647932359 13965.0
16.656287993 14885.0
16.664643628 16347.0
16.672999263 17509.0
16.681354897 18899.0
16.689710532 19491.0
16.698066166 20826.0
16.706421801 22520.0
16.714777435 23836.0
16.723133070 23796.0
16.731488704 23926.0
16.739844339 22792.0
16.748199973 20553.0
16.756555608 17056.0
16.764911242 14480.0
16.773266877 12555.0
16.781622511 10728.0
16.789978146 9123.0
16.798333781 7546.0
16.806689415 6223.0
16.815045050 4958.0
16.823400684 3981.0
16.831756319 3302.0
16.840111953 2832.0
16.848467588 2380.0
16.856823222 2009.0
16.865178857 1930.0
16.873534491 1601.0
16.881890126 1455.0
16.890245760 1418.0
16.898601395 1236.0
16.906957029 1137.0
16.915312664 1037.0
16.923668299 1014.0
16.932023933 976.0
16.940379568 866.0
16.948735202 854.0
16.957090837 805.0
16.965446471 785.0
16.973802106 787.0
16.982157740 804.0
16.990513375 766.0
16.998869009 768.0
17.007224644 727.0
17.015580278 744.0
17.023935913 695.0
17.032291547 723.0
17.040647182 727.0
17.049002817 730.0
17.057358451 707.0
17.065714086 723.0
17.074069720 796.0
17.082425355 754.0
17.090780989 767.0
17.099136624 805.0
17.107492258 828.0
17.115847893 791.0
17.124203527 894.0
17.132559162 904.0
17.140914796 912.0
17.149270431 900.0
17.157626065 951.0
17.165981700 970.0
17.174337335 1024.0
17.182692969 1119.0
17.191048604 1103.0
17.199404238 1188.0
17.207759873 1317.0
17.216115507 1322.0
17.224471142 1390.0
17.232826776 1530.0
17.241182411 1573.0
17.249538045 1663.0
17.257893680 1758.0
17.266249314 1897.0
17.274604949 1997.0
17.282960583 2073.0
17.291316218 2104.0
17.299671853 2411.0
17.308027487 2533.0
17.316383122 2579.0
17.324738756 2819.0
17.333094391 3049.0
17.341450025 3299.0
17.349805660 3462.0
17.358161294 3687.0
17.366516929 3966.0
17.374872563 4164.0
17.383228198 4330.0
17.391583832 4454.0
17.399939467 4710.0
17.408295101 4867.0
17.416650736 5004.0
17.425006371 5002.0
17.433362005 4759.0
17.441717640 4393.0
17.450073274 4338.0
17.458428909 4190.0
17.466784543 4080.0
17.475140178 3621.0
17.483495812 3332.0
17.491851447 2836.0
17.500207081 2581.0
17.508562716 2306.0
17.516918350 2079.0
17.525273985 1820.0
17.533629619 1765.0
17.541985254 1580.0
17.550340889 1559.0
17.558696523 1386.0
17.567052158 1412.0
17.575407792 1399.0
17.583763427 1453.0
17.592119061 1370.0
17.600474696 1439.0
17.608830330 1451.0
17.617185965 1521.0
17.625541599 1485.0
17.633897234 1519.0
17.642252868 1515.0
17.650608503 1508.0
17.658964137 1446.0
17.667319772 1391.0
17.675675407 1350.0
17.684031041 1260.0
17.692386676 1218.0
17.700742310 1176.0
17.709097945 1103.0
17.717453579 1189.0
17.725809214 1088.0
17.734164848 1069.0
17.742520483 1150.0
17.750876117 1150.0
17.759231752 1136.0
17.767587386 1180.0
17.775943021 1139.0
17.784298655 1188.0
17.792654290 1177.0
17.801009924 1184.0
17.809365559 1175.0
17.817721194 1177.0
17.826076828 1223.0
17.834432463 1284.0
17.842788097 1247.0
17.851143732 1227.0
17.859499366 1249.0
17.867855001 1393.0
17.876210635 1362.0
17.884566270 1379.0
17.892921904 1467.0
17.901277539 1566.0
17.909633173 1653.0
17.917988808 1755.0
17.926344442 1953.0
17.934700077 1961.0
17.943055712 2173.0
17.951411346 2200.0
17.959766981 2327.0
17.968122615 2475.0
17.976478250 2595.0
17.984833884 2762.0
17.993189519 3013.0
18.001545153 3267.0
18.009900788 3447.0
18.018256422 3689.0
18.026612057 4027.0
18.034967691 4032.0
18.043323326 4179.0
18.051678960 4396.0
18.060034595 4486.0
18.068390230 4716.0
18.076745864 4670.0
18.085101499 4695.0
18.093457133 4722.0
18.101812768 4720.0
18.110168402 4743.0
18.118524037 4821.0
18.126879671 4772.0
18.135235306 4520.0
18.143590940 4631.0
18.151946575 4682.0
18.160302209 4479.0
18.168657844 4670.0
18.177013478 4844.0
18.185369113 5014.0
18.193724748 5423.0
18.202080382 5771.0
18.210436017 6114.0
18.218791651 6489.0
18.227147286 6927.0
18.235502920 7510.0
18.243858555 7910.0
18.252214189 8359.0
18.260569824 8580.0
18.268925458 8888.0
18.277281093 9187.0
18.285636727 9675.0
18.293992362 9663.0
18.302347996 10162.0
18.310703631 10379.0
18.319059266 10549.0
18.327414900 10336.0
18.335770535 9871.0
18.344126169 9754.0
18.352481804 9587.0
18.360837438 9318.0
18.369193073 8902.0
18.377548707 8606.0
18.385904342 7872.0
18.394259976 7233.0
18.402615611 6770.0
18.410971245 6351.0
18.419326880 6029.0
18.427682514 5667.0
18.436038149 5463.0
18.444393784 4920.0
18.452749418 4181.0
18.461105053 3665.0
18.469460687 2943.0
18.477816322 2580.0
18.486171956 2212.0
18.494527591 1894.0
18.502883225 1665.0
18.511238860 1503.0
18.519594494 1370.0
18.527950129 1246.0
18.536305763 1159.0
18.544661398 1100.0
18.553017032 1073.0
18.561372667 1029.0
18.569728302 965.0
18.578083936 920.0
18.586439571 818.0
18.594795205 836.0
18.603150840 814.0
18.611506474 784.0
18.619862109 727.0
18.628217743 677.0
18.636573378 736.0
18.644929012 759.0
18.653284647 716.0
18.661640281 727.0
18.669995916 670.0
18.678351550 675.0
18.686707185 660.0
18.695062820 660.0
18.703418454 617.0
18.711774089 624.0
18.720129723 617.0
18.728485358 612.0
18.736840992 619.0
18.745196627 598.0
18.753552261 640.0
18.761907896 643.0
18.770263530 585.0
18.778619165 665.0
18.786974799 631.0
18.795330434 650.0
18.803686068 652.0
18.812041703 712.0
18.820397338 729.0
18.828752972 707.0
18.837108607 738.0
18.845464241 735.0
18.853819876 754.0
18.862175510 752.0
18.870531145 744.0
18.878886779 780.0
18.887242414 811.0
18.895598048 895.0
18.903953683 957.0
18.912309317 996.0
18.920664952 936.0
18.929020586 1039.0
18.937376221 1069.0
18.945731856 1173.0
18.954087490 1182.0
18.962443125 1165.0
18.970798759 1336.0
18.979154394 1333.0
18.987510028 1424.0
18.995865663 1402.0
19.004221297 1636.0
19.012576932 1700.0
19.020932566 1790.0
19.029288201 1961.0
19.037643835 2042.0
19.045999470 2087.0
19.054355104 2171.0
19.062710739 2275.0
19.071066374 2361.0
19.079422008 2333.0
19.087777643 2306.0
19.096133277 2340.0
19.104488912 2257.0
19.112844546 2155.0
19.121200181 2157.0
19.129555815 2121.0
19.137911450 2052.0
19.146267084 2191.0
19.154622719 2238.0
19.162978353 2321.0
19.171333988 2315.0
19.179689622 2460.0
19.188045257 2550.0
19.196400892 2831.0
19.204756526 2979.0
19.213112161 3127.0
19.221467795 3317.0
19.229823430 3411.0
19.238179064 3822.0
19.246534699 3960.0
19.254890333 4164.0
19.263245968 4506.0
19.271601602 4615.0
19.279957237 5010.0
19.288312871 5250.0
19.296668506 5603.0
19.305024140 5997.0
19.313379775 6181.0
19.321735409 6331.0
19.330091044 6496.0
19.338446679 6705.0
19.346802313 6734.0
19.355157948 6834.0
19.363513582 6638.0
19.371869217 6779.0
19.380224851 6645.0
19.388580486 6517.0
19.396936120 6443.0
19.405291755 6060.0
19.413647389 5763.0
19.422003024 5309.0
19.430358658 5031.0
19.438714293 4628.0
19.447069927 4566.0
19.455425562 4307.0
19.463781197 4135.0
19.472136831 4044.0
19.480492466 3966.0
19.488848100 3947.0
19.497203735 3977.0
19.505559369 3984.0
19.513915004 4078.0
19.522270638 4232.0
19.530626273 4395.0
19.538981907 4442.0
19.547337542 4711.0
19.555693176 5067.0
19.564048811 5427.0
19.572404445 5812.0
19.580760080 6333.0
19.589115715 6587.0
19.597471349 7237.0
19.605826984 7491.0
19.614182618 8117.0
19.622538253 8497.0
19.630893887 9212.0
19.639249522 10184.0
19.647605156 11179.0
19.655960791 12231.0
19.664316425 13556.0
19.672672060 14601.0
19.681027694 15976.0
19.689383329 16569.0
19.697738963 17411.0
19.706094598 17674.0
19.714450233 17739.0
19.722805867 17694.0
19.731161502 17099.0
19.739517136 16477.0
19.747872771 15893.0
19.756228405 15242.0
19.764584040 14487.0
19.772939674 14001.0
19.781295309 13372.0
19.789650943 12896.0
19.798006578 12038.0
19.806362212 11294.0
19.814717847 10745.0
19.823073481 10035.0
19.831429116 9473.0
19.839784751 8679.0
19.848140385 8381.0
19.856496020 8221.0
19.864851654 8155.0
19.873207289 8088.0
19.881562923 8023.0
19.889918558 7551.0
19.898274192 7014.0
19.906629827 6394.0
19.914985461 5976.0
19.923341096 5352.0
19.931696730 5036.0
19.940052365 4471.0
19.948407999 3998.0
19.956763634 3671.0
19.965119269 3286.0
19.973474903 3061.0
19.981830538 2733.0
19.990186172 2466.0
19.998541807 2274.0
20.006897441 1947.0
20.015253076 1913.0
20.023608710 1761.0
20.031964345 1603.0
20.040319979 1627.0
20.048675614 1580.0
20.057031248 1404.0
20.065386883 1437.0
20.073742517 1330.0
20.082098152 1312.0
20.090453787 1230.0
20.098809421 1175.0
20.107165056 1118.0
20.115520690 1019.0
20.123876325 1012.0
20.132231959 908.0
20.140587594 887.0
20.148943228 841.0
20.157298863 823.0
20.165654497 807.0
20.174010132 738.0
20.182365766 761.0
20.190721401 760.0
20.199077035 746.0
20.207432670 696.0
20.215788305 689.0
20.224143939 669.0
20.232499574 650.0
20.240855208 639.0
20.249210843 594.0
20.257566477 603.0
20.265922112 626.0
20.274277746 633.0
20.282633381 612.0
20.290989015 550.0
20.299344650 609.0
20.307700284 599.0
20.316055919 639.0
20.324411553 585.0
20.332767188 579.0
20.341122823 599.0
20.349478457 584.0
20.357834092 557.0
20.366189726 548.0
20.374545361 538.0
20.382900995 583.0
20.391256630 575.0
20.399612264 549.0
20.407967899 548.0
20.416323533 584.0
20.424679168 539.0
20.433034802 561.0
20.441390437 553.0
20.449746071 553.0
20.458101706 572.0
20.466457341 514.0
20.474812975 580.0
20.483168610 505.0
20.491524244 532.0
20.499879879 561.0
20.508235513 576.0
20.516591148 543.0
20.524946782 588.0
20.533302417 548.0
20.541658051 541.0
20.550013686 577.0
20.558369320 586.0
20.566724955 570.0
20.575080589 597.0
20.583436224 612.0
20.591791859 543.0
20.600147493 572.0
20.608503128 614.0
20.616858762 594.0
20.625214397 529.0
20.633570031 599.0
20.641925666 598.0
20.650281300 644.0
20.658636935 621.0
20.666992569 612.0
20.675348204 659.0
20.683703838 643.0
20.692059473 670.0
20.700415107 604.0
20.708770742 660.0
20.717126377 691.0
20.725482011 668.0
20.733837646 642.0
20.742193280 713.0
20.750548915 723.0
20.758904549 758.0
20.767260184 736.0
20.775615818 780.0
20.783971453 811.0
20.792327087 801.0
20.800682722 862.0
20.809038356 879.0
20.817393991 921.0
20.825749625 989.0
20.834105260 932.0
20.842460894 951.0
20.850816529 1052.0
20.859172164 1098.0
20.867527798 1177.0
20.875883433 1175.0
20.884239067 1186.0
20.892594702 1297.0
20.900950336 1379.0
20.909305971 1453.0
20.917661605 1532.0
20.926017240 1581.0
20.934372874 1624.0
20.942728509 1773.0
20.951084143 1828.0
20.959439778 1961.0
20.967795412 1961.0
20.976151047 2021.0
20.984506682 2169.0
20.992862316 2115.0
21.001217951 2246.0
21.009573585 2203.0
21.017929220 2275.0
21.026284854 2273.0
21.034640489 2183.0
21.042996123 2157.0
21.051351758 2051.0
21.059707392 1915.0
21.068063027 1899.0
21.076418661 1686.0
21.084774296 1565.0
21.093129930 1391.0
21.101485565 1315.0
21.109841200 1267.0
21.118196834 1104.0
21.126552469 1126.0
21.134908103 1040.0
21.143263738 981.0
21.151619372 910.0
21.159975007 838.0
21.168330641 882.0
21.176686276 850.0
21.185041910 784.0
21.193397545 818.0
21.201753179 775.0
21.210108814 757.0
21.218464448 785.0
21.226820083 735.0
21.235175718 750.0
21.243531352 810.0
21.251886987 794.0
21.260242621 750.0
21.268598256 710.0
21.276953890 712.0
21.285309525 729.0
21.293665159 728.0
21.302020794 709.0
21.310376428 736.0
21.318732063 749.0
21.327087697 768.0
21.335443332 738.0
21.343798966 748.0
21.352154601 726.0
21.360510236 765.0
21.368865870 751.0
21.377221505 826.0
21.385577139 831.0
21.393932774 807.0
21.402288408 839.0
21.410644043 810.0
21.418999677 886.0
21.427355312 849.0
21.435710946 935.0
21.444066581 974.0
21.452422215 931.0
21.460777850 951.0
21.469133484 975.0
21.477489119 989.0
21.485844754 1042.0
21.494200388 1115.0
21.502556023 1147.0
21.510911657 1236.0
21.519267292 1202.0
21.527622926 1247.0
21.535978561 1290.0
21.544334195 1329.0
21.552689830 1419.0
21.561045464 1421.0
21.569401099 1530.0
21.577756733 1499.0
21.586112368 1514.0
21.594468002 1599.0
21.602823637 1592.0
21.611179272 1634.0
21.619534906 1678.0
21.627890541 1763.0
21.636246175 1763.0
21.644601810 1807.0
21.652957444 1733.0
21.661313079 1822.0
21.669668713 1815.0
21.678024348 1842.0
21.686379982 1844.0
21.694735617 1835.0
21.703091251 1956.0
21.711446886 2061.0
21.719802520 2140.0
21.728158155 2278.0
21.736513790 2411.0
21.744869424 2534.0
21.753225059 2605.0
21.761580693 2647.0
21.769936328 2906.0
21.778291962 3084.0
21.786647597 3300.0
21.795003231 3445.0
21.803358866 3825.0
21.811714500 3999.0
21.820070135 4281.0
21.828425769 4449.0
21.836781404 4616.0
21.845137038 4900.0
21.853492673 4982.0
21.861848308 5365.0
21.870203942 5658.0
21.878559577 5802.0
21.886915211 6136.0
21.895270846 6639.0
21.903626480 6851.0
21.911982115 7119.0
21.920337749 7472.0
21.928693384 7803.0
21.937049018 7949.0
21.945404653 8312.0
21.953760287 8306.0
21.962115922 8667.0
21.970471556 8697.0
21.978827191 8645.0
21.987182826 8621.0
21.995538460 8519.0
22.003894095 8512.0
22.012249729 8153.0
22.020605364 7512.0
22.028960998 6589.0
22.037316633 5777.0
22.045672267 4926.0
22.054027902 4329.0
22.062383536 3837.0
22.070739171 3337.0
22.079094805 2983.0
22.087450440 2647.0
22.095806074 2368.0
22.104161709 2144.0
22.112517344 1869.0
22.120872978 1726.0
22.129228613 1664.0
22.137584247 1509.0
22.145939882 1495.0
22.154295516 1340.0
22.162651151 1296.0
22.171006785 1229.0
22.179362420 1151.0
22.187718054 1125.0
22.196073689 1019.0
22.204429323 1027.0
22.212784958 1017.0
22.221140592 960.0
22.229496227 994.0
22.237851862 907.0
22.246207496 906.0
22.254563131 899.0
22.262918765 877.0
22.271274400 812.0
22.279630034 837.0
22.287985669 866.0
22.296341303 798.0
22.304696938 828.0
22.313052572 787.0
22.321408207 812.0
22.329763841 778.0
22.338119476 844.0
22.346475110 781.0
22.354830745 742.0
22.363186379 757.0
22.371542014 780.0
22.379897649 775.0
22.388253283 726.0
22.396608918 795.0
22.404964552 799.0
22.413320187 770.0
22.421675821 781.0
22.430031456 727.0
22.438387090 762.0
22.446742725 761.0
22.455098359 768.0
22.463453994 696.0
22.471809628 812.0
22.480165263 767.0
22.488520897 841.0
22.496876532 813.0
22.505232167 861.0
22.513587801 859.0
22.521943436 814.0
22.530299070 807.0
22.538654705 843.0
22.547010339 870.0
22.555365974 918.0
22.563721608 908.0
22.572077243 962.0
22.580432877 947.0
22.588788512 891.0
22.597144146 897.0
22.605499781 924.0
22.613855415 951.0
22.622211050 932.0
22.630566685 842.0
22.638922319 918.0
22.647277954 918.0
22.655633588 904.0
22.663989223 912.0
22.672344857 877.0
22.680700492 855.0
22.689056126 911.0
22.697411761 845.0
22.705767395 866.0
22.714123030 815.0
22.722478664 910.0
22.730834299 800.0
22.739189933 813.0
22.747545568 861.0
22.755901203 832.0
22.764256837 826.0
22.772612472 882.0
22.780968106 822.0
22.789323741 869.0
22.797679375 889.0
22.806035010 865.0
22.814390644 866.0
22.822746279 937.0
22.831101913 945.0
22.839457548 996.0
22.847813182 1016.0
22.856168817 948.0
22.864524451 1075.0
22.872880086 1082.0
22.881235721 1058.0
22.889591355 1028.0
22.897946990 1057.0
22.906302624 1155.0
22.914658259 1180.0
22.923013893 1211.0
22.931369528 1336.0
22.939725162 1307.0
22.948080797 1426.0
22.956436431 1395.0
22.964792066 1531.0
22.973147700 1496.0
22.981503335 1555.0
22.989858969 1637.0
22.998214604 1732.0
23.006570239 1767.0
23.014925873 1816.0
23.023281508 1878.0
23.031637142 1946.0
23.039992777 2090.0
23.048348411 2228.0
23.056704046 2394.0
23.065059680 2384.0
23.073415315 2502.0
23.081770949 2685.0
23.090126584 2791.0
23.098482218 2835.0
23.106837853 3061.0
23.115193487 3130.0
23.123549122 3342.0
23.131904757 3618.0
23.140260391 3841.0
23.148616026 4012.0
23.156971660 4347.0
23.165327295 4631.0
23.173682929 4709.0
23.182038564 5179.0
23.190394198 5439.0
23.198749833 5656.0
23.207105467 6253.0
23.215461102 6666.0
23.223816736 7163.0
23.232172371 7562.0
23.240528005 8007.0
23.248883640 8280.0
23.257239275 8689.0
23.265594909 9392.0
23.273950544 9731.0
23.282306178 10569.0
23.290661813 11231.0
23.299017447 11922.0
23.307373082 12650.0
23.315728716 13542.0
23.324084351 14450.0
23.332439985 15111.0
23.340795620 16043.0
23.349151254 16410.0
23.357506889 17452.0
23.365862523 18164.0
23.374218158 19137.0
23.382573793 20150.0
23.390929427 21400.0
23.399285062 22014.0
23.407640696 23227.0
23.415996331 24271.0
23.424351965 26042.0
23.432707600 27048.0
23.441063234 25573.0
23.449418869 22664.0
23.457774503 19409.0
23.466130138 17124.0
23.474485772 14606.0
23.482841407 12517.0
23.491197041 10911.0
23.499552676 9334.0
23.507908311 8211.0
23.516263945 7136.0
23.524619580 6338.0
23.532975214 5701.0
23.541330849 5122.0
23.549686483 4735.0
23.558042118 4349.0
23.566397752 3969.0
23.574753387 3629.0
23.583109021 3375.0
23.591464656 3351.0
23.599820290 3045.0
23.608175925 2878.0
23.616531559 2710.0
23.624887194 2623.0
23.633242829 2632.0
23.641598463 2610.0
23.649954098 2461.0
23.658309732 2423.0
23.666665367 2404.0
23.675021001 2414.0
23.683376636 2257.0
23.691732270 2419.0
23.700087905 2346.0
23.708443539 2288.0
23.716799174 2361.0
23.725154808 2438.0
23.733510443 2451.0
23.741866077 2582.0
23.750221712 2624.0
23.758577346 2699.0
23.766932981 2726.0
23.775288616 2760.0
23.783644250 3005.0
23.791999885 2951.0
23.800355519 3213.0
23.808711154 3150.0
23.817066788 3332.0
23.825422423 3338.0
23.833778057 3473.0
23.842133692 3320.0
23.850489326 3383.0
23.858844961 3363.0
23.867200595 3334.0
23.875556230 3295.0
23.883911864 3416.0
23.892267499 3334.0
23.900623134 3452.0
23.908978768 3373.0
23.917334403 3409.0
23.925690037 3249.0
23.934045672 3216.0
23.942401306 3067.0
23.950756941 3012.0
23.959112575 3097.0
23.967468210 3038.0
23.975823844 2985.0
23.984179479 3025.0
23.992535113 3114.0
24.000890748 3110.0
24.009246382 3384.0
24.017602017 3645.0
24.025957652 3827.0
24.034313286 4155.0
24.042668921 4509.0
24.051024555 4915.0
24.059380190 5461.0
24.067735824 5577.0
24.076091459 5977.0
24.084447093 6080.0
24.092802728 6150.0
24.101158362 6519.0
24.109513997 7009.0
24.117869631 8004.0
24.126225266 8823.0
24.134580900 9882.0
24.142936535 10879.0
24.151292170 11070.0
24.159647804 11847.0
24.168003439 12570.0
24.176359073 13520.0
24.184714708 15640.0
24.193070342 18196.0
24.201425977 21974.0
24.209781611 26521.0
24.218137246 33381.0
24.226492880 41782.0
24.234848515 51250.0
24.243204149 59119.0
24.251559784 62721.0
24.259915418 61250.0
24.268271053 55094.0
24.276626688 49461.0
24.284982322 46902.0
24.293337957 44365.0
24.301693591 39426.0
24.310049226 36143.0
24.318404860 35161.0
24.326760495 32881.0
24.335116129 22487.0
24.343471764 13710.0
24.351827398 8579.0
24.360183033 5605.0
24.368538667 4348.0
24.376894302 3811.0
24.385249936 3494.0
24.393605571 3312.0
24.401961206 3318.0
24.410316840 3085.0
24.418672475 3209.0
24.427028109 3147.0
24.435383744 3271.0
24.443739378 3193.0
24.452095013 3304.0
24.460450647 3449.0
24.468806282 3523.0
24.477161916 3809.0
24.485517551 3792.0
24.493873185 3821.0
24.502228820 4003.0
24.510584454 4163.0
24.518940089 4314.0
24.527295724 4339.0
24.535651358 4680.0
24.544006993 4737.0
24.552362627 5109.0
24.560718262 5299.0
24.569073896 5308.0
24.577429531 5415.0
24.585785165 5711.0
24.594140800 5787.0
24.602496434 6010.0
24.610852069 6318.0
24.619207703 6488.0
24.627563338 6684.0
24.635918972 7134.0
24.644274607 7509.0
24.652630242 7953.0
24.660985876 8473.0
24.669341511 8861.0
24.677697145 9423.0
24.686052780 10021.0
24.694408414 10175.0
24.702764049 10365.0
24.711119683 10234.0
24.719475318 10152.0
24.727830952 9895.0
24.736186587 9357.0
24.744542221 9671.0
24.752897856 9511.0
24.761253490 9659.0
24.769609125 9604.0
24.777964760 10098.0
24.786320394 10212.0
24.794676029 10327.0
24.803031663 10639.0
24.811387298 11167.0
24.819742932 11344.0
24.828098567 12165.0
24.836454201 12553.0
24.844809836 13183.0
24.853165470 13412.0
24.861521105 14298.0
24.869876739 15010.0
24.878232374 15457.0
24.886588008 16256.0
24.894943643 17431.0
24.903299278 18601.0
24.911654912 19946.0
24.920010547 21279.0
24.928366181 21587.0
24.936721816 21131.0
24.945077450 19935.0
24.953433085 18686.0
24.961788719 16869.0
24.970144354 15259.0
24.978499988 13997.0
24.986855623 12638.0
24.995211257 11439.0
25.003566892 10096.0
25.011922526 9018.0
25.020278161 7708.0
25.028633796 6630.0
25.036989430 5850.0
25.045345065 4959.0
25.053700699 4584.0
25.062056334 4006.0
25.070411968 3731.0
25.078767603 3253.0
25.087123237 3170.0
25.095478872 2930.0
25.103834506 2773.0
25.112190141 2633.0
25.120545775 2447.0
25.128901410 2383.0
25.137257044 2322.0
25.145612679 2216.0
25.153968314 2032.0
25.162323948 2054.0
25.170679583 1972.0
25.179035217 2010.0
25.187390852 1848.0
25.195746486 1790.0
25.204102121 1719.0
25.212457755 1749.0
25.220813390 1767.0
25.229169024 1731.0
25.237524659 1648.0
25.245880293 1653.0
25.254235928 1666.0
25.262591562 1659.0
25.270947197 1659.0
25.279302831 1694.0
25.287658466 1663.0
25.296014101 1620.0
25.304369735 1662.0
25.312725370 1669.0
25.321081004 1691.0
25.329436639 1645.0
25.337792273 1717.0
25.346147908 1809.0
25.354503542 1846.0
25.362859177 1792.0
25.371214811 1903.0
25.379570446 1899.0
25.387926080 1944.0
25.396281715 2033.0
25.404637349 2122.0
25.412992984 2165.0
25.421348619 2259.0
25.429704253 2357.0
25.438059888 2417.0
25.446415522 2540.0
25.454771157 2593.0
25.463126791 2661.0
25.471482426 2810.0
25.479838060 2983.0
25.488193695 3093.0
25.496549329 3095.0
25.504904964 3247.0
25.513260598 3377.0
25.521616233 3595.0
25.529971867 3708.0
25.538327502 3989.0
25.546683137 4330.0
25.555038771 4453.0
25.563394406 4782.0
25.571750040 5144.0
25.580105675 5480.0
25.588461309 5759.0
25.596816944 6032.0
25.605172578 6562.0
25.613528213 6821.0
25.621883847 7200.0
25.630239482 7559.0
25.638595116 8282.0
25.646950751 8717.0
25.655306385 9329.0
25.663662020 10220.0
25.672017655 10842.0
25.680373289 11531.0
25.688728924 12493.0
25.697084558 13575.0
25.705440193 14472.0
25.713795827 15981.0
25.722151462 16719.0
25.730507096 18001.0
25.738862731 18731.0
25.747218365 20213.0
25.755574000 21641.0
25.763929634 23433.0
25.772285269 25026.0
25.780640903 27011.0
25.788996538 28673.0
25.797352173 29177.0
25.805707807 29073.0
25.814063442 29072.0
25.822419076 28732.0
25.830774711 29219.0
25.839130345 28774.0
25.847485980 29417.0
25.855841614 29674.0
25.864197249 29986.0
25.872552883 31167.0
25.880908518 31452.0
25.889264152 31953.0
25.897619787 32381.0
25.905975421 33287.0
25.914331056 34246.0
25.922686691 35629.0
25.931042325 37439.0
25.939397960 39822.0
25.947753594 42149.0
25.956109229 44013.0
25.964464863 45311.0
25.972820498 45715.0
25.981176132 44712.0
25.989531767 42947.0
25.997887401 40131.0
26.006243036 37631.0
26.014598670 35242.0
26.022954305 32837.0
26.031309939 30009.0
26.039665574 26780.0
26.048021209 23613.0
26.056376843 20341.0
26.064732478 17172.0
26.073088112 14821.0
26.081443747 12744.0
26.089799381 11309.0
26.098155016 10047.0
26.106510650 8976.0
26.114866285 7883.0
26.123221919 6897.0
26.131577554 5988.0
26.139933188 5401.0
26.148288823 5130.0
26.156644457 4714.0
26.165000092 4386.0
26.173355727 4333.0
26.181711361 4049.0
26.190066996 4076.0
26.198422630 3996.0
26.206778265 3802.0
26.215133899 3839.0
26.223489534 3820.0
26.231845168 3770.0
26.240200803 3616.0
26.248556437 3762.0
26.256912072 3779.0
26.265267706 3893.0
26.273623341 3959.0
26.281978975 3977.0
26.290334610 4083.0
26.298690245 4215.0
26.307045879 4293.0
26.315401514 4473.0
26.323757148 4735.0
26.332112783 4886.0
26.340468417 5044.0
26.348824052 5157.0
26.357179686 5772.0
26.365535321 5854.0
26.373890955 6100.0
26.382246590 6567.0
26.390602224 6522.0
26.398957859 6959.0
26.407313493 7185.0
26.415669128 7455.0
26.424024763 7779.0
26.432380397 7951.0
26.440736032 8283.0
26.449091666 8476.0
26.457447301 8549.0
26.465802935 8392.0
26.474158570 8545.0
26.482514204 8434.0
26.490869839 8278.0
26.499225473 7934.0
26.507581108 7570.0
26.515936742 7053.0
26.524292377 6806.0
26.532648011 6368.0
26.541003646 5983.0
26.549359281 5817.0
26.557714915 5337.0
26.566070550 4921.0
26.574426184 4897.0
26.582781819 4796.0
26.591137453 4358.0
26.599493088 4325.0
26.607848722 4265.0
26.616204357 4281.0
26.624559991 4421.0
26.632915626 4270.0
26.641271260 4205.0
26.649626895 4336.0
26.657982529 4372.0
26.666338164 4354.0
26.674693799 4375.0
26.683049433 4591.0
26.691405068 4795.0
26.699760702 4961.0
26.708116337 5030.0
26.716471971 4955.0
26.724827606 5120.0
26.733183240 5314.0
26.741538875 5534.0
26.749894509 5625.0
26.758250144 5721.0
26.766605778 5756.0
26.774961413 5950.0
26.783317047 6284.0
26.791672682 6473.0
26.800028316 6362.0
26.808383951 6403.0
26.816739586 6530.0
26.825095220 6447.0
26.833450855 6269.0
26.841806489 5883.0
26.850162124 5589.0
26.858517758 5122.0
26.866873393 4848.0
26.875229027 4389.0
26.883584662 3994.0
26.891940296 3601.0
26.900295931 3372.0
26.908651565 2819.0
26.917007200 2720.0
26.925362834 2420.0
26.933718469 2377.0
26.942074104 2147.0
26.950429738 2153.0
26.958785373 2081.0
26.967141007 2118.0
26.975496642 2056.0
26.983852276 2029.0
26.992207911 2126.0
27.000563545 2040.0
27.008919180 2082.0
27.017274814 2094.0
27.025630449 2191.0
27.033986083 2123.0
27.042341718 2110.0
27.050697352 2120.0
27.059052987 2212.0
27.067408622 2245.0
27.075764256 2295.0
27.084119891 2286.0
27.092475525 2407.0
27.100831160 2406.0
27.109186794 2644.0
27.117542429 2727.0
27.125898063 2661.0
27.134253698 2898.0
27.142609332 2952.0
27.150964967 3175.0
27.159320601 3324.0
27.167676236 3419.0
27.176031870 3665.0
27.184387505 3734.0
27.192743140 3698.0
27.201098774 3789.0
27.209454409 3710.0
27.217810043 3814.0
27.226165678 3885.0
27.234521312 4044.0
27.242876947 4052.0
27.251232581 3982.0
27.259588216 3793.0
27.267943850 3593.0
27.276299485 3281.0
27.284655119 2971.0
27.293010754 2697.0
27.301366388 2594.0
27.309722023 2392.0
27.318077658 2192.0
27.326433292 2114.0
27.334788927 2085.0
27.343144561 2061.0
27.351500196 2032.0
27.359855830 1997.0
27.368211465 2055.0
27.376567099 1975.0
27.384922734 2034.0
27.393278368 2133.0
27.401634003 2059.0
27.409989637 2008.0
27.418345272 2112.0
27.426700906 2090.0
27.435056541 2125.0
27.443412176 2202.0
27.451767810 2258.0
27.460123445 2283.0
27.468479079 2233.0
27.476834714 2389.0
27.485190348 2504.0
27.493545983 2518.0
27.501901617 2501.0
27.510257252 2517.0
27.518612886 2757.0
27.526968521 2813.0
27.535324155 2954.0
27.543679790 2989.0
27.552035424 3042.0
27.560391059 3224.0
27.568746694 3251.0
27.577102328 3326.0
27.585457963 3363.0
27.593813597 3543.0
27.602169232 3665.0
27.610524866 3748.0
27.618880501 3908.0
27.627236135 3955.0
27.635591770 4107.0
27.643947404 4384.0
27.652303039 4427.0
27.660658673 4503.0
27.669014308 4646.0
27.677369942 4855.0
27.685725577 5217.0
27.694081212 5268.0
27.702436846 5514.0
27.710792481 5838.0
27.719148115 5971.0
27.727503750 6419.0
27.735859384 6576.0
27.744215019 6817.0
27.752570653 7150.0
27.760926288 7628.0
27.769281922 7823.0
27.777637557 7980.0
27.785993191 8139.0
27.794348826 8103.0
27.802704460 7888.0
27.811060095 7859.0
27.819415730 8237.0
27.827771364 8419.0
27.836126999 8444.0
27.844482633 8612.0
27.852838268 8565.0
27.861193902 8893.0
27.869549537 9020.0
27.877905171 9005.0
27.886260806 9140.0
27.894616440 9284.0
27.902972075 9346.0
27.911327709 9544.0
27.919683344 9959.0
27.928038978 10000.0
27.936394613 10407.0
27.944750248 10792.0
27.953105882 11037.0
27.961461517 11609.0
27.969817151 11792.0
27.978172786 12141.0
27.986528420 12580.0
27.994884055 12652.0
28.003239689 12680.0
28.011595324 12868.0
28.019950958 13017.0
28.028306593 13074.0
28.036662227 12972.0
28.045017862 12904.0
28.053373496 12706.0
28.061729131 12325.0
28.070084766 12227.0
28.078440400 11667.0
28.086796035 11420.0
28.095151669 11023.0
28.103507304 10434.0
28.111862938 9813.0
28.120218573 8997.0
28.128574207 8242.0
28.136929842 7413.0
28.145285476 6608.0
28.153641111 5690.0
28.161996745 5230.0
28.170352380 4822.0
28.178708014 4410.0
28.187063649 3961.0
28.195419284 3727.0
28.203774918 3405.0
28.212130553 3102.0
28.220486187 3032.0
28.228841822 2818.0
28.237197456 2779.0
28.245553091 2682.0
28.253908725 2566.0
28.262264360 2485.0
28.270619994 2401.0
28.278975629 2339.0
28.287331263 2441.0
28.295686898 2344.0
28.304042532 2340.0
28.312398167 2351.0
28.320753801 2330.0
28.329109436 2372.0
28.337465071 2274.0
28.345820705 2325.0
28.354176340 2331.0
28.362531974 2436.0
28.370887609 2418.0
28.379243243 2451.0
28.387598878 2528.0
28.395954512 2560.0
28.404310147 2619.0
28.412665781 2760.0
28.421021416 2666.0
28.429377050 2890.0
28.437732685 2798.0
28.446088319 3073.0
28.454443954 3043.0
28.462799589 3201.0
28.471155223 3266.0
28.479510858 3343.0
28.487866492 3533.0
28.496222127 3591.0
28.504577761 3810.0
28.512933396 3839.0
28.521289030 4152.0
28.529644665 4266.0
28.538000299 4469.0
28.546355934 4513.0
28.554711568 4880.0
28.563067203 5051.0
28.571422837 5252.0
28.579778472 5305.0
28.588134107 5735.0
28.596489741 5798.0
28.604845376 6193.0
28.613201010 6321.0
28.621556645 6416.0
28.629912279 6560.0
28.638267914 6571.0
28.646623548 6646.0
28.654979183 6739.0
28.663334817 6877.0
28.671690452 6868.0
28.680046086 6992.0
28.688401721 7101.0
28.696757355 7108.0
28.705112990 7166.0
28.713468625 7223.0
28.721824259 7145.0
28.730179894 7426.0
28.738535528 7559.0
28.746891163 7716.0
28.755246797 7975.0
28.763602432 8276.0
28.771958066 8708.0
28.780313701 8982.0
28.788669335 9502.0
28.797024970 9990.0
28.805380604 10554.0
28.813736239 11159.0
28.822091873 11759.0
28.830447508 12209.0
28.838803143 12956.0
28.847158777 13781.0
28.855514412 14990.0
28.863870046 15991.0
28.872225681 16582.0
28.880581315 17211.0
28.888936950 17218.0
28.897292584 17638.0
28.905648219 17087.0
28.914003853 16435.0
28.922359488 15741.0
28.930715122 14963.0
28.939070757 14248.0
28.947426391 13274.0
28.955782026 12337.0
28.964137661 11585.0
28.972493295 11004.0
28.980848930 10013.0
28.989204564 9306.0
28.997560199 8396.0
29.005915833 7777.0
29.014271468 7102.0
29.022627102 6442.0
29.030982737 6037.0
29.039338371 5697.0
29.047694006 5368.0
29.056049640 5102.0
29.064405275 4806.0
29.072760909 4641.0
29.081116544 4262.0
29.089472179 3989.0
29.097827813 3907.0
29.106183448 3656.0
29.114539082 3529.0
29.122894717 3284.0
29.131250351 3200.0
29.139605986 3095.0
29.147961620 2999.0
29.156317255 2898.0
29.164672889 2778.0
29.173028524 2882.0
29.181384158 2789.0
29.189739793 2715.0
29.198095427 2656.0
29.206451062 2737.0
29.214806697 2803.0
29.223162331 2683.0
29.231517966 2777.0
29.239873600 2751.0
29.248229235 2888.0
29.256584869 2979.0
29.264940504 3000.0
29.273296138 3054.0
29.281651773 3006.0
29.290007407 3219.0
29.298363042 3272.0
29.306718676 3244.0
29.315074311 3371.0
29.323429945 3459.0
29.331785580 3542.0
29.340141215 3541.0
29.348496849 3490.0
29.356852484 3812.0
29.365208118 3760.0
29.373563753 3809.0
29.381919387 3894.0
29.390275022 3874.0
29.398630656 3945.0
29.406986291 3811.0
29.415341925 3852.0
29.423697560 3881.0
29.432053194 3954.0
29.440408829 3795.0
29.448764463 3774.0
29.457120098 3527.0
29.465475733 3761.0
29.473831367 3679.0
29.482187002 3754.0
29.490542636 3908.0
29.498898271 4020.0
29.507253905 4075.0
29.515609540 4286.0
29.523965174 4473.0
29.532320809 4614.0
29.540676443 4679.0
29.549032078 4744.0
29.557387712 5002.0
29.565743347 5077.0
29.574098981 5282.0
29.582454616 5458.0
29.590810251 5806.0
29.599165885 6085.0
29.607521520 6386.0
29.615877154 6692.0
29.624232789 7012.0
29.632588423 7221.0
29.640944058 7652.0
29.649299692 7694.0
29.657655327 8249.0
29.666010961 8661.0
29.674366596 9184.0
29.682722230 9576.0
29.691077865 9883.0
29.699433499 10706.0
29.707789134 11212.0
29.716144769 11660.0
29.724500403 12001.0
29.732856038 12465.0
29.741211672 12910.0
29.749567307 13170.0
29.757922941 13729.0
29.766278576 14302.0
29.774634210 14833.0
29.782989845 15369.0
29.791345479 15617.0
29.799701114 15653.0
29.808056748 15290.0
29.816412383 14853.0
29.824768017 14192.0
29.833123652 14046.0
29.841479286 13718.0
29.849834921 13735.0
29.858190556 13475.0
29.866546190 13529.0
29.874901825 14092.0
29.883257459 14227.0
29.891613094 14185.0
29.899968728 14674.0
29.908324363 14712.0
29.916679997 15122.0
29.925035632 15600.0
29.933391266 15822.0
29.941746901 16583.0
29.950102535 17023.0
29.958458170 17541.0
29.966813804 18278.0
29.975169439 18945.0
29.983525074 19785.0
29.991880708 20507.0
30.000236343 21361.0
30.008591977 22321.0
30.016947612 23567.0
30.025303246 24595.0
30.033658881 25458.0
30.042014515 26240.0
30.050370150 26837.0
30.058725784 27201.0
30.067081419 26558.0
30.075437053 25958.0
30.083792688 24438.0
30.092148322 22495.0
30.100503957 20281.0
30.108859592 18027.0
30.117215226 16033.0
30.125570861 14339.0
30.133926495 12908.0
30.142282130 11417.0
30.150637764 10275.0
30.158993399 9001.0
30.167349033 8011.0
30.175704668 7137.0
30.184060302 6713.0
30.192415937 6036.0
30.200771571 5485.0
30.209127206 5289.0
30.217482840 4754.0
30.225838475 4512.0
30.234194110 4254.0
30.242549744 4229.0
30.250905379 3919.0
30.259261013 3922.0
30.267616648 3759.0
30.275972282 3645.0
30.284327917 3511.0
30.292683551 3420.0
30.301039186 3329.0
30.309394820 3150.0
30.317750455 3130.0
30.326106089 3050.0
30.334461724 2925.0
30.342817358 2929.0
30.351172993 2842.0
30.359528628 2744.0
30.367884262 2939.0
30.376239897 2793.0
30.384595531 2668.0
30.392951166 2544.0
30.401306800 2536.0
30.409662435 2485.0
30.418018069 2378.0
30.426373704 2302.0
30.434729338 2341.0
30.443084973 2218.0
30.451440607 2140.0
30.459796242 2048.0
30.468151876 1943.0
30.476507511 2087.0
30.484863146 1913.0
30.493218780 1915.0
30.501574415 1913.0
30.509930049 1869.0
30.518285684 1850.0
30.526641318 1915.0
30.534996953 1892.0
30.543352587 1783.0
30.551708222 1762.0
30.560063856 1881.0
30.568419491 1847.0
30.576775125 1866.0
30.585130760 1830.0
30.593486394 1891.0
30.601842029 1921.0
30.610197664 1977.0
30.618553298 1981.0
30.626908933 1925.0
30.635264567 2131.0
30.643620202 2007.0
30.651975836 2060.0
30.660331471 2152.0
30.668687105 2242.0
30.677042740 2157.0
30.685398374 2324.0
30.693754009 2372.0
30.702109643 2339.0
30.710465278 2356.0
30.718820912 2441.0
30.727176547 2337.0
30.735532182 2492.0
30.743887816 2648.0
30.752243451 2647.0
30.760599085 2730.0
30.768954720 2716.0
30.777310354 2871.0
30.785665989 3003.0
30.794021623 2954.0
30.802377258 3166.0
30.810732892 3284.0
30.819088527 3355.0
30.827444161 3446.0
30.835799796 3521.0
30.844155430 3626.0
30.852511065 3698.0
30.860866700 3959.0
30.869222334 4120.0
30.877577969 4186.0
30.885933603 4311.0
30.894289238 4522.0
30.902644872 4528.0
30.911000507 4747.0
30.919356141 4953.0
30.927711776 5141.0
30.936067410 5229.0
30.944423045 5167.0
30.952778679 5167.0
30.961134314 5022.0
30.969489948 4899.0
30.977845583 4534.0
30.986201218 4581.0
30.994556852 4413.0
31.002912487 4359.0
31.011268121 4279.0
31.019623756 4280.0
31.027979390 4050.0
31.036335025 4076.0
31.044690659 3885.0
31.053046294 3721.0
31.061401928 3619.0
31.069757563 3640.0
31.078113197 3558.0
31.086468832 3495.0
31.094824466 3398.0
31.103180101 3244.0
31.111535736 3169.0
31.119891370 3148.0
31.128247005 3058.0
31.136602639 2918.0
31.144958274 2758.0
31.153313908 2639.0
31.161669543 2592.0
31.170025177 2491.0
31.178380812 2374.0
31.186736446 2241.0
31.195092081 2149.0
31.203447715 2081.0
31.211803350 2173.0
31.220158984 2083.0
31.228514619 2155.0
31.236870254 2069.0
31.245225888 2130.0
31.253581523 2168.0
31.261937157 2180.0
31.270292792 2198.0
31.278648426 2152.0
31.287004061 2235.0
31.295359695 2319.0
31.303715330 2291.0
31.312070964 2479.0
31.320426599 2444.0
31.328782233 2512.0
31.337137868 2652.0
31.345493502 2584.0
31.353849137 2650.0
31.362204771 2758.0
31.370560406 2724.0
31.378916041 2808.0
31.387271675 2860.0
31.395627310 3024.0
31.403982944 3155.0
31.412338579 3116.0
31.420694213 3242.0
31.429049848 3414.0
31.437405482 3371.0
31.445761117 3656.0
31.454116751 3821.0
31.462472386 3858.0
31.470828020 4119.0
31.479183655 4225.0
31.487539289 4463.0
31.495894924 4650.0
31.504250559 4722.0
31.512606193 5010.0
31.520961828 5445.0
31.529317462 5660.0
31.537673097 6098.0
31.546028731 6411.0
31.554384366 6690.0
31.562740000 7203.0
31.571095635 7209.0
31.579451269 7638.0
31.587806904 7865.0
31.596162538 8100.0
31.604518173 8662.0
31.612873807 9194.0
31.621229442 9601.0
31.629585077 10117.0
31.637940711 10739.0
31.646296346 11095.0
31.654651980 11291.0
31.663007615 11328.0
31.671363249 11359.0
31.679718884 11453.0
31.688074518 11130.0
31.696430153 10847.0
31.704785787 10316.0
31.713141422 9803.0
31.721497056 8775.0
31.729852691 8035.0
31.738208325 7303.0
31.746563960 6457.0
31.754919595 5716.0
31.763275229 5339.0
31.771630864 4820.0
31.779986498 4525.0
31.788342133 4245.0
31.796697767 3858.0
31.805053402 3681.0
31.813409036 3469.0
31.821764671 3329.0
31.830120305 3230.0
31.838475940 3239.0
31.846831574 3116.0
31.855187209 3026.0
31.863542843 2889.0
31.871898478 2924.0
31.880254113 2862.0
31.888609747 2832.0
31.896965382 2800.0
31.905321016 2729.0
31.913676651 2694.0
31.922032285 2664.0
31.930387920 2558.0
31.938743554 2502.0
31.947099189 2500.0
31.955454823 2373.0
31.963810458 2370.0
31.972166092 2306.0
31.980521727 2210.0
31.988877361 2091.0
31.997232996 2164.0
32.005588631 2124.0
32.013944265 2124.0
32.022299900 2044.0
32.030655534 1999.0
32.039011169 2019.0
32.047366803 1991.0
32.055722438 1919.0
32.064078072 1868.0
32.072433707 1863.0
32.080789341 1886.0
32.089144976 1907.0
32.097500610 1810.0
32.105856245 1839.0
32.114211879 1799.0
32.122567514 1781.0
32.130923149 1747.0
32.139278783 1791.0
32.147634418 1751.0
32.155990052 1684.0
32.164345687 1764.0
32.172701321 1757.0
32.181056956 1765.0
32.189412590 1779.0
32.197768225 1809.0
32.206123859 1763.0
32.214479494 1795.0
32.222835128 1815.0
32.231190763 1796.0
32.239546397 1797.0
32.247902032 1947.0
32.256257667 1918.0
32.264613301 1977.0
32.272968936 1993.0
32.281324570 1976.0
32.289680205 2232.0
32.298035839 2161.0
32.306391474 2435.0
32.314747108 2362.0
32.323102743 2471.0
32.331458377 2594.0
32.339814012 2697.0
32.348169646 2806.0
32.356525281 2872.0
32.364880915 2954.0
32.373236550 3086.0
32.381592185 3066.0
32.389947819 3234.0
32.398303454 3279.0
32.406659088 3573.0
32.415014723 3681.0
32.423370357 4051.0
32.431725992 4066.0
32.440081626 4182.0
32.448437261 4337.0
32.456792895 4584.0
32.465148530 4760.0
32.473504164 5136.0
32.481859799 5434.0
32.490215433 5940.0
32.498571068 6686.0
32.506926703 7573.0
32.515282337 8462.0
32.523637972 9472.0
32.531993606 9760.0
32.540349241 10017.0
32.548704875 9542.0
32.557060510 8812.0
32.565416144 8318.0
32.573771779 8511.0
32.582127413 8352.0
32.590483048 7804.0
32.598838682 7402.0
32.607194317 7239.0
32.615549951 6649.0
32.623905586 5742.0
32.632261221 4765.0
32.640616855 4272.0
32.648972490 4116.0
32.657328124 4036.0
32.665683759 3986.0
32.674039393 3958.0
32.682395028 3936.0
32.690750662 3858.0
32.699106297 3976.0
32.707461931 3936.0
32.715817566 4236.0
32.724173200 4465.0
32.732528835 4661.0
32.740884469 4617.0
32.749240104 4523.0
32.757595738 4249.0
32.765951373 4179.0
32.774307008 3870.0
32.782662642 3687.0
32.791018277 3679.0
32.799373911 3556.0
32.807729546 3207.0
32.816085180 2930.0
32.824440815 2656.0
32.832796449 2542.0
32.841152084 2321.0
32.849507718 2197.0
32.857863353 2009.0
32.866218987 1874.0
32.874574622 1920.0
32.882930256 1876.0
32.891285891 1786.0
32.899641526 1778.0
32.907997160 1777.0
32.916352795 1803.0
32.924708429 1850.0
32.933064064 1784.0
32.941419698 1820.0
32.949775333 1830.0
32.958130967 1791.0
32.966486602 1880.0
32.974842236 1926.0
32.983197871 1932.0
32.991553505 1974.0
32.999909140 1961.0
33.008264774 2060.0
33.016620409 2143.0
33.024976044 2121.0
33.033331678 2207.0
33.041687313 2254.0
33.050042947 2242.0
33.058398582 2248.0
33.066754216 2295.0
33.075109851 2504.0
33.083465485 2512.0
33.091821120 2554.0
33.100176754 2413.0
33.108532389 2554.0
33.116888023 2622.0
33.125243658 2626.0
33.133599292 2690.0
33.141954927 2740.0
33.150310562 2849.0
33.158666196 2727.0
33.167021831 2820.0
33.175377465 2759.0
33.183733100 2729.0
33.192088734 2796.0
33.200444369 2781.0
33.208800003 2745.0
33.217155638 2796.0
33.225511272 2734.0
33.233866907 2737.0
33.242222541 2895.0
33.250578176 2853.0
33.258933810 2775.0
33.267289445 2919.0
33.275645080 2897.0
33.284000714 3009.0
33.292356349 3146.0
33.300711983 3196.0
33.309067618 3258.0
33.317423252 3473.0
33.325778887 3508.0
33.334134521 3608.0
33.342490156 3794.0
33.350845790 4063.0
33.359201425 4150.0
33.367557059 4295.0
33.375912694 4289.0
33.384268328 4362.0
33.392623963 4471.0
33.400979598 4566.0
33.409335232 4862.0
33.417690867 5051.0
33.426046501 5197.0
33.434402136 5508.0
33.442757770 5632.0
33.451113405 6035.0
33.459469039 5910.0
33.467824674 5681.0
33.476180308 5388.0
33.484535943 5124.0
33.492891577 4820.0
33.501247212 4730.0
33.509602846 4266.0
33.517958481 4156.0
33.526314116 3910.0
33.534669750 3646.0
33.543025385 3534.0
33.551381019 3367.0
33.559736654 3026.0
33.568092288 2764.0
33.576447923 2537.0
33.584803557 2300.0
33.593159192 2223.0
33.601514826 2123.0
33.609870461 2003.0
33.618226095 1917.0
33.626581730 1939.0
33.634937364 1814.0
33.643292999 1870.0
33.651648634 1845.0
33.660004268 1934.0
33.668359903 1775.0
33.676715537 1909.0
33.685071172 1882.0
33.693426806 1807.0
33.701782441 1941.0
33.710138075 1924.0
33.718493710 1902.0
33.726849344 2066.0
33.735204979 2062.0
33.743560613 2067.0
33.751916248 2103.0
33.760271882 2167.0
33.768627517 2168.0
33.776983152 2285.0
33.785338786 2265.0
33.793694421 2333.0
33.802050055 2443.0
33.810405690 2511.0
33.818761324 2559.0
33.827116959 2530.0
33.835472593 2632.0
33.843828228 2652.0
33.852183862 2677.0
33.860539497 2771.0
33.868895131 2804.0
33.877250766 2952.0
33.885606400 2972.0
33.893962035 3222.0
33.902317670 3296.0
33.910673304 3447.0
33.919028939 3485.0
33.927384573 3576.0
33.935740208 3723.0
33.944095842 3709.0
33.952451477 3824.0
33.960807111 3950.0
33.969162746 3906.0
33.977518380 3873.0
33.985874015 4160.0
33.994229649 4140.0
34.002585284 4115.0
34.010940918 4142.0
34.019296553 4113.0
34.027652188 4083.0
34.036007822 4105.0
34.044363457 4126.0
34.052719091 3876.0
34.061074726 4080.0
34.069430360 4173.0
34.077785995 4361.0
34.086141629 4394.0
34.094497264 4716.0
34.102852898 4699.0
34.111208533 4831.0
34.119564167 4661.0
34.127919802 4607.0
34.136275436 4049.0
34.144631071 3914.0
34.152986706 3691.0
34.161342340 3316.0
34.169697975 3196.0
34.178053609 3142.0
34.186409244 2849.0
34.194764878 2812.0
34.203120513 2583.0
34.211476147 2463.0
34.219831782 2446.0
34.228187416 2315.0
34.236543051 2173.0
34.244898685 2130.0
34.253254320 2138.0
34.261609954 2010.0
34.269965589 1979.0
34.278321223 1961.0
34.286676858 1919.0
34.295032493 1914.0
34.303388127 1919.0
34.311743762 1899.0
34.320099396 1874.0
34.328455031 1870.0
34.336810665 1814.0
34.345166300 1789.0
34.353521934 1690.0
34.361877569 1738.0
34.370233203 1666.0
34.378588838 1671.0
34.386944472 1644.0
34.395300107 1608.0
34.403655741 1571.0
34.412011376 1506.0
34.420367011 1471.0
34.428722645 1529.0
34.437078280 1509.0
34.445433914 1485.0
34.453789549 1477.0
34.462145183 1410.0
34.470500818 1484.0
34.478856452 1381.0
34.487212087 1459.0
34.495567721 1428.0
34.503923356 1448.0
34.512278990 1433.0
34.520634625 1397.0
34.528990259 1479.0
34.537345894 1466.0
34.545701529 1448.0
34.554057163 1484.0
34.562412798 1449.0
34.570768432 1434.0
34.579124067 1541.0
34.587479701 1405.0
34.595835336 1491.0
34.604190970 1577.0
34.612546605 1602.0
34.620902239 1586.0
34.629257874 1558.0
34.637613508 1634.0
34.645969143 1757.0
34.654324777 1682.0
34.662680412 1762.0
34.671036047 1732.0
34.679391681 1767.0
34.687747316 1801.0
34.696102950 1874.0
34.704458585 1952.0
34.712814219 1906.0
34.721169854 2001.0
34.729525488 2048.0
34.737881123 1999.0
34.746236757 2018.0
34.754592392 2163.0
34.762948026 2099.0
34.771303661 2156.0
34.779659295 2324.0
34.788014930 2232.0
34.796370565 2315.0
34.804726199 2345.0
34.813081834 2357.0
34.821437468 2331.0
34.829793103 2407.0
34.838148737 2498.0
34.846504372 2432.0
34.854860006 2505.0
34.863215641 2664.0
34.871571275 2790.0
34.879926910 2963.0
34.888282544 2969.0
34.896638179 2952.0
34.904993813 3009.0
34.913349448 3101.0
34.921705083 3251.0
34.930060717 3306.0
34.938416352 3399.0
34.946771986 3394.0
34.955127621 3411.0
34.963483255 3480.0
34.971838890 3463.0
34.980194524 3628.0
34.988550159 3697.0
34.996905793 3740.0
35.005261428 3755.0
35.013617062 3848.0
35.021972697 4007.0
35.030328331 4258.0
35.038683966 4533.0
35.047039601 4768.0
35.055395235 5316.0
35.063750870 5687.0
35.072106504 6303.0
35.080462139 6657.0
35.088817773 7115.0
35.097173408 7228.0
35.105529042 7345.0
35.113884677 7245.0
35.122240311 7029.0
35.130595946 7079.0
35.138951580 6806.0
35.147307215 6730.0
35.155662849 7111.0
35.164018484 7111.0
35.172374119 6980.0
35.180729753 6548.0
35.189085388 6186.0
35.197441022 5760.0
35.205796657 5478.0
35.214152291 5265.0
35.222507926 4943.0
35.230863560 4817.0
35.239219195 4480.0
35.247574829 4174.0
35.255930464 3984.0
35.264286098 3857.0
35.272641733 3815.0
35.280997367 3528.0
35.289353002 3404.0
35.297708637 3240.0
35.306064271 3381.0
35.314419906 3367.0
35.322775540 3369.0
35.331131175 3419.0
35.339486809 3377.0
35.347842444 3449.0
35.356198078 3612.0
35.364553713 3517.0
35.372909347 3552.0
35.381264982 3650.0
35.389620616 3881.0
35.397976251 4016.0
35.406331885 3990.0
35.414687520 4030.0
35.423043155 4219.0
35.431398789 4150.0
35.439754424 4208.0
35.448110058 4087.0
35.456465693 4279.0
35.464821327 4286.0
35.473176962 4408.0
35.481532596 4528.0
35.489888231 4580.0
35.498243865 4526.0
35.506599500 4624.0
35.514955134 4402.0
35.523310769 4282.0
35.531666403 4328.0
35.540022038 4348.0
35.548377673 4317.0
35.556733307 4030.0
35.565088942 3883.0
35.573444576 3749.0
35.581800211 3491.0
35.590155845 3256.0
35.598511480 3100.0
35.606867114 3038.0
35.615222749 2962.0
35.623578383 2699.0
35.631934018 2788.0
35.640289652 2594.0
35.648645287 2598.0
35.657000921 2614.0
35.665356556 2567.0
35.673712191 2451.0
35.682067825 2483.0
35.690423460 2417.0
35.698779094 2366.0
35.707134729 2450.0
35.715490363 2518.0
35.723845998 2350.0
35.732201632 2417.0
35.740557267 2336.0
35.748912901 2411.0
35.757268536 2324.0
35.765624170 2388.0
35.773979805 2257.0
35.782335439 2340.0
35.790691074 2346.0
35.799046708 2292.0
35.807402343 2236.0
35.815757978 2259.0
35.824113612 2316.0
35.832469247 2224.0
35.840824881 2330.0
35.849180516 2323.0
35.857536150 2319.0
35.865891785 2349.0
35.874247419 2191.0
35.882603054 2282.0
35.890958688 2248.0
35.899314323 2352.0
35.907669957 2274.0
35.916025592 2188.0
35.924381226 2410.0
35.932736861 2338.0
35.941092496 2350.0
35.949448130 2338.0
35.957803765 2343.0
35.966159399 2331.0
35.974515034 2336.0
35.982870668 2392.0
35.991226303 2349.0
35.999581937 2341.0
36.007937572 2521.0
36.016293206 2376.0
36.024648841 2537.0
36.033004475 2651.0
36.041360110 2666.0
36.049715744 2775.0
36.058071379 2748.0
36.066427014 2737.0
36.074782648 2928.0
36.083138283 2778.0
36.091493917 2757.0
36.099849552 2921.0
36.108205186 3008.0
36.116560821 3072.0
36.124916455 3018.0
36.133272090 2873.0
36.141627724 2865.0
36.149983359 2736.0
36.158338993 2570.0
36.166694628 2387.0
36.175050262 2492.0
36.183405897 2295.0
36.191761532 2243.0
36.200117166 2181.0
36.208472801 2098.0
36.216828435 1983.0
36.225184070 1937.0
36.233539704 1966.0
36.241895339 1914.0
36.250250973 1813.0
36.258606608 1746.0
36.266962242 1759.0
36.275317877 1660.0
36.283673511 1741.0
36.292029146 1692.0
36.300384780 1660.0
36.308740415 1691.0
36.317096050 1728.0
36.325451684 1708.0
36.333807319 1682.0
36.342162953 1728.0
36.350518588 1618.0
36.358874222 1669.0
36.367229857 1684.0
36.375585491 1607.0
36.383941126 1735.0
36.392296760 1733.0
36.400652395 1706.0
36.409008029 1771.0
36.417363664 1787.0
36.425719298 1811.0
36.434074933 1816.0
36.442430568 1853.0
36.450786202 1885.0
36.459141837 1898.0
36.467497471 1923.0
36.475853106 1931.0
36.484208740 1991.0
36.492564375 2066.0
36.500920009 2000.0
36.509275644 2094.0
36.517631278 2106.0
36.525986913 2097.0
36.534342547 2126.0
36.542698182 2109.0
36.551053816 2189.0
36.559409451 2092.0
36.567765086 2187.0
36.576120720 2217.0
36.584476355 2199.0
36.592831989 2220.0
36.601187624 2231.0
36.609543258 2217.0
36.617898893 2245.0
36.626254527 2323.0
36.634610162 2318.0
36.642965796 2270.0
36.651321431 2386.0
36.659677065 2430.0
36.668032700 2384.0
36.676388334 2470.0
36.684743969 2578.0
36.693099604 2520.0
36.701455238 2615.0
36.709810873 2697.0
36.718166507 2767.0
36.726522142 2748.0
36.734877776 2672.0
36.743233411 2918.0
36.751589045 2829.0
36.759944680 2799.0
36.768300314 2857.0
36.776655949 2885.0
36.785011583 2857.0
36.793367218 2891.0
36.801722852 3002.0
36.810078487 2889.0
36.818434122 2918.0
36.826789756 2952.0
36.835145391 2858.0
36.843501025 2871.0
36.851856660 2751.0
36.860212294 2864.0
36.868567929 2921.0
36.876923563 2798.0
36.885279198 2876.0
36.893634832 2851.0
36.901990467 2890.0
36.910346101 2882.0
36.918701736 2793.0
36.927057370 2734.0
36.935413005 2615.0
36.943768640 2732.0
36.952124274 2579.0
36.960479909 2517.0
36.968835543 2510.0
36.977191178 2595.0
36.985546812 2497.0
36.993902447 2654.0
37.002258081 2614.0
37.010613716 2836.0
37.018969350 2925.0
37.027324985 3301.0
37.035680619 3322.0
37.044036254 3673.0
37.052391888 3821.0
37.060747523 3807.0
37.069103158 3723.0
37.077458792 3567.0
37.085814427 3300.0
37.094170061 3212.0
37.102525696 3221.0
37.110881330 3139.0
37.119236965 3105.0
37.127592599 3171.0
37.135948234 3124.0
37.144303868 3303.0
37.152659503 3070.0
37.161015137 3122.0
37.169370772 3138.0
37.177726406 3136.0
37.186082041 3238.0
37.194437676 3062.0
37.202793310 2904.0
37.211148945 2994.0
37.219504579 2842.0
37.227860214 2681.0
37.236215848 2773.0
37.244571483 2562.0
37.252927117 2542.0
37.261282752 2560.0
37.269638386 2383.0
37.277994021 2345.0
37.286349655 2340.0
37.294705290 2258.0
37.303060924 2279.0
37.311416559 2134.0
37.319772193 2186.0
37.328127828 2089.0
37.336483463 2166.0
37.344839097 2274.0
37.353194732 2168.0
37.361550366 2141.0
37.369906001 2232.0
37.378261635 2117.0
37.386617270 2212.0
37.394972904 2197.0
37.403328539 2192.0
37.411684173 2176.0
37.420039808 2062.0
37.428395442 2193.0
37.436751077 2104.0
37.445106711 2103.0
37.453462346 2085.0
37.461817981 2101.0
37.470173615 2085.0
37.478529250 2071.0
37.486884884 2038.0
37.495240519 1997.0
37.503596153 2087.0
37.511951788 2119.0
37.520307422 2231.0
37.528663057 2132.0
37.537018691 2272.0
37.545374326 2193.0
37.553729960 2291.0
37.562085595 2346.0
37.570441229 2325.0
37.578796864 2255.0
37.587152499 2284.0
37.595508133 2373.0
37.603863768 2379.0
37.612219402 2382.0
37.620575037 2350.0
37.628930671 2528.0
37.637286306 2409.0
37.645641940 2584.0
37.653997575 2542.0
37.662353209 2541.0
37.670708844 2488.0
37.679064478 2509.0
37.687420113 2620.0
37.695775747 2659.0
37.704131382 2667.0
37.712487017 2682.0
37.720842651 2828.0
37.729198286 2765.0
37.737553920 2851.0
37.745909555 3016.0
37.754265189 3031.0
37.762620824 3270.0
37.770976458 3331.0
37.779332093 3559.0
37.787687727 3840.0
37.796043362 4090.0
37.804398996 4584.0
37.812754631 5077.0
37.821110265 5609.0
37.829465900 6637.0
37.837821535 7633.0
37.846177169 9008.0
37.854532804 11045.0
37.862888438 13506.0
37.871244073 16677.0
37.879599707 20626.0
37.887955342 26135.0
37.896310976 32228.0
37.904666611 39861.0
37.913022245 48820.0
37.921377880 58012.0
37.929733514 67465.0
37.938089149 77268.0
37.946444783 85431.0
37.954800418 91752.0
37.963156053 95399.0
37.971511687 95291.0
37.979867322 93052.0
37.988222956 87771.0
37.996578591 80409.0
38.004934225 71080.0
38.013289860 61353.0
38.021645494 52319.0
38.030001129 43111.0
38.038356763 35104.0
38.046712398 29377.0
38.055068032 23417.0
38.063423667 19008.0
38.071779301 15561.0
38.080134936 13160.0
38.088490571 10721.0
38.096846205 9426.0
38.105201840 7983.0
38.113557474 6898.0
38.121913109 6226.0
38.130268743 5379.0
38.138624378 5141.0
38.146980012 4594.0
38.155335647 4373.0
38.163691281 4244.0
38.172046916 3847.0
38.180402550 3713.0
38.188758185 3712.0
38.197113819 3572.0
38.205469454 3238.0
38.213825089 3257.0
38.222180723 3376.0
38.230536358 3294.0
38.238891992 3236.0
38.247247627 3251.0
38.255603261 3317.0
38.263958896 3353.0
38.272314530 3503.0
38.280670165 3777.0
38.289025799 4018.0
38.297381434 4444.0
38.305737068 4862.0
38.314092703 5347.0
38.322448337 5837.0
38.330803972 6473.0
38.339159607 6791.0
38.347515241 7359.0
38.355870876 7700.0
38.364226510 7745.0
38.372582145 7723.0
38.380937779 7513.0
38.389293414 7048.0
38.397649048 6539.0
38.406004683 6285.0
38.414360317 5807.0
38.422715952 5202.0
38.431071586 4929.0
38.439427221 4645.0
38.447782855 4375.0
38.456138490 4110.0
38.464494125 3729.0
38.472849759 3601.0
38.481205394 3284.0
38.489561028 3196.0
38.497916663 3028.0
38.506272297 2927.0
38.514627932 2799.0
38.522983566 2627.0
38.531339201 2548.0
38.539694835 2496.0
38.548050470 2275.0
38.556406104 2306.0
38.564761739 2207.0
38.573117373 2135.0
38.581473008 1882.0
38.589828643 1999.0
38.598184277 1862.0
38.606539912 1870.0
38.614895546 1779.0
38.623251181 1796.0
38.631606815 1809.0
38.639962450 1782.0
38.648318084 1672.0
38.656673719 1695.0
38.665029353 1673.0
38.673384988 1632.0
38.681740622 1611.0
38.690096257 1639.0
38.698451891 1573.0
38.706807526 1599.0
38.715163161 1663.0
38.723518795 1555.0
38.731874430 1620.0
38.740230064 1525.0
38.748585699 1578.0
38.756941333 1551.0
38.765296968 1620.0
38.773652602 1536.0
38.782008237 1560.0
38.790363871 1643.0
38.798719506 1642.0
38.807075140 1688.0
38.815430775 1689.0
38.823786409 1688.0
38.832142044 1604.0
38.840497678 1700.0
38.848853313 1716.0
38.857208948 1732.0
38.865564582 1724.0
38.873920217 1674.0
38.882275851 1763.0
38.890631486 1741.0
38.898987120 1810.0
38.907342755 1804.0
38.915698389 1821.0
38.924054024 1870.0
38.932409658 1860.0
38.940765293 1829.0
38.949120927 1921.0
38.957476562 1910.0
38.965832196 2008.0
38.974187831 2032.0
38.982543466 1985.0
38.990899100 2044.0
38.999254735 2012.0
39.007610369 2017.0
39.015966004 2067.0
39.024321638 2134.0
39.032677273 2256.0
39.041032907 2284.0
39.049388542 2358.0
39.057744176 2283.0
39.066099811 2382.0
39.074455445 2383.0
39.082811080 2482.0
39.091166714 2528.0
39.099522349 2561.0
39.107877984 2678.0
39.116233618 2648.0
39.124589253 2723.0
39.132944887 2715.0
39.141300522 2840.0
39.149656156 2814.0
39.158011791 2758.0
39.166367425 2792.0
39.174723060 2928.0
39.183078694 2869.0
39.191434329 2922.0
39.199789963 3040.0
39.208145598 2983.0
39.216501232 2996.0
39.224856867 3107.0
39.233212502 2988.0
39.241568136 3035.0
39.249923771 3007.0
39.258279405 3220.0
39.266635040 3049.0
39.274990674 2999.0
39.283346309 3046.0
39.291701943 3066.0
39.300057578 3017.0
39.308413212 3186.0
39.316768847 3196.0
39.325124481 3009.0
39.333480116 3032.0
39.341835750 3130.0
39.350191385 3166.0
39.358547020 3212.0
39.366902654 3310.0
39.375258289 3351.0
39.383613923 3395.0
39.391969558 3518.0
39.400325192 3529.0
39.408680827 3553.0
39.417036461 3690.0
39.425392096 3852.0
39.433747730 3844.0
39.442103365 3856.0
39.450458999 3906.0
39.458814634 3959.0
39.467170268 4019.0
39.475525903 4208.0
39.483881538 4273.0
39.492237172 4321.0
39.500592807 4602.0
39.508948441 4804.0
39.517304076 4722.0
39.525659710 4884.0
39.534015345 4879.0
39.542370979 4794.0
39.550726614 4822.0
39.559082248 4708.0
39.567437883 4690.0
39.575793517 4715.0
39.584149152 4618.0
39.592504786 4751.0
39.600860421 4664.0
39.609216056 4594.0
39.617571690 4435.0
39.625927325 4474.0
39.634282959 4340.0
39.642638594 4190.0
39.650994228 4048.0
39.659349863 3926.0
39.667705497 3758.0
39.676061132 3679.0
39.684416766 3597.0
39.692772401 3530.0
39.701128035 3569.0
39.709483670 3474.0
39.717839304 3235.0
39.726194939 3034.0
39.734550574 2957.0
39.742906208 2860.0
39.751261843 2685.0
39.759617477 2491.0
39.767973112 2497.0
39.776328746 2415.0
39.784684381 2411.0
39.793040015 2356.0
39.801395650 2183.0
39.809751284 2275.0
39.818106919 2240.0
39.826462553 2235.0
39.834818188 2231.0
39.843173822 2114.0
39.851529457 2210.0
39.859885092 2161.0
39.868240726 2128.0
39.876596361 2109.0
39.884951995 2119.0
39.893307630 2168.0
39.901663264 2203.0
39.910018899 2150.0
39.918374533 2223.0
39.926730168 2283.0
39.935085802 2346.0
39.943441437 2338.0
39.951797071 2304.0
39.960152706 2423.0
39.968508340 2400.0
39.976863975 2368.0
39.985219610 2493.0
39.993575244 2409.0
40.001930879 2476.0
40.010286513 2557.0
40.018642148 2570.0
40.026997782 2640.0
40.035353417 2709.0
40.043709051 2711.0
40.052064686 2864.0
40.060420320 2955.0
40.068775955 3095.0
40.077131589 3183.0
40.085487224 3338.0
40.093842858 3496.0
40.102198493 3383.0
40.110554128 3556.0
40.118909762 3497.0
40.127265397 3612.0
40.135621031 3450.0
40.143976666 3414.0
40.152332300 3360.0
40.160687935 3364.0
40.169043569 3268.0
40.177399204 3317.0
40.185754838 3268.0
40.194110473 3170.0
40.202466107 3186.0
40.210821742 3084.0
40.219177376 2950.0
40.227533011 2778.0
40.235888646 2723.0
40.244244280 2565.0
40.252599915 2461.0
40.260955549 2433.0
40.269311184 2364.0
40.277666818 2327.0
40.286022453 2144.0
40.294378087 2223.0
40.302733722 2164.0
40.311089356 2176.0
40.319444991 2067.0
40.327800625 2112.0
40.336156260 2097.0
40.344511894 2156.0
40.352867529 2029.0
40.361223163 2131.0
40.369578798 2085.0
40.377934433 2067.0
40.386290067 2087.0
40.394645702 2032.0
40.403001336 2026.0
40.411356971 2127.0
40.419712605 1995.0
40.428068240 1875.0
40.436423874 1854.0
40.444779509 1974.0
40.453135143 1897.0
40.461490778 1890.0
40.469846412 1913.0
40.478202047 1886.0
40.486557681 1955.0
40.494913316 1967.0
40.503268951 1963.0
40.511624585 1983.0
40.519980220 1894.0
40.528335854 1977.0
40.536691489 2004.0
40.545047123 1963.0
40.553402758 1958.0
40.561758392 2005.0
40.570114027 2034.0
40.578469661 2155.0
40.586825296 2184.0
40.595180930 2215.0
40.603536565 2147.0
40.611892199 2286.0
40.620247834 2229.0
40.628603469 2278.0
40.636959103 2270.0
40.645314738 2295.0
40.653670372 2361.0
40.662026007 2399.0
40.670381641 2338.0
40.678737276 2382.0
40.687092910 2466.0
40.695448545 2496.0
40.703804179 2557.0
40.712159814 2573.0
40.720515448 2645.0
40.728871083 2590.0
40.737226717 2656.0
40.745582352 2713.0
40.753937987 2798.0
40.762293621 2667.0
40.770649256 2696.0
40.779004890 2742.0
40.787360525 2800.0
40.795716159 2758.0
40.804071794 2728.0
40.812427428 2765.0
40.820783063 2773.0
40.829138697 2618.0
40.837494332 2793.0
40.845849966 2552.0
40.854205601 2526.0
40.862561235 2624.0
40.870916870 2481.0
40.879272505 2485.0
40.887628139 2590.0
40.895983774 2530.0
40.904339408 2406.0
40.912695043 2396.0
40.921050677 2474.0
40.929406312 2402.0
40.937761946 2369.0
40.946117581 2328.0
40.954473215 2428.0
40.962828850 2355.0
40.971184484 2441.0
40.979540119 2444.0
40.987895753 2525.0
40.996251388 2475.0
41.004607023 2558.0
41.012962657 2563.0
41.021318292 2598.0
41.029673926 2647.0
41.038029561 2556.0
41.046385195 2629.0
41.054740830 2889.0
41.063096464 2777.0
41.071452099 2759.0
41.079807733 2749.0
41.088163368 2934.0
41.096519002 3000.0
41.104874637 3046.0
41.113230271 3130.0
41.121585906 2970.0
41.129941541 3188.0
41.138297175 3114.0
41.146652810 3016.0
41.155008444 3039.0
41.163364079 3008.0
41.171719713 3114.0
41.180075348 3020.0
41.188430982 2968.0
41.196786617 3050.0
41.205142251 2947.0
41.213497886 3015.0
41.221853520 2945.0
41.230209155 3005.0
41.238564789 2929.0
41.246920424 2861.0
41.255276059 2756.0
41.263631693 2649.0
41.271987328 2569.0
41.280342962 2545.0
41.288698597 2456.0
41.297054231 2368.0
41.305409866 2371.0
41.313765500 2324.0
41.322121135 2190.0
41.330476769 2092.0
41.338832404 2152.0
41.347188038 2158.0
41.355543673 2009.0
41.363899307 2111.0
41.372254942 2019.0
41.380610577 2045.0
41.388966211 1964.0
41.397321846 1978.0
41.405677480 1927.0
41.414033115 2008.0
41.422388749 1936.0
41.430744384 1941.0
41.439100018 1888.0
41.447455653 1962.0
41.455811287 1999.0
41.464166922 2004.0
41.472522556 2007.0
41.480878191 2067.0
41.489233825 1973.0
41.497589460 2093.0
41.505945095 2124.0
41.514300729 2235.0
41.522656364 2225.0
41.531011998 2253.0
41.539367633 2311.0
41.547723267 2366.0
41.556078902 2394.0
41.564434536 2376.0
41.572790171 2372.0
41.581145805 2447.0
41.589501440 2445.0
41.597857074 2482.0
41.606212709 2492.0
41.614568343 2437.0
41.622923978 2521.0
41.631279613 2575.0
41.639635247 2624.0
41.647990882 2642.0
41.656346516 2844.0
41.664702151 2749.0
41.673057785 2716.0
41.681413420 2869.0
41.689769054 2941.0
41.698124689 3199.0
41.706480323 3175.0
41.714835958 3295.0
41.723191592 3156.0
41.731547227 3070.0
41.739902861 2951.0
41.748258496 2835.0
41.756614130 2678.0
41.764969765 2667.0
41.773325400 2483.0
41.781681034 2489.0
41.790036669 2218.0
41.798392303 2206.0
41.806747938 2111.0
41.815103572 1985.0
41.823459207 2044.0
41.831814841 2109.0
41.840170476 2011.0
41.848526110 2034.0
41.856881745 2010.0
41.865237379 2058.0
41.873593014 2068.0
41.881948648 2013.0
41.890304283 1988.0
41.898659918 2115.0
41.907015552 1992.0
41.915371187 2055.0
41.923726821 2180.0
41.932082456 2149.0
41.940438090 2152.0
41.948793725 2197.0
41.957149359 2230.0
41.965504994 2186.0
41.973860628 2242.0
41.982216263 2324.0
41.990571897 2233.0
41.998927532 2348.0
42.007283166 2382.0
42.015638801 2399.0
42.023994436 2400.0
42.032350070 2547.0
42.040705705 2501.0
42.049061339 2500.0
42.057416974 2674.0
42.065772608 2697.0
42.074128243 2822.0
42.082483877 2762.0
42.090839512 2756.0
42.099195146 2640.0
42.107550781 2595.0
42.115906415 2657.0
42.124262050 2599.0
42.132617684 2707.0
42.140973319 2724.0
42.149328954 2640.0
42.157684588 2667.0
42.166040223 2655.0
42.174395857 2553.0
42.182751492 2525.0
42.191107126 2581.0
42.199462761 2508.0
42.207818395 2452.0
42.216174030 2384.0
42.224529664 2379.0
42.232885299 2351.0
42.241240933 2383.0
42.249596568 2373.0
42.257952202 2286.0
42.266307837 2240.0
42.274663472 2306.0
42.283019106 2270.0
42.291374741 2196.0
42.299730375 2267.0
42.308086010 2262.0
42.316441644 2323.0
42.324797279 2310.0
42.333152913 2282.0
42.341508548 2308.0
42.349864182 2421.0
42.358219817 2383.0
42.366575451 2482.0
42.374931086 2390.0
42.383286720 2415.0
42.391642355 2470.0
42.399997990 2552.0
42.408353624 2494.0
42.416709259 2527.0
42.425064893 2530.0
42.433420528 2681.0
42.441776162 2575.0
42.450131797 2620.0
42.458487431 2612.0
42.466843066 2718.0
42.475198700 2685.0
42.483554335 2722.0
42.491909969 2800.0
42.500265604 2903.0
42.508621238 2970.0
42.516976873 3078.0
42.525332508 3157.0
42.533688142 3060.0
42.542043777 3197.0
42.550399411 3203.0
42.558755046 3280.0
42.567110680 3159.0
42.575466315 3375.0
42.583821949 3359.0
42.592177584 3480.0
42.600533218 3349.0
42.608888853 3479.0
42.617244487 3525.0
42.625600122 3566.0
42.633955756 3661.0
42.642311391 3650.0
42.650667026 3673.0
42.659022660 3747.0
42.667378295 3721.0
42.675733929 3799.0
42.684089564 3733.0
42.692445198 3780.0
42.700800833 3713.0
42.709156467 3648.0
42.717512102 3599.0
42.725867736 3377.0
42.734223371 3383.0
42.742579005 3156.0
42.750934640 3169.0
42.759290274 3091.0
42.767645909 3061.0
42.776001544 2960.0
42.784357178 2774.0
42.792712813 2737.0
42.801068447 2788.0
42.809424082 2697.0
42.817779716 2731.0
42.826135351 2791.0
42.834490985 2696.0
42.842846620 2708.0
42.851202254 2622.0
42.859557889 2644.0
42.867913523 2505.0
42.876269158 2381.0
42.884624792 2488.0
42.892980427 2403.0
42.901336062 2370.0
42.909691696 2308.0
42.918047331 2336.0
42.926402965 2285.0
42.934758600 2372.0
42.943114234 2241.0
42.951469869 2348.0
42.959825503 2250.0
42.968181138 2317.0
42.976536772 2332.0
42.984892407 2272.0
42.993248041 2348.0
43.001603676 2307.0
43.009959310 2515.0
43.018314945 2367.0
43.026670580 2500.0
43.035026214 2529.0
43.043381849 2488.0
43.051737483 2594.0
43.060093118 2628.0
43.068448752 2777.0
43.076804387 2830.0
43.085160021 2721.0
43.093515656 2854.0
43.101871290 2800.0
43.110226925 2992.0
43.118582559 2809.0
43.126938194 2938.0
43.135293828 2996.0
43.143649463 2941.0
43.152005098 3084.0
43.160360732 3068.0
43.168716367 3131.0
43.177072001 3257.0
43.185427636 3406.0
43.193783270 3403.0
43.202138905 3412.0
43.210494539 3583.0
43.218850174 3563.0
43.227205808 3733.0
43.235561443 3890.0
43.243917077 3992.0
43.252272712 3990.0
43.260628346 3974.0
43.268983981 4063.0
43.277339615 3885.0
43.285695250 3981.0
43.294050885 3941.0
43.302406519 3835.0
43.310762154 3719.0
43.319117788 3577.0
43.327473423 3441.0
43.335829057 3322.0
43.344184692 3242.0
43.352540326 3206.0
43.360895961 3041.0
43.369251595 2908.0
43.377607230 2841.0
43.385962864 2841.0
43.394318499 2663.0
43.402674133 2648.0
43.411029768 2572.0
43.419385403 2518.0
43.427741037 2447.0
43.436096672 2437.0
43.444452306 2264.0
43.452807941 2278.0
43.461163575 2236.0
43.469519210 2140.0
43.477874844 2189.0
43.486230479 2093.0
43.494586113 2142.0
43.502941748 2072.0
43.511297382 2034.0
43.519653017 2063.0
43.528008651 2045.0
43.536364286 2010.0
43.544719921 2019.0
43.553075555 2025.0
43.561431190 2036.0
43.569786824 2000.0
43.578142459 2035.0
43.586498093 1986.0
43.594853728 1976.0
43.603209362 2008.0
43.611564997 1969.0
43.619920631 2048.0
43.628276266 2034.0
43.636631900 2102.0
43.644987535 1979.0
43.653343169 2006.0
43.661698804 2059.0
43.670054439 2016.0
43.678410073 2155.0
43.686765708 2107.0
43.695121342 2167.0
43.703476977 2117.0
43.711832611 2196.0
43.720188246 2169.0
43.728543880 2182.0
43.736899515 2029.0
43.745255149 2126.0
43.753610784 2149.0
43.761966418 2250.0
43.770322053 2183.0
43.778677687 2290.0
43.787033322 2247.0
43.795388957 2210.0
43.803744591 2219.0
43.812100226 2225.0
43.820455860 2437.0
43.828811495 2251.0
43.837167129 2271.0
43.845522764 2248.0
43.853878398 2249.0
43.862234033 2226.0
43.870589667 2256.0
43.878945302 2257.0
43.887300936 2242.0
43.895656571 2204.0
43.904012205 2174.0
43.912367840 2302.0
43.920723475 2172.0
43.929079109 2282.0
43.937434744 2287.0
43.945790378 2288.0
43.954146013 2431.0
43.962501647 2335.0
43.970857282 2354.0
43.979212916 2339.0
43.987568551 2415.0
43.995924185 2468.0
44.004279820 2612.0
44.012635454 2672.0
44.020991089 2711.0
44.029346723 2766.0
44.037702358 2757.0
44.046057993 3032.0
44.054413627 2964.0
44.062769262 3264.0
44.071124896 3387.0
44.079480531 3598.0
44.087836165 3716.0
44.096191800 4093.0
44.104547434 4424.0
44.112903069 4828.0
44.121258703 5338.0
44.129614338 5966.0
44.137969972 6867.0
44.146325607 7954.0
44.154681241 9276.0
44.163036876 10853.0
44.171392511 13016.0
44.179748145 15717.0
44.188103780 18360.0
44.196459414 21701.0
44.204815049 25104.0
44.213170683 28604.0
44.221526318 31630.0
44.229881952 34376.0
44.238237587 36977.0
44.246593221 37897.0
44.254948856 38488.0
44.263304490 37381.0
44.271660125 35335.0
44.280015759 33066.0
44.288371394 29606.0
44.296727029 25902.0
44.305082663 22533.0
44.313438298 19406.0
44.321793932 16293.0
44.330149567 13914.0
44.338505201 11662.0
44.346860836 9820.0
44.355216470 8749.0
44.363572105 7512.0
44.371927739 6664.0
44.380283374 5968.0
44.388639008 5429.0
44.396994643 4988.0
44.405350277 4647.0
44.413705912 4288.0
44.422061547 4134.0
44.430417181 3945.0
44.438772816 3881.0
44.447128450 3803.0
44.455484085 3568.0
44.463839719 3617.0
44.472195354 3602.0
44.480550988 3395.0
44.488906623 3437.0
44.497262257 3479.0
44.505617892 3409.0
44.513973526 3490.0
44.522329161 3548.0
44.530684795 3555.0
44.539040430 3891.0
44.547396065 4002.0
44.555751699 4302.0
44.564107334 4615.0
44.572462968 5055.0
44.580818603 5783.0
44.589174237 6317.0
44.597529872 7070.0
44.605885506 7856.0
44.614241141 8653.0
44.622596775 9191.0
44.630952410 9755.0
44.639308044 10374.0
44.647663679 10640.0
44.656019313 10645.0
44.664374948 10605.0
44.672730583 9720.0
44.681086217 9068.0
44.689441852 8282.0
44.697797486 7320.0
44.706153121 6547.0
44.714508755 5887.0
44.722864390 5358.0
44.731220024 4743.0
44.739575659 4221.0
44.747931293 4066.0
44.756286928 3862.0
44.764642562 3806.0
44.772998197 3633.0
44.781353831 3475.0
44.789709466 3502.0
44.798065100 3518.0
44.806420735 3548.0
44.814776370 3572.0
44.823132004 3632.0
44.831487639 3552.0
44.839843273 3699.0
44.848198908 3707.0
44.856554542 3683.0
44.864910177 3672.0
44.873265811 3716.0
44.881621446 3707.0
44.889977080 3774.0
44.898332715 3846.0
44.906688349 3839.0
44.915043984 3725.0
44.923399618 3917.0
44.931755253 3844.0
44.940110888 3983.0
44.948466522 3786.0
44.956822157 3909.0
44.965177791 3753.0
44.973533426 3781.0
44.981889060 3679.0
44.990244695 3703.0
44.998600329 3663.0
45.006955964 3594.0
45.015311598 3553.0
45.023667233 3596.0
45.032022867 3764.0
45.040378502 3565.0
45.048734136 3584.0
45.057089771 3583.0
45.065445406 3569.0
45.073801040 3643.0
45.082156675 3722.0
45.090512309 3761.0
45.098867944 3711.0
45.107223578 3859.0
45.115579213 3725.0
45.123934847 3727.0
45.132290482 3627.0
45.140646116 3872.0
45.149001751 3801.0
45.157357385 3780.0
45.165713020 3905.0
45.174068654 3743.0
45.182424289 3701.0
45.190779924 3880.0
45.199135558 3814.0
45.207491193 3710.0
45.215846827 3569.0
45.224202462 3590.0
45.232558096 3481.0
45.240913731 3390.0
45.249269365 3273.0
45.257625000 3245.0
45.265980634 3119.0
45.274336269 3060.0
45.282691903 2934.0
45.291047538 2871.0
45.299403172 2913.0
45.307758807 2831.0
45.316114442 2723.0
45.324470076 2800.0
45.332825711 2708.0
45.341181345 2699.0
45.349536980 2774.0
45.357892614 2688.0
45.366248249 2680.0
45.374603883 2694.0
45.382959518 2671.0
45.391315152 2677.0
45.399670787 2849.0
45.408026421 2852.0
45.416382056 2910.0
45.424737690 2888.0
45.433093325 2896.0
45.441448960 3032.0
45.449804594 2954.0
45.458160229 3004.0
45.466515863 3046.0
45.474871498 3056.0
45.483227132 3067.0
45.491582767 3245.0
45.499938401 3301.0
45.508294036 3323.0
45.516649670 3368.0
45.525005305 3427.0
45.533360939 3596.0
45.541716574 3723.0
45.550072208 3730.0
45.558427843 3826.0
45.566783478 3889.0
45.575139112 4004.0
45.583494747 3994.0
45.591850381 4113.0
45.600206016 4139.0
45.608561650 4368.0
45.616917285 4263.0
45.625272919 4774.0
45.633628554 4650.0
45.641984188 4860.0
45.650339823 4971.0
45.658695457 5161.0
45.667051092 5548.0
45.675406726 5581.0
45.683762361 5756.0
45.692117996 5874.0
45.700473630 6204.0
45.708829265 6580.0
45.717184899 6724.0
45.725540534 6872.0
45.733896168 7028.0
45.742251803 7084.0
45.750607437 7048.0
45.758963072 7058.0
45.767318706 6819.0
45.775674341 6947.0
45.784029975 6786.0
45.792385610 6832.0
45.800741244 6925.0
45.809096879 6925.0
45.817452514 6971.0
45.825808148 6784.0
45.834163783 6587.0
45.842519417 6243.0
45.850875052 5839.0
45.859230686 5369.0
45.867586321 5000.0
45.875941955 4693.0
45.884297590 4323.0
45.892653224 4057.0
45.901008859 3875.0
45.909364493 3529.0
45.917720128 3441.0
45.926075762 3163.0
45.934431397 3165.0
45.942787032 3125.0
45.951142666 2945.0
45.959498301 2891.0
45.967853935 2795.0
45.976209570 2775.0
45.984565204 2706.0
45.992920839 2707.0
46.001276473 2684.0
46.009632108 2585.0
46.017987742 2597.0
46.026343377 2615.0
46.034699011 2635.0
46.043054646 2631.0
46.051410280 2542.0
46.059765915 2629.0
46.068121550 2683.0
46.076477184 2693.0
46.084832819 2610.0
46.093188453 2727.0
46.101544088 2798.0
46.109899722 2862.0
46.118255357 2837.0
46.126610991 2875.0
46.134966626 2968.0
46.143322260 2790.0
46.151677895 2922.0
46.160033529 2872.0
46.168389164 2821.0
46.176744798 2892.0
46.185100433 2679.0
46.193456068 2627.0
46.201811702 2711.0
46.210167337 2685.0
46.218522971 2649.0
46.226878606 2660.0
46.235234240 2681.0
46.243589875 2803.0
46.251945509 2813.0
46.260301144 2808.0
46.268656778 2744.0
46.277012413 2723.0
46.285368047 2766.0
46.293723682 2691.0
46.302079316 2928.0
46.310434951 2949.0
46.318790585 3021.0
46.327146220 3044.0
46.335501855 3099.0
46.343857489 3076.0
46.352213124 3084.0
46.360568758 2995.0
46.368924393 3106.0
46.377280027 3083.0
46.385635662 3101.0
46.393991296 3074.0
46.402346931 2963.0
46.410702565 3016.0
46.419058200 3010.0
46.427413834 3082.0
46.435769469 3044.0
46.444125103 3067.0
46.452480738 3189.0
46.460836373 3086.0
46.469192007 3177.0
46.477547642 2974.0
46.485903276 2804.0
46.494258911 2597.0
46.502614545 2442.0
46.510970180 2384.0
46.519325814 2395.0
46.527681449 2246.0
46.536037083 2246.0
46.544392718 2176.0
46.552748352 2156.0
46.561103987 2206.0
46.569459621 2147.0
46.577815256 2145.0
46.586170891 2126.0
46.594526525 2220.0
46.602882160 2170.0
46.611237794 2271.0
46.619593429 2094.0
46.627949063 2109.0
46.636304698 2170.0
46.644660332 2248.0
46.653015967 2122.0
46.661371601 2177.0
46.669727236 2183.0
46.678082870 2171.0
46.686438505 2176.0
46.694794139 2225.0
46.703149774 2187.0
46.711505409 2336.0
46.719861043 2262.0
46.728216678 2288.0
46.736572312 2254.0
46.744927947 2200.0
46.753283581 2194.0
46.761639216 2150.0
46.769994850 2225.0
46.778350485 2111.0
46.786706119 2137.0
46.795061754 2072.0
46.803417388 2007.0
46.811773023 2066.0
46.820128657 2069.0
46.828484292 2098.0
46.836839927 2138.0
46.845195561 2120.0
46.853551196 2194.0
46.861906830 2177.0
46.870262465 2106.0
46.878618099 2219.0
46.886973734 2141.0
46.895329368 2179.0
46.903685003 2258.0
46.912040637 2335.0
46.920396272 2310.0
46.928751906 2400.0
46.937107541 2561.0
46.945463175 2422.0
46.953818810 2458.0
46.962174445 2501.0
46.970530079 2487.0
46.978885714 2586.0
46.987241348 2538.0
46.995596983 2566.0
47.003952617 2643.0
47.012308252 2508.0
47.020663886 2576.0
47.029019521 2607.0
47.037375155 2519.0
47.045730790 2612.0
47.054086424 2676.0
47.062442059 2602.0
47.070797693 2601.0
47.079153328 2578.0
47.087508963 2595.0
47.095864597 2540.0
47.104220232 2654.0
47.112575866 2609.0
47.120931501 2600.0
47.129287135 2683.0
47.137642770 2691.0
47.145998404 2684.0
47.154354039 2793.0
47.162709673 2827.0
47.171065308 2930.0
47.179420942 2860.0
47.187776577 2993.0
47.196132211 2943.0
47.204487846 3037.0
47.212843481 3043.0
47.221199115 3046.0
47.229554750 3286.0
47.237910384 3297.0
47.246266019 3425.0
47.254621653 3513.0
47.262977288 3682.0
47.271332922 3716.0
47.279688557 3857.0
47.288044191 3905.0
47.296399826 4214.0
47.304755460 4301.0
47.313111095 4131.0
47.321466729 4287.0
47.329822364 4294.0
47.338177999 4236.0
47.346533633 4045.0
47.354889268 4222.0
47.363244902 4145.0
47.371600537 3967.0
47.379956171 3925.0
47.388311806 4025.0
47.396667440 4022.0
47.405023075 4019.0
47.413378709 4096.0
47.421734344 4024.0
47.430089978 3930.0
47.438445613 4093.0
47.446801247 3949.0
47.455156882 3920.0
47.463512517 3923.0
47.471868151 4015.0
47.480223786 3904.0
47.488579420 3943.0
47.496935055 4007.0
47.505290689 4049.0
47.513646324 4072.0
47.522001958 4077.0
47.530357593 4164.0
47.538713227 4115.0
47.547068862 3994.0
47.555424496 4002.0
47.563780131 3862.0
47.572135765 3795.0
47.580491400 3707.0
47.588847035 3561.0
47.597202669 3521.0
47.605558304 3345.0
47.613913938 3237.0
47.622269573 3223.0
47.630625207 3167.0
47.638980842 3061.0
47.647336476 2953.0
47.655692111 2872.0
47.664047745 2836.0
47.672403380 2737.0
47.680759014 2780.0
47.689114649 2734.0
47.697470283 2732.0
47.705825918 2818.0
47.714181553 2730.0
47.722537187 2636.0
47.730892822 2737.0
47.739248456 2635.0
47.747604091 2679.0
47.755959725 2679.0
47.764315360 2649.0
47.772670994 2697.0
47.781026629 2695.0
47.789382263 2715.0
47.797737898 2728.0
47.806093532 2778.0
47.814449167 2772.0
47.822804801 2827.0
47.831160436 2748.0
47.839516070 2759.0
47.847871705 2739.0
47.856227340 2775.0
47.864582974 2770.0
47.872938609 2751.0
47.881294243 2782.0
47.889649878 2821.0
47.898005512 2837.0
47.906361147 2837.0
47.914716781 2909.0
47.923072416 2978.0
47.931428050 2942.0
47.939783685 3009.0
47.948139319 2975.0
47.956494954 3036.0
47.964850588 2984.0
47.973206223 2973.0
47.981561858 3073.0
47.989917492 3032.0
47.998273127 2957.0
48.006628761 3125.0
48.014984396 3061.0
48.023340030 3132.0
48.031695665 3166.0
48.040051299 3052.0
48.048406934 2978.0
48.056762568 2780.0
48.065118203 2656.0
48.073473837 2609.0
48.081829472 2422.0
48.090185106 2422.0
48.098540741 2396.0
48.106896376 2201.0
48.115252010 2170.0
48.123607645 2094.0
48.131963279 2056.0
48.140318914 2034.0
48.148674548 2001.0
48.157030183 2073.0
48.165385817 1988.0
48.173741452 1985.0
48.182097086 2067.0
48.190452721 2008.0
48.198808355 2021.0
48.207163990 2089.0
48.215519624 2012.0
48.223875259 2036.0
48.232230894 1978.0
48.240586528 1978.0
48.248942163 2036.0
48.257297797 1959.0
48.265653432 2062.0
48.274009066 1987.0
48.282364701 2135.0
48.290720335 1923.0
48.299075970 2107.0
48.307431604 2055.0
48.315787239 2056.0
48.324142873 2072.0
48.332498508 2141.0
48.340854142 2094.0
48.349209777 2156.0
48.357565412 2120.0
48.365921046 2231.0
48.374276681 2299.0
48.382632315 2237.0
48.390987950 2181.0
48.399343584 2270.0
48.407699219 2387.0
48.416054853 2386.0
48.424410488 2303.0
48.432766122 2265.0
48.441121757 2383.0
48.449477391 2488.0
48.457833026 2507.0
48.466188660 2508.0
48.474544295 2489.0
48.482899930 2461.0
48.491255564 2536.0
48.499611199 2526.0
48.507966833 2601.0
48.516322468 2543.0
48.524678102 2542.0
48.533033737 2587.0
48.541389371 2702.0
48.549745006 2622.0
48.558100640 2705.0
48.566456275 2742.0
48.574811909 2684.0
48.583167544 2717.0
48.591523178 2662.0
48.599878813 2825.0
48.608234448 2689.0
48.616590082 2619.0
48.624945717 2665.0
48.633301351 2707.0
48.641656986 2737.0
48.650012620 2745.0
48.658368255 2751.0
48.666723889 2852.0
48.675079524 2781.0
48.683435158 2804.0
48.691790793 2874.0
48.700146427 2985.0
48.708502062 2772.0
48.716857696 2927.0
48.725213331 2901.0
48.733568966 2857.0
48.741924600 2844.0
48.750280235 2776.0
48.758635869 2900.0
48.766991504 2846.0
48.775347138 2778.0
48.783702773 2810.0
48.792058407 2740.0
48.800414042 2738.0
48.808769676 2728.0
48.817125311 2536.0
48.825480945 2647.0
48.833836580 2603.0
48.842192214 2681.0
48.850547849 2578.0
48.858903484 2549.0
48.867259118 2590.0
48.875614753 2505.0
48.883970387 2579.0
48.892326022 2609.0
48.900681656 2623.0
48.909037291 2688.0
48.917392925 2687.0
48.925748560 2660.0
48.934104194 2799.0
48.942459829 2753.0
48.950815463 2688.0
48.959171098 2650.0
48.967526732 2702.0
48.975882367 2750.0
48.984238002 2781.0
48.992593636 2770.0
49.000949271 2744.0
49.009304905 2829.0
49.017660540 2685.0
49.026016174 2878.0
49.034371809 2825.0
49.042727443 2813.0
49.051083078 2907.0
49.059438712 2986.0
49.067794347 2901.0
49.076149981 2935.0
49.084505616 3150.0
49.092861250 3105.0
49.101216885 3077.0
49.109572520 3109.0
49.117928154 2934.0
49.126283789 3006.0
49.134639423 2968.0
49.142995058 2982.0
49.151350692 2912.0
49.159706327 3021.0
49.168061961 3024.0
49.176417596 2949.0
49.184773230 2900.0
49.193128865 3071.0
49.201484499 3117.0
49.209840134 3080.0
49.218195768 3123.0
49.226551403 3064.0
49.234907038 3081.0
49.243262672 3082.0
49.251618307 3251.0
49.259973941 3207.0
49.268329576 3299.0
49.276685210 3439.0
49.285040845 3424.0
49.293396479 3384.0
49.301752114 3288.0
49.310107748 3478.0
49.318463383 3400.0
49.326819017 3564.0
49.335174652 3615.0
49.343530286 3639.0
49.351885921 3671.0
49.360241555 3634.0
49.368597190 3691.0
49.376952825 3744.0
49.385308459 3775.0
49.393664094 3763.0
49.402019728 3691.0
49.410375363 3820.0
49.418730997 3658.0
49.427086632 3658.0
49.435442266 3695.0
49.443797901 3893.0
49.452153535 3834.0
49.460509170 3796.0
49.468864804 3819.0
49.477220439 3820.0
49.485576073 3846.0
49.493931708 4069.0
49.502287343 3952.0
49.510642977 3995.0
49.518998612 4023.0
49.527354246 4102.0
49.535709881 4074.0
49.544065515 4108.0
49.552421150 4073.0
49.560776784 4001.0
49.569132419 3795.0
49.577488053 3814.0
49.585843688 3768.0
49.594199322 3699.0
49.602554957 3804.0
49.610910591 3671.0
49.619266226 3779.0
49.627621861 3802.0
49.635977495 3796.0
49.644333130 3825.0
49.652688764 3870.0
49.661044399 3850.0
49.669400033 4023.0
49.677755668 4005.0
49.686111302 3975.0
49.694466937 4104.0
49.702822571 4092.0
49.711178206 4048.0
49.719533840 4077.0
49.727889475 4166.0
49.736245109 4023.0
49.744600744 4053.0
49.752956379 4198.0
49.761312013 4054.0
49.769667648 4044.0
49.778023282 4071.0
49.786378917 3867.0
49.794734551 3870.0
49.803090186 3678.0
49.811445820 3816.0
49.819801455 3591.0
49.828157089 3611.0
49.836512724 3537.0
49.844868358 3607.0
49.853223993 3510.0
49.861579627 3656.0
49.869935262 3379.0
49.878290897 3478.0
49.886646531 3481.0
49.895002166 3422.0
49.903357800 3350.0
49.911713435 3239.0
49.920069069 3285.0
49.928424704 3272.0
49.936780338 3357.0
49.945135973 3336.0
49.953491607 3209.0
49.961847242 3371.0
49.970202876 3290.0
49.978558511 3340.0
49.986914145 3361.0
49.995269780 3316.0
