# Supplementary material for: Anharmonicity and isomorphic phase transition: a multi-temperature X-ray single-crystal and powder diffraction study of 1-(2′-aminophenyl)-2-methyl-4-nitroimidazole
Source: IUCrJ. 2014 Feb 28;1(Pt 2):110–8. doi: 10.1107/S2052252514002838 (PMC4062092; doi:10.1107/S2052252514002838)
Supplement: Supplementary file 11 [file m-01-00110-Iheating_70Ksup11.rtv]

data_Iheating_70K

loop_
_pd_meas_2theta_scan
_pd_meas_intensity_total


5.000177820 1463.0
5.008533455 1540.0
5.016889089 1501.0
5.025244724 1471.0
5.033600358 1436.0
5.041955993 1452.0
5.050311627 1405.0
5.058667262 1370.0
5.067022896 1417.0
5.075378531 1446.0
5.083734165 1394.0
5.092089800 1379.0
5.100445434 1437.0
5.108801069 1475.0
5.117156703 1398.0
5.125512338 1438.0
5.133867973 1400.0
5.142223607 1476.0
5.150579242 1348.0
5.158934876 1403.0
5.167290511 1371.0
5.175646145 1411.0
5.184001780 1328.0
5.192357414 1423.0
5.200713049 1351.0
5.209068683 1316.0
5.217424318 1398.0
5.225779952 1344.0
5.234135587 1279.0
5.242491221 1342.0
5.250846856 1354.0
5.259202491 1339.0
5.267558125 1304.0
5.275913760 1288.0
5.284269394 1285.0
5.292625029 1412.0
5.300980663 1299.0
5.309336298 1369.0
5.317691932 1249.0
5.326047567 1323.0
5.334403201 1217.0
5.342758836 1306.0
5.351114470 1249.0
5.359470105 1309.0
5.367825739 1305.0
5.376181374 1217.0
5.384537009 1355.0
5.392892643 1269.0
5.401248278 1335.0
5.409603912 1278.0
5.417959547 1295.0
5.426315181 1299.0
5.434670816 1207.0
5.443026450 1199.0
5.451382085 1246.0
5.459737719 1232.0
5.468093354 1211.0
5.476448988 1235.0
5.484804623 1216.0
5.493160257 1278.0
5.501515892 1288.0
5.509871527 1301.0
5.518227161 1272.0
5.526582796 1214.0
5.534938430 1208.0
5.543294065 1208.0
5.551649699 1164.0
5.560005334 1133.0
5.568360968 1300.0
5.576716603 1178.0
5.585072237 1231.0
5.593427872 1148.0
5.601783506 1280.0
5.610139141 1197.0
5.618494775 1234.0
5.626850410 1120.0
5.635206045 1149.0
5.643561679 1174.0
5.651917314 1236.0
5.660272948 1197.0
5.668628583 1142.0
5.676984217 1143.0
5.685339852 1155.0
5.693695486 1149.0
5.702051121 1196.0
5.710406755 1213.0
5.718762390 1147.0
5.727118024 1181.0
5.735473659 1126.0
5.743829293 1101.0
5.752184928 1147.0
5.760540562 1141.0
5.768896197 1162.0
5.777251832 1116.0
5.785607466 1147.0
5.793963101 1208.0
5.802318735 1123.0
5.810674370 1074.0
5.819030004 1147.0
5.827385639 1128.0
5.835741273 1126.0
5.844096908 1225.0
5.852452542 1160.0
5.860808177 1132.0
5.869163811 1168.0
5.877519446 1184.0
5.885875080 1181.0
5.894230715 1124.0
5.902586350 1174.0
5.910941984 1192.0
5.919297619 1142.0
5.927653253 1090.0
5.936008888 1133.0
5.944364522 1139.0
5.952720157 1104.0
5.961075791 1192.0
5.969431426 1165.0
5.977787060 1066.0
5.986142695 1095.0
5.994498329 1140.0
6.002853964 1122.0
6.011209598 1134.0
6.019565233 1143.0
6.027920868 1132.0
6.036276502 1106.0
6.044632137 1112.0
6.052987771 1100.0
6.061343406 1136.0
6.069699040 1136.0
6.078054675 1122.0
6.086410309 1074.0
6.094765944 1141.0
6.103121578 1159.0
6.111477213 1148.0
6.119832847 1128.0
6.128188482 1185.0
6.136544116 1093.0
6.144899751 1138.0
6.153255386 1128.0
6.161611020 1074.0
6.169966655 1167.0
6.178322289 1194.0
6.186677924 1106.0
6.195033558 1207.0
6.203389193 1194.0
6.211744827 1133.0
6.220100462 1116.0
6.228456096 1138.0
6.236811731 1155.0
6.245167365 1158.0
6.253523000 1107.0
6.261878634 1198.0
6.270234269 1231.0
6.278589904 1167.0
6.286945538 1221.0
6.295301173 1221.0
6.303656807 1210.0
6.312012442 1194.0
6.320368076 1192.0
6.328723711 1320.0
6.337079345 1204.0
6.345434980 1262.0
6.353790614 1274.0
6.362146249 1216.0
6.370501883 1282.0
6.378857518 1253.0
6.387213152 1252.0
6.395568787 1296.0
6.403924422 1273.0
6.412280056 1330.0
6.420635691 1350.0
6.428991325 1341.0
6.437346960 1313.0
6.445702594 1424.0
6.454058229 1319.0
6.462413863 1420.0
6.470769498 1357.0
6.479125132 1378.0
6.487480767 1377.0
6.495836401 1436.0
6.504192036 1344.0
6.512547670 1413.0
6.520903305 1407.0
6.529258940 1416.0
6.537614574 1396.0
6.545970209 1457.0
6.554325843 1430.0
6.562681478 1372.0
6.571037112 1461.0
6.579392747 1532.0
6.587748381 1451.0
6.596104016 1449.0
6.604459650 1460.0
6.612815285 1519.0
6.621170919 1468.0
6.629526554 1517.0
6.637882188 1530.0
6.646237823 1517.0
6.654593458 1526.0
6.662949092 1521.0
6.671304727 1494.0
6.679660361 1488.0
6.688015996 1580.0
6.696371630 1571.0
6.704727265 1629.0
6.713082899 1580.0
6.721438534 1602.0
6.729794168 1583.0
6.738149803 1591.0
6.746505437 1584.0
6.754861072 1595.0
6.763216706 1636.0
6.771572341 1593.0
6.779927976 1583.0
6.788283610 1518.0
6.796639245 1574.0
6.804994879 1579.0
6.813350514 1662.0
6.821706148 1649.0
6.830061783 1580.0
6.838417417 1553.0
6.846773052 1565.0
6.855128686 1521.0
6.863484321 1487.0
6.871839955 1500.0
6.880195590 1528.0
6.888551224 1564.0
6.896906859 1532.0
6.905262494 1521.0
6.913618128 1537.0
6.921973763 1449.0
6.930329397 1442.0
6.938685032 1470.0
6.947040666 1504.0
6.955396301 1513.0
6.963751935 1415.0
6.972107570 1492.0
6.980463204 1466.0
6.988818839 1463.0
6.997174473 1368.0
7.005530108 1446.0
7.013885742 1464.0
7.022241377 1464.0
7.030597012 1426.0
7.038952646 1388.0
7.047308281 1283.0
7.055663915 1404.0
7.064019550 1358.0
7.072375184 1345.0
7.080730819 1346.0
7.089086453 1344.0
7.097442088 1318.0
7.105797722 1274.0
7.114153357 1262.0
7.122508991 1342.0
7.130864626 1240.0
7.139220260 1300.0
7.147575895 1235.0
7.155931530 1285.0
7.164287164 1237.0
7.172642799 1154.0
7.180998433 1194.0
7.189354068 1164.0
7.197709702 1197.0
7.206065337 1141.0
7.214420971 1145.0
7.222776606 1157.0
7.231132240 1170.0
7.239487875 1068.0
7.247843509 1143.0
7.256199144 1162.0
7.264554778 1133.0
7.272910413 1063.0
7.281266047 1026.0
7.289621682 1063.0
7.297977317 1021.0
7.306332951 1013.0
7.314688586 985.0
7.323044220 1020.0
7.331399855 960.0
7.339755489 996.0
7.348111124 1020.0
7.356466758 948.0
7.364822393 980.0
7.373178027 919.0
7.381533662 958.0
7.389889296 916.0
7.398244931 906.0
7.406600565 953.0
7.414956200 928.0
7.423311835 896.0
7.431667469 896.0
7.440023104 893.0
7.448378738 865.0
7.456734373 910.0
7.465090007 890.0
7.473445642 832.0
7.481801276 821.0
7.490156911 808.0
7.498512545 854.0
7.506868180 892.0
7.515223814 825.0
7.523579449 850.0
7.531935083 842.0
7.540290718 870.0
7.548646353 875.0
7.557001987 840.0
7.565357622 857.0
7.573713256 803.0
7.582068891 821.0
7.590424525 831.0
7.598780160 877.0
7.607135794 820.0
7.615491429 879.0
7.623847063 865.0
7.632202698 846.0
7.640558332 823.0
7.648913967 849.0
7.657269601 945.0
7.665625236 939.0
7.673980871 953.0
7.682336505 915.0
7.690692140 1009.0
7.699047774 1060.0
7.707403409 1143.0
7.715759043 1091.0
7.724114678 1154.0
7.732470312 1332.0
7.740825947 1395.0
7.749181581 1512.0
7.757537216 1604.0
7.765892850 1824.0
7.774248485 1962.0
7.782604119 2159.0
7.790959754 2295.0
7.799315389 2629.0
7.807671023 3011.0
7.816026658 3415.0
7.824382292 3994.0
7.832737927 4533.0
7.841093561 5169.0
7.849449196 6032.0
7.857804830 7084.0
7.866160465 7743.0
7.874516099 8907.0
7.882871734 10817.0
7.891227368 12734.0
7.899583003 15053.0
7.907938637 17868.0
7.916294272 23222.0
7.924649907 31110.0
7.933005541 40620.0
7.941361176 51179.0
7.949716810 61775.0
7.958072445 69235.0
7.966428079 69495.0
7.974783714 62552.0
7.983139348 54788.0
7.991494983 57573.0
7.999850617 66980.0
8.008206252 70516.0
8.016561886 63190.0
8.024917521 50125.0
8.033273155 37202.0
8.041628790 24778.0
8.049984425 15277.0
8.058340059 8981.0
8.066695694 4876.0
8.075051328 2873.0
8.083406963 2002.0
8.091762597 1455.0
8.100118232 1297.0
8.108473866 1114.0
8.116829501 987.0
8.125185135 918.0
8.133540770 871.0
8.141896404 827.0
8.150252039 791.0
8.158607673 750.0
8.166963308 713.0
8.175318943 721.0
8.183674577 692.0
8.192030212 690.0
8.200385846 673.0
8.208741481 709.0
8.217097115 633.0
8.225452750 682.0
8.233808384 642.0
8.242164019 619.0
8.250519653 604.0
8.258875288 659.0
8.267230922 644.0
8.275586557 629.0
8.283942191 658.0
8.292297826 588.0
8.300653461 592.0
8.309009095 601.0
8.317364730 616.0
8.325720364 592.0
8.334075999 588.0
8.342431633 637.0
8.350787268 594.0
8.359142902 557.0
8.367498537 580.0
8.375854171 600.0
8.384209806 584.0
8.392565440 637.0
8.400921075 570.0
8.409276709 594.0
8.417632344 544.0
8.425987979 585.0
8.434343613 594.0
8.442699248 531.0
8.451054882 529.0
8.459410517 568.0
8.467766151 547.0
8.476121786 547.0
8.484477420 557.0
8.492833055 547.0
8.501188689 522.0
8.509544324 575.0
8.517899958 506.0
8.526255593 547.0
8.534611227 516.0
8.542966862 530.0
8.551322497 497.0
8.559678131 583.0
8.568033766 506.0
8.576389400 517.0
8.584745035 490.0
8.593100669 545.0
8.601456304 502.0
8.609811938 532.0
8.618167573 501.0
8.626523207 515.0
8.634878842 484.0
8.643234476 554.0
8.651590111 496.0
8.659945745 520.0
8.668301380 509.0
8.676657015 477.0
8.685012649 473.0
8.693368284 512.0
8.701723918 514.0
8.710079553 488.0
8.718435187 500.0
8.726790822 482.0
8.735146456 489.0
8.743502091 500.0
8.751857725 476.0
8.760213360 456.0
8.768568994 471.0
8.776924629 512.0
8.785280263 503.0
8.793635898 484.0
8.801991532 456.0
8.810347167 481.0
8.818702802 467.0
8.827058436 502.0
8.835414071 485.0
8.843769705 452.0
8.852125340 495.0
8.860480974 476.0
8.868836609 501.0
8.877192243 496.0
8.885547878 505.0
8.893903512 450.0
8.902259147 447.0
8.910614781 481.0
8.918970416 455.0
8.927326050 440.0
8.935681685 423.0
8.944037320 477.0
8.952392954 474.0
8.960748589 492.0
8.969104223 476.0
8.977459858 470.0
8.985815492 436.0
8.994171127 451.0
9.002526761 431.0
9.010882396 440.0
9.019238030 453.0
9.027593665 437.0
9.035949299 471.0
9.044304934 460.0
9.052660568 485.0
9.061016203 419.0
9.069371838 424.0
9.077727472 476.0
9.086083107 439.0
9.094438741 455.0
9.102794376 411.0
9.111150010 468.0
9.119505645 444.0
9.127861279 452.0
9.136216914 466.0
9.144572548 468.0
9.152928183 429.0
9.161283817 437.0
9.169639452 417.0
9.177995086 474.0
9.186350721 413.0
9.194706356 461.0
9.203061990 453.0
9.211417625 443.0
9.219773259 439.0
9.228128894 486.0
9.236484528 479.0
9.244840163 480.0
9.253195797 440.0
9.261551432 477.0
9.269907066 443.0
9.278262701 446.0
9.286618335 501.0
9.294973970 488.0
9.303329604 512.0
9.311685239 551.0
9.320040874 566.0
9.328396508 580.0
9.336752143 582.0
9.345107777 617.0
9.353463412 679.0
9.361819046 632.0
9.370174681 722.0
9.378530315 813.0
9.386885950 804.0
9.395241584 883.0
9.403597219 912.0
9.411952853 976.0
9.420308488 1075.0
9.428664122 1118.0
9.437019757 1102.0
9.445375392 1107.0
9.453731026 1138.0
9.462086661 1140.0
9.470442295 1144.0
9.478797930 1117.0
9.487153564 1024.0
9.495509199 893.0
9.503864833 834.0
9.512220468 699.0
9.520576102 718.0
9.528931737 643.0
9.537287371 570.0
9.545643006 498.0
9.553998640 546.0
9.562354275 472.0
9.570709910 465.0
9.579065544 492.0
9.587421179 437.0
9.595776813 448.0
9.604132448 464.0
9.612488082 483.0
9.620843717 455.0
9.629199351 434.0
9.637554986 427.0
9.645910620 448.0
9.654266255 461.0
9.662621889 443.0
9.670977524 473.0
9.679333158 487.0
9.687688793 487.0
9.696044428 515.0
9.704400062 462.0
9.712755697 530.0
9.721111331 548.0
9.729466966 593.0
9.737822600 631.0
9.746178235 632.0
9.754533869 661.0
9.762889504 728.0
9.771245138 697.0
9.779600773 793.0
9.787956407 862.0
9.796312042 903.0
9.804667676 1022.0
9.813023311 1143.0
9.821378946 1196.0
9.829734580 1332.0
9.838090215 1455.0
9.846445849 1423.0
9.854801484 1410.0
9.863157118 1288.0
9.871512753 1204.0
9.879868387 1118.0
9.888224022 1038.0
9.896579656 900.0
9.904935291 860.0
9.913290925 803.0
9.921646560 743.0
9.930002194 642.0
9.938357829 624.0
9.946713464 592.0
9.955069098 496.0
9.963424733 506.0
9.971780367 451.0
9.980136002 410.0
9.988491636 461.0
9.996847271 423.0
10.005202905 403.0
10.013558540 380.0
10.021914174 416.0
10.030269809 377.0
10.038625443 389.0
10.046981078 396.0
10.055336712 382.0
10.063692347 386.0
10.072047982 358.0
10.080403616 362.0
10.088759251 377.0
10.097114885 397.0
10.105470520 357.0
10.113826154 369.0
10.122181789 322.0
10.130537423 329.0
10.138893058 368.0
10.147248692 340.0
10.155604327 348.0
10.163959961 374.0
10.172315596 386.0
10.180671230 341.0
10.189026865 343.0
10.197382500 343.0
10.205738134 354.0
10.214093769 358.0
10.222449403 364.0
10.230805038 320.0
10.239160672 362.0
10.247516307 395.0
10.255871941 362.0
10.264227576 359.0
10.272583210 382.0
10.280938845 343.0
10.289294479 338.0
10.297650114 341.0
10.306005748 358.0
10.314361383 358.0
10.322717017 349.0
10.331072652 370.0
10.339428287 324.0
10.347783921 333.0
10.356139556 330.0
10.364495190 353.0
10.372850825 321.0
10.381206459 383.0
10.389562094 345.0
10.397917728 367.0
10.406273363 313.0
10.414628997 343.0
10.422984632 342.0
10.431340266 349.0
10.439695901 334.0
10.448051535 341.0
10.456407170 363.0
10.464762805 348.0
10.473118439 340.0
10.481474074 335.0
10.489829708 321.0
10.498185343 329.0
10.506540977 334.0
10.514896612 336.0
10.523252246 336.0
10.531607881 324.0
10.539963515 345.0
10.548319150 310.0
10.556674784 356.0
10.565030419 370.0
10.573386053 359.0
10.581741688 357.0
10.590097323 292.0
10.598452957 315.0
10.606808592 325.0
10.615164226 292.0
10.623519861 323.0
10.631875495 347.0
10.640231130 343.0
10.648586764 298.0
10.656942399 328.0
10.665298033 353.0
10.673653668 313.0
10.682009302 303.0
10.690364937 330.0
10.698720571 338.0
10.707076206 353.0
10.715431841 329.0
10.723787475 314.0
10.732143110 323.0
10.740498744 338.0
10.748854379 323.0
10.757210013 320.0
10.765565648 314.0
10.773921282 339.0
10.782276917 316.0
10.790632551 308.0
10.798988186 299.0
10.807343820 340.0
10.815699455 320.0
10.824055089 313.0
10.832410724 331.0
10.840766359 348.0
10.849121993 321.0
10.857477628 317.0
10.865833262 323.0
10.874188897 334.0
10.882544531 316.0
10.890900166 347.0
10.899255800 317.0
10.907611435 323.0
10.915967069 346.0
10.924322704 375.0
10.932678338 347.0
10.941033973 317.0
10.949389607 316.0
10.957745242 322.0
10.966100877 316.0
10.974456511 336.0
10.982812146 342.0
10.991167780 320.0
10.999523415 321.0
11.007879049 324.0
11.016234684 345.0
11.024590318 349.0
11.032945953 357.0
11.041301587 325.0
11.049657222 313.0
11.058012856 333.0
11.066368491 348.0
11.074724125 345.0
11.083079760 316.0
11.091435395 340.0
11.099791029 379.0
11.108146664 340.0
11.116502298 347.0
11.124857933 341.0
11.133213567 345.0
11.141569202 335.0
11.149924836 383.0
11.158280471 326.0
11.166636105 338.0
11.174991740 347.0
11.183347374 375.0
11.191703009 379.0
11.200058643 383.0
11.208414278 395.0
11.216769913 431.0
11.225125547 389.0
11.233481182 382.0
11.241836816 429.0
11.250192451 424.0
11.258548085 435.0
11.266903720 444.0
11.275259354 443.0
11.283614989 459.0
11.291970623 490.0
11.300326258 517.0
11.308681892 506.0
11.317037527 597.0
11.325393161 598.0
11.333748796 608.0
11.342104431 613.0
11.350460065 626.0
11.358815700 641.0
11.367171334 791.0
11.375526969 721.0
11.383882603 808.0
11.392238238 882.0
11.400593872 972.0
11.408949507 1012.0
11.417305141 1072.0
11.425660776 1166.0
11.434016410 1301.0
11.442372045 1451.0
11.450727679 1639.0
11.459083314 1797.0
11.467438949 1885.0
11.475794583 2102.0
11.484150218 2340.0
11.492505852 2595.0
11.500861487 2778.0
11.509217121 3144.0
11.517572756 3324.0
11.525928390 3684.0
11.534284025 4170.0
11.542639659 4536.0
11.550995294 4925.0
11.559350928 5709.0
11.567706563 5985.0
11.576062197 6561.0
11.584417832 6914.0
11.592773467 7255.0
11.601129101 7018.0
11.609484736 6954.0
11.617840370 6860.0
11.626196005 6772.0
11.634551639 6270.0
11.642907274 5900.0
11.651262908 5726.0
11.659618543 5434.0
11.667974177 5233.0
11.676329812 4698.0
11.684685446 4766.0
11.693041081 4680.0
11.701396715 4745.0
11.709752350 5036.0
11.718107985 5133.0
11.726463619 5508.0
11.734819254 5681.0
11.743174888 6233.0
11.751530523 6505.0
11.759886157 7036.0
11.768241792 7215.0
11.776597426 7313.0
11.784953061 7452.0
11.793308695 7183.0
11.801664330 7120.0
11.810019964 6946.0
11.818375599 6607.0
11.826731233 6296.0
11.835086868 5796.0
11.843442502 5171.0
11.851798137 4630.0
11.860153772 3861.0
11.868509406 3322.0
11.876865041 2778.0
11.885220675 2374.0
11.893576310 1967.0
11.901931944 1764.0
11.910287579 1517.0
11.918643213 1388.0
11.926998848 1223.0
11.935354482 1102.0
11.943710117 1098.0
11.952065751 968.0
11.960421386 1039.0
11.968777020 1006.0
11.977132655 914.0
11.985488290 936.0
11.993843924 948.0
12.002199559 852.0
12.010555193 903.0
12.018910828 922.0
12.027266462 919.0
12.035622097 928.0
12.043977731 903.0
12.052333366 974.0
12.060689000 1036.0
12.069044635 1106.0
12.077400269 1069.0
12.085755904 1132.0
12.094111538 1255.0
12.102467173 1384.0
12.110822808 1429.0
12.119178442 1569.0
12.127534077 1689.0
12.135889711 1777.0
12.144245346 2083.0
12.152600980 2176.0
12.160956615 2380.0
12.169312249 2635.0
12.177667884 2744.0
12.186023518 3074.0
12.194379153 3363.0
12.202734787 3686.0
12.211090422 3973.0
12.219446056 4491.0
12.227801691 4950.0
12.236157326 5463.0
12.244512960 6041.0
12.252868595 6919.0
12.261224229 7428.0
12.269579864 8300.0
12.277935498 8863.0
12.286291133 9613.0
12.294646767 10220.0
12.303002402 10497.0
12.311358036 11181.0
12.319713671 11561.0
12.328069305 11708.0
12.336424940 11818.0
12.344780574 11594.0
12.353136209 11297.0
12.361491844 10721.0
12.369847478 10040.0
12.378203113 9426.0
12.386558747 8524.0
12.394914382 7425.0
12.403270016 6590.0
12.411625651 5575.0
12.419981285 4674.0
12.428336920 3880.0
12.436692554 3254.0
12.445048189 2812.0
12.453403823 2347.0
12.461759458 2050.0
12.470115092 1782.0
12.478470727 1612.0
12.486826362 1386.0
12.495181996 1236.0
12.503537631 1233.0
12.511893265 1147.0
12.520248900 1154.0
12.528604534 1109.0
12.536960169 1028.0
12.545315803 997.0
12.553671438 949.0
12.562027072 984.0
12.570382707 955.0
12.578738341 948.0
12.587093976 1027.0
12.595449610 1018.0
12.603805245 1003.0
12.612160880 1030.0
12.620516514 1108.0
12.628872149 1167.0
12.637227783 1313.0
12.645583418 1391.0
12.653939052 1526.0
12.662294687 1640.0
12.670650321 1846.0
12.679005956 1921.0
12.687361590 2273.0
12.695717225 2465.0
12.704072859 2776.0
12.712428494 3026.0
12.720784128 3239.0
12.729139763 3630.0
12.737495398 4142.0
12.745851032 4698.0
12.754206667 5057.0
12.762562301 5792.0
12.770917936 6284.0
12.779273570 6987.0
12.787629205 7893.0
12.795984839 8707.0
12.804340474 9570.0
12.812696108 10655.0
12.821051743 11722.0
12.829407377 13060.0
12.837763012 14032.0
12.846118646 15040.0
12.854474281 15456.0
12.862829916 14712.0
12.871185550 13325.0
12.879541185 12111.0
12.887896819 11042.0
12.896252454 10143.0
12.904608088 9684.0
12.912963723 9372.0
12.921319357 8358.0
12.929674992 6870.0
12.938030626 5671.0
12.946386261 4617.0
12.954741895 3969.0
12.963097530 3166.0
12.971453164 2815.0
12.979808799 2474.0
12.988164434 1980.0
12.996520068 1593.0
13.004875703 1397.0
13.013231337 1334.0
13.021586972 1250.0
13.029942606 1246.0
13.038298241 1341.0
13.046653875 1259.0
13.055009510 1423.0
13.063365144 1494.0
13.071720779 1541.0
13.080076413 1598.0
13.088432048 1651.0
13.096787682 1754.0
13.105143317 1779.0
13.113498952 1968.0
13.121854586 2078.0
13.130210221 2163.0
13.138565855 2304.0
13.146921490 2261.0
13.155277124 2436.0
13.163632759 2378.0
13.171988393 2432.0
13.180344028 2204.0
13.188699662 2226.0
13.197055297 2022.0
13.205410931 1727.0
13.213766566 1388.0
13.222122200 1271.0
13.230477835 1091.0
13.238833470 989.0
13.247189104 864.0
13.255544739 722.0
13.263900373 676.0
13.272256008 678.0
13.280611642 559.0
13.288967277 510.0
13.297322911 443.0
13.305678546 452.0
13.314034180 441.0
13.322389815 395.0
13.330745449 389.0
13.339101084 411.0
13.347456718 357.0
13.355812353 350.0
13.364167987 329.0
13.372523622 341.0
13.380879257 337.0
13.389234891 312.0
13.397590526 301.0
13.405946160 305.0
13.414301795 316.0
13.422657429 325.0
13.431013064 325.0
13.439368698 330.0
13.447724333 320.0
13.456079967 287.0
13.464435602 255.0
13.472791236 299.0
13.481146871 271.0
13.489502505 284.0
13.497858140 265.0
13.506213775 259.0
13.514569409 305.0
13.522925044 288.0
13.531280678 297.0
13.539636313 296.0
13.547991947 246.0
13.556347582 290.0
13.564703216 235.0
13.573058851 300.0
13.581414485 269.0
13.589770120 280.0
13.598125754 272.0
13.606481389 250.0
13.614837023 266.0
13.623192658 252.0
13.631548293 237.0
13.639903927 258.0
13.648259562 254.0
13.656615196 244.0
13.664970831 260.0
13.673326465 256.0
13.681682100 230.0
13.690037734 224.0
13.698393369 218.0
13.706749003 272.0
13.715104638 256.0
13.723460272 249.0
13.731815907 228.0
13.740171541 246.0
13.748527176 237.0
13.756882811 255.0
13.765238445 254.0
13.773594080 261.0
13.781949714 227.0
13.790305349 246.0
13.798660983 225.0
13.807016618 233.0
13.815372252 244.0
13.823727887 255.0
13.832083521 263.0
13.840439156 253.0
13.848794790 256.0
13.857150425 242.0
13.865506059 233.0
13.873861694 242.0
13.882217329 216.0
13.890572963 239.0
13.898928598 233.0
13.907284232 270.0
13.915639867 239.0
13.923995501 269.0
13.932351136 254.0
13.940706770 255.0
13.949062405 250.0
13.957418039 243.0
13.965773674 258.0
13.974129308 249.0
13.982484943 244.0
13.990840577 231.0
13.999196212 264.0
14.007551847 240.0
14.015907481 226.0
14.024263116 243.0
14.032618750 231.0
14.040974385 241.0
14.049330019 220.0
14.057685654 248.0
14.066041288 234.0
14.074396923 248.0
14.082752557 239.0
14.091108192 239.0
14.099463826 227.0
14.107819461 219.0
14.116175095 223.0
14.124530730 242.0
14.132886365 246.0
14.141241999 231.0
14.149597634 232.0
14.157953268 223.0
14.166308903 232.0
14.174664537 232.0
14.183020172 215.0
14.191375806 235.0
14.199731441 240.0
14.208087075 243.0
14.216442710 265.0
14.224798344 223.0
14.233153979 240.0
14.241509613 244.0
14.249865248 251.0
14.258220883 270.0
14.266576517 238.0
14.274932152 248.0
14.283287786 237.0
14.291643421 236.0
14.299999055 255.0
14.308354690 255.0
14.316710324 261.0
14.325065959 266.0
14.333421593 254.0
14.341777228 270.0
14.350132862 247.0
14.358488497 236.0
14.366844131 256.0
14.375199766 213.0
14.383555401 242.0
14.391911035 252.0
14.400266670 259.0
14.408622304 253.0
14.416977939 276.0
14.425333573 247.0
14.433689208 274.0
14.442044842 242.0
14.450400477 258.0
14.458756111 257.0
14.467111746 261.0
14.475467380 259.0
14.483823015 252.0
14.492178649 299.0
14.500534284 296.0
14.508889919 264.0
14.517245553 272.0
14.525601188 249.0
14.533956822 264.0
14.542312457 284.0
14.550668091 260.0
14.559023726 258.0
14.567379360 259.0
14.575734995 250.0
14.584090629 286.0
14.592446264 243.0
14.600801898 246.0
14.609157533 208.0
14.617513167 267.0
14.625868802 263.0
14.634224437 271.0
14.642580071 272.0
14.650935706 258.0
14.659291340 261.0
14.667646975 267.0
14.676002609 271.0
14.684358244 259.0
14.692713878 259.0
14.701069513 257.0
14.709425147 265.0
14.717780782 267.0
14.726136416 266.0
14.734492051 291.0
14.742847685 315.0
14.751203320 271.0
14.759558954 268.0
14.767914589 292.0
14.776270224 266.0
14.784625858 241.0
14.792981493 288.0
14.801337127 260.0
14.809692762 272.0
14.818048396 270.0
14.826404031 280.0
14.834759665 279.0
14.843115300 269.0
14.851470934 286.0
14.859826569 274.0
14.868182203 279.0
14.876537838 267.0
14.884893472 271.0
14.893249107 288.0
14.901604742 300.0
14.909960376 279.0
14.918316011 323.0
14.926671645 272.0
14.935027280 298.0
14.943382914 286.0
14.951738549 304.0
14.960094183 297.0
14.968449818 277.0
14.976805452 320.0
14.985161087 297.0
14.993516721 309.0
15.001872356 305.0
15.010227990 317.0
15.018583625 329.0
15.026939260 342.0
15.035294894 300.0
15.043650529 321.0
15.052006163 318.0
15.060361798 328.0
15.068717432 288.0
15.077073067 310.0
15.085428701 323.0
15.093784336 329.0
15.102139970 300.0
15.110495605 333.0
15.118851239 354.0
15.127206874 329.0
15.135562508 298.0
15.143918143 334.0
15.152273778 351.0
15.160629412 350.0
15.168985047 402.0
15.177340681 371.0
15.185696316 365.0
15.194051950 331.0
15.202407585 375.0
15.210763219 391.0
15.219118854 398.0
15.227474488 377.0
15.235830123 364.0
15.244185757 368.0
15.252541392 398.0
15.260897026 402.0
15.269252661 399.0
15.277608296 398.0
15.285963930 469.0
15.294319565 403.0
15.302675199 414.0
15.311030834 441.0
15.319386468 433.0
15.327742103 443.0
15.336097737 446.0
15.344453372 455.0
15.352809006 476.0
15.361164641 486.0
15.369520275 525.0
15.377875910 526.0
15.386231544 517.0
15.394587179 574.0
15.402942814 647.0
15.411298448 565.0
15.419654083 621.0
15.428009717 602.0
15.436365352 646.0
15.444720986 654.0
15.453076621 679.0
15.461432255 721.0
15.469787890 760.0
15.478143524 817.0
15.486499159 826.0
15.494854793 888.0
15.503210428 909.0
15.511566062 919.0
15.519921697 998.0
15.528277332 1013.0
15.536632966 1170.0
15.544988601 1174.0
15.553344235 1312.0
15.561699870 1383.0
15.570055504 1494.0
15.578411139 1524.0
15.586766773 1708.0
15.595122408 1816.0
15.603478042 1980.0
15.611833677 2061.0
15.620189311 2109.0
15.628544946 2507.0
15.636900580 2606.0
15.645256215 2967.0
15.653611850 3077.0
15.661967484 3332.0
15.670323119 3750.0
15.678678753 3842.0
15.687034388 4329.0
15.695390022 4641.0
15.703745657 5227.0
15.712101291 5802.0
15.720456926 6051.0
15.728812560 6653.0
15.737168195 7143.0
15.745523829 7660.0
15.753879464 8491.0
15.762235098 9132.0
15.770590733 9615.0
15.778946368 10371.0
15.787302002 10813.0
15.795657637 11234.0
15.804013271 11247.0
15.812368906 11559.0
15.820724540 11521.0
15.829080175 11239.0
15.837435809 11374.0
15.845791444 11322.0
15.854147078 11606.0
15.862502713 11675.0
15.870858347 12309.0
15.879213982 12552.0
15.887569616 13168.0
15.895925251 14144.0
15.904280886 14851.0
15.912636520 15470.0
15.920992155 16378.0
15.929347789 17704.0
15.937703424 19704.0
15.946059058 21975.0
15.954414693 24494.0
15.962770327 28289.0
15.971125962 31953.0
15.979481596 37587.0
15.987837231 44523.0
15.996192865 52637.0
16.004548500 63149.0
16.012904134 78762.0
16.021259769 102144.0
16.029615404 134822.0
16.037971038 169765.0
16.046326673 210015.0
16.054682307 246544.0
16.063037942 267151.0
16.071393576 263662.0
16.079749211 243326.0
16.088104845 229505.0
16.096460480 232847.0
16.104816114 237174.0
16.113171749 227211.0
16.121527383 190943.0
16.129883018 149970.0
16.138238652 115357.0
16.146594287 80200.0
16.154949922 46537.0
16.163305556 24071.0
16.171661191 12644.0
16.180016825 7774.0
16.188372460 5540.0
16.196728094 4187.0
16.205083729 3592.0
16.213439363 2918.0
16.221794998 2614.0
16.230150632 2199.0
16.238506267 1979.0
16.246861901 1787.0
16.255217536 1602.0
16.263573170 1504.0
16.271928805 1379.0
16.280284439 1253.0
16.288640074 1281.0
16.296995709 1171.0
16.305351343 1164.0
16.313706978 1103.0
16.322062612 1181.0
16.330418247 1112.0
16.338773881 1018.0
16.347129516 1156.0
16.355485150 1132.0
16.363840785 1140.0
16.372196419 1062.0
16.380552054 1096.0
16.388907688 1196.0
16.397263323 1169.0
16.405618957 1226.0
16.413974592 1256.0
16.422330227 1305.0
16.430685861 1439.0
16.439041496 1529.0
16.447397130 1577.0
16.455752765 1647.0
16.464108399 1806.0
16.472464034 1921.0
16.480819668 2000.0
16.489175303 2331.0
16.497530937 2411.0
16.505886572 2728.0
16.514242206 2958.0
16.522597841 3224.0
16.530953475 3523.0
16.539309110 3737.0
16.547664745 4082.0
16.556020379 4582.0
16.564376014 4998.0
16.572731648 5479.0
16.581087283 6093.0
16.589442917 6783.0
16.597798552 7642.0
16.606154186 8044.0
16.614509821 8954.0
16.622865455 10097.0
16.631221090 11166.0
16.639576724 12600.0
16.647932359 13491.0
16.656287993 14756.0
16.664643628 15924.0
16.672999263 17109.0
16.681354897 18405.0
16.689710532 19488.0
16.698066166 20774.0
16.706421801 22868.0
16.714777435 25781.0
16.723133070 28747.0
16.731488704 29450.0
16.739844339 27402.0
16.748199973 23560.0
16.756555608 20130.0
16.764911242 18755.0
16.773266877 17934.0
16.781622511 15410.0
16.789978146 11515.0
16.798333781 8170.0
16.806689415 5950.0
16.815045050 4494.0
16.823400684 3539.0
16.831756319 2946.0
16.840111953 2366.0
16.848467588 1960.0
16.856823222 1729.0
16.865178857 1550.0
16.873534491 1422.0
16.881890126 1272.0
16.890245760 1147.0
16.898601395 1062.0
16.906957029 969.0
16.915312664 879.0
16.923668299 923.0
16.932023933 801.0
16.940379568 811.0
16.948735202 793.0
16.957090837 752.0
16.965446471 699.0
16.973802106 743.0
16.982157740 680.0
16.990513375 718.0
16.998869009 668.0
17.007224644 621.0
17.015580278 666.0
17.023935913 675.0
17.032291547 656.0
17.040647182 665.0
17.049002817 686.0
17.057358451 666.0
17.065714086 723.0
17.074069720 735.0
17.082425355 711.0
17.090780989 741.0
17.099136624 782.0
17.107492258 772.0
17.115847893 838.0
17.124203527 826.0
17.132559162 848.0
17.140914796 860.0
17.149270431 876.0
17.157626065 960.0
17.165981700 996.0
17.174337335 1058.0
17.182692969 1071.0
17.191048604 1109.0
17.199404238 1147.0
17.207759873 1304.0
17.216115507 1381.0
17.224471142 1468.0
17.232826776 1480.0
17.241182411 1608.0
17.249538045 1729.0
17.257893680 1877.0
17.266249314 1905.0
17.274604949 2020.0
17.282960583 2173.0
17.291316218 2261.0
17.299671853 2487.0
17.308027487 2680.0
17.316383122 2813.0
17.324738756 3083.0
17.333094391 3349.0
17.341450025 3580.0
17.349805660 3870.0
17.358161294 3969.0
17.366516929 4349.0
17.374872563 4468.0
17.383228198 4724.0
17.391583832 4964.0
17.399939467 5071.0
17.408295101 4967.0
17.416650736 4872.0
17.425006371 4649.0
17.433362005 4398.0
17.441717640 3846.0
17.450073274 3648.0
17.458428909 3471.0
17.466784543 3119.0
17.475140178 2860.0
17.483495812 2722.0
17.491851447 2453.0
17.500207081 2152.0
17.508562716 1995.0
17.516918350 1686.0
17.525273985 1620.0
17.533629619 1516.0
17.541985254 1463.0
17.550340889 1397.0
17.558696523 1350.0
17.567052158 1368.0
17.575407792 1411.0
17.583763427 1404.0
17.592119061 1410.0
17.600474696 1488.0
17.608830330 1409.0
17.617185965 1461.0
17.625541599 1438.0
17.633897234 1355.0
17.642252868 1352.0
17.650608503 1293.0
17.658964137 1279.0
17.667319772 1222.0
17.675675407 1160.0
17.684031041 1112.0
17.692386676 1154.0
17.700742310 1092.0
17.709097945 1136.0
17.717453579 1101.0
17.725809214 1101.0
17.734164848 1137.0
17.742520483 1086.0
17.750876117 1059.0
17.759231752 1091.0
17.767587386 1169.0
17.775943021 1177.0
17.784298655 1125.0
17.792654290 1109.0
17.801009924 1121.0
17.809365559 1189.0
17.817721194 1160.0
17.826076828 1129.0
17.834432463 1175.0
17.842788097 1274.0
17.851143732 1203.0
17.859499366 1340.0
17.867855001 1319.0
17.876210635 1412.0
17.884566270 1418.0
17.892921904 1485.0
17.901277539 1660.0
17.909633173 1807.0
17.917988808 1932.0
17.926344442 1946.0
17.934700077 2163.0
17.943055712 2252.0
17.951411346 2374.0
17.959766981 2471.0
17.968122615 2737.0
17.976478250 2926.0
17.984833884 2957.0
17.993189519 3202.0
18.001545153 3244.0
18.009900788 3650.0
18.018256422 3744.0
18.026612057 3988.0
18.034967691 4066.0
18.043323326 4217.0
18.051678960 4448.0
18.060034595 4493.0
18.068390230 4588.0
18.076745864 4362.0
18.085101499 4299.0
18.093457133 4338.0
18.101812768 4486.0
18.110168402 4273.0
18.118524037 4344.0
18.126879671 4145.0
18.135235306 4091.0
18.143590940 4049.0
18.151946575 4055.0
18.160302209 4253.0
18.168657844 4476.0
18.177013478 4671.0
18.185369113 4909.0
18.193724748 5255.0
18.202080382 5622.0
18.210436017 5965.0
18.218791651 6453.0
18.227147286 6858.0
18.235502920 7250.0
18.243858555 7760.0
18.252214189 8425.0
18.260569824 8683.0
18.268925458 9139.0
18.277281093 9361.0
18.285636727 9975.0
18.293992362 9970.0
18.302347996 9973.0
18.310703631 9754.0
18.319059266 9965.0
18.327414900 9862.0
18.335770535 9614.0
18.344126169 9484.0
18.352481804 8728.0
18.360837438 8155.0
18.369193073 7546.0
18.377548707 7056.0
18.385904342 6576.0
18.394259976 6106.0
18.402615611 5868.0
18.410971245 5541.0
18.419326880 5178.0
18.427682514 4661.0
18.436038149 4153.0
18.444393784 3754.0
18.452749418 3213.0
18.461105053 2766.0
18.469460687 2317.0
18.477816322 1985.0
18.486171956 1735.0
18.494527591 1575.0
18.502883225 1451.0
18.511238860 1280.0
18.519594494 1200.0
18.527950129 1121.0
18.536305763 1028.0
18.544661398 972.0
18.553017032 898.0
18.561372667 903.0
18.569728302 904.0
18.578083936 783.0
18.586439571 759.0
18.594795205 730.0
18.603150840 718.0
18.611506474 743.0
18.619862109 706.0
18.628217743 673.0
18.636573378 670.0
18.644929012 682.0
18.653284647 657.0
18.661640281 662.0
18.669995916 651.0
18.678351550 616.0
18.686707185 632.0
18.695062820 628.0
18.703418454 632.0
18.711774089 626.0
18.720129723 661.0
18.728485358 599.0
18.736840992 644.0
18.745196627 587.0
18.753552261 596.0
18.761907896 597.0
18.770263530 593.0
18.778619165 664.0
18.786974799 599.0
18.795330434 632.0
18.803686068 631.0
18.812041703 672.0
18.820397338 680.0
18.828752972 692.0
18.837108607 683.0
18.845464241 730.0
18.853819876 724.0
18.862175510 754.0
18.870531145 756.0
18.878886779 833.0
18.887242414 779.0
18.895598048 803.0
18.903953683 912.0
18.912309317 973.0
18.920664952 987.0
18.929020586 1045.0
18.937376221 1085.0
18.945731856 1123.0
18.954087490 1191.0
18.962443125 1142.0
18.970798759 1339.0
18.979154394 1354.0
18.987510028 1401.0
18.995865663 1518.0
19.004221297 1603.0
19.012576932 1667.0
19.020932566 1781.0
19.029288201 1860.0
19.037643835 1902.0
19.045999470 2139.0
19.054355104 2062.0
19.062710739 2152.0
19.071066374 2118.0
19.079422008 2164.0
19.087777643 2093.0
19.096133277 2156.0
19.104488912 2084.0
19.112844546 2137.0
19.121200181 2050.0
19.129555815 2198.0
19.137911450 2157.0
19.146267084 2088.0
19.154622719 2234.0
19.162978353 2215.0
19.171333988 2332.0
19.179689622 2526.0
19.188045257 2580.0
19.196400892 2827.0
19.204756526 2904.0
19.213112161 3129.0
19.221467795 3287.0
19.229823430 3460.0
19.238179064 3750.0
19.246534699 3977.0
19.254890333 4219.0
19.263245968 4527.0
19.271601602 4875.0
19.279957237 5087.0
19.288312871 5525.0
19.296668506 5818.0
19.305024140 6204.0
19.313379775 6198.0
19.321735409 6523.0
19.330091044 6433.0
19.338446679 6482.0
19.346802313 6476.0
19.355157948 6462.0
19.363513582 6594.0
19.371869217 6616.0
19.380224851 6253.0
19.388580486 6023.0
19.396936120 5674.0
19.405291755 5210.0
19.413647389 4932.0
19.422003024 4655.0
19.430358658 4510.0
19.438714293 4120.0
19.447069927 4016.0
19.455425562 4007.0
19.463781197 3733.0
19.472136831 3757.0
19.480492466 3775.0
19.488848100 3715.0
19.497203735 3756.0
19.505559369 3802.0
19.513915004 3933.0
19.522270638 4056.0
19.530626273 4212.0
19.538981907 4489.0
19.547337542 4810.0
19.555693176 5024.0
19.564048811 5299.0
19.572404445 5837.0
19.580760080 6154.0
19.589115715 6589.0
19.597471349 6965.0
19.605826984 7329.0
19.614182618 7833.0
19.622538253 8538.0
19.630893887 9379.0
19.639249522 10290.0
19.647605156 10978.0
19.655960791 12281.0
19.664316425 13189.0
19.672672060 14314.0
19.681027694 15296.0
19.689383329 15758.0
19.697738963 15946.0
19.706094598 16739.0
19.714450233 16717.0
19.722805867 16495.0
19.731161502 16221.0
19.739517136 15913.0
19.747872771 15337.0
19.756228405 14344.0
19.764584040 13544.0
19.772939674 12604.0
19.781295309 11536.0
19.789650943 10888.0
19.798006578 10193.0
19.806362212 9480.0
19.814717847 9003.0
19.823073481 8867.0
19.831429116 8545.0
19.839784751 8735.0
19.848140385 8970.0
19.856496020 8999.0
19.864851654 8667.0
19.873207289 8251.0
19.881562923 7933.0
19.889918558 7353.0
19.898274192 6450.0
19.906629827 5876.0
19.914985461 5146.0
19.923341096 4721.0
19.931696730 4269.0
19.940052365 3785.0
19.948407999 3447.0
19.956763634 3217.0
19.965119269 3046.0
19.973474903 2534.0
19.981830538 2292.0
19.990186172 2101.0
19.998541807 1905.0
20.006897441 1756.0
20.015253076 1576.0
20.023608710 1577.0
20.031964345 1509.0
20.040319979 1399.0
20.048675614 1362.0
20.057031248 1276.0
20.065386883 1240.0
20.073742517 1215.0
20.082098152 1217.0
20.090453787 1139.0
20.098809421 1079.0
20.107165056 989.0
20.115520690 904.0
20.123876325 953.0
20.132231959 903.0
20.140587594 795.0
20.148943228 782.0
20.157298863 764.0
20.165654497 728.0
20.174010132 758.0
20.182365766 724.0
20.190721401 679.0
20.199077035 685.0
20.207432670 607.0
20.215788305 587.0
20.224143939 700.0
20.232499574 620.0
20.240855208 642.0
20.249210843 604.0
20.257566477 630.0
20.265922112 608.0
20.274277746 590.0
20.282633381 585.0
20.290989015 620.0
20.299344650 595.0
20.307700284 590.0
20.316055919 599.0
20.324411553 568.0
20.332767188 517.0
20.341122823 586.0
20.349478457 576.0
20.357834092 528.0
20.366189726 534.0
20.374545361 563.0
20.382900995 548.0
20.391256630 542.0
20.399612264 546.0
20.407967899 535.0
20.416323533 523.0
20.424679168 520.0
20.433034802 542.0
20.441390437 522.0
20.449746071 516.0
20.458101706 514.0
20.466457341 530.0
20.474812975 525.0
20.483168610 505.0
20.491524244 532.0
20.499879879 517.0
20.508235513 549.0
20.516591148 561.0
20.524946782 520.0
20.533302417 594.0
20.541658051 534.0
20.550013686 542.0
20.558369320 510.0
20.566724955 560.0
20.575080589 529.0
20.583436224 562.0
20.591791859 579.0
20.600147493 564.0
20.608503128 558.0
20.616858762 560.0
20.625214397 579.0
20.633570031 553.0
20.641925666 569.0
20.650281300 548.0
20.658636935 592.0
20.666992569 620.0
20.675348204 602.0
20.683703838 609.0
20.692059473 663.0
20.700415107 645.0
20.708770742 614.0
20.717126377 662.0
20.725482011 693.0
20.733837646 650.0
20.742193280 696.0
20.750548915 654.0
20.758904549 725.0
20.767260184 742.0
20.775615818 801.0
20.783971453 847.0
20.792327087 837.0
20.800682722 871.0
20.809038356 903.0
20.817393991 899.0
20.825749625 987.0
20.834105260 920.0
20.842460894 1044.0
20.850816529 1066.0
20.859172164 1190.0
20.867527798 1139.0
20.875883433 1205.0
20.884239067 1240.0
20.892594702 1325.0
20.900950336 1397.0
20.909305971 1525.0
20.917661605 1533.0
20.926017240 1616.0
20.934372874 1641.0
20.942728509 1704.0
20.951084143 1824.0
20.959439778 1864.0
20.967795412 1975.0
20.976151047 2001.0
20.984506682 2033.0
20.992862316 2120.0
21.001217951 2165.0
21.009573585 2114.0
21.017929220 2123.0
21.026284854 2167.0
21.034640489 2059.0
21.042996123 1974.0
21.051351758 1846.0
21.059707392 1751.0
21.068063027 1705.0
21.076418661 1513.0
21.084774296 1427.0
21.093129930 1324.0
21.101485565 1258.0
21.109841200 1132.0
21.118196834 1094.0
21.126552469 1038.0
21.134908103 876.0
21.143263738 941.0
21.151619372 858.0
21.159975007 853.0
21.168330641 833.0
21.176686276 784.0
21.185041910 779.0
21.193397545 748.0
21.201753179 727.0
21.210108814 728.0
21.218464448 718.0
21.226820083 739.0
21.235175718 765.0
21.243531352 738.0
21.251886987 718.0
21.260242621 727.0
21.268598256 766.0
21.276953890 677.0
21.285309525 675.0
21.293665159 687.0
21.302020794 683.0
21.310376428 709.0
21.318732063 712.0
21.327087697 702.0
21.335443332 706.0
21.343798966 759.0
21.352154601 714.0
21.360510236 709.0
21.368865870 762.0
21.377221505 857.0
21.385577139 789.0
21.393932774 812.0
21.402288408 830.0
21.410644043 759.0
21.418999677 813.0
21.427355312 858.0
21.435710946 792.0
21.444066581 916.0
21.452422215 959.0
21.460777850 881.0
21.469133484 963.0
21.477489119 1012.0
21.485844754 1049.0
21.494200388 1085.0
21.502556023 1137.0
21.510911657 1140.0
21.519267292 1207.0
21.527622926 1217.0
21.535978561 1240.0
21.544334195 1308.0
21.552689830 1267.0
21.561045464 1268.0
21.569401099 1478.0
21.577756733 1449.0
21.586112368 1494.0
21.594468002 1616.0
21.602823637 1531.0
21.611179272 1592.0
21.619534906 1766.0
21.627890541 1689.0
21.636246175 1710.0
21.644601810 1713.0
21.652957444 1727.0
21.661313079 1707.0
21.669668713 1757.0
21.678024348 1766.0
21.686379982 1838.0
21.694735617 1925.0
21.703091251 1945.0
21.711446886 2067.0
21.719802520 2095.0
21.728158155 2367.0
21.736513790 2331.0
21.744869424 2385.0
21.753225059 2504.0
21.761580693 2673.0
21.769936328 2820.0
21.778291962 3007.0
21.786647597 3177.0
21.795003231 3451.0
21.803358866 3569.0
21.811714500 3890.0
21.820070135 4072.0
21.828425769 4375.0
21.836781404 4499.0
21.845137038 4683.0
21.853492673 4886.0
21.861848308 5134.0
21.870203942 5665.0
21.878559577 5834.0
21.886915211 6153.0
21.895270846 6385.0
21.903626480 7129.0
21.911982115 7230.0
21.920337749 7655.0
21.928693384 7824.0
21.937049018 8363.0
21.945404653 8881.0
21.953760287 9053.0
21.962115922 9312.0
21.970471556 9732.0
21.978827191 10064.0
21.987182826 10565.0
21.995538460 10567.0
22.003894095 10128.0
22.012249729 9219.0
22.020605364 7768.0
22.028960998 6365.0
22.037316633 5472.0
22.045672267 4589.0
22.054027902 4129.0
22.062383536 3540.0
22.070739171 3110.0
22.079094805 2763.0
22.087450440 2459.0
22.095806074 2198.0
22.104161709 1947.0
22.112517344 1831.0
22.120872978 1676.0
22.129228613 1466.0
22.137584247 1502.0
22.145939882 1342.0
22.154295516 1288.0
22.162651151 1191.0
22.171006785 1194.0
22.179362420 1104.0
22.187718054 1061.0
22.196073689 1019.0
22.204429323 987.0
22.212784958 983.0
22.221140592 962.0
22.229496227 862.0
22.237851862 857.0
22.246207496 887.0
22.254563131 865.0
22.262918765 841.0
22.271274400 772.0
22.279630034 823.0
22.287985669 804.0
22.296341303 795.0
22.304696938 788.0
22.313052572 789.0
22.321408207 800.0
22.329763841 695.0
22.338119476 739.0
22.346475110 760.0
22.354830745 746.0
22.363186379 772.0
22.371542014 757.0
22.379897649 734.0
22.388253283 724.0
22.396608918 750.0
22.404964552 732.0
22.413320187 718.0
22.421675821 747.0
22.430031456 777.0
22.438387090 783.0
22.446742725 743.0
22.455098359 775.0
22.463453994 795.0
22.471809628 831.0
22.480165263 777.0
22.488520897 783.0
22.496876532 841.0
22.505232167 807.0
22.513587801 830.0
22.521943436 818.0
22.530299070 844.0
22.538654705 832.0
22.547010339 880.0
22.555365974 808.0
22.563721608 907.0
22.572077243 883.0
22.580432877 918.0
22.588788512 898.0
22.597144146 921.0
22.605499781 911.0
22.613855415 898.0
22.622211050 911.0
22.630566685 904.0
22.638922319 865.0
22.647277954 873.0
22.655633588 852.0
22.663989223 906.0
22.672344857 855.0
22.680700492 859.0
22.689056126 801.0
22.697411761 852.0
22.705767395 766.0
22.714123030 751.0
22.722478664 777.0
22.730834299 740.0
22.739189933 811.0
22.747545568 755.0
22.755901203 804.0
22.764256837 825.0
22.772612472 801.0
22.780968106 843.0
22.789323741 843.0
22.797679375 840.0
22.806035010 790.0
22.814390644 880.0
22.822746279 860.0
22.831101913 876.0
22.839457548 900.0
22.847813182 937.0
22.856168817 907.0
22.864524451 989.0
22.872880086 1049.0
22.881235721 1046.0
22.889591355 965.0
22.897946990 1023.0
22.906302624 1059.0
22.914658259 1123.0
22.923013893 1175.0
22.931369528 1160.0
22.939725162 1200.0
22.948080797 1290.0
22.956436431 1290.0
22.964792066 1395.0
22.973147700 1516.0
22.981503335 1495.0
22.989858969 1564.0
22.998214604 1608.0
23.006570239 1726.0
23.014925873 1762.0
23.023281508 1861.0
23.031637142 1963.0
23.039992777 2081.0
23.048348411 2101.0
23.056704046 2175.0
23.065059680 2292.0
23.073415315 2360.0
23.081770949 2561.0
23.090126584 2586.0
23.098482218 2847.0
23.106837853 3052.0
23.115193487 3172.0
23.123549122 3238.0
23.131904757 3492.0
23.140260391 3739.0
23.148616026 3835.0
23.156971660 4158.0
23.165327295 4377.0
23.173682929 4585.0
23.182038564 4989.0
23.190394198 5326.0
23.198749833 5703.0
23.207105467 6062.0
23.215461102 6255.0
23.223816736 6848.0
23.232172371 7205.0
23.240528005 7873.0
23.248883640 8215.0
23.257239275 8680.0
23.265594909 9158.0
23.273950544 9739.0
23.282306178 10355.0
23.290661813 11082.0
23.299017447 11626.0
23.307373082 12333.0
23.315728716 12893.0
23.324084351 13856.0
23.332439985 14354.0
23.340795620 15320.0
23.349151254 16133.0
23.357506889 17090.0
23.365862523 17922.0
23.374218158 18617.0
23.382573793 19513.0
23.390929427 20188.0
23.399285062 20857.0
23.407640696 21419.0
23.415996331 21585.0
23.424351965 22303.0
23.432707600 22798.0
23.441063234 24039.0
23.449418869 22151.0
23.457774503 20109.0
23.466130138 17058.0
23.474485772 14722.0
23.482841407 12438.0
23.491197041 10695.0
23.499552676 8721.0
23.507908311 7846.0
23.516263945 6687.0
23.524619580 6039.0
23.532975214 5395.0
23.541330849 4871.0
23.549686483 4454.0
23.558042118 3995.0
23.566397752 3651.0
23.574753387 3363.0
23.583109021 3235.0
23.591464656 3042.0
23.599820290 2904.0
23.608175925 2816.0
23.616531559 2617.0
23.624887194 2494.0
23.633242829 2479.0
23.641598463 2405.0
23.649954098 2350.0
23.658309732 2273.0
23.666665367 2287.0
23.675021001 2149.0
23.683376636 2263.0
23.691732270 2304.0
23.700087905 2261.0
23.708443539 2296.0
23.716799174 2364.0
23.725154808 2333.0
23.733510443 2357.0
23.741866077 2402.0
23.750221712 2497.0
23.758577346 2598.0
23.766932981 2721.0
23.775288616 2695.0
23.783644250 2843.0
23.791999885 2969.0
23.800355519 3065.0
23.808711154 3140.0
23.817066788 3180.0
23.825422423 3375.0
23.833778057 3370.0
23.842133692 3378.0
23.850489326 3357.0
23.858844961 3415.0
23.867200595 3293.0
23.875556230 3333.0
23.883911864 3335.0
23.892267499 3296.0
23.900623134 3315.0
23.908978768 3239.0
23.917334403 3299.0
23.925690037 3246.0
23.934045672 3270.0
23.942401306 3105.0
23.950756941 2936.0
23.959112575 2967.0
23.967468210 2848.0
23.975823844 3017.0
23.984179479 2952.0
23.992535113 2906.0
24.000890748 3098.0
24.009246382 3078.0
24.017602017 3486.0
24.025957652 3726.0
24.034313286 4129.0
24.042668921 4552.0
24.051024555 4798.0
24.059380190 5168.0
24.067735824 5297.0
24.076091459 5502.0
24.084447093 5565.0
24.092802728 5697.0
24.101158362 6039.0
24.109513997 6529.0
24.117869631 6967.0
24.126225266 7813.0
24.134580900 8826.0
24.142936535 9677.0
24.151292170 10535.0
24.159647804 11463.0
24.168003439 12601.0
24.176359073 14188.0
24.184714708 16679.0
24.193070342 19694.0
24.201425977 23951.0
24.209781611 29446.0
24.218137246 36376.0
24.226492880 44085.0
24.234848515 52317.0
24.243204149 58255.0
24.251559784 60647.0
24.259915418 58291.0
24.268271053 54299.0
24.276626688 52998.0
24.284982322 55203.0
24.293337957 55399.0
24.301693591 52352.0
24.310049226 46209.0
24.318404860 41837.0
24.326760495 35461.0
24.335116129 24401.0
24.343471764 15163.0
24.351827398 8669.0
24.360183033 5811.0
24.368538667 4220.0
24.376894302 3710.0
24.385249936 3442.0
24.393605571 3181.0
24.401961206 3132.0
24.410316840 3015.0
24.418672475 3107.0
24.427028109 3119.0
24.435383744 3137.0
24.443739378 3027.0
24.452095013 3143.0
24.460450647 3368.0
24.468806282 3419.0
24.477161916 3381.0
24.485517551 3549.0
24.493873185 3607.0
24.502228820 3873.0
24.510584454 4010.0
24.518940089 3995.0
24.527295724 4237.0
24.535651358 4361.0
24.544006993 4730.0
24.552362627 4807.0
24.560718262 5084.0
24.569073896 4978.0
24.577429531 5325.0
24.585785165 5426.0
24.594140800 5542.0
24.602496434 5742.0
24.610852069 5945.0
24.619207703 6170.0
24.627563338 6314.0
24.635918972 6596.0
24.644274607 6973.0
24.652630242 7133.0
24.660985876 7358.0
24.669341511 7783.0
24.677697145 8229.0
24.686052780 8472.0
24.694408414 9080.0
24.702764049 9438.0
24.711119683 9598.0
24.719475318 9589.0
24.727830952 9728.0
24.736186587 9376.0
24.744542221 9266.0
24.752897856 9265.0
24.761253490 9047.0
24.769609125 9308.0
24.777964760 9320.0
24.786320394 9406.0
24.794676029 9843.0
24.803031663 10294.0
24.811387298 10725.0
24.819742932 11396.0
24.828098567 12158.0
24.836454201 12598.0
24.844809836 13101.0
24.853165470 13626.0
24.861521105 14354.0
24.869876739 14433.0
24.878232374 15134.0
24.886588008 15955.0
24.894943643 17319.0
24.903299278 18237.0
24.911654912 19474.0
24.920010547 20385.0
24.928366181 19845.0
24.936721816 19009.0
24.945077450 17855.0
24.953433085 16783.0
24.961788719 15842.0
24.970144354 15063.0
24.978499988 13425.0
24.986855623 12211.0
24.995211257 10824.0
25.003566892 9613.0
25.011922526 8569.0
25.020278161 7217.0
25.028633796 6215.0
25.036989430 5483.0
25.045345065 4730.0
25.053700699 4273.0
25.062056334 3721.0
25.070411968 3457.0
25.078767603 3190.0
25.087123237 2995.0
25.095478872 2756.0
25.103834506 2597.0
25.112190141 2557.0
25.120545775 2291.0
25.128901410 2268.0
25.137257044 2122.0
25.145612679 2078.0
25.153968314 1967.0
25.162323948 1830.0
25.170679583 1841.0
25.179035217 1761.0
25.187390852 1779.0
25.195746486 1702.0
25.204102121 1693.0
25.212457755 1633.0
25.220813390 1593.0
25.229169024 1632.0
25.237524659 1636.0
25.245880293 1650.0
25.254235928 1575.0
25.262591562 1516.0
25.270947197 1563.0
25.279302831 1633.0
25.287658466 1558.0
25.296014101 1623.0
25.304369735 1620.0
25.312725370 1559.0
25.321081004 1597.0
25.329436639 1656.0
25.337792273 1676.0
25.346147908 1748.0
25.354503542 1645.0
25.362859177 1788.0
25.371214811 1829.0
25.379570446 1873.0
25.387926080 1925.0
25.396281715 1964.0
25.404637349 1994.0
25.412992984 2055.0
25.421348619 2120.0
25.429704253 2153.0
25.438059888 2314.0
25.446415522 2493.0
25.454771157 2533.0
25.463126791 2620.0
25.471482426 2656.0
25.479838060 2715.0
25.488193695 2809.0
25.496549329 3018.0
25.504904964 3143.0
25.513260598 3347.0
25.521616233 3315.0
25.529971867 3624.0
25.538327502 3730.0
25.546683137 4061.0
25.555038771 4168.0
25.563394406 4404.0
25.571750040 4827.0
25.580105675 5018.0
25.588461309 5439.0
25.596816944 5721.0
25.605172578 6088.0
25.613528213 6570.0
25.621883847 6883.0
25.630239482 7376.0
25.638595116 7709.0
25.646950751 8318.0
25.655306385 8860.0
25.663662020 9528.0
25.672017655 10214.0
25.680373289 11051.0
25.688728924 11642.0
25.697084558 12741.0
25.705440193 13907.0
25.713795827 14998.0
25.722151462 16288.0
25.730507096 17023.0
25.738862731 18138.0
25.747218365 19090.0
25.755574000 20406.0
25.763929634 22213.0
25.772285269 23797.0
25.780640903 25799.0
25.788996538 26848.0
25.797352173 28461.0
25.805707807 29926.0
25.814063442 29680.0
25.822419076 29521.0
25.830774711 29109.0
25.839130345 29007.0
25.847485980 28973.0
25.855841614 29665.0
25.864197249 29416.0
25.872552883 29811.0
25.880908518 30122.0
25.889264152 30592.0
25.897619787 31202.0
25.905975421 31744.0
25.914331056 32786.0
25.922686691 34013.0
25.931042325 35423.0
25.939397960 37183.0
25.947753594 39209.0
25.956109229 41441.0
25.964464863 43896.0
25.972820498 45969.0
25.981176132 46782.0
25.989531767 44902.0
25.997887401 42087.0
26.006243036 38354.0
26.014598670 34897.0
26.022954305 32704.0
26.031309939 30295.0
26.039665574 28126.0
26.048021209 24924.0
26.056376843 22190.0
26.064732478 19160.0
26.073088112 16982.0
26.081443747 14669.0
26.089799381 12741.0
26.098155016 10932.0
26.106510650 9237.0
26.114866285 7566.0
26.123221919 6300.0
26.131577554 5452.0
26.139933188 4965.0
26.148288823 4507.0
26.156644457 4367.0
26.165000092 4148.0
26.173355727 3902.0
26.181711361 3880.0
26.190066996 3720.0
26.198422630 3611.0
26.206778265 3778.0
26.215133899 3593.0
26.223489534 3631.0
26.231845168 3705.0
26.240200803 3659.0
26.248556437 3697.0
26.256912072 3656.0
26.265267706 3742.0
26.273623341 3720.0
26.281978975 3897.0
26.290334610 3989.0
26.298690245 4070.0
26.307045879 4179.0
26.315401514 4283.0
26.323757148 4514.0
26.332112783 4776.0
26.340468417 4867.0
26.348824052 5141.0
26.357179686 5288.0
26.365535321 5468.0
26.373890955 5967.0
26.382246590 6009.0
26.390602224 6558.0
26.398957859 6666.0
26.407313493 7042.0
26.415669128 7550.0
26.424024763 7965.0
26.432380397 7952.0
26.440736032 8104.0
26.449091666 8108.0
26.457447301 8336.0
26.465802935 8359.0
26.474158570 8303.0
26.482514204 8130.0
26.490869839 7886.0
26.499225473 7835.0
26.507581108 7468.0
26.515936742 7146.0
26.524292377 6790.0
26.532648011 6341.0
26.541003646 6191.0
26.549359281 5976.0
26.557714915 5552.0
26.566070550 5398.0
26.574426184 5263.0
26.582781819 4781.0
26.591137453 4590.0
26.599493088 4418.0
26.607848722 4119.0
26.616204357 4120.0
26.624559991 3942.0
26.632915626 3965.0
26.641271260 4022.0
26.649626895 4028.0
26.657982529 4100.0
26.666338164 4104.0
26.674693799 4207.0
26.683049433 4383.0
26.691405068 4395.0
26.699760702 4480.0
26.708116337 4722.0
26.716471971 4674.0
26.724827606 5010.0
26.733183240 5089.0
26.741538875 5210.0
26.749894509 5403.0
26.758250144 5319.0
26.766605778 5710.0
26.774961413 5681.0
26.783317047 5719.0
26.791672682 5915.0
26.800028316 6230.0
26.808383951 6508.0
26.816739586 6799.0
26.825095220 7119.0
26.833450855 6820.0
26.841806489 6423.0
26.850162124 5923.0
26.858517758 5259.0
26.866873393 4861.0
26.875229027 4312.0
26.883584662 3887.0
26.891940296 3444.0
26.900295931 3171.0
26.908651565 2918.0
26.917007200 2559.0
26.925362834 2432.0
26.933718469 2242.0
26.942074104 2149.0
26.950429738 2056.0
26.958785373 1986.0
26.967141007 2019.0
26.975496642 1940.0
26.983852276 1890.0
26.992207911 2000.0
27.000563545 1956.0
27.008919180 1876.0
27.017274814 1950.0
27.025630449 1912.0
27.033986083 1947.0
27.042341718 1885.0
27.050697352 2012.0
27.059052987 2046.0
27.067408622 2058.0
27.075764256 2193.0
27.084119891 2110.0
27.092475525 2280.0
27.100831160 2273.0
27.109186794 2339.0
27.117542429 2450.0
27.125898063 2661.0
27.134253698 2648.0
27.142609332 2786.0
27.150964967 2872.0
27.159320601 2995.0
27.167676236 3125.0
27.176031870 3231.0
27.184387505 3389.0
27.192743140 3461.0
27.201098774 3572.0
27.209454409 3613.0
27.217810043 3605.0
27.226165678 3645.0
27.234521312 3652.0
27.242876947 3736.0
27.251232581 3765.0
27.259588216 3670.0
27.267943850 3524.0
27.276299485 3291.0
27.284655119 2939.0
27.293010754 2729.0
27.301366388 2557.0
27.309722023 2450.0
27.318077658 2212.0
27.326433292 2131.0
27.334788927 1948.0
27.343144561 1912.0
27.351500196 1902.0
27.359855830 1864.0
27.368211465 1891.0
27.376567099 1842.0
27.384922734 1890.0
27.393278368 1914.0
27.401634003 1819.0
27.409989637 1868.0
27.418345272 1876.0
27.426700906 1948.0
27.435056541 2007.0
27.443412176 2049.0
27.451767810 2045.0
27.460123445 2185.0
27.468479079 2131.0
27.476834714 2190.0
27.485190348 2216.0
27.493545983 2315.0
27.501901617 2354.0
27.510257252 2450.0
27.518612886 2609.0
27.526968521 2640.0
27.535324155 2685.0
27.543679790 2826.0
27.552035424 2958.0
27.560391059 2998.0
27.568746694 3157.0
27.577102328 3202.0
27.585457963 3133.0
27.593813597 3273.0
27.602169232 3399.0
27.610524866 3516.0
27.618880501 3606.0
27.627236135 3741.0
27.635591770 3880.0
27.643947404 3996.0
27.652303039 4133.0
27.660658673 4314.0
27.669014308 4574.0
27.677369942 4772.0
27.685725577 4855.0
27.694081212 5201.0
27.702436846 5121.0
27.710792481 5247.0
27.719148115 5514.0
27.727503750 5793.0
27.735859384 5879.0
27.744215019 6228.0
27.752570653 6526.0
27.760926288 6979.0
27.769281922 7282.0
27.777637557 7436.0
27.785993191 7862.0
27.794348826 8114.0
27.802704460 8164.0
27.811060095 8405.0
27.819415730 8197.0
27.827771364 8461.0
27.836126999 8285.0
27.844482633 8270.0
27.852838268 8301.0
27.861193902 8528.0
27.869549537 8664.0
27.877905171 8923.0
27.886260806 9033.0
27.894616440 8902.0
27.902972075 9071.0
27.911327709 9140.0
27.919683344 9220.0
27.928038978 9558.0
27.936394613 9902.0
27.944750248 10130.0
27.953105882 10482.0
27.961461517 10791.0
27.969817151 11222.0
27.978172786 11410.0
27.986528420 11765.0
27.994884055 11923.0
28.003239689 12153.0
28.011595324 12476.0
28.019950958 12364.0
28.028306593 12434.0
28.036662227 12577.0
28.045017862 12725.0
28.053373496 12528.0
28.061729131 11957.0
28.070084766 11521.0
28.078440400 11108.0
28.086796035 10552.0
28.095151669 10071.0
28.103507304 9332.0
28.111862938 8740.0
28.120218573 8313.0
28.128574207 7543.0
28.136929842 6735.0
28.145285476 6312.0
28.153641111 5725.0
28.161996745 5249.0
28.170352380 4506.0
28.178708014 4313.0
28.187063649 3901.0
28.195419284 3597.0
28.203774918 3370.0
28.212130553 3222.0
28.220486187 2931.0
28.228841822 2829.0
28.237197456 2720.0
28.245553091 2525.0
28.253908725 2594.0
28.262264360 2462.0
28.270619994 2297.0
28.278975629 2302.0
28.287331263 2252.0
28.295686898 2205.0
28.304042532 2265.0
28.312398167 2149.0
28.320753801 2183.0
28.329109436 2232.0
28.337465071 2218.0
28.345820705 2200.0
28.354176340 2203.0
28.362531974 2268.0
28.370887609 2274.0
28.379243243 2208.0
28.387598878 2381.0
28.395954512 2442.0
28.404310147 2434.0
28.412665781 2472.0
28.421021416 2618.0
28.429377050 2635.0
28.437732685 2763.0
28.446088319 2715.0
28.454443954 2938.0
28.462799589 3015.0
28.471155223 3038.0
28.479510858 3083.0
28.487866492 3282.0
28.496222127 3455.0
28.504577761 3476.0
28.512933396 3547.0
28.521289030 3889.0
28.529644665 4040.0
28.538000299 4137.0
28.546355934 4260.0
28.554711568 4568.0
28.563067203 4841.0
28.571422837 4901.0
28.579778472 4993.0
28.588134107 5336.0
28.596489741 5558.0
28.604845376 5662.0
28.613201010 5722.0
28.621556645 6153.0
28.629912279 6160.0
28.638267914 6367.0
28.646623548 6437.0
28.654979183 6609.0
28.663334817 6800.0
28.671690452 6736.0
28.680046086 6885.0
28.688401721 6919.0
28.696757355 7055.0
28.705112990 7180.0
28.713468625 7106.0
28.721824259 7043.0
28.730179894 7177.0
28.738535528 7335.0
28.746891163 7534.0
28.755246797 7831.0
28.763602432 8139.0
28.771958066 8554.0
28.780313701 8824.0
28.788669335 9263.0
28.797024970 9566.0
28.805380604 10094.0
28.813736239 10652.0
28.822091873 11187.0
28.830447508 11754.0
28.838803143 12377.0
28.847158777 12704.0
28.855514412 13192.0
28.863870046 13922.0
28.872225681 14704.0
28.880581315 15165.0
28.888936950 15896.0
28.897292584 16184.0
28.905648219 16009.0
28.914003853 15653.0
28.922359488 14972.0
28.930715122 14565.0
28.939070757 13916.0
28.947426391 13374.0
28.955782026 12971.0
28.964137661 12275.0
28.972493295 11328.0
28.980848930 10519.0
28.989204564 9508.0
28.997560199 8602.0
29.005915833 7821.0
29.014271468 7063.0
29.022627102 6425.0
29.030982737 6006.0
29.039338371 5659.0
29.047694006 5271.0
29.056049640 4973.0
29.064405275 4712.0
29.072760909 4475.0
29.081116544 4284.0
29.089472179 3929.0
29.097827813 3701.0
29.106183448 3617.0
29.114539082 3482.0
29.122894717 3275.0
29.131250351 3098.0
29.139605986 2861.0
29.147961620 2908.0
29.156317255 2795.0
29.164672889 2699.0
29.173028524 2737.0
29.181384158 2721.0
29.189739793 2603.0
29.198095427 2694.0
29.206451062 2708.0
29.214806697 2696.0
29.223162331 2697.0
29.231517966 2779.0
29.239873600 2782.0
29.248229235 2685.0
29.256584869 2736.0
29.264940504 2797.0
29.273296138 2840.0
29.281651773 2854.0
29.290007407 2898.0
29.298363042 2943.0
29.306718676 3018.0
29.315074311 3111.0
29.323429945 3172.0
29.331785580 3180.0
29.340141215 3253.0
29.348496849 3438.0
29.356852484 3577.0
29.365208118 3641.0
29.373563753 3680.0
29.381919387 3816.0
29.390275022 3727.0
29.398630656 3759.0
29.406986291 3754.0
29.415341925 3655.0
29.423697560 3628.0
29.432053194 3680.0
29.440408829 3494.0
29.448764463 3578.0
29.457120098 3683.0
29.465475733 3568.0
29.473831367 3488.0
29.482187002 3537.0
29.490542636 3779.0
29.498898271 3697.0
29.507253905 3691.0
29.515609540 3952.0
29.523965174 4132.0
29.532320809 4174.0
29.540676443 4411.0
29.549032078 4553.0
29.557387712 4653.0
29.565743347 4802.0
29.574098981 5024.0
29.582454616 5240.0
29.590810251 5326.0
29.599165885 5474.0
29.607521520 5772.0
29.615877154 5882.0
29.624232789 6261.0
29.632588423 6602.0
29.640944058 6784.0
29.649299692 7112.0
29.657655327 7509.0
29.666010961 7836.0
29.674366596 8506.0
29.682722230 8640.0
29.691077865 9196.0
29.699433499 9679.0
29.707789134 10101.0
29.716144769 10319.0
29.724500403 10613.0
29.732856038 11051.0
29.741211672 11741.0
29.749567307 12216.0
29.757922941 12824.0
29.766278576 13169.0
29.774634210 13451.0
29.782989845 13871.0
29.791345479 14333.0
29.799701114 14597.0
29.808056748 14466.0
29.816412383 14394.0
29.824768017 14024.0
29.833123652 13397.0
29.841479286 13008.0
29.849834921 12738.0
29.858190556 12655.0
29.866546190 12869.0
29.874901825 12900.0
29.883257459 12882.0
29.891613094 13237.0
29.899968728 13496.0
29.908324363 13796.0
29.916679997 14366.0
29.925035632 14708.0
29.933391266 15221.0
29.941746901 15941.0
29.950102535 16610.0
29.958458170 17206.0
29.966813804 17814.0
29.975169439 18363.0
29.983525074 18777.0
29.991880708 19393.0
30.000236343 19976.0
30.008591977 20735.0
30.016947612 21729.0
30.025303246 23007.0
30.033658881 24149.0
30.042014515 25235.0
30.050370150 26572.0
30.058725784 26839.0
30.067081419 27529.0
30.075437053 26900.0
30.083792688 26109.0
30.092148322 24700.0
30.100503957 22626.0
30.108859592 20190.0
30.117215226 17974.0
30.125570861 15646.0
30.133926495 13910.0
30.142282130 12477.0
30.150637764 11245.0
30.158993399 10154.0
30.167349033 9036.0
30.175704668 7977.0
30.184060302 7139.0
30.192415937 6433.0
30.200771571 6006.0
30.209127206 5399.0
30.217482840 5013.0
30.225838475 4656.0
30.234194110 4461.0
30.242549744 4239.0
30.250905379 4100.0
30.259261013 3856.0
30.267616648 3686.0
30.275972282 3663.0
30.284327917 3485.0
30.292683551 3331.0
30.301039186 3255.0
30.309394820 3111.0
30.317750455 3107.0
30.326106089 2955.0
30.334461724 2984.0
30.342817358 2795.0
30.351172993 2873.0
30.359528628 2826.0
30.367884262 2886.0
30.376239897 2690.0
30.384595531 2641.0
30.392951166 2627.0
30.401306800 2557.0
30.409662435 2446.0
30.418018069 2451.0
30.426373704 2358.0
30.434729338 2253.0
30.443084973 2130.0
30.451440607 2063.0
30.459796242 2035.0
30.468151876 1942.0
30.476507511 1861.0
30.484863146 1870.0
30.493218780 1812.0
30.501574415 1793.0
30.509930049 1714.0
30.518285684 1727.0
30.526641318 1748.0
30.534996953 1667.0
30.543352587 1726.0
30.551708222 1652.0
30.560063856 1695.0
30.568419491 1746.0
30.576775125 1706.0
30.585130760 1762.0
30.593486394 1780.0
30.601842029 1696.0
30.610197664 1905.0
30.618553298 1821.0
30.626908933 1863.0
30.635264567 1858.0
30.643620202 1932.0
30.651975836 1957.0
30.660331471 1997.0
30.668687105 2055.0
30.677042740 2094.0
30.685398374 2094.0
30.693754009 2148.0
30.702109643 2134.0
30.710465278 2214.0
30.718820912 2170.0
30.727176547 2275.0
30.735532182 2437.0
30.743887816 2481.0
30.752243451 2494.0
30.760599085 2537.0
30.768954720 2574.0
30.777310354 2698.0
30.785665989 2819.0
30.794021623 2725.0
30.802377258 2802.0
30.810732892 3044.0
30.819088527 3026.0
30.827444161 3163.0
30.835799796 3124.0
30.844155430 3403.0
30.852511065 3417.0
30.860866700 3597.0
30.869222334 3708.0
30.877577969 3744.0
30.885933603 3961.0
30.894289238 4203.0
30.902644872 4263.0
30.911000507 4465.0
30.919356141 4686.0
30.927711776 4688.0
30.936067410 4907.0
30.944423045 4840.0
30.952778679 4990.0
30.961134314 4995.0
30.969489948 4924.0
30.977845583 4813.0
30.986201218 4818.0
30.994556852 4540.0
31.002912487 4345.0
31.011268121 4285.0
31.019623756 4090.0
31.027979390 3957.0
31.036335025 4020.0
31.044690659 3910.0
31.053046294 3798.0
31.061401928 3637.0
31.069757563 3584.0
31.078113197 3649.0
31.086468832 3515.0
31.094824466 3447.0
31.103180101 3342.0
31.111535736 3281.0
31.119891370 3146.0
31.128247005 3201.0
31.136602639 2853.0
31.144958274 2825.0
31.153313908 2687.0
31.161669543 2636.0
31.170025177 2529.0
31.178380812 2285.0
31.186736446 2231.0
31.195092081 2215.0
31.203447715 2098.0
31.211803350 2068.0
31.220158984 1980.0
31.228514619 2020.0
31.236870254 2029.0
31.245225888 1946.0
31.253581523 2027.0
31.261937157 2040.0
31.270292792 2038.0
31.278648426 2128.0
31.287004061 2170.0
31.295359695 2068.0
31.303715330 2127.0
31.312070964 2152.0
31.320426599 2209.0
31.328782233 2286.0
31.337137868 2286.0
31.345493502 2351.0
31.353849137 2381.0
31.362204771 2502.0
31.370560406 2632.0
31.378916041 2567.0
31.387271675 2698.0
31.395627310 2675.0
31.403982944 2761.0
31.412338579 2888.0
31.420694213 3028.0
31.429049848 3099.0
31.437405482 3158.0
31.445761117 3253.0
31.454116751 3431.0
31.462472386 3581.0
31.470828020 3694.0
31.479183655 3896.0
31.487539289 3971.0
31.495894924 4221.0
31.504250559 4284.0
31.512606193 4535.0
31.520961828 4838.0
31.529317462 4937.0
31.537673097 5309.0
31.546028731 5443.0
31.554384366 5743.0
31.562740000 5915.0
31.571095635 6288.0
31.579451269 6509.0
31.587806904 6866.0
31.596162538 7406.0
31.604518173 7943.0
31.612873807 8127.0
31.621229442 8730.0
31.629585077 9137.0
31.637940711 9755.0
31.646296346 10214.0
31.654651980 10614.0
31.663007615 10539.0
31.671363249 10431.0
31.679718884 10333.0
31.688074518 10150.0
31.696430153 10037.0
31.704785787 9375.0
31.713141422 8984.0
31.721497056 8406.0
31.729852691 7942.0
31.738208325 7378.0
31.746563960 6849.0
31.754919595 6344.0
31.763275229 5707.0
31.771630864 5353.0
31.779986498 4766.0
31.788342133 4483.0
31.796697767 4127.0
31.805053402 3846.0
31.813409036 3729.0
31.821764671 3479.0
31.830120305 3154.0
31.838475940 3094.0
31.846831574 3025.0
31.855187209 2927.0
31.863542843 2922.0
31.871898478 2835.0
31.880254113 2809.0
31.888609747 2787.0
31.896965382 2709.0
31.905321016 2694.0
31.913676651 2459.0
31.922032285 2617.0
31.930387920 2553.0
31.938743554 2554.0
31.947099189 2368.0
31.955454823 2411.0
31.963810458 2370.0
31.972166092 2282.0
31.980521727 2224.0
31.988877361 2207.0
31.997232996 2190.0
32.005588631 2159.0
32.013944265 2085.0
32.022299900 2028.0
32.030655534 1958.0
32.039011169 1921.0
32.047366803 1795.0
32.055722438 1887.0
32.064078072 1753.0
32.072433707 1814.0
32.080789341 1828.0
32.089144976 1710.0
32.097500610 1832.0
32.105856245 1788.0
32.114211879 1876.0
32.122567514 1808.0
32.130923149 1718.0
32.139278783 1768.0
32.147634418 1760.0
32.155990052 1733.0
32.164345687 1689.0
32.172701321 1705.0
32.181056956 1715.0
32.189412590 1730.0
32.197768225 1672.0
32.206123859 1826.0
32.214479494 1746.0
32.222835128 1723.0
32.231190763 1780.0
32.239546397 1756.0
32.247902032 1812.0
32.256257667 1855.0
32.264613301 1894.0
32.272968936 1967.0
32.281324570 1948.0
32.289680205 1994.0
32.298035839 2070.0
32.306391474 2091.0
32.314747108 2109.0
32.323102743 2356.0
32.331458377 2427.0
32.339814012 2471.0
32.348169646 2491.0
32.356525281 2707.0
32.364880915 2725.0
32.373236550 2882.0
32.381592185 2888.0
32.389947819 2988.0
32.398303454 3170.0
32.406659088 3203.0
32.415014723 3322.0
32.423370357 3536.0
32.431725992 3779.0
32.440081626 3901.0
32.448437261 4101.0
32.456792895 4301.0
32.465148530 4578.0
32.473504164 4836.0
32.481859799 5171.0
32.490215433 5598.0
32.498571068 5940.0
32.506926703 6644.0
32.515282337 7587.0
32.523637972 8204.0
32.531993606 8789.0
32.540349241 9559.0
32.548704875 9467.0
32.557060510 9401.0
32.565416144 9409.0
32.573771779 9290.0
32.582127413 9198.0
32.590483048 8988.0
32.598838682 8598.0
32.607194317 8145.0
32.615549951 8115.0
32.623905586 6888.0
32.632261221 5519.0
32.640616855 4568.0
32.648972490 4061.0
32.657328124 3761.0
32.665683759 3802.0
32.674039393 3788.0
32.682395028 3720.0
32.690750662 3778.0
32.699106297 3885.0
32.707461931 3854.0
32.715817566 3733.0
32.724173200 3729.0
32.732528835 3711.0
32.740884469 3678.0
32.749240104 3770.0
32.757595738 3672.0
32.765951373 3641.0
32.774307008 3660.0
32.782662642 3551.0
32.791018277 3445.0
32.799373911 3607.0
32.807729546 3401.0
32.816085180 3281.0
32.824440815 2939.0
32.832796449 2773.0
32.841152084 2361.0
32.849507718 2190.0
32.857863353 2067.0
32.866218987 1935.0
32.874574622 1800.0
32.882930256 1759.0
32.891285891 1728.0
32.899641526 1592.0
32.907997160 1646.0
32.916352795 1683.0
32.924708429 1693.0
32.933064064 1634.0
32.941419698 1681.0
32.949775333 1864.0
32.958130967 1801.0
32.966486602 1750.0
32.974842236 1787.0
32.983197871 1775.0
32.991553505 1838.0
32.999909140 1905.0
33.008264774 1956.0
33.016620409 1919.0
33.024976044 2040.0
33.033331678 2017.0
33.041687313 2107.0
33.050042947 2118.0
33.058398582 2222.0
33.066754216 2242.0
33.075109851 2235.0
33.083465485 2347.0
33.091821120 2330.0
33.100176754 2438.0
33.108532389 2438.0
33.116888023 2538.0
33.125243658 2657.0
33.133599292 2607.0
33.141954927 2593.0
33.150310562 2673.0
33.158666196 2659.0
33.167021831 2636.0
33.175377465 2598.0
33.183733100 2802.0
33.192088734 2718.0
33.200444369 2645.0
33.208800003 2677.0
33.217155638 2738.0
33.225511272 2710.0
33.233866907 2749.0
33.242222541 2796.0
33.250578176 2699.0
33.258933810 2957.0
33.267289445 2953.0
33.275645080 2831.0
33.284000714 3077.0
33.292356349 3133.0
33.300711983 3162.0
33.309067618 3256.0
33.317423252 3295.0
33.325778887 3296.0
33.334134521 3496.0
33.342490156 3488.0
33.350845790 3671.0
33.359201425 3884.0
33.367557059 3916.0
33.375912694 3988.0
33.384268328 4206.0
33.392623963 4282.0
33.400979598 4334.0
33.409335232 4513.0
33.417690867 4604.0
33.426046501 4893.0
33.434402136 5282.0
33.442757770 5554.0
33.451113405 5781.0
33.459469039 5743.0
33.467824674 5628.0
33.476180308 5433.0
33.484535943 5092.0
33.492891577 4910.0
33.501247212 4770.0
33.509602846 4587.0
33.517958481 4591.0
33.526314116 4122.0
33.534669750 3707.0
33.543025385 3442.0
33.551381019 3239.0
33.559736654 3189.0
33.568092288 2829.0
33.576447923 2537.0
33.584803557 2324.0
33.593159192 2170.0
33.601514826 2134.0
33.609870461 2151.0
33.618226095 2044.0
33.626581730 2034.0
33.634937364 1996.0
33.643292999 1845.0
33.651648634 1894.0
33.660004268 1841.0
33.668359903 1749.0
33.676715537 1725.0
33.685071172 1737.0
33.693426806 1835.0
33.701782441 1929.0
33.710138075 1969.0
33.718493710 1984.0
33.726849344 2033.0
33.735204979 2032.0
33.743560613 2107.0
33.751916248 2120.0
33.760271882 2055.0
33.768627517 2213.0
33.776983152 2221.0
33.785338786 2225.0
33.793694421 2320.0
33.802050055 2267.0
33.810405690 2330.0
33.818761324 2444.0
33.827116959 2526.0
33.835472593 2499.0
33.843828228 2577.0
33.852183862 2594.0
33.860539497 2726.0
33.868895131 2715.0
33.877250766 2822.0
33.885606400 2901.0
33.893962035 3058.0
33.902317670 3289.0
33.910673304 3319.0
33.919028939 3406.0
33.927384573 3556.0
33.935740208 3630.0
33.944095842 3690.0
33.952451477 3641.0
33.960807111 3811.0
33.969162746 3854.0
33.977518380 4024.0
33.985874015 4087.0
33.994229649 4067.0
34.002585284 4264.0
34.010940918 4255.0
34.019296553 4212.0
34.027652188 4103.0
34.036007822 3952.0
34.044363457 3989.0
34.052719091 3936.0
34.061074726 3807.0
34.069430360 3801.0
34.077785995 3956.0
34.086141629 4060.0
34.094497264 4201.0
34.102852898 4347.0
34.111208533 4376.0
34.119564167 4382.0
34.127919802 4282.0
34.136275436 4190.0
34.144631071 4067.0
34.152986706 3616.0
34.161342340 3499.0
34.169697975 3113.0
34.178053609 3102.0
34.186409244 2874.0
34.194764878 2721.0
34.203120513 2469.0
34.211476147 2419.0
34.219831782 2315.0
34.228187416 2136.0
34.236543051 2208.0
34.244898685 2056.0
34.253254320 1962.0
34.261609954 1877.0
34.269965589 1938.0
34.278321223 1791.0
34.286676858 1844.0
34.295032493 1781.0
34.303388127 1810.0
34.311743762 1730.0
34.320099396 1730.0
34.328455031 1830.0
34.336810665 1779.0
34.345166300 1744.0
34.353521934 1725.0
34.361877569 1706.0
34.370233203 1636.0
34.378588838 1652.0
34.386944472 1573.0
34.395300107 1560.0
34.403655741 1561.0
34.412011376 1514.0
34.420367011 1518.0
34.428722645 1334.0
34.437078280 1386.0
34.445433914 1385.0
34.453789549 1342.0
34.462145183 1320.0
34.470500818 1415.0
34.478856452 1258.0
34.487212087 1316.0
34.495567721 1333.0
34.503923356 1287.0
34.512278990 1279.0
34.520634625 1275.0
34.528990259 1378.0
34.537345894 1315.0
34.545701529 1372.0
34.554057163 1323.0
34.562412798 1418.0
34.570768432 1331.0
34.579124067 1351.0
34.587479701 1413.0
34.595835336 1417.0
34.604190970 1464.0
34.612546605 1450.0
34.620902239 1455.0
34.629257874 1528.0
34.637613508 1561.0
34.645969143 1597.0
34.654324777 1578.0
34.662680412 1608.0
34.671036047 1568.0
34.679391681 1633.0
34.687747316 1708.0
34.696102950 1658.0
34.704458585 1778.0
34.712814219 1763.0
34.721169854 1788.0
34.729525488 1839.0
34.737881123 1953.0
34.746236757 1945.0
34.754592392 1894.0
34.762948026 2071.0
34.771303661 1960.0
34.779659295 2121.0
34.788014930 2110.0
34.796370565 2095.0
34.804726199 2134.0
34.813081834 2103.0
34.821437468 2165.0
34.829793103 2389.0
34.838148737 2331.0
34.846504372 2334.0
34.854860006 2485.0
34.863215641 2533.0
34.871571275 2617.0
34.879926910 2691.0
34.888282544 2702.0
34.896638179 2733.0
34.904993813 2914.0
34.913349448 2841.0
34.921705083 2869.0
34.930060717 2831.0
34.938416352 3000.0
34.946771986 3001.0
34.955127621 3115.0
34.963483255 3168.0
34.971838890 3208.0
34.980194524 3326.0
34.988550159 3541.0
34.996905793 3437.0
35.005261428 3510.0
35.013617062 3553.0
35.021972697 3857.0
35.030328331 4166.0
35.038683966 4347.0
35.047039601 4395.0
35.055395235 4798.0
35.063750870 5298.0
35.072106504 5606.0
35.080462139 5954.0
35.088817773 6365.0
35.097173408 6763.0
35.105529042 6837.0
35.113884677 7059.0
35.122240311 6646.0
35.130595946 6541.0
35.138951580 6400.0
35.147307215 6216.0
35.155662849 6330.0
35.164018484 6410.0
35.172374119 6474.0
35.180729753 6439.0
35.189085388 6080.0
35.197441022 5938.0
35.205796657 5358.0
35.214152291 5105.0
35.222507926 4792.0
35.230863560 4500.0
35.239219195 4251.0
35.247574829 3944.0
35.255930464 3962.0
35.264286098 3635.0
35.272641733 3585.0
35.280997367 3409.0
35.289353002 3367.0
35.297708637 3360.0
35.306064271 3171.0
35.314419906 3207.0
35.322775540 3202.0
35.331131175 3239.0
35.339486809 3239.0
35.347842444 3310.0
35.356198078 3390.0
35.364553713 3520.0
35.372909347 3549.0
35.381264982 3619.0
35.389620616 3673.0
35.397976251 3768.0
35.406331885 3973.0
35.414687520 3884.0
35.423043155 3971.0
35.431398789 3935.0
35.439754424 4065.0
35.448110058 4185.0
35.456465693 4125.0
35.464821327 4318.0
35.473176962 4562.0
35.481532596 4604.0
35.489888231 4541.0
35.498243865 4480.0
35.506599500 4412.0
35.514955134 4511.0
35.523310769 4381.0
35.531666403 4379.0
35.540022038 4206.0
35.548377673 4160.0
35.556733307 3932.0
35.565088942 3736.0
35.573444576 3614.0
35.581800211 3497.0
35.590155845 3289.0
35.598511480 3100.0
35.606867114 2879.0
35.615222749 2892.0
35.623578383 2779.0
35.631934018 2536.0
35.640289652 2584.0
35.648645287 2523.0
35.657000921 2406.0
35.665356556 2334.0
35.673712191 2380.0
35.682067825 2390.0
35.690423460 2361.0
35.698779094 2318.0
35.707134729 2298.0
35.715490363 2328.0
35.723845998 2333.0
35.732201632 2246.0
35.740557267 2249.0
35.748912901 2278.0
35.757268536 2340.0
35.765624170 2276.0
35.773979805 2248.0
35.782335439 2237.0
35.790691074 2256.0
35.799046708 2216.0
35.807402343 2257.0
35.815757978 2209.0
35.824113612 2265.0
35.832469247 2189.0
35.840824881 2228.0
35.849180516 2164.0
35.857536150 2048.0
35.865891785 2149.0
35.874247419 2190.0
35.882603054 2218.0
35.890958688 2265.0
35.899314323 2292.0
35.907669957 2245.0
35.916025592 2232.0
35.924381226 2258.0
35.932736861 2291.0
35.941092496 2194.0
35.949448130 2281.0
35.957803765 2253.0
35.966159399 2281.0
35.974515034 2218.0
35.982870668 2353.0
35.991226303 2301.0
35.999581937 2429.0
36.007937572 2415.0
36.016293206 2426.0
36.024648841 2442.0
36.033004475 2605.0
36.041360110 2544.0
36.049715744 2732.0
36.058071379 2705.0
36.066427014 2710.0
36.074782648 2825.0
36.083138283 2988.0
36.091493917 2851.0
36.099849552 2828.0
36.108205186 2833.0
36.116560821 2921.0
36.124916455 2943.0
36.133272090 2802.0
36.141627724 2713.0
36.149983359 2678.0
36.158338993 2593.0
36.166694628 2550.0
36.175050262 2432.0
36.183405897 2390.0
36.191761532 2166.0
36.200117166 2187.0
36.208472801 2062.0
36.216828435 2041.0
36.225184070 1937.0
36.233539704 1856.0
36.241895339 1789.0
36.250250973 1821.0
36.258606608 1626.0
36.266962242 1706.0
36.275317877 1685.0
36.283673511 1618.0
36.292029146 1647.0
36.300384780 1690.0
36.308740415 1771.0
36.317096050 1664.0
36.325451684 1715.0
36.333807319 1656.0
36.342162953 1649.0
36.350518588 1680.0
36.358874222 1664.0
36.367229857 1663.0
36.375585491 1600.0
36.383941126 1606.0
36.392296760 1663.0
36.400652395 1611.0
36.409008029 1665.0
36.417363664 1776.0
36.425719298 1741.0
36.434074933 1763.0
36.442430568 1779.0
36.450786202 1827.0
36.459141837 1854.0
36.467497471 1832.0
36.475853106 1778.0
36.484208740 1815.0
36.492564375 1808.0
36.500920009 1905.0
36.509275644 1985.0
36.517631278 2001.0
36.525986913 2089.0
36.534342547 2082.0
36.542698182 2075.0
36.551053816 2044.0
36.559409451 2034.0
36.567765086 2076.0
36.576120720 2185.0
36.584476355 2125.0
36.592831989 2202.0
36.601187624 2109.0
36.609543258 2170.0
36.617898893 2228.0
36.626254527 2212.0
36.634610162 2161.0
36.642965796 2287.0
36.651321431 2280.0
36.659677065 2364.0
36.668032700 2305.0
36.676388334 2422.0
36.684743969 2486.0
36.693099604 2599.0
36.701455238 2648.0
36.709810873 2580.0
36.718166507 2553.0
36.726522142 2748.0
36.734877776 2556.0
36.743233411 2699.0
36.751589045 2660.0
36.759944680 2615.0
36.768300314 2757.0
36.776655949 2736.0
36.785011583 2715.0
36.793367218 2723.0
36.801722852 2800.0
36.810078487 2697.0
36.818434122 2632.0
36.826789756 2622.0
36.835145391 2669.0
36.843501025 2708.0
36.851856660 2697.0
36.860212294 2740.0
36.868567929 2706.0
36.876923563 2672.0
36.885279198 2742.0
36.893634832 2750.0
36.901990467 2658.0
36.910346101 2790.0
36.918701736 2671.0
36.927057370 2738.0
36.935413005 2631.0
36.943768640 2746.0
36.952124274 2520.0
36.960479909 2479.0
36.968835543 2460.0
36.977191178 2586.0
36.985546812 2481.0
36.993902447 2483.0
37.002258081 2497.0
37.010613716 2559.0
37.018969350 2538.0
37.027324985 2550.0
37.035680619 2712.0
37.044036254 2666.0
37.052391888 2706.0
37.060747523 2629.0
37.069103158 2617.0
37.077458792 2638.0
37.085814427 2644.0
37.094170061 2755.0
37.102525696 2691.0
37.110881330 2747.0
37.119236965 2822.0
37.127592599 2858.0
37.135948234 2859.0
37.144303868 2805.0
37.152659503 2928.0
37.161015137 2959.0
37.169370772 3078.0
37.177726406 3091.0
37.186082041 3091.0
37.194437676 3065.0
37.202793310 3098.0
37.211148945 3057.0
37.219504579 2964.0
37.227860214 2960.0
37.236215848 2933.0
37.244571483 2720.0
37.252927117 2499.0
37.261282752 2486.0
37.269638386 2382.0
37.277994021 2192.0
37.286349655 2191.0
37.294705290 2083.0
37.303060924 2094.0
37.311416559 2151.0
37.319772193 2033.0
37.328127828 2023.0
37.336483463 2072.0
37.344839097 2017.0
37.353194732 2109.0
37.361550366 2170.0
37.369906001 2116.0
37.378261635 2070.0
37.386617270 1989.0
37.394972904 2072.0
37.403328539 2015.0
37.411684173 2065.0
37.420039808 1976.0
37.428395442 2088.0
37.436751077 2058.0
37.445106711 2051.0
37.453462346 1938.0
37.461817981 1983.0
37.470173615 2044.0
37.478529250 1958.0
37.486884884 2034.0
37.495240519 2069.0
37.503596153 2062.0
37.511951788 1980.0
37.520307422 2125.0
37.528663057 2095.0
37.537018691 2187.0
37.545374326 2120.0
37.553729960 2198.0
37.562085595 2235.0
37.570441229 2264.0
37.578796864 2231.0
37.587152499 2287.0
37.595508133 2369.0
37.603863768 2305.0
37.612219402 2380.0
37.620575037 2456.0
37.628930671 2287.0
37.637286306 2369.0
37.645641940 2382.0
37.653997575 2451.0
37.662353209 2518.0
37.670708844 2463.0
37.679064478 2537.0
37.687420113 2612.0
37.695775747 2597.0
37.704131382 2658.0
37.712487017 2720.0
37.720842651 2709.0
37.729198286 2868.0
37.737553920 2871.0
37.745909555 3008.0
37.754265189 3081.0
37.762620824 3247.0
37.770976458 3591.0
37.779332093 3716.0
37.787687727 3983.0
37.796043362 4412.0
37.804398996 4880.0
37.812754631 5434.0
37.821110265 6293.0
37.829465900 7428.0
37.837821535 8643.0
37.846177169 10481.0
37.854532804 12658.0
37.862888438 16149.0
37.871244073 19807.0
37.879599707 24784.0
37.887955342 30907.0
37.896310976 38700.0
37.904666611 46827.0
37.913022245 56315.0
37.921377880 66211.0
37.929733514 75792.0
37.938089149 83964.0
37.946444783 91028.0
37.954800418 95134.0
37.963156053 96878.0
37.971511687 94451.0
37.979867322 90305.0
37.988222956 83186.0
37.996578591 73370.0
38.004934225 63362.0
38.013289860 54514.0
38.021645494 45254.0
38.030001129 37131.0
38.038356763 29876.0
38.046712398 24378.0
38.055068032 19761.0
38.063423667 16110.0
38.071779301 13350.0
38.080134936 11059.0
38.088490571 9448.0
38.096846205 8014.0
38.105201840 7121.0
38.113557474 6261.0
38.121913109 5560.0
38.130268743 5097.0
38.138624378 4725.0
38.146980012 4399.0
38.155335647 3925.0
38.163691281 3769.0
38.172046916 3558.0
38.180402550 3431.0
38.188758185 3454.0
38.197113819 3305.0
38.205469454 3267.0
38.213825089 3138.0
38.222180723 3152.0
38.230536358 3143.0
38.238891992 3133.0
38.247247627 3158.0
38.255603261 3154.0
38.263958896 3307.0
38.272314530 3279.0
38.280670165 3628.0
38.289025799 4010.0
38.297381434 4295.0
38.305737068 4717.0
38.314092703 5035.0
38.322448337 5645.0
38.330803972 6070.0
38.339159607 6431.0
38.347515241 6696.0
38.355870876 6923.0
38.364226510 6805.0
38.372582145 6621.0
38.380937779 6340.0
38.389293414 6144.0
38.397649048 5690.0
38.406004683 5315.0
38.414360317 5097.0
38.422715952 4760.0
38.431071586 4375.0
38.439427221 4206.0
38.447782855 4061.0
38.456138490 3804.0
38.464494125 3586.0
38.472849759 3436.0
38.481205394 3394.0
38.489561028 3168.0
38.497916663 3095.0
38.506272297 2983.0
38.514627932 2806.0
38.522983566 2568.0
38.531339201 2500.0
38.539694835 2461.0
38.548050470 2280.0
38.556406104 2150.0
38.564761739 2070.0
38.573117373 2092.0
38.581473008 1981.0
38.589828643 1855.0
38.598184277 1790.0
38.606539912 1750.0
38.614895546 1640.0
38.623251181 1742.0
38.631606815 1549.0
38.639962450 1705.0
38.648318084 1625.0
38.656673719 1657.0
38.665029353 1544.0
38.673384988 1551.0
38.681740622 1481.0
38.690096257 1563.0
38.698451891 1525.0
38.706807526 1552.0
38.715163161 1545.0
38.723518795 1591.0
38.731874430 1553.0
38.740230064 1543.0
38.748585699 1479.0
38.756941333 1571.0
38.765296968 1487.0
38.773652602 1500.0
38.782008237 1510.0
38.790363871 1595.0
38.798719506 1583.0
38.807075140 1576.0
38.815430775 1576.0
38.823786409 1577.0
38.832142044 1635.0
38.840497678 1601.0
38.848853313 1620.0
38.857208948 1582.0
38.865564582 1678.0
38.873920217 1583.0
38.882275851 1682.0
38.890631486 1655.0
38.898987120 1661.0
38.907342755 1744.0
38.915698389 1684.0
38.924054024 1764.0
38.932409658 1754.0
38.940765293 1809.0
38.949120927 1829.0
38.957476562 1840.0
38.965832196 1929.0
38.974187831 1854.0
38.982543466 1904.0
38.990899100 1932.0
38.999254735 1997.0
39.007610369 1993.0
39.015966004 2206.0
39.024321638 2095.0
39.032677273 2062.0
39.041032907 2189.0
39.049388542 2168.0
39.057744176 2323.0
39.066099811 2215.0
39.074455445 2286.0
39.082811080 2306.0
39.091166714 2317.0
39.099522349 2393.0
39.107877984 2487.0
39.116233618 2393.0
39.124589253 2585.0
39.132944887 2660.0
39.141300522 2533.0
39.149656156 2657.0
39.158011791 2662.0
39.166367425 2658.0
39.174723060 2707.0
39.183078694 2790.0
39.191434329 2750.0
39.199789963 2841.0
39.208145598 2813.0
39.216501232 2956.0
39.224856867 2938.0
39.233212502 2893.0
39.241568136 2900.0
39.249923771 2918.0
39.258279405 2993.0
39.266635040 2941.0
39.274990674 3017.0
39.283346309 3097.0
39.291701943 2872.0
39.300057578 2998.0
39.308413212 2987.0
39.316768847 3032.0
39.325124481 2995.0
39.333480116 3033.0
39.341835750 3109.0
39.350191385 3117.0
39.358547020 3138.0
39.366902654 3164.0
39.375258289 3173.0
39.383613923 3371.0
39.391969558 3503.0
39.400325192 3563.0
39.408680827 3536.0
39.417036461 3676.0
39.425392096 3809.0
39.433747730 3796.0
39.442103365 3749.0
39.450458999 3831.0
39.458814634 3968.0
39.467170268 4041.0
39.475525903 4074.0
39.483881538 4288.0
39.492237172 4263.0
39.500592807 4487.0
39.508948441 4672.0
39.517304076 4806.0
39.525659710 4786.0
39.534015345 5040.0
39.542370979 5114.0
39.550726614 4993.0
39.559082248 4943.0
39.567437883 4894.0
39.575793517 4883.0
39.584149152 4800.0
39.592504786 4839.0
39.600860421 4706.0
39.609216056 4640.0
39.617571690 4633.0
39.625927325 4530.0
39.634282959 4638.0
39.642638594 4402.0
39.650994228 4392.0
39.659349863 4169.0
39.667705497 4119.0
39.676061132 3832.0
39.684416766 3726.0
39.692772401 3529.0
39.701128035 3464.0
39.709483670 3332.0
39.717839304 3213.0
39.726194939 3041.0
39.734550574 3052.0
39.742906208 2708.0
39.751261843 2723.0
39.759617477 2514.0
39.767973112 2318.0
39.776328746 2394.0
39.784684381 2285.0
39.793040015 2245.0
39.801395650 2122.0
39.809751284 2218.0
39.818106919 2158.0
39.826462553 2140.0
39.834818188 2120.0
39.843173822 2122.0
39.851529457 2125.0
39.859885092 2088.0
39.868240726 2104.0
39.876596361 2172.0
39.884951995 2054.0
39.893307630 2119.0
39.901663264 2225.0
39.910018899 2126.0
39.918374533 2145.0
39.926730168 2269.0
39.935085802 2176.0
39.943441437 2285.0
39.951797071 2279.0
39.960152706 2275.0
39.968508340 2335.0
39.976863975 2350.0
39.985219610 2438.0
39.993575244 2361.0
40.001930879 2378.0
40.010286513 2419.0
40.018642148 2562.0
40.026997782 2582.0
40.035353417 2564.0
40.043709051 2591.0
40.052064686 2698.0
40.060420320 2753.0
40.068775955 2790.0
40.077131589 2873.0
40.085487224 3043.0
40.093842858 3028.0
40.102198493 3206.0
40.110554128 3283.0
40.118909762 3362.0
40.127265397 3322.0
40.135621031 3290.0
40.143976666 3248.0
40.152332300 3212.0
40.160687935 3131.0
40.169043569 3135.0
40.177399204 3215.0
40.185754838 3104.0
40.194110473 3119.0
40.202466107 2985.0
40.210821742 2844.0
40.219177376 2779.0
40.227533011 2815.0
40.235888646 2547.0
40.244244280 2623.0
40.252599915 2411.0
40.260955549 2286.0
40.269311184 2238.0
40.277666818 2259.0
40.286022453 2112.0
40.294378087 2126.0
40.302733722 2034.0
40.311089356 2062.0
40.319444991 2052.0
40.327800625 2041.0
40.336156260 1969.0
40.344511894 2044.0
40.352867529 2004.0
40.361223163 2058.0
40.369578798 2102.0
40.377934433 1987.0
40.386290067 1974.0
40.394645702 1997.0
40.403001336 1952.0
40.411356971 1896.0
40.419712605 1991.0
40.428068240 1833.0
40.436423874 1901.0
40.444779509 1806.0
40.453135143 1857.0
40.461490778 1760.0
40.469846412 1770.0
40.478202047 1809.0
40.486557681 1719.0
40.494913316 1847.0
40.503268951 1848.0
40.511624585 1870.0
40.519980220 1881.0
40.528335854 1917.0
40.536691489 1886.0
40.545047123 1831.0
40.553402758 2076.0
40.561758392 2020.0
40.570114027 2013.0
40.578469661 2066.0
40.586825296 1954.0
40.595180930 2103.0
40.603536565 2218.0
40.611892199 2172.0
40.620247834 2229.0
40.628603469 2242.0
40.636959103 2322.0
40.645314738 2423.0
40.653670372 2286.0
40.662026007 2345.0
40.670381641 2334.0
40.678737276 2415.0
40.687092910 2460.0
40.695448545 2454.0
40.703804179 2382.0
40.712159814 2458.0
40.720515448 2462.0
40.728871083 2456.0
40.737226717 2512.0
40.745582352 2415.0
40.753937987 2589.0
40.762293621 2535.0
40.770649256 2443.0
40.779004890 2632.0
40.787360525 2661.0
40.795716159 2558.0
40.804071794 2680.0
40.812427428 2585.0
40.820783063 2573.0
40.829138697 2549.0
40.837494332 2771.0
40.845849966 2563.0
40.854205601 2615.0
40.862561235 2507.0
40.870916870 2635.0
40.879272505 2487.0
40.887628139 2400.0
40.895983774 2527.0
40.904339408 2453.0
40.912695043 2430.0
40.921050677 2357.0
40.929406312 2385.0
40.937761946 2357.0
40.946117581 2303.0
40.954473215 2376.0
40.962828850 2429.0
40.971184484 2329.0
40.979540119 2349.0
40.987895753 2390.0
40.996251388 2491.0
41.004607023 2482.0
41.012962657 2441.0
41.021318292 2485.0
41.029673926 2519.0
41.038029561 2541.0
41.046385195 2589.0
41.054740830 2627.0
41.063096464 2682.0
41.071452099 2713.0
41.079807733 2715.0
41.088163368 2843.0
41.096519002 2729.0
41.104874637 2893.0
41.113230271 2922.0
41.121585906 2952.0
41.129941541 3093.0
41.138297175 3024.0
41.146652810 3068.0
41.155008444 3009.0
41.163364079 2956.0
41.171719713 3041.0
41.180075348 2877.0
41.188430982 2864.0
41.196786617 2958.0
41.205142251 2901.0
41.213497886 2865.0
41.221853520 2925.0
41.230209155 2811.0
41.238564789 2744.0
41.246920424 2738.0
41.255276059 2602.0
41.263631693 2517.0
41.271987328 2421.0
41.280342962 2427.0
41.288698597 2303.0
41.297054231 2226.0
41.305409866 2148.0
41.313765500 2139.0
41.322121135 2095.0
41.330476769 2093.0
41.338832404 2051.0
41.347188038 2050.0
41.355543673 1929.0
41.363899307 1954.0
41.372254942 1946.0
41.380610577 1928.0
41.388966211 1837.0
41.397321846 1865.0
41.405677480 1815.0
41.414033115 1870.0
41.422388749 1879.0
41.430744384 1870.0
41.439100018 1852.0
41.447455653 1795.0
41.455811287 1896.0
41.464166922 1932.0
41.472522556 1868.0
41.480878191 1878.0
41.489233825 1880.0
41.497589460 1943.0
41.505945095 2045.0
41.514300729 1950.0
41.522656364 2105.0
41.531011998 2191.0
41.539367633 2099.0
41.547723267 2256.0
41.556078902 2248.0
41.564434536 2283.0
41.572790171 2204.0
41.581145805 2418.0
41.589501440 2388.0
41.597857074 2518.0
41.606212709 2449.0
41.614568343 2654.0
41.622923978 2660.0
41.631279613 2648.0
41.639635247 2597.0
41.647990882 2675.0
41.656346516 2652.0
41.664702151 2595.0
41.673057785 2726.0
41.681413420 2816.0
41.689769054 2921.0
41.698124689 2936.0
41.706480323 3075.0
41.714835958 3114.0
41.723191592 3195.0
41.731547227 2986.0
41.739902861 3036.0
41.748258496 2951.0
41.756614130 2828.0
41.764969765 2753.0
41.773325400 2501.0
41.781681034 2367.0
41.790036669 2135.0
41.798392303 2104.0
41.806747938 1978.0
41.815103572 2059.0
41.823459207 1906.0
41.831814841 1918.0
41.840170476 1950.0
41.848526110 1932.0
41.856881745 1947.0
41.865237379 1914.0
41.873593014 1967.0
41.881948648 2019.0
41.890304283 1999.0
41.898659918 2032.0
41.907015552 1983.0
41.915371187 2023.0
41.923726821 2010.0
41.932082456 2029.0
41.940438090 2000.0
41.948793725 2122.0
41.957149359 2139.0
41.965504994 2149.0
41.973860628 2140.0
41.982216263 2160.0
41.990571897 2241.0
41.998927532 2223.0
42.007283166 2220.0
42.015638801 2335.0
42.023994436 2356.0
42.032350070 2356.0
42.040705705 2337.0
42.049061339 2460.0
42.057416974 2502.0
42.065772608 2549.0
42.074128243 2645.0
42.082483877 2751.0
42.090839512 2831.0
42.099195146 2832.0
42.107550781 2724.0
42.115906415 2793.0
42.124262050 2660.0
42.132617684 2545.0
42.140973319 2587.0
42.149328954 2680.0
42.157684588 2743.0
42.166040223 2597.0
42.174395857 2655.0
42.182751492 2635.0
42.191107126 2599.0
42.199462761 2469.0
42.207818395 2468.0
42.216174030 2397.0
42.224529664 2393.0
42.232885299 2322.0
42.241240933 2190.0
42.249596568 2289.0
42.257952202 2167.0
42.266307837 2181.0
42.274663472 2140.0
42.283019106 2210.0
42.291374741 2157.0
42.299730375 2148.0
42.308086010 2104.0
42.316441644 2132.0
42.324797279 2215.0
42.333152913 2168.0
42.341508548 2237.0
42.349864182 2208.0
42.358219817 2177.0
42.366575451 2259.0
42.374931086 2285.0
42.383286720 2302.0
42.391642355 2353.0
42.399997990 2369.0
42.408353624 2384.0
42.416709259 2380.0
42.425064893 2442.0
42.433420528 2325.0
42.441776162 2501.0
42.450131797 2455.0
42.458487431 2530.0
42.466843066 2551.0
42.475198700 2542.0
42.483554335 2651.0
42.491909969 2664.0
42.500265604 2698.0
42.508621238 2797.0
42.516976873 2891.0
42.525332508 2972.0
42.533688142 2869.0
42.542043777 2999.0
42.550399411 3129.0
42.558755046 3106.0
42.567110680 3124.0
42.575466315 3290.0
42.583821949 3202.0
42.592177584 3200.0
42.600533218 3250.0
42.608888853 3354.0
42.617244487 3387.0
42.625600122 3546.0
42.633955756 3515.0
42.642311391 3565.0
42.650667026 3514.0
42.659022660 3506.0
42.667378295 3695.0
42.675733929 3560.0
42.684089564 3549.0
42.692445198 3647.0
42.700800833 3629.0
42.709156467 3695.0
42.717512102 3590.0
42.725867736 3454.0
42.734223371 3199.0
42.742579005 3304.0
42.750934640 3098.0
42.759290274 2990.0
42.767645909 2860.0
42.776001544 2844.0
42.784357178 2701.0
42.792712813 2712.0
42.801068447 2683.0
42.809424082 2638.0
42.817779716 2692.0
42.826135351 2517.0
42.834490985 2559.0
42.842846620 2543.0
42.851202254 2442.0
42.859557889 2507.0
42.867913523 2354.0
42.876269158 2290.0
42.884624792 2290.0
42.892980427 2251.0
42.901336062 2183.0
42.909691696 2301.0
42.918047331 2269.0
42.926402965 2121.0
42.934758600 2262.0
42.943114234 2231.0
42.951469869 2187.0
42.959825503 2157.0
42.968181138 2179.0
42.976536772 2242.0
42.984892407 2300.0
42.993248041 2221.0
43.001603676 2284.0
43.009959310 2267.0
43.018314945 2268.0
43.026670580 2368.0
43.035026214 2291.0
43.043381849 2513.0
43.051737483 2502.0
43.060093118 2567.0
43.068448752 2620.0
43.076804387 2671.0
43.085160021 2638.0
43.093515656 2733.0
43.101871290 2657.0
43.110226925 2785.0
43.118582559 2783.0
43.126938194 2869.0
43.135293828 2947.0
43.143649463 2941.0
43.152005098 2994.0
43.160360732 3034.0
43.168716367 3101.0
43.177072001 2976.0
43.185427636 3221.0
43.193783270 3272.0
43.202138905 3316.0
43.210494539 3524.0
43.218850174 3666.0
43.227205808 3885.0
43.235561443 3886.0
43.243917077 3950.0
43.252272712 4031.0
43.260628346 4060.0
43.268983981 4107.0
43.277339615 4041.0
43.285695250 3887.0
43.294050885 3921.0
43.302406519 3723.0
43.310762154 3722.0
43.319117788 3546.0
43.327473423 3436.0
43.335829057 3305.0
43.344184692 3123.0
43.352540326 2936.0
43.360895961 2994.0
43.369251595 3001.0
43.377607230 2764.0
43.385962864 2789.0
43.394318499 2664.0
43.402674133 2608.0
43.411029768 2545.0
43.419385403 2471.0
43.427741037 2381.0
43.436096672 2265.0
43.444452306 2205.0
43.452807941 2284.0
43.461163575 2159.0
43.469519210 2100.0
43.477874844 2246.0
43.486230479 2180.0
43.494586113 2070.0
43.502941748 2124.0
43.511297382 2024.0
43.519653017 2045.0
43.528008651 1959.0
43.536364286 1923.0
43.544719921 2041.0
43.553075555 1928.0
43.561431190 1983.0
43.569786824 1910.0
43.578142459 1941.0
43.586498093 1962.0
43.594853728 1887.0
43.603209362 1953.0
43.611564997 1960.0
43.619920631 1935.0
43.628276266 1880.0
43.636631900 1925.0
43.644987535 1894.0
43.653343169 1981.0
43.661698804 1987.0
43.670054439 2004.0
43.678410073 1958.0
43.686765708 2079.0
43.695121342 1979.0
43.703476977 1989.0
43.711832611 2056.0
43.720188246 2034.0
43.728543880 2024.0
43.736899515 2078.0
43.745255149 2056.0
43.753610784 2109.0
43.761966418 2061.0
43.770322053 2056.0
43.778677687 2184.0
43.787033322 2141.0
43.795388957 2200.0
43.803744591 2168.0
43.812100226 2196.0
43.820455860 2142.0
43.828811495 2086.0
43.837167129 2183.0
43.845522764 2082.0
43.853878398 2161.0
43.862234033 2185.0
43.870589667 2222.0
43.878945302 2054.0
43.887300936 2159.0
43.895656571 2207.0
43.904012205 2142.0
43.912367840 2103.0
43.920723475 2153.0
43.929079109 2219.0
43.937434744 2208.0
43.945790378 2222.0
43.954146013 2215.0
43.962501647 2274.0
43.970857282 2370.0
43.979212916 2362.0
43.987568551 2419.0
43.995924185 2450.0
44.004279820 2482.0
44.012635454 2525.0
44.020991089 2520.0
44.029346723 2749.0
44.037702358 2815.0
44.046057993 2987.0
44.054413627 3103.0
44.062769262 3100.0
44.071124896 3403.0
44.079480531 3613.0
44.087836165 3963.0
44.096191800 4174.0
44.104547434 4731.0
44.112903069 5253.0
44.121258703 5841.0
44.129614338 6746.0
44.137969972 7807.0
44.146325607 9267.0
44.154681241 10941.0
44.163036876 13166.0
44.171392511 15449.0
44.179748145 18634.0
44.188103780 21599.0
44.196459414 25123.0
44.204815049 28327.0
44.213170683 31725.0
44.221526318 34376.0
44.229881952 36336.0
44.238237587 37919.0
44.246593221 38220.0
44.254948856 37250.0
44.263304490 35397.0
44.271660125 32824.0
44.280015759 29552.0
44.288371394 25999.0
44.296727029 22753.0
44.305082663 19182.0
44.313438298 16198.0
44.321793932 13670.0
44.330149567 11644.0
44.338505201 9733.0
44.346860836 8404.0
44.355216470 7331.0
44.363572105 6397.0
44.371927739 5777.0
44.380283374 5227.0
44.388639008 4858.0
44.396994643 4690.0
44.405350277 4273.0
44.413705912 4023.0
44.422061547 3889.0
44.430417181 3775.0
44.438772816 3582.0
44.447128450 3539.0
44.455484085 3387.0
44.463839719 3398.0
44.472195354 3402.0
44.480550988 3339.0
44.488906623 3333.0
44.497262257 3329.0
44.505617892 3368.0
44.513973526 3406.0
44.522329161 3461.0
44.530684795 3601.0
44.539040430 3749.0
44.547396065 4019.0
44.555751699 4364.0
44.564107334 4846.0
44.572462968 5230.0
44.580818603 5937.0
44.589174237 6543.0
44.597529872 7161.0
44.605885506 7706.0
44.614241141 8366.0
44.622596775 8945.0
44.630952410 9530.0
44.639308044 9611.0
44.647663679 9540.0
44.656019313 9256.0
44.664374948 8810.0
44.672730583 8266.0
44.681086217 7648.0
44.689441852 6718.0
44.697797486 6004.0
44.706153121 5377.0
44.714508755 4836.0
44.722864390 4356.0
44.731220024 4129.0
44.739575659 3812.0
44.747931293 3662.0
44.756286928 3578.0
44.764642562 3530.0
44.772998197 3475.0
44.781353831 3437.0
44.789709466 3326.0
44.798065100 3288.0
44.806420735 3469.0
44.814776370 3327.0
44.823132004 3526.0
44.831487639 3480.0
44.839843273 3557.0
44.848198908 3546.0
44.856554542 3479.0
44.864910177 3497.0
44.873265811 3656.0
44.881621446 3704.0
44.889977080 3651.0
44.898332715 3672.0
44.906688349 3666.0
44.915043984 3737.0
44.923399618 3560.0
44.931755253 3715.0
44.940110888 3820.0
44.948466522 3835.0
44.956822157 3693.0
44.965177791 3652.0
44.973533426 3640.0
44.981889060 3614.0
44.990244695 3448.0
44.998600329 3438.0
45.006955964 3521.0
45.015311598 3419.0
45.023667233 3550.0
45.032022867 3609.0
45.040378502 3442.0
45.048734136 3543.0
45.057089771 3462.0
45.065445406 3586.0
45.073801040 3680.0
45.082156675 3585.0
45.090512309 3552.0
45.098867944 3608.0
45.107223578 3677.0
45.115579213 3572.0
45.123934847 3762.0
45.132290482 3516.0
45.140646116 3664.0
45.149001751 3677.0
45.157357385 3762.0
45.165713020 3776.0
45.174068654 3723.0
45.182424289 3694.0
45.190779924 3581.0
45.199135558 3557.0
45.207491193 3487.0
45.215846827 3323.0
45.224202462 3304.0
45.232558096 3215.0
45.240913731 3233.0
45.249269365 3149.0
45.257625000 3091.0
45.265980634 2985.0
45.274336269 2908.0
45.282691903 2892.0
45.291047538 2800.0
45.299403172 2675.0
45.307758807 2610.0
45.316114442 2627.0
45.324470076 2538.0
45.332825711 2512.0
45.341181345 2503.0
45.349536980 2534.0
45.357892614 2485.0
45.366248249 2510.0
45.374603883 2601.0
45.382959518 2648.0
45.391315152 2609.0
45.399670787 2711.0
45.408026421 2677.0
45.416382056 2944.0
45.424737690 2786.0
45.433093325 2835.0
45.441448960 3022.0
45.449804594 2880.0
45.458160229 2976.0
45.466515863 3045.0
45.474871498 3017.0
45.483227132 3061.0
45.491582767 3191.0
45.499938401 3070.0
45.508294036 3274.0
45.516649670 3372.0
45.525005305 3321.0
45.533360939 3531.0
45.541716574 3503.0
45.550072208 3666.0
45.558427843 3706.0
45.566783478 3820.0
45.575139112 3889.0
45.583494747 3861.0
45.591850381 3983.0
45.600206016 4070.0
45.608561650 4204.0
45.616917285 4273.0
45.625272919 4538.0
45.633628554 4493.0
45.641984188 4716.0
45.650339823 4696.0
45.658695457 4984.0
45.667051092 5173.0
45.675406726 5547.0
45.683762361 5702.0
45.692117996 5854.0
45.700473630 6071.0
45.708829265 6182.0
45.717184899 6600.0
45.725540534 6473.0
45.733896168 6701.0
45.742251803 6694.0
45.750607437 6616.0
45.758963072 6657.0
45.767318706 6535.0
45.775674341 6463.0
45.784029975 6574.0
45.792385610 6384.0
45.800741244 6450.0
45.809096879 6642.0
45.817452514 6739.0
45.825808148 6599.0
45.834163783 6415.0
45.842519417 6281.0
45.850875052 5761.0
45.859230686 5261.0
45.867586321 4874.0
45.875941955 4605.0
45.884297590 4317.0
45.892653224 3830.0
45.901008859 3719.0
45.909364493 3459.0
45.917720128 3255.0
45.926075762 3165.0
45.934431397 2947.0
45.942787032 2876.0
45.951142666 2845.0
45.959498301 2823.0
45.967853935 2640.0
45.976209570 2634.0
45.984565204 2606.0
45.992920839 2537.0
46.001276473 2576.0
46.009632108 2504.0
46.017987742 2414.0
46.026343377 2498.0
46.034699011 2503.0
46.043054646 2452.0
46.051410280 2465.0
46.059765915 2509.0
46.068121550 2468.0
46.076477184 2517.0
46.084832819 2547.0
46.093188453 2601.0
46.101544088 2517.0
46.109899722 2578.0
46.118255357 2635.0
46.126610991 2736.0
46.134966626 2656.0
46.143322260 2615.0
46.151677895 2613.0
46.160033529 2494.0
46.168389164 2577.0
46.176744798 2603.0
46.185100433 2498.0
46.193456068 2625.0
46.201811702 2500.0
46.210167337 2544.0
46.218522971 2593.0
46.226878606 2605.0
46.235234240 2570.0
46.243589875 2547.0
46.251945509 2602.0
46.260301144 2624.0
46.268656778 2669.0
46.277012413 2616.0
46.285368047 2684.0
46.293723682 2807.0
46.302079316 2749.0
46.310434951 2723.0
46.318790585 2796.0
46.327146220 2869.0
46.335501855 2882.0
46.343857489 2949.0
46.352213124 2949.0
46.360568758 2952.0
46.368924393 3032.0
46.377280027 3035.0
46.385635662 3029.0
46.393991296 3105.0
46.402346931 3025.0
46.410702565 3060.0
46.419058200 2912.0
46.427413834 2992.0
46.435769469 3002.0
46.444125103 2974.0
46.452480738 2909.0
46.460836373 2901.0
46.469192007 2836.0
46.477547642 2808.0
46.485903276 2787.0
46.494258911 2616.0
46.502614545 2493.0
46.510970180 2340.0
46.519325814 2279.0
46.527681449 2248.0
46.536037083 2197.0
46.544392718 2075.0
46.552748352 2085.0
46.561103987 1993.0
46.569459621 2094.0
46.577815256 2052.0
46.586170891 2054.0
46.594526525 2078.0
46.602882160 2060.0
46.611237794 2121.0
46.619593429 2036.0
46.627949063 2079.0
46.636304698 2137.0
46.644660332 2102.0
46.653015967 2055.0
46.661371601 2063.0
46.669727236 2036.0
46.678082870 2214.0
46.686438505 2208.0
46.694794139 2095.0
46.703149774 2066.0
46.711505409 2156.0
46.719861043 2154.0
46.728216678 2196.0
46.736572312 2163.0
46.744927947 2143.0
46.753283581 2099.0
46.761639216 2091.0
46.769994850 2067.0
46.778350485 1988.0
46.786706119 1995.0
46.795061754 1974.0
46.803417388 1959.0
46.811773023 2053.0
46.820128657 1994.0
46.828484292 1986.0
46.836839927 2062.0
46.845195561 2110.0
46.853551196 2094.0
46.861906830 2165.0
46.870262465 2028.0
46.878618099 2082.0
46.886973734 2050.0
46.895329368 2169.0
46.903685003 2187.0
46.912040637 2115.0
46.920396272 2278.0
46.928751906 2275.0
46.937107541 2329.0
46.945463175 2415.0
46.953818810 2428.0
46.962174445 2418.0
46.970530079 2509.0
46.978885714 2450.0
46.987241348 2499.0
46.995596983 2487.0
47.003952617 2479.0
47.012308252 2489.0
47.020663886 2519.0
47.029019521 2465.0
47.037375155 2436.0
47.045730790 2487.0
47.054086424 2488.0
47.062442059 2517.0
47.070797693 2511.0
47.079153328 2480.0
47.087508963 2538.0
47.095864597 2508.0
47.104220232 2447.0
47.112575866 2429.0
47.120931501 2500.0
47.129287135 2544.0
47.137642770 2548.0
47.145998404 2615.0
47.154354039 2626.0
47.162709673 2682.0
47.171065308 2750.0
47.179420942 2698.0
47.187776577 2725.0
47.196132211 2843.0
47.204487846 2930.0
47.212843481 2978.0
47.221199115 2928.0
47.229554750 3157.0
47.237910384 3191.0
47.246266019 3140.0
47.254621653 3139.0
47.262977288 3228.0
47.271332922 3328.0
47.279688557 3275.0
47.288044191 3349.0
47.296399826 3500.0
47.304755460 3597.0
47.313111095 3692.0
47.321466729 3688.0
47.329822364 3682.0
47.338177999 3788.0
47.346533633 3808.0
47.354889268 3808.0
47.363244902 3728.0
47.371600537 3734.0
47.379956171 3753.0
47.388311806 3874.0
47.396667440 3805.0
47.405023075 3810.0
47.413378709 3758.0
47.421734344 3753.0
47.430089978 3797.0
47.438445613 3728.0
47.446801247 3712.0
47.455156882 3711.0
47.463512517 3730.0
47.471868151 3681.0
47.480223786 3635.0
47.488579420 3745.0
47.496935055 3829.0
47.505290689 3739.0
47.513646324 3797.0
47.522001958 3984.0
47.530357593 3873.0
47.538713227 3932.0
47.547068862 3868.0
47.555424496 3803.0
47.563780131 3869.0
47.572135765 3621.0
47.580491400 3608.0
47.588847035 3534.0
47.597202669 3282.0
47.605558304 3259.0
47.613913938 3385.0
47.622269573 3195.0
47.630625207 3206.0
47.638980842 3123.0
47.647336476 3039.0
47.655692111 2942.0
47.664047745 2769.0
47.672403380 2696.0
47.680759014 2616.0
47.689114649 2611.0
47.697470283 2601.0
47.705825918 2616.0
47.714181553 2565.0
47.722537187 2593.0
47.730892822 2507.0
47.739248456 2607.0
47.747604091 2568.0
47.755959725 2463.0
47.764315360 2567.0
47.772670994 2554.0
47.781026629 2591.0
47.789382263 2603.0
47.797737898 2722.0
47.806093532 2617.0
47.814449167 2568.0
47.822804801 2549.0
47.831160436 2736.0
47.839516070 2622.0
47.847871705 2685.0
47.856227340 2673.0
47.864582974 2766.0
47.872938609 2794.0
47.881294243 2765.0
47.889649878 2828.0
47.898005512 2942.0
47.906361147 2806.0
47.914716781 2853.0
47.923072416 2853.0
47.931428050 2838.0
47.939783685 2835.0
47.948139319 2842.0
47.956494954 2853.0
47.964850588 2737.0
47.973206223 2837.0
47.981561858 2854.0
47.989917492 2826.0
47.998273127 2839.0
48.006628761 2787.0
48.014984396 2826.0
48.023340030 2745.0
48.031695665 2922.0
48.040051299 3105.0
48.048406934 3187.0
48.056762568 2910.0
48.065118203 2803.0
48.073473837 2515.0
48.081829472 2433.0
48.090185106 2360.0
48.098540741 2218.0
48.106896376 2191.0
48.115252010 2079.0
48.123607645 2085.0
48.131963279 1987.0
48.140318914 2037.0
48.148674548 1928.0
48.157030183 1855.0
48.165385817 2017.0
48.173741452 1925.0
48.182097086 1980.0
48.190452721 1944.0
48.198808355 1896.0
48.207163990 1924.0
48.215519624 1904.0
48.223875259 1795.0
48.232230894 1868.0
48.240586528 1888.0
48.248942163 1901.0
48.257297797 1934.0
48.265653432 1897.0
48.274009066 1914.0
48.282364701 1919.0
48.290720335 1946.0
48.299075970 2001.0
48.307431604 1995.0
48.315787239 1973.0
48.324142873 1962.0
48.332498508 1959.0
48.340854142 2026.0
48.349209777 2021.0
48.357565412 2117.0
48.365921046 2079.0
48.374276681 2048.0
48.382632315 2171.0
48.390987950 2196.0
48.399343584 2274.0
48.407699219 2204.0
48.416054853 2243.0
48.424410488 2246.0
48.432766122 2271.0
48.441121757 2262.0
48.449477391 2305.0
48.457833026 2360.0
48.466188660 2339.0
48.474544295 2350.0
48.482899930 2413.0
48.491255564 2510.0
48.499611199 2463.0
48.507966833 2441.0
48.516322468 2560.0
48.524678102 2513.0
48.533033737 2597.0
48.541389371 2480.0
48.549745006 2617.0
48.558100640 2645.0
48.566456275 2658.0
48.574811909 2631.0
48.583167544 2601.0
48.591523178 2577.0
48.599878813 2648.0
48.608234448 2630.0
48.616590082 2607.0
48.624945717 2694.0
48.633301351 2802.0
48.641656986 2614.0
48.650012620 2680.0
48.658368255 2651.0
48.666723889 2666.0
48.675079524 2546.0
48.683435158 2591.0
48.691790793 2616.0
48.700146427 2672.0
48.708502062 2658.0
48.716857696 2672.0
48.725213331 2632.0
48.733568966 2764.0
48.741924600 2810.0
48.750280235 2815.0
48.758635869 2737.0
48.766991504 2706.0
48.775347138 2600.0
48.783702773 2747.0
48.792058407 2580.0
48.800414042 2596.0
48.808769676 2564.0
48.817125311 2607.0
48.825480945 2517.0
48.833836580 2519.0
48.842192214 2399.0
48.850547849 2459.0
48.858903484 2537.0
48.867259118 2502.0
48.875614753 2532.0
48.883970387 2395.0
48.892326022 2464.0
48.900681656 2504.0
48.909037291 2484.0
48.917392925 2570.0
48.925748560 2400.0
48.934104194 2483.0
48.942459829 2475.0
48.950815463 2512.0
48.959171098 2646.0
48.967526732 2442.0
48.975882367 2545.0
48.984238002 2687.0
48.992593636 2610.0
49.000949271 2634.0
49.009304905 2619.0
49.017660540 2711.0
49.026016174 2717.0
49.034371809 2769.0
49.042727443 2783.0
49.051083078 2787.0
49.059438712 2912.0
49.067794347 2855.0
49.076149981 2974.0
49.084505616 2857.0
49.092861250 2959.0
49.101216885 2928.0
49.109572520 2873.0
49.117928154 2854.0
49.126283789 2764.0
49.134639423 2819.0
49.142995058 2887.0
49.151350692 2920.0
49.159706327 2868.0
49.168061961 2952.0
49.176417596 2935.0
49.184773230 2826.0
49.193128865 2910.0
49.201484499 2970.0
49.209840134 2896.0
49.218195768 2843.0
49.226551403 2891.0
49.234907038 3025.0
49.243262672 2980.0
49.251618307 2928.0
49.259973941 3115.0
49.268329576 3162.0
49.276685210 3070.0
49.285040845 3206.0
49.293396479 3110.0
49.301752114 3226.0
49.310107748 3295.0
49.318463383 3369.0
49.326819017 3373.0
49.335174652 3429.0
49.343530286 3430.0
49.351885921 3475.0
49.360241555 3606.0
49.368597190 3649.0
49.376952825 3581.0
49.385308459 3740.0
49.393664094 3675.0
49.402019728 3680.0
49.410375363 3763.0
49.418730997 3873.0
49.427086632 3788.0
49.435442266 3857.0
49.443797901 4066.0
49.452153535 4026.0
49.460509170 4126.0
49.468864804 4155.0
49.477220439 4252.0
49.485576073 4195.0
49.493931708 4060.0
49.502287343 4179.0
49.510642977 4076.0
49.518998612 4198.0
49.527354246 4170.0
49.535709881 3985.0
49.544065515 4001.0
49.552421150 3905.0
49.560776784 3877.0
49.569132419 3762.0
49.577488053 3722.0
49.585843688 3785.0
49.594199322 3793.0
49.602554957 3656.0
49.610910591 3719.0
49.619266226 3867.0
49.627621861 3680.0
49.635977495 3801.0
49.644333130 3814.0
49.652688764 3832.0
49.661044399 3869.0
49.669400033 3836.0
49.677755668 3879.0
49.686111302 3885.0
49.694466937 3909.0
49.702822571 3938.0
49.711178206 3984.0
49.719533840 3772.0
49.727889475 3835.0
49.736245109 3877.0
49.744600744 3936.0
49.752956379 3865.0
49.761312013 4025.0
49.769667648 4006.0
49.778023282 3819.0
49.786378917 3829.0
49.794734551 3811.0
49.803090186 3785.0
49.811445820 3822.0
49.819801455 3649.0
49.828157089 3621.0
49.836512724 3589.0
49.844868358 3518.0
49.853223993 3497.0
49.861579627 3413.0
49.869935262 3457.0
49.878290897 3202.0
49.886646531 3284.0
49.895002166 3315.0
49.903357800 3279.0
49.911713435 3261.0
49.920069069 3240.0
49.928424704 3181.0
49.936780338 3272.0
49.945135973 3307.0
49.953491607 3255.0
49.961847242 3220.0
49.970202876 3191.0
49.978558511 3339.0
49.986914145 3348.0
49.995269780 3366.0
