# Supplementary material for: Anharmonicity and isomorphic phase transition: a multi-temperature X-ray single-crystal and powder diffraction study of 1-(2′-aminophenyl)-2-methyl-4-nitroimidazole
Source: IUCrJ. 2014 Feb 28;1(Pt 2):110–8. doi: 10.1107/S2052252514002838 (PMC4062092; doi:10.1107/S2052252514002838)
Supplement: Supplementary file 12 [file m-01-00110-Iheating_100Ksup12.rtv]

data_Iheating_100K

loop_
_pd_meas_2theta_scan
_pd_meas_intensity_total


5.000177820 1517.0
5.008533455 1420.0
5.016889089 1452.0
5.025244724 1500.0
5.033600358 1472.0
5.041955993 1466.0
5.050311627 1391.0
5.058667262 1459.0
5.067022896 1390.0
5.075378531 1393.0
5.083734165 1396.0
5.092089800 1368.0
5.100445434 1344.0
5.108801069 1395.0
5.117156703 1450.0
5.125512338 1363.0
5.133867973 1394.0
5.142223607 1348.0
5.150579242 1407.0
5.158934876 1340.0
5.167290511 1396.0
5.175646145 1360.0
5.184001780 1356.0
5.192357414 1402.0
5.200713049 1374.0
5.209068683 1308.0
5.217424318 1366.0
5.225779952 1282.0
5.234135587 1356.0
5.242491221 1315.0
5.250846856 1365.0
5.259202491 1344.0
5.267558125 1352.0
5.275913760 1330.0
5.284269394 1361.0
5.292625029 1282.0
5.300980663 1317.0
5.309336298 1358.0
5.317691932 1308.0
5.326047567 1274.0
5.334403201 1216.0
5.342758836 1297.0
5.351114470 1257.0
5.359470105 1279.0
5.367825739 1229.0
5.376181374 1306.0
5.384537009 1311.0
5.392892643 1321.0
5.401248278 1268.0
5.409603912 1288.0
5.417959547 1321.0
5.426315181 1267.0
5.434670816 1304.0
5.443026450 1267.0
5.451382085 1298.0
5.459737719 1234.0
5.468093354 1269.0
5.476448988 1266.0
5.484804623 1320.0
5.493160257 1273.0
5.501515892 1255.0
5.509871527 1223.0
5.518227161 1188.0
5.526582796 1218.0
5.534938430 1201.0
5.543294065 1185.0
5.551649699 1201.0
5.560005334 1150.0
5.568360968 1172.0
5.576716603 1213.0
5.585072237 1169.0
5.593427872 1189.0
5.601783506 1182.0
5.610139141 1264.0
5.618494775 1172.0
5.626850410 1181.0
5.635206045 1158.0
5.643561679 1177.0
5.651917314 1155.0
5.660272948 1129.0
5.668628583 1123.0
5.676984217 1172.0
5.685339852 1152.0
5.693695486 1165.0
5.702051121 1153.0
5.710406755 1087.0
5.718762390 1180.0
5.727118024 1170.0
5.735473659 1177.0
5.743829293 1151.0
5.752184928 1100.0
5.760540562 1176.0
5.768896197 1133.0
5.777251832 1123.0
5.785607466 1128.0
5.793963101 1209.0
5.802318735 1207.0
5.810674370 1141.0
5.819030004 1162.0
5.827385639 1111.0
5.835741273 1107.0
5.844096908 1159.0
5.852452542 1144.0
5.860808177 1147.0
5.869163811 1151.0
5.877519446 1161.0
5.885875080 1147.0
5.894230715 1157.0
5.902586350 1112.0
5.910941984 1138.0
5.919297619 1111.0
5.927653253 1094.0
5.936008888 1070.0
5.944364522 1161.0
5.952720157 1098.0
5.961075791 1145.0
5.969431426 1154.0
5.977787060 1102.0
5.986142695 1115.0
5.994498329 1194.0
6.002853964 1122.0
6.011209598 1087.0
6.019565233 1127.0
6.027920868 1121.0
6.036276502 1169.0
6.044632137 1145.0
6.052987771 1139.0
6.061343406 1136.0
6.069699040 1129.0
6.078054675 1173.0
6.086410309 1125.0
6.094765944 1178.0
6.103121578 1132.0
6.111477213 1154.0
6.119832847 1039.0
6.128188482 1096.0
6.136544116 1170.0
6.144899751 1131.0
6.153255386 1160.0
6.161611020 1125.0
6.169966655 1224.0
6.178322289 1185.0
6.186677924 1101.0
6.195033558 1203.0
6.203389193 1192.0
6.211744827 1156.0
6.220100462 1198.0
6.228456096 1161.0
6.236811731 1235.0
6.245167365 1231.0
6.253523000 1176.0
6.261878634 1142.0
6.270234269 1191.0
6.278589904 1204.0
6.286945538 1235.0
6.295301173 1262.0
6.303656807 1205.0
6.312012442 1178.0
6.320368076 1266.0
6.328723711 1306.0
6.337079345 1256.0
6.345434980 1276.0
6.353790614 1233.0
6.362146249 1274.0
6.370501883 1219.0
6.378857518 1269.0
6.387213152 1270.0
6.395568787 1323.0
6.403924422 1315.0
6.412280056 1290.0
6.420635691 1281.0
6.428991325 1348.0
6.437346960 1233.0
6.445702594 1332.0
6.454058229 1353.0
6.462413863 1340.0
6.470769498 1312.0
6.479125132 1313.0
6.487480767 1476.0
6.495836401 1320.0
6.504192036 1368.0
6.512547670 1406.0
6.520903305 1457.0
6.529258940 1401.0
6.537614574 1369.0
6.545970209 1403.0
6.554325843 1459.0
6.562681478 1434.0
6.571037112 1422.0
6.579392747 1530.0
6.587748381 1491.0
6.596104016 1535.0
6.604459650 1501.0
6.612815285 1512.0
6.621170919 1569.0
6.629526554 1443.0
6.637882188 1519.0
6.646237823 1584.0
6.654593458 1500.0
6.662949092 1501.0
6.671304727 1522.0
6.679660361 1491.0
6.688015996 1542.0
6.696371630 1506.0
6.704727265 1559.0
6.713082899 1499.0
6.721438534 1545.0
6.729794168 1614.0
6.738149803 1662.0
6.746505437 1536.0
6.754861072 1616.0
6.763216706 1496.0
6.771572341 1608.0
6.779927976 1643.0
6.788283610 1557.0
6.796639245 1598.0
6.804994879 1576.0
6.813350514 1555.0
6.821706148 1598.0
6.830061783 1544.0
6.838417417 1504.0
6.846773052 1538.0
6.855128686 1465.0
6.863484321 1555.0
6.871839955 1548.0
6.880195590 1581.0
6.888551224 1570.0
6.896906859 1443.0
6.905262494 1597.0
6.913618128 1500.0
6.921973763 1529.0
6.930329397 1511.0
6.938685032 1448.0
6.947040666 1454.0
6.955396301 1598.0
6.963751935 1478.0
6.972107570 1419.0
6.980463204 1482.0
6.988818839 1466.0
6.997174473 1467.0
7.005530108 1520.0
7.013885742 1428.0
7.022241377 1385.0
7.030597012 1444.0
7.038952646 1367.0
7.047308281 1360.0
7.055663915 1398.0
7.064019550 1292.0
7.072375184 1377.0
7.080730819 1282.0
7.089086453 1335.0
7.097442088 1320.0
7.105797722 1341.0
7.114153357 1283.0
7.122508991 1313.0
7.130864626 1311.0
7.139220260 1232.0
7.147575895 1325.0
7.155931530 1213.0
7.164287164 1197.0
7.172642799 1217.0
7.180998433 1205.0
7.189354068 1119.0
7.197709702 1194.0
7.206065337 1183.0
7.214420971 1134.0
7.222776606 1121.0
7.231132240 1111.0
7.239487875 1119.0
7.247843509 1087.0
7.256199144 1061.0
7.264554778 1184.0
7.272910413 997.0
7.281266047 1098.0
7.289621682 1049.0
7.297977317 1009.0
7.306332951 1022.0
7.314688586 1000.0
7.323044220 998.0
7.331399855 983.0
7.339755489 1018.0
7.348111124 1021.0
7.356466758 918.0
7.364822393 942.0
7.373178027 987.0
7.381533662 911.0
7.389889296 958.0
7.398244931 923.0
7.406600565 954.0
7.414956200 925.0
7.423311835 867.0
7.431667469 874.0
7.440023104 921.0
7.448378738 894.0
7.456734373 909.0
7.465090007 914.0
7.473445642 885.0
7.481801276 881.0
7.490156911 865.0
7.498512545 870.0
7.506868180 841.0
7.515223814 871.0
7.523579449 855.0
7.531935083 853.0
7.540290718 858.0
7.548646353 905.0
7.557001987 853.0
7.565357622 855.0
7.573713256 852.0
7.582068891 865.0
7.590424525 813.0
7.598780160 889.0
7.607135794 852.0
7.615491429 822.0
7.623847063 857.0
7.632202698 854.0
7.640558332 908.0
7.648913967 882.0
7.657269601 936.0
7.665625236 998.0
7.673980871 986.0
7.682336505 1002.0
7.690692140 1035.0
7.699047774 1038.0
7.707403409 1122.0
7.715759043 1106.0
7.724114678 1248.0
7.732470312 1351.0
7.740825947 1495.0
7.749181581 1616.0
7.757537216 1737.0
7.765892850 1863.0
7.774248485 1961.0
7.782604119 2143.0
7.790959754 2419.0
7.799315389 2662.0
7.807671023 3155.0
7.816026658 3824.0
7.824382292 4500.0
7.832737927 5183.0
7.841093561 5910.0
7.849449196 6390.0
7.857804830 6855.0
7.866160465 7386.0
7.874516099 8474.0
7.882871734 10237.0
7.891227368 12624.0
7.899583003 16020.0
7.907938637 21406.0
7.916294272 29805.0
7.924649907 39256.0
7.933005541 48930.0
7.941361176 58233.0
7.949716810 65768.0
7.958072445 68679.0
7.966428079 67699.0
7.974783714 64803.0
7.983139348 61397.0
7.991494983 61731.0
7.999850617 66895.0
8.008206252 69917.0
8.016561886 65291.0
8.024917521 54731.0
8.033273155 42833.0
8.041628790 30462.0
8.049984425 20717.0
8.058340059 12648.0
8.066695694 7054.0
8.075051328 4012.0
8.083406963 2352.0
8.091762597 1690.0
8.100118232 1435.0
8.108473866 1144.0
8.116829501 1061.0
8.125185135 922.0
8.133540770 873.0
8.141896404 816.0
8.150252039 804.0
8.158607673 779.0
8.166963308 755.0
8.175318943 794.0
8.183674577 724.0
8.192030212 755.0
8.200385846 718.0
8.208741481 665.0
8.217097115 705.0
8.225452750 681.0
8.233808384 604.0
8.242164019 685.0
8.250519653 621.0
8.258875288 625.0
8.267230922 632.0
8.275586557 627.0
8.283942191 614.0
8.292297826 628.0
8.300653461 610.0
8.309009095 641.0
8.317364730 616.0
8.325720364 596.0
8.334075999 584.0
8.342431633 570.0
8.350787268 657.0
8.359142902 585.0
8.367498537 601.0
8.375854171 591.0
8.384209806 564.0
8.392565440 560.0
8.400921075 561.0
8.409276709 603.0
8.417632344 585.0
8.425987979 575.0
8.434343613 533.0
8.442699248 547.0
8.451054882 547.0
8.459410517 564.0
8.467766151 514.0
8.476121786 575.0
8.484477420 542.0
8.492833055 512.0
8.501188689 572.0
8.509544324 543.0
8.517899958 561.0
8.526255593 531.0
8.534611227 563.0
8.542966862 564.0
8.551322497 546.0
8.559678131 526.0
8.568033766 492.0
8.576389400 533.0
8.584745035 539.0
8.593100669 579.0
8.601456304 525.0
8.609811938 546.0
8.618167573 532.0
8.626523207 490.0
8.634878842 527.0
8.643234476 542.0
8.651590111 530.0
8.659945745 509.0
8.668301380 488.0
8.676657015 526.0
8.685012649 548.0
8.693368284 514.0
8.701723918 538.0
8.710079553 514.0
8.718435187 515.0
8.726790822 516.0
8.735146456 499.0
8.743502091 500.0
8.751857725 519.0
8.760213360 476.0
8.768568994 521.0
8.776924629 483.0
8.785280263 497.0
8.793635898 529.0
8.801991532 522.0
8.810347167 461.0
8.818702802 508.0
8.827058436 488.0
8.835414071 470.0
8.843769705 465.0
8.852125340 503.0
8.860480974 469.0
8.868836609 453.0
8.877192243 463.0
8.885547878 461.0
8.893903512 511.0
8.902259147 456.0
8.910614781 501.0
8.918970416 508.0
8.927326050 472.0
8.935681685 489.0
8.944037320 484.0
8.952392954 433.0
8.960748589 461.0
8.969104223 522.0
8.977459858 468.0
8.985815492 492.0
8.994171127 471.0
9.002526761 485.0
9.010882396 474.0
9.019238030 480.0
9.027593665 461.0
9.035949299 446.0
9.044304934 437.0
9.052660568 448.0
9.061016203 460.0
9.069371838 479.0
9.077727472 500.0
9.086083107 434.0
9.094438741 477.0
9.102794376 480.0
9.111150010 449.0
9.119505645 498.0
9.127861279 465.0
9.136216914 495.0
9.144572548 448.0
9.152928183 446.0
9.161283817 457.0
9.169639452 453.0
9.177995086 447.0
9.186350721 452.0
9.194706356 498.0
9.203061990 467.0
9.211417625 451.0
9.219773259 464.0
9.228128894 461.0
9.236484528 456.0
9.244840163 484.0
9.253195797 473.0
9.261551432 437.0
9.269907066 459.0
9.278262701 500.0
9.286618335 503.0
9.294973970 474.0
9.303329604 538.0
9.311685239 500.0
9.320040874 543.0
9.328396508 583.0
9.336752143 583.0
9.345107777 596.0
9.353463412 633.0
9.361819046 679.0
9.370174681 683.0
9.378530315 740.0
9.386885950 774.0
9.395241584 860.0
9.403597219 929.0
9.411952853 1007.0
9.420308488 1006.0
9.428664122 1033.0
9.437019757 1061.0
9.445375392 1026.0
9.453731026 1028.0
9.462086661 1022.0
9.470442295 941.0
9.478797930 977.0
9.487153564 951.0
9.495509199 902.0
9.503864833 815.0
9.512220468 794.0
9.520576102 615.0
9.528931737 662.0
9.537287371 538.0
9.545643006 590.0
9.553998640 528.0
9.562354275 521.0
9.570709910 464.0
9.579065544 513.0
9.587421179 428.0
9.595776813 456.0
9.604132448 490.0
9.612488082 477.0
9.620843717 467.0
9.629199351 492.0
9.637554986 453.0
9.645910620 465.0
9.654266255 492.0
9.662621889 464.0
9.670977524 495.0
9.679333158 506.0
9.687688793 511.0
9.696044428 523.0
9.704400062 553.0
9.712755697 575.0
9.721111331 581.0
9.729466966 633.0
9.737822600 718.0
9.746178235 684.0
9.754533869 746.0
9.762889504 784.0
9.771245138 828.0
9.779600773 938.0
9.787956407 942.0
9.796312042 1066.0
9.804667676 1135.0
9.813023311 1174.0
9.821378946 1271.0
9.829734580 1352.0
9.838090215 1183.0
9.846445849 1148.0
9.854801484 1104.0
9.863157118 1040.0
9.871512753 1014.0
9.879868387 896.0
9.888224022 846.0
9.896579656 801.0
9.904935291 734.0
9.913290925 697.0
9.921646560 615.0
9.930002194 572.0
9.938357829 557.0
9.946713464 546.0
9.955069098 457.0
9.963424733 395.0
9.971780367 402.0
9.980136002 420.0
9.988491636 434.0
9.996847271 415.0
10.005202905 399.0
10.013558540 377.0
10.021914174 392.0
10.030269809 338.0
10.038625443 400.0
10.046981078 386.0
10.055336712 389.0
10.063692347 395.0
10.072047982 395.0
10.080403616 408.0
10.088759251 407.0
10.097114885 389.0
10.105470520 404.0
10.113826154 373.0
10.122181789 382.0
10.130537423 355.0
10.138893058 339.0
10.147248692 380.0
10.155604327 386.0
10.163959961 373.0
10.172315596 388.0
10.180671230 350.0
10.189026865 363.0
10.197382500 348.0
10.205738134 371.0
10.214093769 386.0
10.222449403 339.0
10.230805038 352.0
10.239160672 365.0
10.247516307 355.0
10.255871941 350.0
10.264227576 390.0
10.272583210 336.0
10.280938845 348.0
10.289294479 388.0
10.297650114 372.0
10.306005748 343.0
10.314361383 356.0
10.322717017 338.0
10.331072652 372.0
10.339428287 330.0
10.347783921 394.0
10.356139556 322.0
10.364495190 345.0
10.372850825 389.0
10.381206459 324.0
10.389562094 358.0
10.397917728 353.0
10.406273363 338.0
10.414628997 363.0
10.422984632 352.0
10.431340266 348.0
10.439695901 373.0
10.448051535 342.0
10.456407170 339.0
10.464762805 341.0
10.473118439 335.0
10.481474074 400.0
10.489829708 313.0
10.498185343 349.0
10.506540977 338.0
10.514896612 299.0
10.523252246 314.0
10.531607881 361.0
10.539963515 354.0
10.548319150 338.0
10.556674784 342.0
10.565030419 339.0
10.573386053 363.0
10.581741688 362.0
10.590097323 337.0
10.598452957 349.0
10.606808592 350.0
10.615164226 371.0
10.623519861 366.0
10.631875495 372.0
10.640231130 352.0
10.648586764 340.0
10.656942399 335.0
10.665298033 332.0
10.673653668 348.0
10.682009302 318.0
10.690364937 358.0
10.698720571 325.0
10.707076206 353.0
10.715431841 348.0
10.723787475 351.0
10.732143110 322.0
10.740498744 329.0
10.748854379 325.0
10.757210013 313.0
10.765565648 341.0
10.773921282 364.0
10.782276917 350.0
10.790632551 356.0
10.798988186 340.0
10.807343820 320.0
10.815699455 323.0
10.824055089 328.0
10.832410724 338.0
10.840766359 341.0
10.849121993 363.0
10.857477628 331.0
10.865833262 334.0
10.874188897 342.0
10.882544531 322.0
10.890900166 331.0
10.899255800 317.0
10.907611435 352.0
10.915967069 347.0
10.924322704 356.0
10.932678338 358.0
10.941033973 339.0
10.949389607 342.0
10.957745242 356.0
10.966100877 316.0
10.974456511 345.0
10.982812146 317.0
10.991167780 331.0
10.999523415 343.0
11.007879049 319.0
11.016234684 324.0
11.024590318 398.0
11.032945953 358.0
11.041301587 333.0
11.049657222 364.0
11.058012856 383.0
11.066368491 340.0
11.074724125 389.0
11.083079760 364.0
11.091435395 357.0
11.099791029 379.0
11.108146664 395.0
11.116502298 371.0
11.124857933 390.0
11.133213567 333.0
11.141569202 395.0
11.149924836 404.0
11.158280471 336.0
11.166636105 371.0
11.174991740 388.0
11.183347374 359.0
11.191703009 389.0
11.200058643 385.0
11.208414278 389.0
11.216769913 417.0
11.225125547 358.0
11.233481182 444.0
11.241836816 443.0
11.250192451 443.0
11.258548085 443.0
11.266903720 451.0
11.275259354 440.0
11.283614989 429.0
11.291970623 454.0
11.300326258 545.0
11.308681892 522.0
11.317037527 552.0
11.325393161 543.0
11.333748796 548.0
11.342104431 620.0
11.350460065 640.0
11.358815700 654.0
11.367171334 694.0
11.375526969 743.0
11.383882603 798.0
11.392238238 914.0
11.400593872 897.0
11.408949507 1002.0
11.417305141 1057.0
11.425660776 1110.0
11.434016410 1254.0
11.442372045 1311.0
11.450727679 1563.0
11.459083314 1633.0
11.467438949 1917.0
11.475794583 2027.0
11.484150218 2323.0
11.492505852 2602.0
11.500861487 2856.0
11.509217121 2956.0
11.517572756 3348.0
11.525928390 3622.0
11.534284025 4078.0
11.542639659 4494.0
11.550995294 4879.0
11.559350928 5411.0
11.567706563 5948.0
11.576062197 6283.0
11.584417832 6872.0
11.592773467 7183.0
11.601129101 7337.0
11.609484736 7270.0
11.617840370 7359.0
11.626196005 7181.0
11.634551639 7001.0
11.642907274 6655.0
11.651262908 6495.0
11.659618543 6139.0
11.667974177 6041.0
11.676329812 5738.0
11.684685446 5499.0
11.693041081 5617.0
11.701396715 5846.0
11.709752350 5862.0
11.718107985 6281.0
11.726463619 6586.0
11.734819254 7157.0
11.743174888 7282.0
11.751530523 7315.0
11.759886157 7169.0
11.768241792 6954.0
11.776597426 6863.0
11.784953061 6873.0
11.793308695 6512.0
11.801664330 6266.0
11.810019964 5876.0
11.818375599 5300.0
11.826731233 5108.0
11.835086868 4605.0
11.843442502 4063.0
11.851798137 3576.0
11.860153772 2999.0
11.868509406 2515.0
11.876865041 2089.0
11.885220675 1803.0
11.893576310 1581.0
11.901931944 1361.0
11.910287579 1205.0
11.918643213 1151.0
11.926998848 1050.0
11.935354482 1056.0
11.943710117 943.0
11.952065751 921.0
11.960421386 891.0
11.968777020 890.0
11.977132655 892.0
11.985488290 930.0
11.993843924 918.0
12.002199559 906.0
12.010555193 919.0
12.018910828 954.0
12.027266462 915.0
12.035622097 991.0
12.043977731 1013.0
12.052333366 1066.0
12.060689000 1072.0
12.069044635 1189.0
12.077400269 1244.0
12.085755904 1317.0
12.094111538 1307.0
12.102467173 1491.0
12.110822808 1591.0
12.119178442 1724.0
12.127534077 1780.0
12.135889711 1997.0
12.144245346 2050.0
12.152600980 2402.0
12.160956615 2624.0
12.169312249 2893.0
12.177667884 3180.0
12.186023518 3493.0
12.194379153 3930.0
12.202734787 4222.0
12.211090422 4623.0
12.219446056 5157.0
12.227801691 5561.0
12.236157326 6200.0
12.244512960 7160.0
12.252868595 7915.0
12.261224229 8672.0
12.269579864 9326.0
12.277935498 10022.0
12.286291133 10758.0
12.294646767 11637.0
12.303002402 11867.0
12.311358036 12427.0
12.319713671 12362.0
12.328069305 12053.0
12.336424940 11732.0
12.344780574 11234.0
12.353136209 10718.0
12.361491844 9849.0
12.369847478 9143.0
12.378203113 8147.0
12.386558747 7385.0
12.394914382 6249.0
12.403270016 5482.0
12.411625651 4421.0
12.419981285 3820.0
12.428336920 3177.0
12.436692554 2699.0
12.445048189 2334.0
12.453403823 2027.0
12.461759458 1806.0
12.470115092 1641.0
12.478470727 1489.0
12.486826362 1334.0
12.495181996 1201.0
12.503537631 1221.0
12.511893265 1117.0
12.520248900 1017.0
12.528604534 1020.0
12.536960169 1049.0
12.545315803 956.0
12.553671438 932.0
12.562027072 976.0
12.570382707 995.0
12.578738341 948.0
12.587093976 1022.0
12.595449610 1094.0
12.603805245 1086.0
12.612160880 1157.0
12.620516514 1218.0
12.628872149 1292.0
12.637227783 1389.0
12.645583418 1629.0
12.653939052 1738.0
12.662294687 1968.0
12.670650321 2100.0
12.679005956 2354.0
12.687361590 2619.0
12.695717225 2891.0
12.704072859 3237.0
12.712428494 3644.0
12.720784128 3928.0
12.729139763 4446.0
12.737495398 5148.0
12.745851032 5615.0
12.754206667 6237.0
12.762562301 6780.0
12.770917936 7760.0
12.779273570 8410.0
12.787629205 9393.0
12.795984839 10510.0
12.804340474 11791.0
12.812696108 12714.0
12.821051743 14124.0
12.829407377 14957.0
12.837763012 15179.0
12.846118646 14673.0
12.854474281 13865.0
12.862829916 12402.0
12.871185550 11308.0
12.879541185 10548.0
12.887896819 10211.0
12.896252454 9232.0
12.904608088 8312.0
12.912963723 7363.0
12.921319357 6228.0
12.929674992 5128.0
12.938030626 4097.0
12.946386261 3488.0
12.954741895 2903.0
12.963097530 2199.0
12.971453164 1819.0
12.979808799 1535.0
12.988164434 1333.0
12.996520068 1291.0
13.004875703 1239.0
13.013231337 1186.0
13.021586972 1173.0
13.029942606 1251.0
13.038298241 1266.0
13.046653875 1309.0
13.055009510 1401.0
13.063365144 1580.0
13.071720779 1688.0
13.080076413 1856.0
13.088432048 2065.0
13.096787682 1942.0
13.105143317 2012.0
13.113498952 1929.0
13.121854586 2093.0
13.130210221 2043.0
13.138565855 2073.0
13.146921490 2194.0
13.155277124 2217.0
13.163632759 2073.0
13.171988393 1930.0
13.180344028 1790.0
13.188699662 1549.0
13.197055297 1362.0
13.205410931 1275.0
13.213766566 1191.0
13.222122200 1063.0
13.230477835 873.0
13.238833470 876.0
13.247189104 809.0
13.255544739 733.0
13.263900373 583.0
13.272256008 542.0
13.280611642 503.0
13.288967277 489.0
13.297322911 445.0
13.305678546 447.0
13.314034180 431.0
13.322389815 386.0
13.330745449 383.0
13.339101084 382.0
13.347456718 372.0
13.355812353 352.0
13.364167987 349.0
13.372523622 346.0
13.380879257 322.0
13.389234891 353.0
13.397590526 323.0
13.405946160 328.0
13.414301795 334.0
13.422657429 329.0
13.431013064 319.0
13.439368698 309.0
13.447724333 299.0
13.456079967 295.0
13.464435602 285.0
13.472791236 289.0
13.481146871 290.0
13.489502505 263.0
13.497858140 341.0
13.506213775 250.0
13.514569409 254.0
13.522925044 283.0
13.531280678 297.0
13.539636313 258.0
13.547991947 276.0
13.556347582 274.0
13.564703216 306.0
13.573058851 254.0
13.581414485 266.0
13.589770120 271.0
13.598125754 275.0
13.606481389 249.0
13.614837023 263.0
13.623192658 253.0
13.631548293 295.0
13.639903927 270.0
13.648259562 267.0
13.656615196 260.0
13.664970831 272.0
13.673326465 280.0
13.681682100 285.0
13.690037734 244.0
13.698393369 242.0
13.706749003 225.0
13.715104638 264.0
13.723460272 253.0
13.731815907 254.0
13.740171541 261.0
13.748527176 255.0
13.756882811 284.0
13.765238445 234.0
13.773594080 300.0
13.781949714 237.0
13.790305349 252.0
13.798660983 261.0
13.807016618 221.0
13.815372252 241.0
13.823727887 290.0
13.832083521 253.0
13.840439156 257.0
13.848794790 228.0
13.857150425 257.0
13.865506059 279.0
13.873861694 237.0
13.882217329 253.0
13.890572963 254.0
13.898928598 248.0
13.907284232 256.0
13.915639867 261.0
13.923995501 288.0
13.932351136 279.0
13.940706770 265.0
13.949062405 273.0
13.957418039 268.0
13.965773674 274.0
13.974129308 244.0
13.982484943 258.0
13.990840577 232.0
13.999196212 244.0
14.007551847 249.0
14.015907481 213.0
14.024263116 236.0
14.032618750 239.0
14.040974385 271.0
14.049330019 274.0
14.057685654 241.0
14.066041288 276.0
14.074396923 255.0
14.082752557 228.0
14.091108192 291.0
14.099463826 238.0
14.107819461 235.0
14.116175095 253.0
14.124530730 287.0
14.132886365 259.0
14.141241999 268.0
14.149597634 256.0
14.157953268 276.0
14.166308903 274.0
14.174664537 268.0
14.183020172 258.0
14.191375806 247.0
14.199731441 279.0
14.208087075 271.0
14.216442710 264.0
14.224798344 251.0
14.233153979 261.0
14.241509613 258.0
14.249865248 250.0
14.258220883 264.0
14.266576517 265.0
14.274932152 250.0
14.283287786 247.0
14.291643421 249.0
14.299999055 241.0
14.308354690 277.0
14.316710324 260.0
14.325065959 256.0
14.333421593 271.0
14.341777228 292.0
14.350132862 272.0
14.358488497 276.0
14.366844131 268.0
14.375199766 275.0
14.383555401 270.0
14.391911035 288.0
14.400266670 281.0
14.408622304 241.0
14.416977939 291.0
14.425333573 273.0
14.433689208 268.0
14.442044842 271.0
14.450400477 256.0
14.458756111 279.0
14.467111746 295.0
14.475467380 265.0
14.483823015 261.0
14.492178649 260.0
14.500534284 267.0
14.508889919 317.0
14.517245553 251.0
14.525601188 265.0
14.533956822 291.0
14.542312457 291.0
14.550668091 276.0
14.559023726 254.0
14.567379360 282.0
14.575734995 256.0
14.584090629 243.0
14.592446264 242.0
14.600801898 290.0
14.609157533 288.0
14.617513167 284.0
14.625868802 318.0
14.634224437 264.0
14.642580071 275.0
14.650935706 274.0
14.659291340 253.0
14.667646975 274.0
14.676002609 297.0
14.684358244 297.0
14.692713878 281.0
14.701069513 261.0
14.709425147 289.0
14.717780782 277.0
14.726136416 298.0
14.734492051 300.0
14.742847685 280.0
14.751203320 287.0
14.759558954 290.0
14.767914589 298.0
14.776270224 305.0
14.784625858 271.0
14.792981493 301.0
14.801337127 329.0
14.809692762 292.0
14.818048396 301.0
14.826404031 329.0
14.834759665 306.0
14.843115300 314.0
14.851470934 289.0
14.859826569 279.0
14.868182203 302.0
14.876537838 304.0
14.884893472 312.0
14.893249107 298.0
14.901604742 306.0
14.909960376 296.0
14.918316011 291.0
14.926671645 298.0
14.935027280 299.0
14.943382914 309.0
14.951738549 315.0
14.960094183 314.0
14.968449818 315.0
14.976805452 350.0
14.985161087 310.0
14.993516721 274.0
15.001872356 339.0
15.010227990 332.0
15.018583625 331.0
15.026939260 339.0
15.035294894 310.0
15.043650529 336.0
15.052006163 329.0
15.060361798 345.0
15.068717432 363.0
15.077073067 349.0
15.085428701 379.0
15.093784336 348.0
15.102139970 363.0
15.110495605 374.0
15.118851239 355.0
15.127206874 355.0
15.135562508 356.0
15.143918143 341.0
15.152273778 338.0
15.160629412 375.0
15.168985047 405.0
15.177340681 400.0
15.185696316 394.0
15.194051950 382.0
15.202407585 390.0
15.210763219 385.0
15.219118854 383.0
15.227474488 389.0
15.235830123 431.0
15.244185757 413.0
15.252541392 449.0
15.260897026 419.0
15.269252661 437.0
15.277608296 436.0
15.285963930 490.0
15.294319565 454.0
15.302675199 469.0
15.311030834 515.0
15.319386468 512.0
15.327742103 513.0
15.336097737 477.0
15.344453372 534.0
15.352809006 518.0
15.361164641 551.0
15.369520275 550.0
15.377875910 523.0
15.386231544 617.0
15.394587179 609.0
15.402942814 628.0
15.411298448 637.0
15.419654083 683.0
15.428009717 770.0
15.436365352 734.0
15.444720986 763.0
15.453076621 798.0
15.461432255 773.0
15.469787890 793.0
15.478143524 937.0
15.486499159 955.0
15.494854793 980.0
15.503210428 986.0
15.511566062 1101.0
15.519921697 1133.0
15.528277332 1203.0
15.536632966 1338.0
15.544988601 1429.0
15.553344235 1545.0
15.561699870 1637.0
15.570055504 1641.0
15.578411139 1800.0
15.586766773 2074.0
15.595122408 2124.0
15.603478042 2332.0
15.611833677 2483.0
15.620189311 2636.0
15.628544946 2983.0
15.636900580 3214.0
15.645256215 3459.0
15.653611850 3667.0
15.661967484 4096.0
15.670323119 4429.0
15.678678753 4778.0
15.687034388 5235.0
15.695390022 5802.0
15.703745657 6250.0
15.712101291 6879.0
15.720456926 7512.0
15.728812560 8056.0
15.737168195 8421.0
15.745523829 9083.0
15.753879464 9643.0
15.762235098 10248.0
15.770590733 10704.0
15.778946368 10633.0
15.787302002 10842.0
15.795657637 10841.0
15.804013271 10751.0
15.812368906 10600.0
15.820724540 10317.0
15.829080175 10104.0
15.837435809 9910.0
15.845791444 9686.0
15.854147078 9620.0
15.862502713 9395.0
15.870858347 9703.0
15.879213982 9732.0
15.887569616 10424.0
15.895925251 11281.0
15.904280886 12725.0
15.912636520 14586.0
15.920992155 16661.0
15.929347789 18996.0
15.937703424 22095.0
15.946059058 25239.0
15.954414693 28050.0
15.962770327 31931.0
15.971125962 37316.0
15.979481596 45330.0
15.987837231 56432.0
15.996192865 72004.0
16.004548500 94206.0
16.012904134 121179.0
16.021259769 152661.0
16.029615404 190028.0
16.037971038 226371.0
16.046326673 255230.0
16.054682307 266495.0
16.063037942 256918.0
16.071393576 231801.0
16.079749211 208933.0
16.088104845 202111.0
16.096460480 207971.0
16.104816114 206562.0
16.113171749 187888.0
16.121527383 161561.0
16.129883018 128821.0
16.138238652 87279.0
16.146594287 50117.0
16.154949922 26581.0
16.163305556 14726.0
16.171661191 8919.0
16.180016825 6148.0
16.188372460 4666.0
16.196728094 3782.0
16.205083729 3153.0
16.213439363 2626.0
16.221794998 2300.0
16.230150632 1978.0
16.238506267 1787.0
16.246861901 1674.0
16.255217536 1500.0
16.263573170 1352.0
16.271928805 1272.0
16.280284439 1293.0
16.288640074 1255.0
16.296995709 1155.0
16.305351343 1124.0
16.313706978 1131.0
16.322062612 1094.0
16.330418247 1171.0
16.338773881 1148.0
16.347129516 1062.0
16.355485150 1119.0
16.363840785 1105.0
16.372196419 1099.0
16.380552054 1182.0
16.388907688 1264.0
16.397263323 1272.0
16.405618957 1241.0
16.413974592 1362.0
16.422330227 1413.0
16.430685861 1413.0
16.439041496 1549.0
16.447397130 1675.0
16.455752765 1909.0
16.464108399 1947.0
16.472464034 2114.0
16.480819668 2266.0
16.489175303 2367.0
16.497530937 2677.0
16.505886572 2841.0
16.514242206 3209.0
16.522597841 3471.0
16.530953475 3659.0
16.539309110 4141.0
16.547664745 4629.0
16.556020379 4946.0
16.564376014 5583.0
16.572731648 6211.0
16.581087283 6840.0
16.589442917 7738.0
16.597798552 8473.0
16.606154186 9397.0
16.614509821 10455.0
16.622865455 11480.0
16.631221090 12738.0
16.639576724 13998.0
16.647932359 15025.0
16.656287993 15863.0
16.664643628 16949.0
16.672999263 17802.0
16.681354897 19111.0
16.689710532 21020.0
16.698066166 23735.0
16.706421801 27224.0
16.714777435 30495.0
16.723133070 31141.0
16.731488704 28206.0
16.739844339 23592.0
16.748199973 20108.0
16.756555608 18436.0
16.764911242 18403.0
16.773266877 16865.0
16.781622511 13121.0
16.789978146 9138.0
16.798333781 6468.0
16.806689415 4871.0
16.815045050 3730.0
16.823400684 3052.0
16.831756319 2566.0
16.840111953 2147.0
16.848467588 1829.0
16.856823222 1724.0
16.865178857 1429.0
16.873534491 1311.0
16.881890126 1208.0
16.890245760 1135.0
16.898601395 1037.0
16.906957029 998.0
16.915312664 886.0
16.923668299 896.0
16.932023933 857.0
16.940379568 841.0
16.948735202 813.0
16.957090837 768.0
16.965446471 729.0
16.973802106 780.0
16.982157740 724.0
16.990513375 716.0
16.998869009 715.0
17.007224644 703.0
17.015580278 707.0
17.023935913 731.0
17.032291547 685.0
17.040647182 707.0
17.049002817 745.0
17.057358451 686.0
17.065714086 736.0
17.074069720 746.0
17.082425355 758.0
17.090780989 815.0
17.099136624 772.0
17.107492258 798.0
17.115847893 910.0
17.124203527 849.0
17.132559162 1023.0
17.140914796 962.0
17.149270431 1034.0
17.157626065 1077.0
17.165981700 1059.0
17.174337335 1204.0
17.182692969 1220.0
17.191048604 1230.0
17.199404238 1429.0
17.207759873 1428.0
17.216115507 1562.0
17.224471142 1743.0
17.232826776 1744.0
17.241182411 1904.0
17.249538045 2010.0
17.257893680 2041.0
17.266249314 2285.0
17.274604949 2337.0
17.282960583 2547.0
17.291316218 2851.0
17.299671853 2957.0
17.308027487 3099.0
17.316383122 3455.0
17.324738756 3720.0
17.333094391 3914.0
17.341450025 3958.0
17.349805660 4229.0
17.358161294 4326.0
17.366516929 4444.0
17.374872563 4524.0
17.383228198 4412.0
17.391583832 4467.0
17.399939467 4446.0
17.408295101 4391.0
17.416650736 4036.0
17.425006371 3959.0
17.433362005 3634.0
17.441717640 3420.0
17.450073274 3216.0
17.458428909 2848.0
17.466784543 2558.0
17.475140178 2284.0
17.483495812 2139.0
17.491851447 1879.0
17.500207081 1724.0
17.508562716 1514.0
17.516918350 1394.0
17.525273985 1348.0
17.533629619 1276.0
17.541985254 1241.0
17.550340889 1214.0
17.558696523 1257.0
17.567052158 1214.0
17.575407792 1265.0
17.583763427 1313.0
17.592119061 1374.0
17.600474696 1284.0
17.608830330 1449.0
17.617185965 1388.0
17.625541599 1357.0
17.633897234 1342.0
17.642252868 1300.0
17.650608503 1285.0
17.658964137 1288.0
17.667319772 1331.0
17.675675407 1181.0
17.684031041 1268.0
17.692386676 1302.0
17.700742310 1251.0
17.709097945 1278.0
17.717453579 1201.0
17.725809214 1183.0
17.734164848 1176.0
17.742520483 1216.0
17.750876117 1187.0
17.759231752 1172.0
17.767587386 1174.0
17.775943021 1210.0
17.784298655 1190.0
17.792654290 1167.0
17.801009924 1205.0
17.809365559 1249.0
17.817721194 1287.0
17.826076828 1298.0
17.834432463 1379.0
17.842788097 1386.0
17.851143732 1400.0
17.859499366 1439.0
17.867855001 1442.0
17.876210635 1597.0
17.884566270 1593.0
17.892921904 1676.0
17.901277539 1734.0
17.909633173 1899.0
17.917988808 2030.0
17.926344442 2104.0
17.934700077 2315.0
17.943055712 2464.0
17.951411346 2527.0
17.959766981 2651.0
17.968122615 2865.0
17.976478250 3094.0
17.984833884 3347.0
17.993189519 3403.0
18.001545153 3470.0
18.009900788 3811.0
18.018256422 3893.0
18.026612057 3986.0
18.034967691 4232.0
18.043323326 4281.0
18.051678960 4311.0
18.060034595 4110.0
18.068390230 4178.0
18.076745864 4011.0
18.085101499 3952.0
18.093457133 4082.0
18.101812768 4009.0
18.110168402 3847.0
18.118524037 3756.0
18.126879671 3760.0
18.135235306 3739.0
18.143590940 3795.0
18.151946575 3925.0
18.160302209 4187.0
18.168657844 4489.0
18.177013478 4805.0
18.185369113 5277.0
18.193724748 5575.0
18.202080382 6015.0
18.210436017 6395.0
18.218791651 6957.0
18.227147286 7215.0
18.235502920 7647.0
18.243858555 8066.0
18.252214189 8625.0
18.260569824 9161.0
18.268925458 9080.0
18.277281093 9295.0
18.285636727 9244.0
18.293992362 9646.0
18.302347996 9568.0
18.310703631 9559.0
18.319059266 9644.0
18.327414900 9332.0
18.335770535 9178.0
18.344126169 8697.0
18.352481804 8156.0
18.360837438 7477.0
18.369193073 7185.0
18.377548707 6695.0
18.385904342 6125.0
18.394259976 5790.0
18.402615611 5442.0
18.410971245 5105.0
18.419326880 4741.0
18.427682514 4340.0
18.436038149 3749.0
18.444393784 3226.0
18.452749418 2956.0
18.461105053 2687.0
18.469460687 2316.0
18.477816322 1943.0
18.486171956 1653.0
18.494527591 1398.0
18.502883225 1362.0
18.511238860 1209.0
18.519594494 1131.0
18.527950129 1089.0
18.536305763 990.0
18.544661398 924.0
18.553017032 921.0
18.561372667 834.0
18.569728302 800.0
18.578083936 790.0
18.586439571 741.0
18.594795205 735.0
18.603150840 683.0
18.611506474 711.0
18.619862109 701.0
18.628217743 677.0
18.636573378 644.0
18.644929012 682.0
18.653284647 635.0
18.661640281 620.0
18.669995916 618.0
18.678351550 610.0
18.686707185 634.0
18.695062820 627.0
18.703418454 602.0
18.711774089 583.0
18.720129723 640.0
18.728485358 602.0
18.736840992 555.0
18.745196627 594.0
18.753552261 577.0
18.761907896 654.0
18.770263530 620.0
18.778619165 609.0
18.786974799 635.0
18.795330434 631.0
18.803686068 627.0
18.812041703 652.0
18.820397338 660.0
18.828752972 701.0
18.837108607 726.0
18.845464241 721.0
18.853819876 702.0
18.862175510 746.0
18.870531145 750.0
18.878886779 814.0
18.887242414 872.0
18.895598048 867.0
18.903953683 900.0
18.912309317 891.0
18.920664952 956.0
18.929020586 1022.0
18.937376221 1119.0
18.945731856 1166.0
18.954087490 1217.0
18.962443125 1202.0
18.970798759 1325.0
18.979154394 1361.0
18.987510028 1451.0
18.995865663 1545.0
19.004221297 1649.0
19.012576932 1651.0
19.020932566 1831.0
19.029288201 1904.0
19.037643835 2060.0
19.045999470 2032.0
19.054355104 2135.0
19.062710739 2132.0
19.071066374 2159.0
19.079422008 2137.0
19.087777643 2272.0
19.096133277 2243.0
19.104488912 2219.0
19.112844546 2168.0
19.121200181 2148.0
19.129555815 2098.0
19.137911450 2282.0
19.146267084 2262.0
19.154622719 2369.0
19.162978353 2405.0
19.171333988 2585.0
19.179689622 2676.0
19.188045257 2869.0
19.196400892 2999.0
19.204756526 3140.0
19.213112161 3336.0
19.221467795 3551.0
19.229823430 3739.0
19.238179064 4088.0
19.246534699 4476.0
19.254890333 4860.0
19.263245968 5272.0
19.271601602 5834.0
19.279957237 6446.0
19.288312871 6969.0
19.296668506 7585.0
19.305024140 7708.0
19.313379775 7777.0
19.321735409 7516.0
19.330091044 7140.0
19.338446679 6925.0
19.346802313 6912.0
19.355157948 6879.0
19.363513582 6878.0
19.371869217 6380.0
19.380224851 5920.0
19.388580486 5518.0
19.396936120 5075.0
19.405291755 4810.0
19.413647389 4525.0
19.422003024 4256.0
19.430358658 4148.0
19.438714293 3732.0
19.447069927 3761.0
19.455425562 3715.0
19.463781197 3717.0
19.472136831 3645.0
19.480492466 3500.0
19.488848100 3508.0
19.497203735 3679.0
19.505559369 3810.0
19.513915004 3963.0
19.522270638 4125.0
19.530626273 4283.0
19.538981907 4650.0
19.547337542 4896.0
19.555693176 5154.0
19.564048811 5533.0
19.572404445 6125.0
19.580760080 6345.0
19.589115715 6891.0
19.597471349 7301.0
19.605826984 7926.0
19.614182618 8560.0
19.622538253 9304.0
19.630893887 9824.0
19.639249522 10874.0
19.647605156 11769.0
19.655960791 12763.0
19.664316425 14177.0
19.672672060 15127.0
19.681027694 15823.0
19.689383329 16109.0
19.697738963 15957.0
19.706094598 15374.0
19.714450233 14913.0
19.722805867 14804.0
19.731161502 14381.0
19.739517136 13964.0
19.747872771 13656.0
19.756228405 13374.0
19.764584040 12765.0
19.772939674 12127.0
19.781295309 11611.0
19.789650943 10732.0
19.798006578 9984.0
19.806362212 9579.0
19.814717847 9221.0
19.823073481 8964.0
19.831429116 8740.0
19.839784751 8521.0
19.848140385 8503.0
19.856496020 8260.0
19.864851654 7726.0
19.873207289 6951.0
19.881562923 6108.0
19.889918558 5514.0
19.898274192 5018.0
19.906629827 4605.0
19.914985461 4290.0
19.923341096 3881.0
19.931696730 3474.0
19.940052365 3066.0
19.948407999 2928.0
19.956763634 2618.0
19.965119269 2362.0
19.973474903 2172.0
19.981830538 2017.0
19.990186172 1885.0
19.998541807 1672.0
20.006897441 1639.0
20.015253076 1571.0
20.023608710 1452.0
20.031964345 1432.0
20.040319979 1317.0
20.048675614 1322.0
20.057031248 1215.0
20.065386883 1166.0
20.073742517 1100.0
20.082098152 1061.0
20.090453787 1026.0
20.098809421 1014.0
20.107165056 926.0
20.115520690 846.0
20.123876325 825.0
20.132231959 796.0
20.140587594 816.0
20.148943228 750.0
20.157298863 739.0
20.165654497 670.0
20.174010132 690.0
20.182365766 667.0
20.190721401 661.0
20.199077035 604.0
20.207432670 643.0
20.215788305 693.0
20.224143939 627.0
20.232499574 637.0
20.240855208 642.0
20.249210843 587.0
20.257566477 651.0
20.265922112 625.0
20.274277746 551.0
20.282633381 604.0
20.290989015 565.0
20.299344650 600.0
20.307700284 559.0
20.316055919 594.0
20.324411553 572.0
20.332767188 581.0
20.341122823 608.0
20.349478457 563.0
20.357834092 554.0
20.366189726 560.0
20.374545361 511.0
20.382900995 530.0
20.391256630 568.0
20.399612264 576.0
20.407967899 590.0
20.416323533 591.0
20.424679168 534.0
20.433034802 521.0
20.441390437 541.0
20.449746071 508.0
20.458101706 532.0
20.466457341 532.0
20.474812975 532.0
20.483168610 529.0
20.491524244 559.0
20.499879879 531.0
20.508235513 588.0
20.516591148 550.0
20.524946782 531.0
20.533302417 534.0
20.541658051 542.0
20.550013686 597.0
20.558369320 571.0
20.566724955 614.0
20.575080589 595.0
20.583436224 604.0
20.591791859 558.0
20.600147493 571.0
20.608503128 568.0
20.616858762 615.0
20.625214397 571.0
20.633570031 583.0
20.641925666 590.0
20.650281300 588.0
20.658636935 598.0
20.666992569 617.0
20.675348204 619.0
20.683703838 661.0
20.692059473 615.0
20.700415107 739.0
20.708770742 684.0
20.717126377 756.0
20.725482011 776.0
20.733837646 732.0
20.742193280 782.0
20.750548915 785.0
20.758904549 816.0
20.767260184 801.0
20.775615818 844.0
20.783971453 847.0
20.792327087 930.0
20.800682722 994.0
20.809038356 965.0
20.817393991 1031.0
20.825749625 1042.0
20.834105260 1068.0
20.842460894 1203.0
20.850816529 1168.0
20.859172164 1250.0
20.867527798 1250.0
20.875883433 1361.0
20.884239067 1448.0
20.892594702 1493.0
20.900950336 1568.0
20.909305971 1609.0
20.917661605 1763.0
20.926017240 1791.0
20.934372874 1861.0
20.942728509 1870.0
20.951084143 1942.0
20.959439778 2003.0
20.967795412 2040.0
20.976151047 2032.0
20.984506682 2123.0
20.992862316 2183.0
21.001217951 2078.0
21.009573585 2097.0
21.017929220 2045.0
21.026284854 1967.0
21.034640489 1829.0
21.042996123 1722.0
21.051351758 1691.0
21.059707392 1544.0
21.068063027 1455.0
21.076418661 1381.0
21.084774296 1253.0
21.093129930 1248.0
21.101485565 1061.0
21.109841200 990.0
21.118196834 980.0
21.126552469 930.0
21.134908103 858.0
21.143263738 825.0
21.151619372 831.0
21.159975007 762.0
21.168330641 812.0
21.176686276 743.0
21.185041910 777.0
21.193397545 774.0
21.201753179 752.0
21.210108814 714.0
21.218464448 756.0
21.226820083 746.0
21.235175718 734.0
21.243531352 677.0
21.251886987 739.0
21.260242621 683.0
21.268598256 714.0
21.276953890 727.0
21.285309525 736.0
21.293665159 724.0
21.302020794 697.0
21.310376428 724.0
21.318732063 726.0
21.327087697 695.0
21.335443332 772.0
21.343798966 795.0
21.352154601 755.0
21.360510236 773.0
21.368865870 767.0
21.377221505 783.0
21.385577139 765.0
21.393932774 788.0
21.402288408 889.0
21.410644043 852.0
21.418999677 888.0
21.427355312 909.0
21.435710946 916.0
21.444066581 930.0
21.452422215 943.0
21.460777850 993.0
21.469133484 1027.0
21.477489119 1045.0
21.485844754 1121.0
21.494200388 1152.0
21.502556023 1181.0
21.510911657 1137.0
21.519267292 1249.0
21.527622926 1264.0
21.535978561 1223.0
21.544334195 1350.0
21.552689830 1390.0
21.561045464 1333.0
21.569401099 1465.0
21.577756733 1501.0
21.586112368 1529.0
21.594468002 1588.0
21.602823637 1612.0
21.611179272 1545.0
21.619534906 1500.0
21.627890541 1628.0
21.636246175 1614.0
21.644601810 1678.0
21.652957444 1725.0
21.661313079 1757.0
21.669668713 1784.0
21.678024348 1909.0
21.686379982 1996.0
21.694735617 2040.0
21.703091251 2167.0
21.711446886 2202.0
21.719802520 2412.0
21.728158155 2427.0
21.736513790 2629.0
21.744869424 2781.0
21.753225059 2937.0
21.761580693 3189.0
21.769936328 3453.0
21.778291962 3610.0
21.786647597 3794.0
21.795003231 3887.0
21.803358866 4202.0
21.811714500 4365.0
21.820070135 4459.0
21.828425769 4793.0
21.836781404 4975.0
21.845137038 5183.0
21.853492673 5350.0
21.861848308 5755.0
21.870203942 6049.0
21.878559577 6219.0
21.886915211 6659.0
21.895270846 7092.0
21.903626480 7336.0
21.911982115 7706.0
21.920337749 8058.0
21.928693384 8255.0
21.937049018 8388.0
21.945404653 8227.0
21.953760287 8299.0
21.962115922 8334.0
21.970471556 8121.0
21.978827191 8243.0
21.987182826 8167.0
21.995538460 7939.0
22.003894095 7279.0
22.012249729 6468.0
22.020605364 5761.0
22.028960998 4995.0
22.037316633 4557.0
22.045672267 4153.0
22.054027902 3586.0
22.062383536 3289.0
22.070739171 2849.0
22.079094805 2584.0
22.087450440 2311.0
22.095806074 2127.0
22.104161709 1937.0
22.112517344 1664.0
22.120872978 1555.0
22.129228613 1445.0
22.137584247 1382.0
22.145939882 1272.0
22.154295516 1219.0
22.162651151 1136.0
22.171006785 1122.0
22.179362420 1073.0
22.187718054 1087.0
22.196073689 984.0
22.204429323 977.0
22.212784958 963.0
22.221140592 993.0
22.229496227 913.0
22.237851862 879.0
22.246207496 864.0
22.254563131 889.0
22.262918765 793.0
22.271274400 836.0
22.279630034 834.0
22.287985669 816.0
22.296341303 789.0
22.304696938 789.0
22.313052572 783.0
22.321408207 796.0
22.329763841 793.0
22.338119476 732.0
22.346475110 775.0
22.354830745 743.0
22.363186379 716.0
22.371542014 700.0
22.379897649 763.0
22.388253283 752.0
22.396608918 757.0
22.404964552 774.0
22.413320187 764.0
22.421675821 752.0
22.430031456 794.0
22.438387090 787.0
22.446742725 798.0
22.455098359 818.0
22.463453994 813.0
22.471809628 787.0
22.480165263 860.0
22.488520897 820.0
22.496876532 859.0
22.505232167 804.0
22.513587801 797.0
22.521943436 880.0
22.530299070 895.0
22.538654705 904.0
22.547010339 891.0
22.555365974 962.0
22.563721608 935.0
22.572077243 974.0
22.580432877 1028.0
22.588788512 964.0
22.597144146 961.0
22.605499781 907.0
22.613855415 953.0
22.622211050 942.0
22.630566685 945.0
22.638922319 947.0
22.647277954 952.0
22.655633588 914.0
22.663989223 885.0
22.672344857 877.0
22.680700492 848.0
22.689056126 836.0
22.697411761 879.0
22.705767395 837.0
22.714123030 822.0
22.722478664 816.0
22.730834299 844.0
22.739189933 839.0
22.747545568 850.0
22.755901203 852.0
22.764256837 867.0
22.772612472 907.0
22.780968106 893.0
22.789323741 880.0
22.797679375 943.0
22.806035010 880.0
22.814390644 905.0
22.822746279 923.0
22.831101913 925.0
22.839457548 994.0
22.847813182 1040.0
22.856168817 1080.0
22.864524451 1058.0
22.872880086 1127.0
22.881235721 1106.0
22.889591355 1165.0
22.897946990 1231.0
22.906302624 1196.0
22.914658259 1284.0
22.923013893 1298.0
22.931369528 1337.0
22.939725162 1329.0
22.948080797 1403.0
22.956436431 1390.0
22.964792066 1463.0
22.973147700 1602.0
22.981503335 1663.0
22.989858969 1692.0
22.998214604 1792.0
23.006570239 1894.0
23.014925873 1924.0
23.023281508 1969.0
23.031637142 2163.0
23.039992777 2311.0
23.048348411 2381.0
23.056704046 2517.0
23.065059680 2579.0
23.073415315 2682.0
23.081770949 2884.0
23.090126584 3011.0
23.098482218 3130.0
23.106837853 3348.0
23.115193487 3566.0
23.123549122 3795.0
23.131904757 3986.0
23.140260391 4228.0
23.148616026 4269.0
23.156971660 4657.0
23.165327295 5024.0
23.173682929 5431.0
23.182038564 5639.0
23.190394198 5966.0
23.198749833 6316.0
23.207105467 6744.0
23.215461102 7285.0
23.223816736 7548.0
23.232172371 8306.0
23.240528005 8606.0
23.248883640 9336.0
23.257239275 9784.0
23.265594909 10571.0
23.273950544 11035.0
23.282306178 11863.0
23.290661813 12470.0
23.299017447 13281.0
23.307373082 13824.0
23.315728716 14823.0
23.324084351 15391.0
23.332439985 16326.0
23.340795620 17059.0
23.349151254 18089.0
23.357506889 18533.0
23.365862523 19503.0
23.374218158 20122.0
23.382573793 20712.0
23.390929427 21044.0
23.399285062 21766.0
23.407640696 22659.0
23.415996331 24483.0
23.424351965 25016.0
23.432707600 23532.0
23.441063234 20622.0
23.449418869 17534.0
23.457774503 14804.0
23.466130138 12505.0
23.474485772 10523.0
23.482841407 9185.0
23.491197041 7939.0
23.499552676 6892.0
23.507908311 6031.0
23.516263945 5573.0
23.524619580 5049.0
23.532975214 4536.0
23.541330849 4113.0
23.549686483 3656.0
23.558042118 3601.0
23.566397752 3261.0
23.574753387 3037.0
23.583109021 2788.0
23.591464656 2830.0
23.599820290 2646.0
23.608175925 2480.0
23.616531559 2486.0
23.624887194 2422.0
23.633242829 2334.0
23.641598463 2248.0
23.649954098 2239.0
23.658309732 2252.0
23.666665367 2235.0
23.675021001 2299.0
23.683376636 2220.0
23.691732270 2298.0
23.700087905 2303.0
23.708443539 2420.0
23.716799174 2449.0
23.725154808 2508.0
23.733510443 2592.0
23.741866077 2680.0
23.750221712 2788.0
23.758577346 2887.0
23.766932981 2984.0
23.775288616 2928.0
23.783644250 3113.0
23.791999885 3313.0
23.800355519 3288.0
23.808711154 3252.0
23.817066788 3307.0
23.825422423 3272.0
23.833778057 3492.0
23.842133692 3215.0
23.850489326 3254.0
23.858844961 3299.0
23.867200595 3265.0
23.875556230 3072.0
23.883911864 3234.0
23.892267499 3177.0
23.900623134 3138.0
23.908978768 3021.0
23.917334403 2913.0
23.925690037 2772.0
23.934045672 2800.0
23.942401306 2792.0
23.950756941 2804.0
23.959112575 2792.0
23.967468210 2687.0
23.975823844 2830.0
23.984179479 2892.0
23.992535113 2923.0
24.000890748 3131.0
24.009246382 3270.0
24.017602017 3359.0
24.025957652 3396.0
24.034313286 3647.0
24.042668921 3935.0
24.051024555 4068.0
24.059380190 4250.0
24.067735824 4445.0
24.076091459 4789.0
24.084447093 5296.0
24.092802728 5839.0
24.101158362 6538.0
24.109513997 7420.0
24.117869631 8457.0
24.126225266 9344.0
24.134580900 10282.0
24.142936535 11093.0
24.151292170 12275.0
24.159647804 13864.0
24.168003439 16385.0
24.176359073 20153.0
24.184714708 25509.0
24.193070342 31426.0
24.201425977 39014.0
24.209781611 46706.0
24.218137246 53014.0
24.226492880 56227.0
24.234848515 57740.0
24.243204149 56266.0
24.251559784 51414.0
24.259915418 47646.0
24.268271053 46709.0
24.276626688 46815.0
24.284982322 44942.0
24.293337957 42239.0
24.301693591 38780.0
24.310049226 34012.0
24.318404860 24691.0
24.326760495 15970.0
24.335116129 9613.0
24.343471764 6075.0
24.351827398 4667.0
24.360183033 3857.0
24.368538667 3617.0
24.376894302 3401.0
24.385249936 3259.0
24.393605571 3116.0
24.401961206 3208.0
24.410316840 3197.0
24.418672475 3127.0
24.427028109 3333.0
24.435383744 3314.0
24.443739378 3344.0
24.452095013 3431.0
24.460450647 3567.0
24.468806282 3781.0
24.477161916 3897.0
24.485517551 4067.0
24.493873185 4148.0
24.502228820 4202.0
24.510584454 4562.0
24.518940089 4681.0
24.527295724 4818.0
24.535651358 5049.0
24.544006993 5219.0
24.552362627 5363.0
24.560718262 5493.0
24.569073896 5545.0
24.577429531 5757.0
24.585785165 6191.0
24.594140800 6168.0
24.602496434 6419.0
24.610852069 6727.0
24.619207703 6894.0
24.627563338 7353.0
24.635918972 7450.0
24.644274607 7966.0
24.652630242 8369.0
24.660985876 8652.0
24.669341511 8735.0
24.677697145 8898.0
24.686052780 8887.0
24.694408414 8930.0
24.702764049 8588.0
24.711119683 8476.0
24.719475318 8508.0
24.727830952 8692.0
24.736186587 8674.0
24.744542221 8882.0
24.752897856 8630.0
24.761253490 8986.0
24.769609125 9311.0
24.777964760 9367.0
24.786320394 9872.0
24.794676029 10313.0
24.803031663 11039.0
24.811387298 11643.0
24.819742932 12452.0
24.828098567 13116.0
24.836454201 13740.0
24.844809836 14177.0
24.853165470 14920.0
24.861521105 15275.0
24.869876739 15646.0
24.878232374 16555.0
24.886588008 17466.0
24.894943643 18591.0
24.903299278 18977.0
24.911654912 19566.0
24.920010547 19223.0
24.928366181 17901.0
24.936721816 16623.0
24.945077450 15946.0
24.953433085 15099.0
24.961788719 14666.0
24.970144354 13148.0
24.978499988 11847.0
24.986855623 10284.0
24.995211257 9030.0
25.003566892 7893.0
25.011922526 6740.0
25.020278161 5826.0
25.028633796 5186.0
25.036989430 4526.0
25.045345065 4081.0
25.053700699 3676.0
25.062056334 3347.0
25.070411968 3202.0
25.078767603 2918.0
25.087123237 2754.0
25.095478872 2627.0
25.103834506 2339.0
25.112190141 2324.0
25.120545775 2241.0
25.128901410 2123.0
25.137257044 2107.0
25.145612679 2006.0
25.153968314 1968.0
25.162323948 1884.0
25.170679583 1889.0
25.179035217 1847.0
25.187390852 1763.0
25.195746486 1734.0
25.204102121 1692.0
25.212457755 1699.0
25.220813390 1694.0
25.229169024 1619.0
25.237524659 1698.0
25.245880293 1601.0
25.254235928 1597.0
25.262591562 1601.0
25.270947197 1663.0
25.279302831 1639.0
25.287658466 1669.0
25.296014101 1748.0
25.304369735 1679.0
25.312725370 1722.0
25.321081004 1731.0
25.329436639 1780.0
25.337792273 1748.0
25.346147908 1777.0
25.354503542 1860.0
25.362859177 1936.0
25.371214811 1985.0
25.379570446 2065.0
25.387926080 2107.0
25.396281715 2044.0
25.404637349 2250.0
25.412992984 2271.0
25.421348619 2333.0
25.429704253 2420.0
25.438059888 2454.0
25.446415522 2616.0
25.454771157 2767.0
25.463126791 2871.0
25.471482426 3064.0
25.479838060 3002.0
25.488193695 3252.0
25.496549329 3318.0
25.504904964 3434.0
25.513260598 3739.0
25.521616233 3909.0
25.529971867 4004.0
25.538327502 4230.0
25.546683137 4580.0
25.555038771 4840.0
25.563394406 5107.0
25.571750040 5485.0
25.580105675 5928.0
25.588461309 6193.0
25.596816944 6677.0
25.605172578 7051.0
25.613528213 7585.0
25.621883847 8229.0
25.630239482 8647.0
25.638595116 9329.0
25.646950751 10141.0
25.655306385 10945.0
25.663662020 11711.0
25.672017655 12486.0
25.680373289 13718.0
25.688728924 14932.0
25.697084558 15916.0
25.705440193 16698.0
25.713795827 17475.0
25.722151462 18293.0
25.730507096 19574.0
25.738862731 21022.0
25.747218365 22832.0
25.755574000 24948.0
25.763929634 26601.0
25.772285269 28008.0
25.780640903 29065.0
25.788996538 29923.0
25.797352173 29993.0
25.805707807 29843.0
25.814063442 29873.0
25.822419076 29861.0
25.830774711 30293.0
25.839130345 30573.0
25.847485980 31047.0
25.855841614 31513.0
25.864197249 31676.0
25.872552883 32021.0
25.880908518 32574.0
25.889264152 33716.0
25.897619787 34989.0
25.905975421 36493.0
25.914331056 38278.0
25.922686691 39825.0
25.931042325 41863.0
25.939397960 42597.0
25.947753594 44137.0
25.956109229 43897.0
25.964464863 42563.0
25.972820498 39647.0
25.981176132 36443.0
25.989531767 33633.0
25.997887401 30970.0
26.006243036 29352.0
26.014598670 27336.0
26.022954305 24838.0
26.031309939 21789.0
26.039665574 19404.0
26.048021209 16358.0
26.056376843 14273.0
26.064732478 11863.0
26.073088112 10069.0
26.081443747 8611.0
26.089799381 7232.0
26.098155016 6248.0
26.106510650 5489.0
26.114866285 5057.0
26.123221919 4626.0
26.131577554 4528.0
26.139933188 4245.0
26.148288823 4130.0
26.156644457 4064.0
26.165000092 3858.0
26.173355727 3828.0
26.181711361 3813.0
26.190066996 3772.0
26.198422630 3575.0
26.206778265 3778.0
26.215133899 3775.0
26.223489534 3765.0
26.231845168 3774.0
26.240200803 3696.0
26.248556437 3809.0
26.256912072 3886.0
26.265267706 3957.0
26.273623341 4073.0
26.281978975 4187.0
26.290334610 4287.0
26.298690245 4545.0
26.307045879 4761.0
26.315401514 4857.0
26.323757148 5013.0
26.332112783 5385.0
26.340468417 5433.0
26.348824052 5885.0
26.357179686 6145.0
26.365535321 6195.0
26.373890955 6726.0
26.382246590 7001.0
26.390602224 7212.0
26.398957859 7549.0
26.407313493 7891.0
26.415669128 7950.0
26.424024763 8137.0
26.432380397 8253.0
26.440736032 7905.0
26.449091666 7967.0
26.457447301 7757.0
26.465802935 7766.0
26.474158570 7660.0
26.482514204 7212.0
26.490869839 6939.0
26.499225473 6730.0
26.507581108 6236.0
26.515936742 5964.0
26.524292377 5375.0
26.532648011 5261.0
26.541003646 4910.0
26.549359281 4822.0
26.557714915 4582.0
26.566070550 4470.0
26.574426184 4388.0
26.582781819 4189.0
26.591137453 4213.0
26.599493088 4112.0
26.607848722 4090.0
26.616204357 4034.0
26.624559991 4061.0
26.632915626 4173.0
26.641271260 4232.0
26.649626895 4421.0
26.657982529 4287.0
26.666338164 4499.0
26.674693799 4610.0
26.683049433 4716.0
26.691405068 4893.0
26.699760702 5089.0
26.708116337 5138.0
26.716471971 5175.0
26.724827606 5280.0
26.733183240 5402.0
26.741538875 5427.0
26.749894509 5413.0
26.758250144 5688.0
26.766605778 5965.0
26.774961413 6128.0
26.783317047 6553.0
26.791672682 7009.0
26.800028316 7196.0
26.808383951 6855.0
26.816739586 6139.0
26.825095220 5495.0
26.833450855 4877.0
26.841806489 4393.0
26.850162124 4047.0
26.858517758 3633.0
26.866873393 3384.0
26.875229027 3175.0
26.883584662 2921.0
26.891940296 2650.0
26.900295931 2453.0
26.908651565 2350.0
26.917007200 2236.0
26.925362834 2072.0
26.933718469 2029.0
26.942074104 2098.0
26.950429738 2056.0
26.958785373 1959.0
26.967141007 1912.0
26.975496642 1873.0
26.983852276 1946.0
26.992207911 1995.0
27.000563545 1962.0
27.008919180 2019.0
27.017274814 2040.0
27.025630449 2057.0
27.033986083 2111.0
27.042341718 2212.0
27.050697352 2199.0
27.059052987 2158.0
27.067408622 2367.0
27.075764256 2301.0
27.084119891 2503.0
27.092475525 2481.0
27.100831160 2550.0
27.109186794 2720.0
27.117542429 2666.0
27.125898063 2896.0
27.134253698 3081.0
27.142609332 3129.0
27.150964967 3164.0
27.159320601 3311.0
27.167676236 3451.0
27.176031870 3474.0
27.184387505 3677.0
27.192743140 3616.0
27.201098774 3537.0
27.209454409 3618.0
27.217810043 3533.0
27.226165678 3405.0
27.234521312 3288.0
27.242876947 3327.0
27.251232581 3152.0
27.259588216 2865.0
27.267943850 2697.0
27.276299485 2581.0
27.284655119 2389.0
27.293010754 2267.0
27.301366388 2166.0
27.309722023 2082.0
27.318077658 2032.0
27.326433292 2024.0
27.334788927 2009.0
27.343144561 1929.0
27.351500196 2015.0
27.359855830 1951.0
27.368211465 1976.0
27.376567099 1994.0
27.384922734 2071.0
27.393278368 2108.0
27.401634003 2055.0
27.409989637 2177.0
27.418345272 2164.0
27.426700906 2110.0
27.435056541 2313.0
27.443412176 2328.0
27.451767810 2353.0
27.460123445 2553.0
27.468479079 2462.0
27.476834714 2638.0
27.485190348 2674.0
27.493545983 2797.0
27.501901617 2863.0
27.510257252 2992.0
27.518612886 3123.0
27.526968521 3091.0
27.535324155 3199.0
27.543679790 3195.0
27.552035424 3462.0
27.560391059 3431.0
27.568746694 3495.0
27.577102328 3690.0
27.585457963 3782.0
27.593813597 3864.0
27.602169232 4099.0
27.610524866 4150.0
27.618880501 4234.0
27.627236135 4565.0
27.635591770 4805.0
27.643947404 5033.0
27.652303039 5046.0
27.660658673 5212.0
27.669014308 5587.0
27.677369942 5640.0
27.685725577 5899.0
27.694081212 6152.0
27.702436846 6338.0
27.710792481 6833.0
27.719148115 6900.0
27.727503750 7380.0
27.735859384 7917.0
27.744215019 8150.0
27.752570653 8239.0
27.760926288 8320.0
27.769281922 8264.0
27.777637557 8080.0
27.785993191 7943.0
27.794348826 7763.0
27.802704460 7958.0
27.811060095 8061.0
27.819415730 7942.0
27.827771364 8262.0
27.836126999 8310.0
27.844482633 8473.0
27.852838268 8595.0
27.861193902 8564.0
27.869549537 8743.0
27.877905171 8951.0
27.886260806 9282.0
27.894616440 9346.0
27.902972075 9626.0
27.911327709 9778.0
27.919683344 10102.0
27.928038978 10237.0
27.936394613 10470.0
27.944750248 10731.0
27.953105882 11360.0
27.961461517 11764.0
27.969817151 11623.0
27.978172786 11921.0
27.986528420 11866.0
27.994884055 12076.0
28.003239689 12091.0
28.011595324 11732.0
28.019950958 11756.0
28.028306593 11379.0
28.036662227 10822.0
28.045017862 10433.0
28.053373496 9954.0
28.061729131 9603.0
28.070084766 9463.0
28.078440400 8617.0
28.086796035 8048.0
28.095151669 7391.0
28.103507304 6656.0
28.111862938 6014.0
28.120218573 5485.0
28.128574207 5085.0
28.136929842 4744.0
28.145285476 4307.0
28.153641111 3986.0
28.161996745 3752.0
28.170352380 3537.0
28.178708014 3054.0
28.187063649 3000.0
28.195419284 2842.0
28.203774918 2732.0
28.212130553 2520.0
28.220486187 2511.0
28.228841822 2441.0
28.237197456 2428.0
28.245553091 2321.0
28.253908725 2344.0
28.262264360 2209.0
28.270619994 2283.0
28.278975629 2248.0
28.287331263 2141.0
28.295686898 2255.0
28.304042532 2185.0
28.312398167 2196.0
28.320753801 2240.0
28.329109436 2184.0
28.337465071 2336.0
28.345820705 2302.0
28.354176340 2349.0
28.362531974 2398.0
28.370887609 2504.0
28.379243243 2535.0
28.387598878 2471.0
28.395954512 2583.0
28.404310147 2683.0
28.412665781 2821.0
28.421021416 2789.0
28.429377050 2934.0
28.437732685 2985.0
28.446088319 3062.0
28.454443954 3203.0
28.462799589 3274.0
28.471155223 3501.0
28.479510858 3547.0
28.487866492 3733.0
28.496222127 3988.0
28.504577761 4171.0
28.512933396 4167.0
28.521289030 4393.0
28.529644665 4518.0
28.538000299 4695.0
28.546355934 4915.0
28.554711568 5006.0
28.563067203 5411.0
28.571422837 5774.0
28.579778472 6000.0
28.588134107 6016.0
28.596489741 6485.0
28.604845376 6712.0
28.613201010 6783.0
28.621556645 6768.0
28.629912279 6984.0
28.638267914 7054.0
28.646623548 7132.0
28.654979183 7198.0
28.663334817 6953.0
28.671690452 7046.0
28.680046086 7181.0
28.688401721 7209.0
28.696757355 7049.0
28.705112990 7281.0
28.713468625 7394.0
28.721824259 7564.0
28.730179894 7727.0
28.738535528 7939.0
28.746891163 8015.0
28.755246797 8355.0
28.763602432 8783.0
28.771958066 8994.0
28.780313701 9508.0
28.788669335 9900.0
28.797024970 10190.0
28.805380604 10753.0
28.813736239 11215.0
28.822091873 11480.0
28.830447508 11677.0
28.838803143 11659.0
28.847158777 11678.0
28.855514412 11506.0
28.863870046 11454.0
28.872225681 11093.0
28.880581315 11061.0
28.888936950 11088.0
28.897292584 10952.0
28.905648219 10858.0
28.914003853 10799.0
28.922359488 10700.0
28.930715122 11030.0
28.939070757 10893.0
28.947426391 10403.0
28.955782026 10269.0
28.964137661 9582.0
28.972493295 8866.0
28.980848930 8057.0
28.989204564 7475.0
28.997560199 6931.0
29.005915833 6436.0
29.014271468 5862.0
29.022627102 5632.0
29.030982737 5152.0
29.039338371 4924.0
29.047694006 4664.0
29.056049640 4587.0
29.064405275 4368.0
29.072760909 4109.0
29.081116544 3965.0
29.089472179 3791.0
29.097827813 3593.0
29.106183448 3402.0
29.114539082 3197.0
29.122894717 3104.0
29.131250351 3144.0
29.139605986 3040.0
29.147961620 2996.0
29.156317255 2862.0
29.164672889 2797.0
29.173028524 2875.0
29.181384158 2740.0
29.189739793 2723.0
29.198095427 2790.0
29.206451062 2726.0
29.214806697 2823.0
29.223162331 2825.0
29.231517966 2827.0
29.239873600 2831.0
29.248229235 2775.0
29.256584869 2919.0
29.264940504 2938.0
29.273296138 2996.0
29.281651773 3248.0
29.290007407 3134.0
29.298363042 3215.0
29.306718676 3300.0
29.315074311 3320.0
29.323429945 3556.0
29.331785580 3613.0
29.340141215 3709.0
29.348496849 3828.0
29.356852484 3731.0
29.365208118 3906.0
29.373563753 3903.0
29.381919387 3810.0
29.390275022 3719.0
29.398630656 3724.0
29.406986291 3705.0
29.415341925 3771.0
29.423697560 3719.0
29.432053194 3721.0
29.440408829 3601.0
29.448764463 3707.0
29.457120098 3746.0
29.465475733 3816.0
29.473831367 3896.0
29.482187002 4018.0
29.490542636 4217.0
29.498898271 4157.0
29.507253905 4332.0
29.515609540 4325.0
29.523965174 4479.0
29.532320809 4409.0
29.540676443 4669.0
29.549032078 4743.0
29.557387712 5110.0
29.565743347 5221.0
29.574098981 5439.0
29.582454616 5683.0
29.590810251 5902.0
29.599165885 6112.0
29.607521520 6514.0
29.615877154 6795.0
29.624232789 7010.0
29.632588423 7544.0
29.640944058 7849.0
29.649299692 8274.0
29.657655327 8786.0
29.666010961 9352.0
29.674366596 9499.0
29.682722230 10126.0
29.691077865 10529.0
29.699433499 11248.0
29.707789134 11754.0
29.716144769 12152.0
29.724500403 12514.0
29.732856038 12889.0
29.741211672 13445.0
29.749567307 13851.0
29.757922941 14258.0
29.766278576 14189.0
29.774634210 14368.0
29.782989845 14544.0
29.791345479 14572.0
29.799701114 14008.0
29.808056748 13663.0
29.816412383 13300.0
29.824768017 12811.0
29.833123652 12707.0
29.841479286 12856.0
29.849834921 12806.0
29.858190556 13288.0
29.866546190 13472.0
29.874901825 13940.0
29.883257459 14110.0
29.891613094 14464.0
29.899968728 14964.0
29.908324363 15635.0
29.916679997 16326.0
29.925035632 16771.0
29.933391266 17785.0
29.941746901 18465.0
29.950102535 19031.0
29.958458170 19565.0
29.966813804 20372.0
29.975169439 21668.0
29.983525074 23038.0
29.991880708 24592.0
30.000236343 25902.0
30.008591977 26143.0
30.016947612 26524.0
30.025303246 26575.0
30.033658881 25706.0
30.042014515 24085.0
30.050370150 22706.0
30.058725784 20945.0
30.067081419 19540.0
30.075437053 17896.0
30.083792688 16274.0
30.092148322 14515.0
30.100503957 12830.0
30.108859592 11586.0
30.117215226 10481.0
30.125570861 9387.0
30.133926495 8592.0
30.142282130 7619.0
30.150637764 6973.0
30.158993399 6163.0
30.167349033 5577.0
30.175704668 5125.0
30.184060302 4753.0
30.192415937 4461.0
30.200771571 4202.0
30.209127206 3998.0
30.217482840 3897.0
30.225838475 3731.0
30.234194110 3665.0
30.242549744 3573.0
30.250905379 3380.0
30.259261013 3352.0
30.267616648 3170.0
30.275972282 3314.0
30.284327917 3139.0
30.292683551 3123.0
30.301039186 3010.0
30.309394820 2943.0
30.317750455 2989.0
30.326106089 2764.0
30.334461724 2747.0
30.342817358 2739.0
30.351172993 2814.0
30.359528628 2818.0
30.367884262 2729.0
30.376239897 2824.0
30.384595531 2607.0
30.392951166 2527.0
30.401306800 2565.0
30.409662435 2454.0
30.418018069 2353.0
30.426373704 2223.0
30.434729338 2202.0
30.443084973 2095.0
30.451440607 1966.0
30.459796242 1990.0
30.468151876 1936.0
30.476507511 1868.0
30.484863146 1797.0
30.493218780 1762.0
30.501574415 1823.0
30.509930049 1762.0
30.518285684 1891.0
30.526641318 1775.0
30.534996953 1825.0
30.543352587 1784.0
30.551708222 1884.0
30.560063856 1812.0
30.568419491 1854.0
30.576775125 2007.0
30.585130760 1931.0
30.593486394 1858.0
30.601842029 1992.0
30.610197664 1876.0
30.618553298 2050.0
30.626908933 2168.0
30.635264567 2144.0
30.643620202 2184.0
30.651975836 2141.0
30.660331471 2229.0
30.668687105 2168.0
30.677042740 2318.0
30.685398374 2379.0
30.693754009 2392.0
30.702109643 2504.0
30.710465278 2495.0
30.718820912 2634.0
30.727176547 2673.0
30.735532182 2769.0
30.743887816 2806.0
30.752243451 2800.0
30.760599085 2905.0
30.768954720 3000.0
30.777310354 3029.0
30.785665989 3215.0
30.794021623 3256.0
30.802377258 3330.0
30.810732892 3478.0
30.819088527 3553.0
30.827444161 3675.0
30.835799796 3874.0
30.844155430 4109.0
30.852511065 4260.0
30.860866700 4247.0
30.869222334 4482.0
30.877577969 4410.0
30.885933603 4760.0
30.894289238 4827.0
30.902644872 4855.0
30.911000507 4926.0
30.919356141 4952.0
30.927711776 4878.0
30.936067410 4775.0
30.944423045 4606.0
30.952778679 4425.0
30.961134314 4353.0
30.969489948 4181.0
30.977845583 4183.0
30.986201218 3892.0
30.994556852 3869.0
31.002912487 3745.0
31.011268121 3752.0
31.019623756 3572.0
31.027979390 3615.0
31.036335025 3329.0
31.044690659 3310.0
31.053046294 3246.0
31.061401928 3179.0
31.069757563 3083.0
31.078113197 3078.0
31.086468832 3062.0
31.094824466 2816.0
31.103180101 2894.0
31.111535736 2690.0
31.119891370 2505.0
31.128247005 2355.0
31.136602639 2320.0
31.144958274 2236.0
31.153313908 2250.0
31.161669543 2144.0
31.170025177 2037.0
31.178380812 2054.0
31.186736446 2037.0
31.195092081 2103.0
31.203447715 2041.0
31.211803350 2086.0
31.220158984 2041.0
31.228514619 2102.0
31.236870254 2048.0
31.245225888 2191.0
31.253581523 2250.0
31.261937157 2208.0
31.270292792 2358.0
31.278648426 2264.0
31.287004061 2377.0
31.295359695 2332.0
31.303715330 2396.0
31.312070964 2458.0
31.320426599 2580.0
31.328782233 2567.0
31.337137868 2615.0
31.345493502 2701.0
31.353849137 2886.0
31.362204771 2867.0
31.370560406 3011.0
31.378916041 3111.0
31.387271675 3198.0
31.395627310 3255.0
31.403982944 3352.0
31.412338579 3422.0
31.420694213 3566.0
31.429049848 3842.0
31.437405482 3934.0
31.445761117 4073.0
31.454116751 4219.0
31.462472386 4400.0
31.470828020 4610.0
31.479183655 4856.0
31.487539289 5002.0
31.495894924 5325.0
31.504250559 5715.0
31.512606193 5916.0
31.520961828 6165.0
31.529317462 6414.0
31.537673097 6711.0
31.546028731 6837.0
31.554384366 7391.0
31.562740000 7756.0
31.571095635 7984.0
31.579451269 8038.0
31.587806904 8545.0
31.596162538 8695.0
31.604518173 8920.0
31.612873807 9193.0
31.621229442 9263.0
31.629585077 9170.0
31.637940711 9164.0
31.646296346 8967.0
31.654651980 8692.0
31.663007615 8581.0
31.671363249 8218.0
31.679718884 7810.0
31.688074518 7497.0
31.696430153 6991.0
31.704785787 6572.0
31.713141422 6038.0
31.721497056 5645.0
31.729852691 5228.0
31.738208325 4826.0
31.746563960 4493.0
31.754919595 4249.0
31.763275229 3981.0
31.771630864 3661.0
31.779986498 3431.0
31.788342133 3244.0
31.796697767 3217.0
31.805053402 3003.0
31.813409036 2915.0
31.821764671 2792.0
31.830120305 2830.0
31.838475940 2779.0
31.846831574 2754.0
31.855187209 2727.0
31.863542843 2626.0
31.871898478 2656.0
31.880254113 2632.0
31.888609747 2583.0
31.896965382 2527.0
31.905321016 2354.0
31.913676651 2545.0
31.922032285 2329.0
31.930387920 2372.0
31.938743554 2266.0
31.947099189 2214.0
31.955454823 2093.0
31.963810458 2063.0
31.972166092 2028.0
31.980521727 1961.0
31.988877361 1980.0
31.997232996 1935.0
32.005588631 1927.0
32.013944265 1847.0
32.022299900 1814.0
32.030655534 1801.0
32.039011169 1766.0
32.047366803 1740.0
32.055722438 1786.0
32.064078072 1691.0
32.072433707 1672.0
32.080789341 1735.0
32.089144976 1663.0
32.097500610 1651.0
32.105856245 1686.0
32.114211879 1743.0
32.122567514 1593.0
32.130923149 1689.0
32.139278783 1575.0
32.147634418 1649.0
32.155990052 1698.0
32.164345687 1748.0
32.172701321 1649.0
32.181056956 1661.0
32.189412590 1643.0
32.197768225 1852.0
32.206123859 1765.0
32.214479494 1772.0
32.222835128 1796.0
32.231190763 1846.0
32.239546397 1852.0
32.247902032 1922.0
32.256257667 1955.0
32.264613301 1985.0
32.272968936 2011.0
32.281324570 2137.0
32.289680205 2090.0
32.298035839 2232.0
32.306391474 2271.0
32.314747108 2455.0
32.323102743 2396.0
32.331458377 2407.0
32.339814012 2668.0
32.348169646 2626.0
32.356525281 2648.0
32.364880915 2725.0
32.373236550 2832.0
32.381592185 2999.0
32.389947819 3217.0
32.398303454 3473.0
32.406659088 3590.0
32.415014723 3807.0
32.423370357 4025.0
32.431725992 4191.0
32.440081626 4325.0
32.448437261 4716.0
32.456792895 4979.0
32.465148530 5587.0
32.473504164 6154.0
32.481859799 6871.0
32.490215433 7881.0
32.498571068 8431.0
32.506926703 9055.0
32.515282337 9065.0
32.523637972 8765.0
32.531993606 8309.0
32.540349241 7776.0
32.548704875 7686.0
32.557060510 7534.0
32.565416144 7720.0
32.573771779 7839.0
32.582127413 7823.0
32.590483048 7521.0
32.598838682 6592.0
32.607194317 5465.0
32.615549951 4473.0
32.623905586 4065.0
32.632261221 3716.0
32.640616855 3709.0
32.648972490 3659.0
32.657328124 3631.0
32.665683759 3717.0
32.674039393 3717.0
32.682395028 3889.0
32.690750662 3874.0
32.699106297 3877.0
32.707461931 4028.0
32.715817566 3762.0
32.724173200 3806.0
32.732528835 3586.0
32.740884469 3835.0
32.749240104 3760.0
32.757595738 3888.0
32.765951373 3575.0
32.774307008 3608.0
32.782662642 3553.0
32.791018277 3383.0
32.799373911 3317.0
32.807729546 3065.0
32.816085180 2888.0
32.824440815 2596.0
32.832796449 2442.0
32.841152084 2251.0
32.849507718 2012.0
32.857863353 1960.0
32.866218987 1829.0
32.874574622 1881.0
32.882930256 1894.0
32.891285891 1797.0
32.899641526 1714.0
32.907997160 1853.0
32.916352795 1776.0
32.924708429 1814.0
32.933064064 1778.0
32.941419698 1826.0
32.949775333 1946.0
32.958130967 1893.0
32.966486602 1842.0
32.974842236 1918.0
32.983197871 1932.0
32.991553505 2010.0
32.999909140 2002.0
33.008264774 2012.0
33.016620409 2168.0
33.024976044 2172.0
33.033331678 2221.0
33.041687313 2229.0
33.050042947 2328.0
33.058398582 2371.0
33.066754216 2438.0
33.075109851 2437.0
33.083465485 2436.0
33.091821120 2499.0
33.100176754 2460.0
33.108532389 2472.0
33.116888023 2519.0
33.125243658 2485.0
33.133599292 2592.0
33.141954927 2521.0
33.150310562 2511.0
33.158666196 2576.0
33.167021831 2483.0
33.175377465 2489.0
33.183733100 2419.0
33.192088734 2548.0
33.200444369 2649.0
33.208800003 2529.0
33.217155638 2731.0
33.225511272 2838.0
33.233866907 2840.0
33.242222541 2941.0
33.250578176 3074.0
33.258933810 3012.0
33.267289445 3083.0
33.275645080 3127.0
33.284000714 3102.0
33.292356349 3277.0
33.300711983 3252.0
33.309067618 3382.0
33.317423252 3392.0
33.325778887 3532.0
33.334134521 3649.0
33.342490156 3832.0
33.350845790 3947.0
33.359201425 4058.0
33.367557059 4051.0
33.375912694 4060.0
33.384268328 4197.0
33.392623963 4349.0
33.400979598 4595.0
33.409335232 4752.0
33.417690867 5038.0
33.426046501 5215.0
33.434402136 5446.0
33.442757770 5305.0
33.451113405 5026.0
33.459469039 4647.0
33.467824674 4545.0
33.476180308 4504.0
33.484535943 4507.0
33.492891577 4165.0
33.501247212 3890.0
33.509602846 3550.0
33.517958481 3301.0
33.526314116 3171.0
33.534669750 2949.0
33.543025385 2901.0
33.551381019 2515.0
33.559736654 2320.0
33.568092288 2183.0
33.576447923 2109.0
33.584803557 2093.0
33.593159192 1939.0
33.601514826 1885.0
33.609870461 1892.0
33.618226095 1837.0
33.626581730 1792.0
33.634937364 1825.0
33.643292999 1790.0
33.651648634 1777.0
33.660004268 1815.0
33.668359903 1936.0
33.676715537 1908.0
33.685071172 1728.0
33.693426806 1850.0
33.701782441 1996.0
33.710138075 1973.0
33.718493710 2055.0
33.726849344 2094.0
33.735204979 2121.0
33.743560613 2176.0
33.751916248 2123.0
33.760271882 2217.0
33.768627517 2299.0
33.776983152 2338.0
33.785338786 2310.0
33.793694421 2345.0
33.802050055 2451.0
33.810405690 2554.0
33.818761324 2444.0
33.827116959 2557.0
33.835472593 2630.0
33.843828228 2710.0
33.852183862 2837.0
33.860539497 2921.0
33.868895131 3034.0
33.877250766 3238.0
33.885606400 3257.0
33.893962035 3335.0
33.902317670 3428.0
33.910673304 3553.0
33.919028939 3683.0
33.927384573 3729.0
33.935740208 3900.0
33.944095842 3958.0
33.952451477 4054.0
33.960807111 4087.0
33.969162746 4145.0
33.977518380 4416.0
33.985874015 4481.0
33.994229649 4530.0
34.002585284 4312.0
34.010940918 4325.0
34.019296553 4232.0
34.027652188 4103.0
34.036007822 4032.0
34.044363457 3993.0
34.052719091 3903.0
34.061074726 4092.0
34.069430360 4123.0
34.077785995 4277.0
34.086141629 4257.0
34.094497264 4142.0
34.102852898 4001.0
34.111208533 3874.0
34.119564167 3624.0
34.127919802 3558.0
34.136275436 3352.0
34.144631071 3114.0
34.152986706 3018.0
34.161342340 2859.0
34.169697975 2700.0
34.178053609 2559.0
34.186409244 2380.0
34.194764878 2327.0
34.203120513 2188.0
34.211476147 2100.0
34.219831782 2065.0
34.228187416 2012.0
34.236543051 2056.0
34.244898685 1873.0
34.253254320 1866.0
34.261609954 1903.0
34.269965589 1856.0
34.278321223 1859.0
34.286676858 1770.0
34.295032493 1833.0
34.303388127 1697.0
34.311743762 1758.0
34.320099396 1647.0
34.328455031 1710.0
34.336810665 1642.0
34.345166300 1573.0
34.353521934 1543.0
34.361877569 1514.0
34.370233203 1551.0
34.378588838 1528.0
34.386944472 1468.0
34.395300107 1464.0
34.403655741 1435.0
34.412011376 1384.0
34.420367011 1442.0
34.428722645 1398.0
34.437078280 1340.0
34.445433914 1281.0
34.453789549 1391.0
34.462145183 1411.0
34.470500818 1325.0
34.478856452 1384.0
34.487212087 1393.0
34.495567721 1418.0
34.503923356 1400.0
34.512278990 1374.0
34.520634625 1411.0
34.528990259 1363.0
34.537345894 1497.0
34.545701529 1443.0
34.554057163 1506.0
34.562412798 1492.0
34.570768432 1460.0
34.579124067 1586.0
34.587479701 1497.0
34.595835336 1529.0
34.604190970 1569.0
34.612546605 1613.0
34.620902239 1600.0
34.629257874 1681.0
34.637613508 1648.0
34.645969143 1679.0
34.654324777 1758.0
34.662680412 1846.0
34.671036047 1836.0
34.679391681 1911.0
34.687747316 1859.0
34.696102950 1902.0
34.704458585 1971.0
34.712814219 2006.0
34.721169854 1974.0
34.729525488 2034.0
34.737881123 2065.0
34.746236757 2138.0
34.754592392 1984.0
34.762948026 2067.0
34.771303661 2167.0
34.779659295 2194.0
34.788014930 2197.0
34.796370565 2194.0
34.804726199 2290.0
34.813081834 2223.0
34.821437468 2378.0
34.829793103 2481.0
34.838148737 2418.0
34.846504372 2482.0
34.854860006 2645.0
34.863215641 2662.0
34.871571275 2707.0
34.879926910 2869.0
34.888282544 2868.0
34.896638179 2833.0
34.904993813 3034.0
34.913349448 3013.0
34.921705083 2976.0
34.930060717 3080.0
34.938416352 3174.0
34.946771986 3281.0
34.955127621 3305.0
34.963483255 3443.0
34.971838890 3516.0
34.980194524 3573.0
34.988550159 3755.0
34.996905793 3889.0
35.005261428 4199.0
35.013617062 4347.0
35.021972697 4714.0
35.030328331 5016.0
35.038683966 5376.0
35.047039601 5699.0
35.055395235 6209.0
35.063750870 6295.0
35.072106504 6659.0
35.080462139 6697.0
35.088817773 6559.0
35.097173408 6406.0
35.105529042 6234.0
35.113884677 6067.0
35.122240311 6187.0
35.130595946 6402.0
35.138951580 6437.0
35.147307215 6261.0
35.155662849 6100.0
35.164018484 5985.0
35.172374119 5424.0
35.180729753 5044.0
35.189085388 4644.0
35.197441022 4297.0
35.205796657 4099.0
35.214152291 3856.0
35.222507926 3513.0
35.230863560 3527.0
35.239219195 3285.0
35.247574829 3267.0
35.255930464 3134.0
35.264286098 3097.0
35.272641733 3069.0
35.280997367 3024.0
35.289353002 2925.0
35.297708637 3033.0
35.306064271 2961.0
35.314419906 3017.0
35.322775540 3087.0
35.331131175 3085.0
35.339486809 3265.0
35.347842444 3242.0
35.356198078 3270.0
35.364553713 3326.0
35.372909347 3523.0
35.381264982 3646.0
35.389620616 3637.0
35.397976251 3820.0
35.406331885 3949.0
35.414687520 3961.0
35.423043155 4103.0
35.431398789 4155.0
35.439754424 4331.0
35.448110058 4331.0
35.456465693 4317.0
35.464821327 4525.0
35.473176962 4429.0
35.481532596 4370.0
35.489888231 4565.0
35.498243865 4626.0
35.506599500 4498.0
35.514955134 4333.0
35.523310769 4263.0
35.531666403 4063.0
35.540022038 3813.0
35.548377673 3932.0
35.556733307 3709.0
35.565088942 3583.0
35.573444576 3376.0
35.581800211 3226.0
35.590155845 3143.0
35.598511480 3026.0
35.606867114 2898.0
35.615222749 2795.0
35.623578383 2607.0
35.631934018 2543.0
35.640289652 2523.0
35.648645287 2455.0
35.657000921 2547.0
35.665356556 2563.0
35.673712191 2297.0
35.682067825 2392.0
35.690423460 2339.0
35.698779094 2423.0
35.707134729 2207.0
35.715490363 2258.0
35.723845998 2278.0
35.732201632 2204.0
35.740557267 2218.0
35.748912901 2229.0
35.757268536 2156.0
35.765624170 2145.0
35.773979805 2270.0
35.782335439 2182.0
35.790691074 2321.0
35.799046708 2215.0
35.807402343 2241.0
35.815757978 2189.0
35.824113612 2198.0
35.832469247 2223.0
35.840824881 2285.0
35.849180516 2230.0
35.857536150 2234.0
35.865891785 2276.0
35.874247419 2285.0
35.882603054 2306.0
35.890958688 2301.0
35.899314323 2302.0
35.907669957 2263.0
35.916025592 2249.0
35.924381226 2360.0
35.932736861 2294.0
35.941092496 2235.0
35.949448130 2412.0
35.957803765 2325.0
35.966159399 2426.0
35.974515034 2515.0
35.982870668 2429.0
35.991226303 2613.0
35.999581937 2528.0
36.007937572 2696.0
36.016293206 2666.0
36.024648841 2802.0
36.033004475 2881.0
36.041360110 2875.0
36.049715744 2960.0
36.058071379 3004.0
36.066427014 3008.0
36.074782648 2905.0
36.083138283 2865.0
36.091493917 2835.0
36.099849552 2772.0
36.108205186 2691.0
36.116560821 2600.0
36.124916455 2615.0
36.133272090 2480.0
36.141627724 2320.0
36.149983359 2245.0
36.158338993 2177.0
36.166694628 2168.0
36.175050262 2109.0
36.183405897 2003.0
36.191761532 1919.0
36.200117166 1896.0
36.208472801 1824.0
36.216828435 1835.0
36.225184070 1820.0
36.233539704 1733.0
36.241895339 1737.0
36.250250973 1655.0
36.258606608 1680.0
36.266962242 1707.0
36.275317877 1643.0
36.283673511 1682.0
36.292029146 1632.0
36.300384780 1607.0
36.308740415 1620.0
36.317096050 1657.0
36.325451684 1781.0
36.333807319 1625.0
36.342162953 1740.0
36.350518588 1746.0
36.358874222 1735.0
36.367229857 1694.0
36.375585491 1787.0
36.383941126 1806.0
36.392296760 1667.0
36.400652395 1860.0
36.409008029 1713.0
36.417363664 1770.0
36.425719298 1848.0
36.434074933 1889.0
36.442430568 1940.0
36.450786202 1836.0
36.459141837 1874.0
36.467497471 1976.0
36.475853106 1894.0
36.484208740 1930.0
36.492564375 1894.0
36.500920009 1955.0
36.509275644 2018.0
36.517631278 1929.0
36.525986913 2046.0
36.534342547 2099.0
36.542698182 2000.0
36.551053816 2013.0
36.559409451 2006.0
36.567765086 2090.0
36.576120720 2021.0
36.584476355 2078.0
36.592831989 2091.0
36.601187624 2210.0
36.609543258 2165.0
36.617898893 2226.0
36.626254527 2295.0
36.634610162 2247.0
36.642965796 2398.0
36.651321431 2486.0
36.659677065 2487.0
36.668032700 2583.0
36.676388334 2581.0
36.684743969 2641.0
36.693099604 2706.0
36.701455238 2664.0
36.709810873 2751.0
36.718166507 2660.0
36.726522142 2663.0
36.734877776 2620.0
36.743233411 2780.0
36.751589045 2793.0
36.759944680 2810.0
36.768300314 2740.0
36.776655949 2776.0
36.785011583 2778.0
36.793367218 2798.0
36.801722852 2901.0
36.810078487 2840.0
36.818434122 2813.0
36.826789756 2781.0
36.835145391 2766.0
36.843501025 2718.0
36.851856660 2861.0
36.860212294 2851.0
36.868567929 2807.0
36.876923563 2832.0
36.885279198 2968.0
36.893634832 2758.0
36.901990467 2810.0
36.910346101 2749.0
36.918701736 2790.0
36.927057370 2693.0
36.935413005 2630.0
36.943768640 2700.0
36.952124274 2577.0
36.960479909 2657.0
36.968835543 2543.0
36.977191178 2523.0
36.985546812 2582.0
36.993902447 2605.0
37.002258081 2599.0
37.010613716 2521.0
37.018969350 2640.0
37.027324985 2566.0
37.035680619 2738.0
37.044036254 2709.0
37.052391888 2779.0
37.060747523 2825.0
37.069103158 2925.0
37.077458792 2920.0
37.085814427 2878.0
37.094170061 2925.0
37.102525696 2989.0
37.110881330 3036.0
37.119236965 3061.0
37.127592599 3131.0
37.135948234 3085.0
37.144303868 3042.0
37.152659503 3080.0
37.161015137 3037.0
37.169370772 2936.0
37.177726406 3113.0
37.186082041 3016.0
37.194437676 2996.0
37.202793310 2807.0
37.211148945 2729.0
37.219504579 2672.0
37.227860214 2406.0
37.236215848 2410.0
37.244571483 2299.0
37.252927117 2312.0
37.261282752 2224.0
37.269638386 2209.0
37.277994021 2165.0
37.286349655 2072.0
37.294705290 2090.0
37.303060924 2148.0
37.311416559 2041.0
37.319772193 2062.0
37.328127828 2161.0
37.336483463 2187.0
37.344839097 2152.0
37.353194732 2177.0
37.361550366 2169.0
37.369906001 2147.0
37.378261635 2145.0
37.386617270 2176.0
37.394972904 2187.0
37.403328539 2120.0
37.411684173 2136.0
37.420039808 2125.0
37.428395442 2055.0
37.436751077 2029.0
37.445106711 2151.0
37.453462346 2073.0
37.461817981 2079.0
37.470173615 2082.0
37.478529250 2181.0
37.486884884 2186.0
37.495240519 2086.0
37.503596153 2192.0
37.511951788 2275.0
37.520307422 2272.0
37.528663057 2351.0
37.537018691 2371.0
37.545374326 2254.0
37.553729960 2312.0
37.562085595 2355.0
37.570441229 2345.0
37.578796864 2360.0
37.587152499 2392.0
37.595508133 2394.0
37.603863768 2422.0
37.612219402 2455.0
37.620575037 2494.0
37.628930671 2392.0
37.637286306 2536.0
37.645641940 2414.0
37.653997575 2423.0
37.662353209 2432.0
37.670708844 2512.0
37.679064478 2527.0
37.687420113 2538.0
37.695775747 2590.0
37.704131382 2657.0
37.712487017 2849.0
37.720842651 2893.0
37.729198286 2897.0
37.737553920 3021.0
37.745909555 3253.0
37.754265189 3415.0
37.762620824 3490.0
37.770976458 3692.0
37.779332093 4005.0
37.787687727 4539.0
37.796043362 5081.0
37.804398996 5714.0
37.812754631 6308.0
37.821110265 7420.0
37.829465900 8676.0
37.837821535 10820.0
37.846177169 12981.0
37.854532804 15912.0
37.862888438 19906.0
37.871244073 25140.0
37.879599707 30918.0
37.887955342 38124.0
37.896310976 47146.0
37.904666611 56357.0
37.913022245 66126.0
37.921377880 76252.0
37.929733514 84006.0
37.938089149 92205.0
37.946444783 95826.0
37.954800418 97554.0
37.963156053 94505.0
37.971511687 89608.0
37.979867322 81882.0
37.988222956 72436.0
37.996578591 62550.0
38.004934225 53486.0
38.013289860 44384.0
38.021645494 36437.0
38.030001129 29264.0
38.038356763 23829.0
38.046712398 19064.0
38.055068032 15797.0
38.063423667 12932.0
38.071779301 10919.0
38.080134936 8884.0
38.088490571 7983.0
38.096846205 6904.0
38.105201840 6156.0
38.113557474 5514.0
38.121913109 5132.0
38.130268743 4559.0
38.138624378 4281.0
38.146980012 3996.0
38.155335647 3973.0
38.163691281 3712.0
38.172046916 3608.0
38.180402550 3529.0
38.188758185 3401.0
38.197113819 3303.0
38.205469454 3188.0
38.213825089 3224.0
38.222180723 3168.0
38.230536358 3212.0
38.238891992 3132.0
38.247247627 3288.0
38.255603261 3394.0
38.263958896 3645.0
38.272314530 3822.0
38.280670165 4215.0
38.289025799 4393.0
38.297381434 4899.0
38.305737068 5257.0
38.314092703 5711.0
38.322448337 6326.0
38.330803972 6589.0
38.339159607 6897.0
38.347515241 6793.0
38.355870876 6843.0
38.364226510 6533.0
38.372582145 6301.0
38.380937779 6065.0
38.389293414 5571.0
38.397649048 5353.0
38.406004683 5020.0
38.414360317 4635.0
38.422715952 4384.0
38.431071586 4172.0
38.439427221 3854.0
38.447782855 3728.0
38.456138490 3490.0
38.464494125 3251.0
38.472849759 3053.0
38.481205394 2983.0
38.489561028 2776.0
38.497916663 2652.0
38.506272297 2546.0
38.514627932 2249.0
38.522983566 2254.0
38.531339201 2183.0
38.539694835 2131.0
38.548050470 2006.0
38.556406104 1984.0
38.564761739 1839.0
38.573117373 1817.0
38.581473008 1733.0
38.589828643 1684.0
38.598184277 1763.0
38.606539912 1691.0
38.614895546 1685.0
38.623251181 1722.0
38.631606815 1658.0
38.639962450 1598.0
38.648318084 1584.0
38.656673719 1631.0
38.665029353 1623.0
38.673384988 1690.0
38.681740622 1551.0
38.690096257 1560.0
38.698451891 1565.0
38.706807526 1575.0
38.715163161 1545.0
38.723518795 1642.0
38.731874430 1571.0
38.740230064 1666.0
38.748585699 1656.0
38.756941333 1526.0
38.765296968 1566.0
38.773652602 1634.0
38.782008237 1537.0
38.790363871 1597.0
38.798719506 1580.0
38.807075140 1664.0
38.815430775 1680.0
38.823786409 1695.0
38.832142044 1666.0
38.840497678 1666.0
38.848853313 1764.0
38.857208948 1709.0
38.865564582 1700.0
38.873920217 1799.0
38.882275851 1789.0
38.890631486 1847.0
38.898987120 1808.0
38.907342755 1930.0
38.915698389 1898.0
38.924054024 2011.0
38.932409658 1932.0
38.940765293 1994.0
38.949120927 1992.0
38.957476562 2075.0
38.965832196 2043.0
38.974187831 2115.0
38.982543466 2132.0
38.990899100 2102.0
38.999254735 2144.0
39.007610369 2199.0
39.015966004 2286.0
39.024321638 2306.0
39.032677273 2295.0
39.041032907 2319.0
39.049388542 2307.0
39.057744176 2427.0
39.066099811 2419.0
39.074455445 2475.0
39.082811080 2466.0
39.091166714 2518.0
39.099522349 2459.0
39.107877984 2502.0
39.116233618 2570.0
39.124589253 2624.0
39.132944887 2583.0
39.141300522 2658.0
39.149656156 2586.0
39.158011791 2628.0
39.166367425 2658.0
39.174723060 2691.0
39.183078694 2753.0
39.191434329 2811.0
39.199789963 2863.0
39.208145598 2841.0
39.216501232 2811.0
39.224856867 2909.0
39.233212502 3031.0
39.241568136 2995.0
39.249923771 3147.0
39.258279405 3111.0
39.266635040 3221.0
39.274990674 3186.0
39.283346309 3352.0
39.291701943 3249.0
39.300057578 3426.0
39.308413212 3427.0
39.316768847 3352.0
39.325124481 3264.0
39.333480116 3230.0
39.341835750 3390.0
39.350191385 3385.0
39.358547020 3581.0
39.366902654 3578.0
39.375258289 3613.0
39.383613923 3780.0
39.391969558 3687.0
39.400325192 3912.0
39.408680827 3954.0
39.417036461 3885.0
39.425392096 3893.0
39.433747730 4165.0
39.442103365 4117.0
39.450458999 4355.0
39.458814634 4441.0
39.467170268 4486.0
39.475525903 4626.0
39.483881538 4736.0
39.492237172 4804.0
39.500592807 4860.0
39.508948441 4971.0
39.517304076 4891.0
39.525659710 4925.0
39.534015345 4957.0
39.542370979 4841.0
39.550726614 4918.0
39.559082248 4820.0
39.567437883 5004.0
39.575793517 4887.0
39.584149152 4616.0
39.592504786 4504.0
39.600860421 4495.0
39.609216056 4238.0
39.617571690 4114.0
39.625927325 3924.0
39.634282959 3621.0
39.642638594 3586.0
39.650994228 3437.0
39.659349863 3176.0
39.667705497 3214.0
39.676061132 3152.0
39.684416766 2946.0
39.692772401 2907.0
39.701128035 2714.0
39.709483670 2574.0
39.717839304 2514.0
39.726194939 2404.0
39.734550574 2281.0
39.742906208 2335.0
39.751261843 2291.0
39.759617477 2212.0
39.767973112 2165.0
39.776328746 2106.0
39.784684381 2104.0
39.793040015 2166.0
39.801395650 2163.0
39.809751284 2152.0
39.818106919 2078.0
39.826462553 2155.0
39.834818188 2119.0
39.843173822 2153.0
39.851529457 2131.0
39.859885092 2098.0
39.868240726 2184.0
39.876596361 2076.0
39.884951995 2209.0
39.893307630 2246.0
39.901663264 2187.0
39.910018899 2287.0
39.918374533 2252.0
39.926730168 2296.0
39.935085802 2301.0
39.943441437 2365.0
39.951797071 2361.0
39.960152706 2443.0
39.968508340 2414.0
39.976863975 2512.0
39.985219610 2487.0
39.993575244 2487.0
40.001930879 2580.0
40.010286513 2625.0
40.018642148 2720.0
40.026997782 2838.0
40.035353417 2809.0
40.043709051 2881.0
40.052064686 3053.0
40.060420320 3185.0
40.068775955 3286.0
40.077131589 3465.0
40.085487224 3469.0
40.093842858 3384.0
40.102198493 3377.0
40.110554128 3283.0
40.118909762 3393.0
40.127265397 3214.0
40.135621031 3126.0
40.143976666 3042.0
40.152332300 2983.0
40.160687935 2935.0
40.169043569 2818.0
40.177399204 2794.0
40.185754838 2755.0
40.194110473 2740.0
40.202466107 2655.0
40.210821742 2528.0
40.219177376 2499.0
40.227533011 2332.0
40.235888646 2180.0
40.244244280 2143.0
40.252599915 2104.0
40.260955549 2037.0
40.269311184 2062.0
40.277666818 2050.0
40.286022453 1979.0
40.294378087 2034.0
40.302733722 1989.0
40.311089356 2013.0
40.319444991 2079.0
40.327800625 1950.0
40.336156260 2011.0
40.344511894 1993.0
40.352867529 2027.0
40.361223163 2032.0
40.369578798 1983.0
40.377934433 1988.0
40.386290067 2005.0
40.394645702 1975.0
40.403001336 1962.0
40.411356971 2057.0
40.419712605 1912.0
40.428068240 1899.0
40.436423874 1959.0
40.444779509 1961.0
40.453135143 2005.0
40.461490778 2022.0
40.469846412 1891.0
40.478202047 1921.0
40.486557681 1970.0
40.494913316 1999.0
40.503268951 2032.0
40.511624585 2000.0
40.519980220 2055.0
40.528335854 2026.0
40.536691489 2063.0
40.545047123 2171.0
40.553402758 2264.0
40.561758392 2272.0
40.570114027 2263.0
40.578469661 2420.0
40.586825296 2369.0
40.595180930 2330.0
40.603536565 2296.0
40.611892199 2329.0
40.620247834 2362.0
40.628603469 2361.0
40.636959103 2393.0
40.645314738 2404.0
40.653670372 2505.0
40.662026007 2481.0
40.670381641 2456.0
40.678737276 2545.0
40.687092910 2491.0
40.695448545 2445.0
40.703804179 2567.0
40.712159814 2553.0
40.720515448 2535.0
40.728871083 2587.0
40.737226717 2614.0
40.745582352 2545.0
40.753937987 2517.0
40.762293621 2611.0
40.770649256 2655.0
40.779004890 2533.0
40.787360525 2647.0
40.795716159 2647.0
40.804071794 2584.0
40.812427428 2536.0
40.820783063 2570.0
40.829138697 2496.0
40.837494332 2389.0
40.845849966 2377.0
40.854205601 2345.0
40.862561235 2246.0
40.870916870 2358.0
40.879272505 2312.0
40.887628139 2208.0
40.895983774 2233.0
40.904339408 2236.0
40.912695043 2290.0
40.921050677 2307.0
40.929406312 2285.0
40.937761946 2336.0
40.946117581 2376.0
40.954473215 2420.0
40.962828850 2426.0
40.971184484 2389.0
40.979540119 2514.0
40.987895753 2561.0
40.996251388 2540.0
41.004607023 2567.0
41.012962657 2557.0
41.021318292 2476.0
41.029673926 2702.0
41.038029561 2631.0
41.046385195 2649.0
41.054740830 2725.0
41.063096464 2840.0
41.071452099 2814.0
41.079807733 2813.0
41.088163368 2852.0
41.096519002 2996.0
41.104874637 2903.0
41.113230271 2911.0
41.121585906 2944.0
41.129941541 2870.0
41.138297175 2798.0
41.146652810 2808.0
41.155008444 2828.0
41.163364079 2695.0
41.171719713 2826.0
41.180075348 2759.0
41.188430982 2790.0
41.196786617 2711.0
41.205142251 2775.0
41.213497886 2828.0
41.221853520 2777.0
41.230209155 2631.0
41.238564789 2599.0
41.246920424 2607.0
41.255276059 2611.0
41.263631693 2510.0
41.271987328 2445.0
41.280342962 2417.0
41.288698597 2444.0
41.297054231 2263.0
41.305409866 2212.0
41.313765500 2158.0
41.322121135 2138.0
41.330476769 2109.0
41.338832404 2051.0
41.347188038 2054.0
41.355543673 1992.0
41.363899307 1960.0
41.372254942 1981.0
41.380610577 1910.0
41.388966211 1925.0
41.397321846 1897.0
41.405677480 1902.0
41.414033115 1893.0
41.422388749 1894.0
41.430744384 1884.0
41.439100018 1871.0
41.447455653 1841.0
41.455811287 1882.0
41.464166922 1925.0
41.472522556 1974.0
41.480878191 1994.0
41.489233825 1954.0
41.497589460 2138.0
41.505945095 2147.0
41.514300729 2254.0
41.522656364 2225.0
41.531011998 2197.0
41.539367633 2253.0
41.547723267 2316.0
41.556078902 2399.0
41.564434536 2439.0
41.572790171 2515.0
41.581145805 2523.0
41.589501440 2644.0
41.597857074 2564.0
41.606212709 2587.0
41.614568343 2623.0
41.622923978 2538.0
41.631279613 2596.0
41.639635247 2679.0
41.647990882 2687.0
41.656346516 2773.0
41.664702151 2846.0
41.673057785 2918.0
41.681413420 2945.0
41.689769054 2986.0
41.698124689 2967.0
41.706480323 2991.0
41.714835958 2988.0
41.723191592 2729.0
41.731547227 2685.0
41.739902861 2494.0
41.748258496 2345.0
41.756614130 2214.0
41.764969765 2083.0
41.773325400 2086.0
41.781681034 2057.0
41.790036669 1993.0
41.798392303 1942.0
41.806747938 2030.0
41.815103572 1915.0
41.823459207 1868.0
41.831814841 2002.0
41.840170476 1987.0
41.848526110 1988.0
41.856881745 1847.0
41.865237379 2007.0
41.873593014 1963.0
41.881948648 1995.0
41.890304283 2036.0
41.898659918 2017.0
41.907015552 2087.0
41.915371187 2131.0
41.923726821 2074.0
41.932082456 2075.0
41.940438090 2186.0
41.948793725 2184.0
41.957149359 2273.0
41.965504994 2167.0
41.973860628 2239.0
41.982216263 2278.0
41.990571897 2390.0
41.998927532 2393.0
42.007283166 2430.0
42.015638801 2586.0
42.023994436 2630.0
42.032350070 2683.0
42.040705705 2728.0
42.049061339 2761.0
42.057416974 2787.0
42.065772608 2706.0
42.074128243 2636.0
42.082483877 2656.0
42.090839512 2547.0
42.099195146 2650.0
42.107550781 2574.0
42.115906415 2601.0
42.124262050 2502.0
42.132617684 2542.0
42.140973319 2483.0
42.149328954 2430.0
42.157684588 2407.0
42.166040223 2462.0
42.174395857 2336.0
42.182751492 2276.0
42.191107126 2224.0
42.199462761 2259.0
42.207818395 2111.0
42.216174030 2157.0
42.224529664 2119.0
42.232885299 2072.0
42.241240933 2100.0
42.249596568 2042.0
42.257952202 2163.0
42.266307837 2050.0
42.274663472 2105.0
42.283019106 2089.0
42.291374741 2138.0
42.299730375 2201.0
42.308086010 2209.0
42.316441644 2175.0
42.324797279 2240.0
42.333152913 2262.0
42.341508548 2251.0
42.349864182 2272.0
42.358219817 2271.0
42.366575451 2258.0
42.374931086 2292.0
42.383286720 2510.0
42.391642355 2345.0
42.399997990 2374.0
42.408353624 2429.0
42.416709259 2465.0
42.425064893 2414.0
42.433420528 2495.0
42.441776162 2646.0
42.450131797 2629.0
42.458487431 2683.0
42.466843066 2699.0
42.475198700 2806.0
42.483554335 2833.0
42.491909969 2853.0
42.500265604 2933.0
42.508621238 2983.0
42.516976873 3026.0
42.525332508 2921.0
42.533688142 3000.0
42.542043777 3081.0
42.550399411 3058.0
42.558755046 3088.0
42.567110680 3105.0
42.575466315 3212.0
42.583821949 3133.0
42.592177584 3136.0
42.600533218 3421.0
42.608888853 3307.0
42.617244487 3313.0
42.625600122 3430.0
42.633955756 3567.0
42.642311391 3360.0
42.650667026 3413.0
42.659022660 3470.0
42.667378295 3406.0
42.675733929 3482.0
42.684089564 3487.0
42.692445198 3419.0
42.700800833 3447.0
42.709156467 3389.0
42.717512102 3348.0
42.725867736 3200.0
42.734223371 3203.0
42.742579005 3018.0
42.750934640 2887.0
42.759290274 2807.0
42.767645909 2651.0
42.776001544 2778.0
42.784357178 2652.0
42.792712813 2613.0
42.801068447 2600.0
42.809424082 2512.0
42.817779716 2543.0
42.826135351 2564.0
42.834490985 2528.0
42.842846620 2481.0
42.851202254 2418.0
42.859557889 2433.0
42.867913523 2318.0
42.876269158 2390.0
42.884624792 2276.0
42.892980427 2235.0
42.901336062 2216.0
42.909691696 2202.0
42.918047331 2134.0
42.926402965 2212.0
42.934758600 2282.0
42.943114234 2176.0
42.951469869 2125.0
42.959825503 2205.0
42.968181138 2224.0
42.976536772 2239.0
42.984892407 2387.0
42.993248041 2286.0
43.001603676 2207.0
43.009959310 2331.0
43.018314945 2298.0
43.026670580 2387.0
43.035026214 2491.0
43.043381849 2509.0
43.051737483 2590.0
43.060093118 2565.0
43.068448752 2646.0
43.076804387 2677.0
43.085160021 2685.0
43.093515656 2668.0
43.101871290 2694.0
43.110226925 2831.0
43.118582559 2885.0
43.126938194 2949.0
43.135293828 2912.0
43.143649463 3015.0
43.152005098 2968.0
43.160360732 3234.0
43.168716367 3179.0
43.177072001 3176.0
43.185427636 3311.0
43.193783270 3357.0
43.202138905 3372.0
43.210494539 3436.0
43.218850174 3665.0
43.227205808 3845.0
43.235561443 3871.0
43.243917077 3741.0
43.252272712 3783.0
43.260628346 3863.0
43.268983981 3845.0
43.277339615 3666.0
43.285695250 3700.0
43.294050885 3759.0
43.302406519 3624.0
43.310762154 3514.0
43.319117788 3319.0
43.327473423 3192.0
43.335829057 3005.0
43.344184692 3006.0
43.352540326 2853.0
43.360895961 2854.0
43.369251595 2831.0
43.377607230 2713.0
43.385962864 2576.0
43.394318499 2551.0
43.402674133 2504.0
43.411029768 2511.0
43.419385403 2422.0
43.427741037 2421.0
43.436096672 2302.0
43.444452306 2234.0
43.452807941 2168.0
43.461163575 2157.0
43.469519210 2153.0
43.477874844 2089.0
43.486230479 2029.0
43.494586113 2066.0
43.502941748 2062.0
43.511297382 2040.0
43.519653017 2015.0
43.528008651 2065.0
43.536364286 1988.0
43.544719921 1990.0
43.553075555 2076.0
43.561431190 1886.0
43.569786824 1988.0
43.578142459 1992.0
43.586498093 1951.0
43.594853728 2082.0
43.603209362 1990.0
43.611564997 2030.0
43.619920631 2001.0
43.628276266 2002.0
43.636631900 2032.0
43.644987535 1981.0
43.653343169 1994.0
43.661698804 2021.0
43.670054439 2051.0
43.678410073 2122.0
43.686765708 2020.0
43.695121342 2084.0
43.703476977 2112.0
43.711832611 2173.0
43.720188246 2063.0
43.728543880 2090.0
43.736899515 2186.0
43.745255149 2150.0
43.753610784 2117.0
43.761966418 2120.0
43.770322053 2156.0
43.778677687 2166.0
43.787033322 2109.0
43.795388957 2092.0
43.803744591 2051.0
43.812100226 2093.0
43.820455860 2028.0
43.828811495 2176.0
43.837167129 1990.0
43.845522764 2001.0
43.853878398 2090.0
43.862234033 2051.0
43.870589667 2173.0
43.878945302 2108.0
43.887300936 2118.0
43.895656571 2147.0
43.904012205 2118.0
43.912367840 2141.0
43.920723475 2151.0
43.929079109 2201.0
43.937434744 2223.0
43.945790378 2284.0
43.954146013 2435.0
43.962501647 2222.0
43.970857282 2439.0
43.979212916 2468.0
43.987568551 2573.0
43.995924185 2550.0
44.004279820 2647.0
44.012635454 2664.0
44.020991089 2781.0
44.029346723 2986.0
44.037702358 2992.0
44.046057993 3124.0
44.054413627 3301.0
44.062769262 3523.0
44.071124896 3754.0
44.079480531 4170.0
44.087836165 4459.0
44.096191800 4729.0
44.104547434 5314.0
44.112903069 6183.0
44.121258703 7078.0
44.129614338 8343.0
44.137969972 9769.0
44.146325607 11515.0
44.154681241 13745.0
44.163036876 16376.0
44.171392511 19252.0
44.179748145 22448.0
44.188103780 26078.0
44.196459414 29173.0
44.204815049 32213.0
44.213170683 35178.0
44.221526318 36917.0
44.229881952 37780.0
44.238237587 37672.0
44.246593221 36583.0
44.254948856 34508.0
44.263304490 31968.0
44.271660125 28122.0
44.280015759 24827.0
44.288371394 21293.0
44.296727029 18224.0
44.305082663 15288.0
44.313438298 12800.0
44.321793932 10770.0
44.330149567 9254.0
44.338505201 7980.0
44.346860836 6769.0
44.355216470 6269.0
44.363572105 5531.0
44.371927739 4981.0
44.380283374 4927.0
44.388639008 4429.0
44.396994643 4188.0
44.405350277 4088.0
44.413705912 3868.0
44.422061547 3759.0
44.430417181 3680.0
44.438772816 3682.0
44.447128450 3506.0
44.455484085 3422.0
44.463839719 3424.0
44.472195354 3387.0
44.480550988 3428.0
44.488906623 3383.0
44.497262257 3453.0
44.505617892 3556.0
44.513973526 3608.0
44.522329161 3791.0
44.530684795 3958.0
44.539040430 4280.0
44.547396065 4533.0
44.555751699 4776.0
44.564107334 5451.0
44.572462968 5996.0
44.580818603 6504.0
44.589174237 7136.0
44.597529872 7925.0
44.605885506 8574.0
44.614241141 8914.0
44.622596775 9360.0
44.630952410 9510.0
44.639308044 9375.0
44.647663679 9041.0
44.656019313 8406.0
44.664374948 7895.0
44.672730583 7121.0
44.681086217 6582.0
44.689441852 5820.0
44.697797486 5252.0
44.706153121 4740.0
44.714508755 4298.0
44.722864390 4103.0
44.731220024 3917.0
44.739575659 3744.0
44.747931293 3579.0
44.756286928 3512.0
44.764642562 3573.0
44.772998197 3436.0
44.781353831 3606.0
44.789709466 3644.0
44.798065100 3508.0
44.806420735 3648.0
44.814776370 3550.0
44.823132004 3424.0
44.831487639 3596.0
44.839843273 3577.0
44.848198908 3693.0
44.856554542 3563.0
44.864910177 3716.0
44.873265811 3644.0
44.881621446 3584.0
44.889977080 3660.0
44.898332715 3691.0
44.906688349 3566.0
44.915043984 3652.0
44.923399618 3583.0
44.931755253 3544.0
44.940110888 3442.0
44.948466522 3448.0
44.956822157 3516.0
44.965177791 3460.0
44.973533426 3392.0
44.981889060 3411.0
44.990244695 3433.0
44.998600329 3491.0
45.006955964 3408.0
45.015311598 3352.0
45.023667233 3363.0
45.032022867 3455.0
45.040378502 3559.0
45.048734136 3350.0
45.057089771 3592.0
45.065445406 3586.0
45.073801040 3526.0
45.082156675 3533.0
45.090512309 3644.0
45.098867944 3692.0
45.107223578 3583.0
45.115579213 3691.0
45.123934847 3512.0
45.132290482 3567.0
45.140646116 3503.0
45.149001751 3495.0
45.157357385 3528.0
45.165713020 3405.0
45.174068654 3299.0
45.182424289 3216.0
45.190779924 3201.0
45.199135558 3190.0
45.207491193 3215.0
45.215846827 3069.0
45.224202462 3064.0
45.232558096 2973.0
45.240913731 2835.0
45.249269365 2776.0
45.257625000 2663.0
45.265980634 2688.0
45.274336269 2583.0
45.282691903 2618.0
45.291047538 2579.0
45.299403172 2583.0
45.307758807 2578.0
45.316114442 2563.0
45.324470076 2593.0
45.332825711 2614.0
45.341181345 2632.0
45.349536980 2543.0
45.357892614 2564.0
45.366248249 2669.0
45.374603883 2717.0
45.382959518 2777.0
45.391315152 2813.0
45.399670787 2853.0
45.408026421 2893.0
45.416382056 3000.0
45.424737690 3059.0
45.433093325 3136.0
45.441448960 3169.0
45.449804594 3204.0
45.458160229 3277.0
45.466515863 3405.0
45.474871498 3390.0
45.483227132 3476.0
45.491582767 3568.0
45.499938401 3599.0
45.508294036 3632.0
45.516649670 3633.0
45.525005305 3724.0
45.533360939 3910.0
45.541716574 3992.0
45.550072208 4114.0
45.558427843 4101.0
45.566783478 4109.0
45.575139112 4410.0
45.583494747 4464.0
45.591850381 4520.0
45.600206016 4621.0
45.608561650 4821.0
45.616917285 5009.0
45.625272919 5117.0
45.633628554 5333.0
45.641984188 5615.0
45.650339823 5699.0
45.658695457 5745.0
45.667051092 6146.0
45.675406726 6181.0
45.683762361 6281.0
45.692117996 6299.0
45.700473630 6415.0
45.708829265 6442.0
45.717184899 6519.0
45.725540534 6248.0
45.733896168 6254.0
45.742251803 6177.0
45.750607437 6003.0
45.758963072 6217.0
45.767318706 6053.0
45.775674341 5919.0
45.784029975 5938.0
45.792385610 5757.0
45.800741244 5424.0
45.809096879 4931.0
45.817452514 4686.0
45.825808148 4330.0
45.834163783 4197.0
45.842519417 3917.0
45.850875052 3740.0
45.859230686 3465.0
45.867586321 3177.0
45.875941955 3108.0
45.884297590 2977.0
45.892653224 2941.0
45.901008859 2854.0
45.909364493 2832.0
45.917720128 2693.0
45.926075762 2708.0
45.934431397 2700.0
45.942787032 2645.0
45.951142666 2659.0
45.959498301 2566.0
45.967853935 2528.0
45.976209570 2633.0
45.984565204 2531.0
45.992920839 2471.0
46.001276473 2575.0
46.009632108 2439.0
46.017987742 2527.0
46.026343377 2503.0
46.034699011 2552.0
46.043054646 2491.0
46.051410280 2533.0
46.059765915 2568.0
46.068121550 2581.0
46.076477184 2648.0
46.084832819 2685.0
46.093188453 2797.0
46.101544088 2762.0
46.109899722 2684.0
46.118255357 2730.0
46.126610991 2845.0
46.134966626 2750.0
46.143322260 2744.0
46.151677895 2722.0
46.160033529 2831.0
46.168389164 2629.0
46.176744798 2678.0
46.185100433 2718.0
46.193456068 2854.0
46.201811702 2754.0
46.210167337 2613.0
46.218522971 2717.0
46.226878606 2729.0
46.235234240 2732.0
46.243589875 2754.0
46.251945509 2742.0
46.260301144 2733.0
46.268656778 2808.0
46.277012413 2823.0
46.285368047 2780.0
46.293723682 2856.0
46.302079316 2871.0
46.310434951 2951.0
46.318790585 2968.0
46.327146220 3044.0
46.335501855 3064.0
46.343857489 2967.0
46.352213124 3058.0
46.360568758 3102.0
46.368924393 3037.0
46.377280027 2838.0
46.385635662 2954.0
46.393991296 3004.0
46.402346931 2914.0
46.410702565 2902.0
46.419058200 2821.0
46.427413834 2882.0
46.435769469 2772.0
46.444125103 2667.0
46.452480738 2512.0
46.460836373 2411.0
46.469192007 2422.0
46.477547642 2256.0
46.485903276 2294.0
46.494258911 2071.0
46.502614545 2072.0
46.510970180 2127.0
46.519325814 1994.0
46.527681449 2103.0
46.536037083 2041.0
46.544392718 1984.0
46.552748352 2069.0
46.561103987 1974.0
46.569459621 2057.0
46.577815256 2101.0
46.586170891 2035.0
46.594526525 2074.0
46.602882160 2055.0
46.611237794 2128.0
46.619593429 2198.0
46.627949063 2079.0
46.636304698 2081.0
46.644660332 2143.0
46.653015967 2112.0
46.661371601 2220.0
46.669727236 2150.0
46.678082870 2163.0
46.686438505 2201.0
46.694794139 2200.0
46.703149774 2224.0
46.711505409 2153.0
46.719861043 2176.0
46.728216678 2111.0
46.736572312 2186.0
46.744927947 2173.0
46.753283581 2118.0
46.761639216 2184.0
46.769994850 2179.0
46.778350485 2105.0
46.786706119 2068.0
46.795061754 2095.0
46.803417388 1981.0
46.811773023 2200.0
46.820128657 2189.0
46.828484292 2161.0
46.836839927 2152.0
46.845195561 2182.0
46.853551196 2092.0
46.861906830 2127.0
46.870262465 2163.0
46.878618099 2191.0
46.886973734 2273.0
46.895329368 2279.0
46.903685003 2382.0
46.912040637 2393.0
46.920396272 2503.0
46.928751906 2456.0
46.937107541 2489.0
46.945463175 2509.0
46.953818810 2618.0
46.962174445 2667.0
46.970530079 2595.0
46.978885714 2624.0
46.987241348 2476.0
46.995596983 2565.0
47.003952617 2512.0
47.012308252 2584.0
47.020663886 2591.0
47.029019521 2559.0
47.037375155 2668.0
47.045730790 2499.0
47.054086424 2526.0
47.062442059 2584.0
47.070797693 2650.0
47.079153328 2723.0
47.087508963 2568.0
47.095864597 2646.0
47.104220232 2564.0
47.112575866 2715.0
47.120931501 2665.0
47.129287135 2679.0
47.137642770 2747.0
47.145998404 2984.0
47.154354039 2924.0
47.162709673 3012.0
47.171065308 3000.0
47.179420942 3099.0
47.187776577 3268.0
47.196132211 3146.0
47.204487846 3251.0
47.212843481 3191.0
47.221199115 3338.0
47.229554750 3229.0
47.237910384 3272.0
47.246266019 3502.0
47.254621653 3582.0
47.262977288 3477.0
47.271332922 3521.0
47.279688557 3739.0
47.288044191 3742.0
47.296399826 3738.0
47.304755460 3777.0
47.313111095 3842.0
47.321466729 3906.0
47.329822364 3911.0
47.338177999 3945.0
47.346533633 3904.0
47.354889268 3960.0
47.363244902 3950.0
47.371600537 3990.0
47.379956171 4038.0
47.388311806 4042.0
47.396667440 3900.0
47.405023075 3983.0
47.413378709 4016.0
47.421734344 4041.0
47.430089978 4028.0
47.438445613 4025.0
47.446801247 3981.0
47.455156882 3957.0
47.463512517 3940.0
47.471868151 3897.0
47.480223786 3841.0
47.488579420 3746.0
47.496935055 3651.0
47.505290689 3755.0
47.513646324 3660.0
47.522001958 3344.0
47.530357593 3401.0
47.538713227 3347.0
47.547068862 3256.0
47.555424496 3138.0
47.563780131 3109.0
47.572135765 3003.0
47.580491400 2973.0
47.588847035 3029.0
47.597202669 2838.0
47.605558304 2807.0
47.613913938 2720.0
47.622269573 2603.0
47.630625207 2729.0
47.638980842 2561.0
47.647336476 2711.0
47.655692111 2645.0
47.664047745 2595.0
47.672403380 2546.0
47.680759014 2678.0
47.689114649 2642.0
47.697470283 2673.0
47.705825918 2615.0
47.714181553 2776.0
47.722537187 2660.0
47.730892822 2706.0
47.739248456 2758.0
47.747604091 2708.0
47.755959725 2824.0
47.764315360 2758.0
47.772670994 2722.0
47.781026629 2638.0
47.789382263 2651.0
47.797737898 2648.0
47.806093532 2833.0
47.814449167 2758.0
47.822804801 2590.0
47.831160436 2751.0
47.839516070 2738.0
47.847871705 2788.0
47.856227340 2749.0
47.864582974 2832.0
47.872938609 2762.0
47.881294243 2781.0
47.889649878 2938.0
47.898005512 2915.0
47.906361147 2869.0
47.914716781 2904.0
47.923072416 2895.0
47.931428050 2898.0
47.939783685 2892.0
47.948139319 2937.0
47.956494954 2949.0
47.964850588 2885.0
47.973206223 2835.0
47.981561858 2886.0
47.989917492 3094.0
47.998273127 3017.0
48.006628761 3091.0
48.014984396 2929.0
48.023340030 2744.0
48.031695665 2612.0
48.040051299 2421.0
48.048406934 2423.0
48.056762568 2345.0
48.065118203 2121.0
48.073473837 2153.0
48.081829472 2079.0
48.090185106 2072.0
48.098540741 2110.0
48.106896376 2026.0
48.115252010 1947.0
48.123607645 1926.0
48.131963279 1974.0
48.140318914 1981.0
48.148674548 1868.0
48.157030183 1950.0
48.165385817 1902.0
48.173741452 1897.0
48.182097086 1904.0
48.190452721 1969.0
48.198808355 1974.0
48.207163990 1972.0
48.215519624 1921.0
48.223875259 1886.0
48.232230894 1914.0
48.240586528 1977.0
48.248942163 1943.0
48.257297797 2028.0
48.265653432 1922.0
48.274009066 1899.0
48.282364701 1972.0
48.290720335 1925.0
48.299075970 1987.0
48.307431604 1984.0
48.315787239 2023.0
48.324142873 2062.0
48.332498508 2135.0
48.340854142 2000.0
48.349209777 2050.0
48.357565412 2135.0
48.365921046 2140.0
48.374276681 2104.0
48.382632315 2228.0
48.390987950 2404.0
48.399343584 2301.0
48.407699219 2267.0
48.416054853 2302.0
48.424410488 2428.0
48.432766122 2336.0
48.441121757 2435.0
48.449477391 2459.0
48.457833026 2512.0
48.466188660 2559.0
48.474544295 2489.0
48.482899930 2400.0
48.491255564 2580.0
48.499611199 2626.0
48.507966833 2511.0
48.516322468 2508.0
48.524678102 2527.0
48.533033737 2581.0
48.541389371 2691.0
48.549745006 2783.0
48.558100640 2729.0
48.566456275 2709.0
48.574811909 2657.0
48.583167544 2658.0
48.591523178 2584.0
48.599878813 2713.0
48.608234448 2638.0
48.616590082 2682.0
48.624945717 2657.0
48.633301351 2705.0
48.641656986 2683.0
48.650012620 2767.0
48.658368255 2862.0
48.666723889 2734.0
48.675079524 2770.0
48.683435158 2742.0
48.691790793 2821.0
48.700146427 2802.0
48.708502062 2909.0
48.716857696 2855.0
48.725213331 2826.0
48.733568966 2792.0
48.741924600 2912.0
48.750280235 2853.0
48.758635869 2892.0
48.766991504 2855.0
48.775347138 2847.0
48.783702773 2798.0
48.792058407 2734.0
48.800414042 2640.0
48.808769676 2738.0
48.817125311 2693.0
48.825480945 2661.0
48.833836580 2655.0
48.842192214 2606.0
48.850547849 2678.0
48.858903484 2658.0
48.867259118 2589.0
48.875614753 2654.0
48.883970387 2647.0
48.892326022 2692.0
48.900681656 2663.0
48.909037291 2668.0
48.917392925 2577.0
48.925748560 2697.0
48.934104194 2745.0
48.942459829 2718.0
48.950815463 2673.0
48.959171098 2677.0
48.967526732 2755.0
48.975882367 2747.0
48.984238002 2795.0
48.992593636 2761.0
49.000949271 2799.0
49.009304905 2826.0
49.017660540 2859.0
49.026016174 2849.0
49.034371809 2820.0
49.042727443 2832.0
49.051083078 2851.0
49.059438712 2846.0
49.067794347 2792.0
49.076149981 2906.0
49.084505616 2761.0
49.092861250 2807.0
49.101216885 2838.0
49.109572520 2846.0
49.117928154 2846.0
49.126283789 2880.0
49.134639423 2777.0
49.142995058 2864.0
49.151350692 2880.0
49.159706327 2859.0
49.168061961 2920.0
49.176417596 2922.0
49.184773230 2930.0
49.193128865 2964.0
49.201484499 2983.0
49.209840134 3074.0
49.218195768 3020.0
49.226551403 3123.0
49.234907038 3039.0
49.243262672 3250.0
49.251618307 3157.0
49.259973941 3207.0
49.268329576 3450.0
49.276685210 3307.0
49.285040845 3403.0
49.293396479 3393.0
49.301752114 3493.0
49.310107748 3511.0
49.318463383 3517.0
49.326819017 3592.0
49.335174652 3627.0
49.343530286 3601.0
49.351885921 3623.0
49.360241555 3737.0
49.368597190 3677.0
49.376952825 3649.0
49.385308459 3739.0
49.393664094 3763.0
49.402019728 3821.0
49.410375363 3763.0
49.418730997 3870.0
49.427086632 3936.0
49.435442266 4010.0
49.443797901 3890.0
49.452153535 4004.0
49.460509170 3953.0
49.468864804 3918.0
49.477220439 3949.0
49.485576073 3928.0
49.493931708 3973.0
49.502287343 3884.0
49.510642977 3995.0
49.518998612 3895.0
49.527354246 4061.0
49.535709881 3874.0
49.544065515 3985.0
49.552421150 3816.0
49.560776784 3806.0
49.569132419 3737.0
49.577488053 3936.0
49.585843688 3970.0
49.594199322 4009.0
49.602554957 4071.0
49.610910591 4140.0
49.619266226 4205.0
49.627621861 4178.0
49.635977495 4213.0
49.644333130 4163.0
49.652688764 4060.0
49.661044399 4080.0
49.669400033 3962.0
49.677755668 4066.0
49.686111302 3877.0
49.694466937 3909.0
49.702822571 3893.0
49.711178206 3880.0
49.719533840 3794.0
49.727889475 3848.0
49.736245109 3723.0
49.744600744 3815.0
49.752956379 3753.0
49.761312013 3694.0
49.769667648 3706.0
49.778023282 3563.0
49.786378917 3628.0
49.794734551 3544.0
49.803090186 3430.0
49.811445820 3499.0
49.819801455 3339.0
49.828157089 3443.0
49.836512724 3402.0
49.844868358 3372.0
49.853223993 3336.0
49.861579627 3376.0
49.869935262 3268.0
49.878290897 3271.0
49.886646531 3275.0
49.895002166 3207.0
49.903357800 3307.0
49.911713435 3197.0
49.920069069 3258.0
49.928424704 3342.0
49.936780338 3281.0
49.945135973 3231.0
49.953491607 3244.0
49.961847242 3354.0
49.970202876 3187.0
49.978558511 3384.0
49.986914145 3399.0
49.995269780 3413.0
